# Supplementary material for: Systematic functional interrogation of human pseudogenes using CRISPRi
Source: Genome Biol. 2021 Aug 23;22:240. doi: 10.1186/s13059-021-02464-2 (PMC8381491; doi:10.1186/s13059-021-02464-2)
Supplement: Supplementary file 1 — Additional file 1: Supplementary Table 1. The sequences of the sgRNAs that were designed to target pseudogenes, parent genes as well as positive and negative control sgRNAs. [file 13059_2021_2464_MOESM1_ESM.xlsx]

## Sheet: sgRNAs for all pseudogenes
CATID	sgRNA	geneID	geneName	geneType	trnscptType	bestDPIClstrID
chr6:42956741..42956760,-	ACAAAAAAAAAAATTTATCT	ENSG00000181524.6	RPL24P4	processed_pseudogene	processed_pseudogene	chr6:42956741..42956760,-
chrX:150993467..150993478,+	GTTATAATAATGATAAAAAA	ENSG00000230508.1	RPL19P21	processed_pseudogene	processed_pseudogene	chrX:150993467..150993478,+
chr2:230725422..230725453,-	ACAAAATTTGATATTAAAAA	ENSG00000237758.1	BANF1P3	processed_pseudogene	processed_pseudogene	chr2:230725422..230725453,-
chr9:96145977..96145989,+	TAATTTATTTATTTATCAAC	ENSG00000224546.2	EIF4BP3	processed_pseudogene	processed_pseudogene	chr9:96145977..96145989,+
chr14:81916224..81916249,+	ATAATAATTTCATTAAAAAG	ENSG00000258501.1	EIF3LP1	processed_pseudogene	processed_pseudogene	chr14:81916224..81916249,+
chr14:94801492..94801518,-	ATTTAGAAAAAAATTTAACA	ENSG00000240914.1	RPL15P2	processed_pseudogene	processed_pseudogene	chr14:94801492..94801518,-
chr2:183608119..183608141,-	TTACTAATTAAAGAAAAATT	ENSG00000177855.8	CACYBPP2	processed_pseudogene	processed_pseudogene	chr2:183608119..183608141,-
chr9:74935138..74935146,+	AATAAAAATAAAAATATTGG	ENSG00000224297.2	RP11-197P3.1	processed_pseudogene	processed_pseudogene	chr9:74935138..74935146,+
chr3:161429607..161429614,-	ATTTGATATTTAAAATAACA	ENSG00000234851.4	RP11-3P17.3	processed_pseudogene	processed_pseudogene	chr3:161429607..161429614,-
chr2:176201372..176201385,-	TTATTTAATTATTCAAGAAT	ENSG00000218175.2	AC016739.2	processed_pseudogene	processed_pseudogene	chr2:176201372..176201385,-
chr10:21028979..21028993,+	ATAATCATAAAAATGTAAAT	ENSG00000228753.1	EIF4BP2	processed_pseudogene	processed_pseudogene	chr10:21028979..21028993,+
chr4:62816676..62816711,+	ATAAAATCATAATTAATTAC	ENSG00000180673.9	EXOC5P1	processed_pseudogene	processed_pseudogene	chr4:62816676..62816711,+
chr10:58715451..58715475,+	ATTAACTCATTAATTAAAAT	ENSG00000183055.5	FAM133CP	processed_pseudogene	processed_pseudogene	chr10:58715451..58715475,+
chr2:201066677..201066686,+	TTTCCATATTATATATAAAA	ENSG00000226658.1	AC005037.4	processed_pseudogene	processed_pseudogene	chr2:201066677..201066686,+
chr4:43898923..43898953,+	GAAATATTATATATTTCTAA	ENSG00000124399.4	RP11-663P9.2	processed_pseudogene	processed_pseudogene	chr4:43898923..43898953,+
chr15:58151080..58151096,+	TAAAATGATAATTAGTATAA	ENSG00000259600.2	RP11-925D8.3	processed_pseudogene	processed_pseudogene	chr15:58151080..58151096,+
chr5:43233271..43233272,-	AATATTTAAAAATTATCAGA	ENSG00000247763.2	RP11-447H19.1	processed_pseudogene	processed_pseudogene	chr5:43233271..43233272,-
chr9:33676581..33676602,-	AATAATGTTTAGATAAATAT	ENSG00000237984.3	PTENP1	transcribed_processed_pseudogene	transcribed_processed_pseudogene	chr9:33676581..33676602,-
chr1:241993204..241993232,+	AAAAATTTAAAAAATTGACT	ENSG00000213026.4	CFL1P4	processed_pseudogene	processed_pseudogene	chr1:241993204..241993232,+
chr18:54525464..54525479,+	TAAATAATTATTCTTTACAT	ENSG00000264564.1	RP11-61D1.2	processed_pseudogene	processed_pseudogene	chr18:54525464..54525479,+
chr7:57169337..57169361,+	GAATTGATTAATAAATAATA	ENSG00000225295.1	MTND4P4	unprocessed_pseudogene	unprocessed_pseudogene	chr7:57169337..57169361,+
chr12:42433239..42433254,-	ATAAAAAAATAAATTAGTGA	ENSG00000257376.1	RP11-328C8.2	processed_pseudogene	processed_pseudogene	chr12:42433239..42433254,-
chr16:386746..386748,+	ATTATTCTTTCATAAAAAAA	ENSG00000236829.8	Z97634.3	transcribed_processed_pseudogene	transcribed_processed_pseudogene	chr16:386746..386748,+
chr5:68159976..68159978,-	TACTAATATTATTAATACTA	ENSG00000213864.3	EEF1B2P2	processed_pseudogene	processed_pseudogene	chr5:68159976..68159978,-
chr2:82856788..82856820,+	AAGATAAATATTTAAAATGA	ENSG00000168129.8	AC098817.5	processed_pseudogene	processed_pseudogene	chr2:82856788..82856820,+
chr12:49595180..49595195,+	AAAATAATAATTTAAAACTC	ENSG00000257243.1	RP11-133N21.7	processed_pseudogene	processed_pseudogene	chr12:49595180..49595195,+
chr1:217850659..217850668,-	CAAAACAAAAAAAATATAAA	ENSG00000228247.1	UBBP2	processed_pseudogene	processed_pseudogene	chr1:217850659..217850668,-
chr4:40142400..40142406,-	AAAATTATCAAAATACAATT	ENSG00000248977.1	RP11-395I6.1	processed_pseudogene	processed_pseudogene	chr4:40142400..40142406,-
chr7:57192625..57192671,+	TAAATTGATTAAAAAATAAC	ENSG00000227584.1	MTND4P5	unprocessed_pseudogene	unprocessed_pseudogene	chr7:57192625..57192671,+
chr7:97201469..97201472,-	TAATATAAAAAGTATTAAGT	ENSG00000224475.1	AC073900.4	processed_pseudogene	processed_pseudogene	chr7:97201469..97201472,-
chr13:28724108..28724126,-	TATTACTTGAAAAAAAAAAA	ENSG00000233588.1	CYP51A1P2	processed_pseudogene	processed_pseudogene	chr13:28724108..28724126,-
chr14:74483006..74483015,+	TGAAATATTGTATATAAAAA	ENSG00000258769.1	RAP1AP	processed_pseudogene	processed_pseudogene	chr14:74483006..74483015,+
chr3:74101248..74101252,+	TTCAATTTATAAATAAACAA	ENSG00000223738.3	RP11-781E19.1	processed_pseudogene	processed_pseudogene	chr3:74101248..74101252,+
chr4:179069457..179069474,+	AAGAAAAATAAAAAATCAAT	ENSG00000250839.1	RP11-296L20.1	unprocessed_pseudogene	unprocessed_pseudogene	chr4:179069457..179069474,+
chr1:150780274..150780277,+	TTTATTGATTATAAATAGAA	ENSG00000236713.1	RP11-363I22.3	processed_pseudogene	processed_pseudogene	chr1:150780274..150780277,+
chr13:78849102..78849117,+	CTTTGAATTAAAAAAAAAAT	ENSG00000215357.2	HSPD1P8	processed_pseudogene	processed_pseudogene	chr13:78849102..78849117,+
chr2:142543476..142543485,+	ATAAAAAAAGAATATAACAT	ENSG00000228134.1	AC092578.1	processed_pseudogene	processed_pseudogene	chr2:142543476..142543485,+
chr6:94447190..94447191,-	TTTGATATAATAAATTATAG	ENSG00000216853.1	RP3-399J4.1	processed_pseudogene	processed_pseudogene	chr6:94447190..94447191,-
chr2:130278442..130278447,+	TATAATATTTATGTAAATAG	ENSG00000230548.1	MTND4P27	unprocessed_pseudogene	unprocessed_pseudogene	chr2:130278442..130278447,+
chr10:52411130..52411150,+	AACATAATTAAAACTAAAAA	ENSG00000227972.1	PRKRIRP3	processed_pseudogene	processed_pseudogene	chr10:52411130..52411150,+
chr13:58752355..58752356,-	TCAAAAATATTATAAGAAAA	ENSG00000223717.1	DNAJA1P1	processed_pseudogene	processed_pseudogene	chr13:58752355..58752356,-
chrX:103086907..103086919,+	ATATTTGAAAATAAGAAAAA	ENSG00000226241.2	LL0XNC01-221F2.2	processed_pseudogene	processed_pseudogene	chrX:103086907..103086919,+
chr11:103407306..103407309,-	TTAAAAAAAAAAATAAATCC	ENSG00000254565.1	MTND2P26	processed_pseudogene	processed_pseudogene	chr11:103407306..103407309,-
chr4:87410817..87410835,+	AAAATTACTAATTTAAAACA	ENSG00000249262.2	RP11-710E1.1	processed_pseudogene	processed_pseudogene	chr4:87410817..87410835,+
chr2:163153327..163153328,-	ATAGTATTAAAATGATAAAA	ENSG00000230282.1	RPL7P61	processed_pseudogene	processed_pseudogene	chr2:163153327..163153328,-
chr5:148221661..148221684,-	TAGAAATAAATTTAATAAAG	ENSG00000249503.1	HMGN1P16	processed_pseudogene	processed_pseudogene	chr5:148221661..148221684,-
chr10:96916002..96916003,-	AATAAATAAAAACTTTCAAT	ENSG00000232875.1	HMGN2P35	processed_pseudogene	processed_pseudogene	chr10:96916002..96916003,-
chrX:55279805..55279806,+	TTTAATATTTATTTCTATGA	ENSG00000232765.5	RP11-382F24.1	transcribed_unprocessed_pseudogene	transcribed_unprocessed_pseudogene	chrX:55279805..55279806,+
chr5:40967837..40967838,-	AATGATGTTAAAAAATATAA	ENSG00000248120.1	RP11-301A5.2	processed_pseudogene	processed_pseudogene	chr5:40967837..40967838,-
chr1:228857808..228857810,+	TAAAAGAATAAGAAAAAATA	ENSG00000271399.1	RP4-799G3.2	processed_pseudogene	processed_pseudogene	chr1:228857808..228857810,+
chr3:106901063..106901064,-	ATATTATATTATTTATTCGA	ENSG00000250630.1	RP11-52L11.4	unprocessed_pseudogene	unprocessed_pseudogene	chr3:106901063..106901064,-
chr1:21460027..21460037,-	TAATAAATATATATATATGG	ENSG00000176378.8	PFN1P10	processed_pseudogene	processed_pseudogene	chr1:21460027..21460037,-
chr11:59000150..59000156,-	TAAAAAATGAATGAATATAA	ENSG00000254786.1	RP11-142C4.5	unprocessed_pseudogene	unprocessed_pseudogene	chr11:59000150..59000156,-
chrX:64306292..64306293,-	CAATTTATAAAAATAAAATC	ENSG00000213754.2	RP11-284B18.3	processed_pseudogene	processed_pseudogene	chrX:64306292..64306293,-
chr5:51428213..51428214,-	TTACATATATAAAAATATGA	ENSG00000248891.2	CTD-2335O3.2	processed_pseudogene	processed_pseudogene	chr5:51428213..51428214,-
chr20:13073967..13073968,-	TAAAGAATTTATTAAAGAAA	ENSG00000271426.1	RP4-718P11.1	processed_pseudogene	processed_pseudogene	chr20:13073967..13073968,-
chr10:114809330..114809331,+	CAATTTAAAAATTATAATAG	ENSG00000215760.2	TAF9BP2	processed_pseudogene	processed_pseudogene	chr10:114809330..114809331,+
chr3:70140136..70140137,+	CAAAATAATTATTAATGAAA	ENSG00000242728.1	UQCRHP4	processed_pseudogene	processed_pseudogene	chr3:70140136..70140137,+
chr16:10723272..10723273,-	TAAAATGATAACTAATATAA	ENSG00000262259.1	CTD-2318B16.4	unprocessed_pseudogene	unprocessed_pseudogene	chr16:10723272..10723273,-
chr20:23583531..23583532,+	AAAAATATTAGTAATGAAAA	ENSG00000204658.5	RP11-218C14.2	unprocessed_pseudogene	unprocessed_pseudogene	chr20:23583531..23583532,+
chr5:120658431..120658432,-	TATAATTAAATAAATTCTGA	ENSG00000270741.1	RP11-565F4.1	processed_pseudogene	processed_pseudogene	chr5:120658431..120658432,-
chr7:133727646..133727647,-	ATATAAAAACGAATAAAAAT	ENSG00000235967.1	COX5BP3	processed_pseudogene	processed_pseudogene	chr7:133727646..133727647,-
chr12:43561950..43561955,-	TATAAATAAAAGATATACAT	ENSG00000241251.2	RP11-73B8.1	processed_pseudogene	processed_pseudogene	chr12:43561950..43561955,-
chr11:6686552..6686553,-	TATAAATATAAATAAAACTC	ENSG00000241678.1	RP11-732A19.1	processed_pseudogene	processed_pseudogene	chr11:6686552..6686553,-
chr3:106901063..106901064,-	ATATTATATTATTTATTCGA	ENSG00000240034.1	MTND6P6	unprocessed_pseudogene	unprocessed_pseudogene	chr3:106901063..106901064,-
chr2:185957187..185957188,-	AAATATAAAGTTATAACAAA	ENSG00000224019.1	RPL21P32	processed_pseudogene	processed_pseudogene	chr2:185957187..185957188,-
chr1:212856195..212856201,-	GAAAAAAAAAGTAAAAATAT	ENSG00000236317.1	RP11-348H3.5	processed_pseudogene	processed_pseudogene	chr1:212856195..212856201,-
chr1:92581691..92581693,-	TATTTAAATAAAGTATGTAA	ENSG00000223787.2	RP4-593M8.1	processed_pseudogene	processed_pseudogene	chr1:92581691..92581693,-
chrX:99656490..99656491,+	TTTATTCAATTAATAAAGTA	ENSG00000270308.1	RP3-377O6.2	processed_pseudogene	processed_pseudogene	chrX:99656490..99656491,+
chr11:124539713..124539714,-	AATTCAAAAAAATATTGATA	ENSG00000254937.1	RP11-728D14.6	unprocessed_pseudogene	unprocessed_pseudogene	chr11:124539713..124539714,-
chr14:39107971..39107972,+	CAATTGTATTAAATATAATA	ENSG00000258591.2	RP11-545M17.3	processed_pseudogene	processed_pseudogene	chr14:39107971..39107972,+
chr1:247666297..247666298,+	TTTAATTAAAATATATGCTA	ENSG00000230411.1	OR3D1P	unprocessed_pseudogene	unprocessed_pseudogene	chr1:247666297..247666298,+
chr5:111846157..111846158,-	AAAAAATTACACTTAAAAAA	ENSG00000249439.1	HMGN1P14	processed_pseudogene	processed_pseudogene	chr5:111846157..111846158,-
chr13:19125559..19125560,+	TGTCATATTTAAAAAAAAAA	ENSG00000224778.1	CENPIP1	unprocessed_pseudogene	unprocessed_pseudogene	chr13:19125559..19125560,+
chr14:101970390..101970391,-	TTAAATATAAGTATTATATG	ENSG00000259013.2	RP11-1017G21.3	processed_pseudogene	processed_pseudogene	chr14:101970390..101970391,-
chr13:83145057..83145058,+	AAAATTATTATTATAAAACC	ENSG00000270400.1	RP11-464I4.1	processed_pseudogene	processed_pseudogene	chr13:83145057..83145058,+
chr2:143100768..143100770,-	TAAAATGATTAATATTACTA	ENSG00000225476.1	AC013437.6	processed_pseudogene	processed_pseudogene	chr2:143100768..143100770,-
chr9:90752862..90752863,-	TTAATTTAATATATAACTCT	ENSG00000270432.1	OR7E108P	unprocessed_pseudogene	unprocessed_pseudogene	chr9:90752862..90752863,-
chr13:39857764..39857765,-	ATTAAAGACAAATTTATTAA	ENSG00000270444.1	AZU1P1	processed_pseudogene	processed_pseudogene	chr13:39857764..39857765,-
chr11:65177355..65177356,-	CTAAAAAATCAATAAAAAAT	ENSG00000255200.1	AP003068.18	transcribed_processed_pseudogene	processed_transcript	chr11:65177355..65177356,-
chr20:11346797..11346798,-	AATAAACAAAGAATATATTA	ENSG00000235544.1	RPS11P1	processed_pseudogene	processed_pseudogene	chr20:11346797..11346798,-
chr6:3694898..3694899,-	TATATTGAATATTTATTAAG	ENSG00000270477.1	RP1-72E17.2	processed_pseudogene	processed_pseudogene	chr6:3694898..3694899,-
chr4:189472901..189472906,+	AATATTAATAACATAGATTG	ENSG00000205100.2	HSP90AA4P	transcribed_processed_pseudogene	transcribed_processed_pseudogene	chr4:189472901..189472906,+
chr6:34744137..34744144,+	ATGAATAAAAATAAAAAGTC	ENSG00000217130.1	RP3-375P9.2	processed_pseudogene	processed_pseudogene	chr6:34744137..34744144,+
chr5:116562522..116562527,+	GAGAAATATAATTCATAAAT	ENSG00000239528.1	RPS14P8	processed_pseudogene	processed_pseudogene	chr5:116562522..116562527,+
chr7:20827299..20827318,+	TCTTTAAAAATTCAAAACTA	ENSG00000219451.3	AC005251.3	processed_pseudogene	processed_pseudogene	chr7:20827299..20827318,+
chrX:40907930..40907935,+	ACAATAAAATAAAATAGTAG	ENSG00000189145.7	RP11-77G22.2	processed_pseudogene	processed_pseudogene	chrX:40907930..40907935,+
chr1:211173414..211173427,+	AATCAAAATAAAATAGATGT	ENSG00000234004.4	RP11-543B16.1	processed_pseudogene	processed_pseudogene	chr1:211173414..211173427,+
chr4:64430867..64430882,+	AGAAAACTAATTTAAAATGT	ENSG00000250768.1	DPP3P1	processed_pseudogene	processed_pseudogene	chr4:64430867..64430882,+
chr1:152399467..152399503,+	AATCAAAAATAAATAGATAG	ENSG00000183586.8	HMGN3P1	processed_pseudogene	processed_pseudogene	chr1:152399467..152399503,+
chr3:149494593..149494601,+	TTAAAATTGTAAAGATAGAA	ENSG00000244503.1	RP11-278L15.6	processed_pseudogene	processed_pseudogene	chr3:149494593..149494601,+
chr2:214697595..214697619,+	ACAATAAATATATAAAAGCA	ENSG00000177261.8	ENSAP3	processed_pseudogene	processed_pseudogene	chr2:214697595..214697619,+
chr14:47201119..47201126,-	ATGCAATAAAAATAGAAAAA	ENSG00000244053.1	RPL13AP2	processed_pseudogene	processed_pseudogene	chr14:47201119..47201126,-
chr7:38311305..38311311,+	ACTTAGAAAATATCTATAAA	ENSG00000231916.1	AC006033.22	processed_pseudogene	processed_pseudogene	chr7:38311305..38311311,+
chr3:76433978..76433998,+	AAATAAATTCAAATCACAAA	ENSG00000240809.1	RP11-550F7.1	processed_pseudogene	processed_pseudogene	chr3:76433978..76433998,+
chrX:27863843..27863856,+	AATTTGTTAATCATAAGAAA	ENSG00000233243.1	RP11-12D5.5	processed_pseudogene	processed_pseudogene	chrX:27863843..27863856,+
chr15:34943048..34943072,+	TAGTTTAATAAATGTTAAAG	ENSG00000231409.3	RP11-83J16.1	processed_pseudogene	processed_pseudogene	chr15:34943048..34943072,+
chr11:77735230..77735235,-	AAATTTATCAATCATTAAGA	ENSG00000227376.1	FTH1P16	processed_pseudogene	processed_pseudogene	chr11:77735230..77735235,-
chr6:144200943..144200975,-	GGAATAAATATAATTTCAAA	ENSG00000217027.1	TPT1P4	processed_pseudogene	processed_pseudogene	chr6:144200943..144200975,-
chr8:33860241..33860243,-	ATGCAAAGTAATATTAAAAA	ENSG00000240738.1	RP1-273G13.1	processed_pseudogene	processed_pseudogene	chr8:33860241..33860243,-
chrX:110346946..110346975,-	ATCTTAAAAATGATATTTAG	ENSG00000133136.4	GNG5P2	processed_pseudogene	processed_pseudogene	chrX:110346946..110346975,-
chr17:49795330..49795362,+	AAATAAAATATACTTTAGAG	ENSG00000235183.3	RP11-613C6.4	processed_pseudogene	processed_pseudogene	chr17:49795330..49795362,+
chr4:112564871..112564873,+	ATATATACAATGAAAAATGA	ENSG00000250966.2	RP11-402J6.3	processed_pseudogene	processed_pseudogene	chr4:112564871..112564873,+
chr18:12211367..12211388,+	GTATGAAAAATATAAAAATC	ENSG00000267076.1	CCDC58P3	processed_pseudogene	processed_pseudogene	chr18:12211367..12211388,+
chr8:34323671..34323674,-	CTTTATTATAAAATAATGAC	ENSG00000215264.4	RPL10AP3	processed_pseudogene	processed_pseudogene	chr8:34323671..34323674,-
chr8:39314621..39314637,+	AGTTTATTGTTAAAAAAGAA	ENSG00000196115.11	ADAM5	unitary_pseudogene	processed_transcript	chr8:39314621..39314637,+
chr3:197850979..197850993,-	TTGTTCATAAAAAGAAAAAA	ENSG00000234742.1	AC144530.1	processed_pseudogene	processed_pseudogene	chr3:197850979..197850993,-
chr19:22368982..22368987,-	AGTAGAAAAAAATTCTAATT	ENSG00000236312.3	RPL34P34	processed_pseudogene	processed_pseudogene	chr19:22368982..22368987,-
chr15:36613397..36613406,+	AAAGATGTAAAGATAAAAAA	ENSG00000261635.2	RP11-618N24.1	processed_pseudogene	processed_pseudogene	chr15:36613397..36613406,+
chr8:62857129..62857131,-	AAATGAAACAAATAATGTTA	ENSG00000253517.1	XRCC6P4	processed_pseudogene	processed_pseudogene	chr8:62857129..62857131,-
chr15:49178774..49178777,-	TATAAGAAAATAAATAATGG	ENSG00000259545.2	RP11-325E5.4	processed_pseudogene	processed_pseudogene	chr15:49178774..49178777,-
chr15:49178774..49178777,-	TGAAAATAAAAATAGTAGAT	ENSG00000259545.2	RP11-325E5.4	processed_pseudogene	processed_pseudogene	chr15:49178774..49178777,-
chr2:176201372..176201385,-	TACTTTCAAATATAAGAAAA	ENSG00000218175.2	AC016739.2	processed_pseudogene	processed_pseudogene	chr2:176201372..176201385,-
chr19:41829605..41829614,+	AACATTATAAATCTATAAGT	ENSG00000269119.1	HNRNPA1P52	processed_pseudogene	processed_pseudogene	chr19:41829605..41829614,+
chr7:26983390..26983409,-	TAAATTTGATGAAATAACAA	ENSG00000226059.2	HMGB3P20	processed_pseudogene	processed_pseudogene	chr7:26983390..26983409,-
chr9:79391265..79391270,+	GTAATTATTTAAAAATTTGC	ENSG00000186940.6	CHCHD2P9	processed_pseudogene	processed_pseudogene	chr9:79391265..79391270,+
chr11:103409713..103409714,-	CCTTTATTAAAATTAATTAG	ENSG00000254824.1	RP11-37O16.8	processed_pseudogene	processed_pseudogene	chr11:103409713..103409714,-
chrX:111624773..111624775,-	AATTAACATCCAAAATATAA	ENSG00000236189.2	RPL18AP15	processed_pseudogene	processed_pseudogene	chrX:111624773..111624775,-
chr11:34336071..34336107,-	AATTAAAAACAAATATTGGA	ENSG00000254708.1	RP1-145M24.1	processed_pseudogene	processed_pseudogene	chr11:34336071..34336107,-
chr3:158276449..158276458,-	ATGTTAATTATTCTATCTAA	ENSG00000241723.1	RP11-113A11.1	processed_pseudogene	processed_pseudogene	chr3:158276449..158276458,-
chr19:20257741..20257752,+	GAAATATACAAACAAATAAA	ENSG00000213985.4	AC078899.1	processed_pseudogene	processed_pseudogene	chr19:20257741..20257752,+
chr14:34485962..34485974,+	AAATTCCATTAAATTTAAGA	ENSG00000237450.5	RP11-671J11.1	processed_pseudogene	processed_pseudogene	chr14:34485962..34485974,+
chr6:41308612..41308626,-	TTTCTGGTAAAATAAAAATT	ENSG00000213461.3	RP13-235E23.1	processed_pseudogene	processed_pseudogene	chr6:41308612..41308626,-
chr5:79510386..79510387,+	TATAGAACTTTATTAACTAA	ENSG00000213755.3	RP11-342F17.1	processed_pseudogene	processed_pseudogene	chr5:79510386..79510387,+
chr12:107719557..107719567,+	ATGTAAAAAAAATTATGTAC	ENSG00000240441.1	RP11-864J10.2	processed_pseudogene	processed_pseudogene	chr12:107719557..107719567,+
chrX:5307151..5307162,-	AAACTTAAAATGTAAAATCA	ENSG00000238193.1	RP11-555H23.1	processed_pseudogene	processed_pseudogene	chrX:5307151..5307162,-
chr4:110945800..110945834,-	AATAAAGAAAACTTTACAAT	ENSG00000251483.2	LYPLA1P2	processed_pseudogene	processed_pseudogene	chr4:110945800..110945834,-
chr2:200695911..200695924,+	TATTCAGAAAATAAAAGAAA	ENSG00000243478.6	AOX2P	unitary_pseudogene	processed_transcript	chr2:200695911..200695924,+
chr13:36939545..36939547,-	ATAATAATTCAAGAATGAAA	ENSG00000226161.1	EIF4A1P5	processed_pseudogene	processed_pseudogene	chr13:36939545..36939547,-
chr20:56601643..56601678,+	TCTGCAAAATATAAAAATTA	ENSG00000214541.3	RPS4XP3	processed_pseudogene	processed_pseudogene	chr20:56601643..56601678,+
chrX:75582651..75582654,+	AATAAAAACATATGATAAGA	ENSG00000224775.2	BRAFP1	unprocessed_pseudogene	unprocessed_pseudogene	chrX:75582651..75582654,+
chr13:54441342..54441344,-	TTGAAAATTAAAGAAAACAT	ENSG00000136149.6	RPL13AP25	processed_pseudogene	processed_pseudogene	chr13:54441342..54441344,-
chr1:108992255..108992256,+	CTTAGAAAATTAAAATATGA	ENSG00000244716.3	RP11-20O24.4	processed_pseudogene	processed_pseudogene	chr1:108992255..108992256,+
chr10:72636869..72636870,-	TTATTTGTAAGAACAAAAAT	ENSG00000231471.1	HMGN2P34	processed_pseudogene	processed_pseudogene	chr10:72636869..72636870,-
chr4:98025338..98025348,+	ATTCTTTATACAAGTAAAAA	ENSG00000242697.2	RPL5P12	processed_pseudogene	processed_pseudogene	chr4:98025338..98025348,+
chr10:33058430..33058433,-	TAAGTTTATTTAGAAAGTAA	ENSG00000235962.5	RP11-462L8.2	processed_pseudogene	processed_pseudogene	chr10:33058430..33058433,-
chr14:89291614..89291630,-	TATTTAAAACAACACAATAA	ENSG00000259151.2	CAP2P1	transcribed_processed_pseudogene	transcribed_processed_pseudogene	chr14:89291614..89291630,-
chr10:105686216..105686225,+	TGAAAGCATTTAAAATAAAA	ENSG00000213260.3	YWHAZP5	processed_pseudogene	processed_pseudogene	chr10:105686216..105686225,+
chr10:105686216..105686225,+	ATCTAAATAAAAAAAAAAGC	ENSG00000213260.3	YWHAZP5	processed_pseudogene	processed_pseudogene	chr10:105686216..105686225,+
chr12:68473722..68473735,+	CTAAATCTATCATTAAAAAA	ENSG00000256075.1	RP11-81H14.3	processed_pseudogene	processed_pseudogene	chr12:68473722..68473735,+
chr1:107505127..107505148,+	TATGTTTAAAATTCTATGAA	ENSG00000224550.1	RP11-270C12.3	processed_pseudogene	processed_pseudogene	chr1:107505127..107505148,+
chr14:35430238..35430257,+	AAAAAAAAAACAATCAAAGA	ENSG00000259022.2	DNAJC8P1	processed_pseudogene	processed_pseudogene	chr14:35430238..35430257,+
chr5:72725388..72725397,+	CAAGTAACTATAAAAATAAT	ENSG00000226544.4	RPL7P22	processed_pseudogene	processed_pseudogene	chr5:72725388..72725397,+
chr10:73006626..73006627,-	GAAAAAAATTATTACAATAG	ENSG00000213700.3	RPL17P50	processed_pseudogene	processed_pseudogene	chr10:73006626..73006627,-
chr13:106425750..106425768,+	AATAATATGTATAAAAGACT	ENSG00000174418.7	RPL35P9	processed_pseudogene	processed_pseudogene	chr13:106425750..106425768,+
chr5:42468925..42468961,-	AATAATAAAACAGACAATAA	ENSG00000248873.1	SERBP1P6	processed_pseudogene	processed_pseudogene	chr5:42468925..42468961,-
chrX:28659621..28659631,-	ATAATTTAAAGCATTAACAA	ENSG00000226436.1	RP1-22N22.1	processed_pseudogene	processed_pseudogene	chrX:28659621..28659631,-
chr12:14365444..14365469,-	TTGAATTGTATTAATAATGA	ENSG00000244573.3	RPL30P11	transcribed_processed_pseudogene	processed_transcript	chr12:14365444..14365469,-
chr2:26028545..26028562,-	AAAAATAAAAAATAGTTGTG	ENSG00000268412.2	TRMT112P6	processed_pseudogene	processed_pseudogene	chr2:26028545..26028562,-
chr15:94855460..94855462,+	TATATATTTCAAAAGAGAAA	ENSG00000260521.2	CTD-2576F9.1	processed_pseudogene	processed_pseudogene	chr15:94855460..94855462,+
chr3:18538716..18538735,+	AAATAAAAAGTTATCTAATG	ENSG00000236570.1	RAD23BP1	processed_pseudogene	processed_pseudogene	chr3:18538716..18538735,+
chr3:72878150..72878186,-	TTCTTAATTGATATAACAAA	ENSG00000240135.1	PSMD12P	unprocessed_pseudogene	unprocessed_pseudogene	chr3:72878150..72878186,-
chrX:74409482..74409483,+	AAGAAAACAATTACAAAAAA	ENSG00000213695.3	RPS7P14	processed_pseudogene	processed_pseudogene	chrX:74409482..74409483,+
chr21:36016546..36016551,-	CTCAATTTAAAAATTAAGAT	ENSG00000214914.3	RPL23AP3	processed_pseudogene	processed_pseudogene	chr21:36016546..36016551,-
chr2:60852218..60852221,+	ATATAAATGTGTTATTAAAG	ENSG00000237024.1	RPL21P33	processed_pseudogene	processed_pseudogene	chr2:60852218..60852221,+
chr11:83209331..83209357,+	AATTAAAGAATTTAACTTAG	ENSG00000255541.1	RP11-727A23.8	processed_pseudogene	processed_pseudogene	chr11:83209331..83209357,+
chr17:35407842..35407847,-	ATATTGAAATATTATATCGA	ENSG00000267648.1	RP11-686D22.3	transcribed_processed_pseudogene	transcribed_processed_pseudogene	chr17:35407842..35407847,-
chr7:85027746..85027747,+	ATAAAAGGAATATTAAACAA	ENSG00000224059.1	HSPA8P16	processed_pseudogene	processed_pseudogene	chr7:85027746..85027747,+
chr2:50829775..50829779,-	CTTCATAAATAAAAACATTA	ENSG00000238165.1	AC007560.1	processed_pseudogene	processed_pseudogene	chr2:50829775..50829779,-
chr2:224294890..224294892,+	AATTATGACTCATATAATAA	ENSG00000228681.1	AC008072.1	processed_pseudogene	processed_pseudogene	chr2:224294890..224294892,+
chrX:46457237..46457240,-	TCATATATAGAAAATGAAAA	ENSG00000224072.1	RP11-75A9.3	processed_pseudogene	processed_pseudogene	chrX:46457237..46457240,-
chr13:41925622..41925644,+	TAAAATAGTCAATTATAAGA	ENSG00000229696.1	KARSP1	processed_pseudogene	processed_pseudogene	chr13:41925622..41925644,+
chr11:23403383..23403394,+	AAGAAAAATAAATAATAGAG	ENSG00000255293.1	RP11-787P24.1	processed_pseudogene	processed_pseudogene	chr11:23403383..23403394,+
chr5:121576330..121576338,-	AAAGATAAATATTTCAATTG	ENSG00000244088.1	RP11-510I6.1	processed_pseudogene	processed_pseudogene	chr5:121576330..121576338,-
chr12:87944862..87944863,+	ATAGTTGGTAAATAAATAAA	ENSG00000240721.2	RPS4XP15	processed_pseudogene	processed_pseudogene	chr12:87944862..87944863,+
chr9:37490932..37490934,-	CTTCCAAAATAATAAATAAA	ENSG00000230188.1	RP11-405L18.4	processed_pseudogene	processed_pseudogene	chr9:37490932..37490934,-
chr8:68525936..68525939,-	AAATTTAAAAGAAATTAGCT	ENSG00000236191.3	RPS15AP25	processed_pseudogene	processed_pseudogene	chr8:68525936..68525939,-
chr1:220220201..220220219,+	AAAAATAATATCATTTGACA	ENSG00000270708.1	RP11-568G11.5	processed_pseudogene	processed_pseudogene	chr1:220220201..220220219,+
chr1:105698083..105698096,+	CAGTATAAAATATAAAAAGT	ENSG00000227850.1	SEPT2P1	processed_pseudogene	processed_pseudogene	chr1:105698083..105698096,+
chr1:44992251..44992266,-	TATTAAAGTATTACAATAAG	ENSG00000268949.1	MRPS17P1	processed_pseudogene	processed_pseudogene	chr1:44992251..44992266,-
chr4:110265215..110265223,-	TTAATAAAAATCAGAAGAAA	ENSG00000250594.2	RP11-433B3.1	processed_pseudogene	processed_pseudogene	chr4:110265215..110265223,-
chr12:16402492..16402511,-	TAAACAGAAAAAAAAGAAAA	ENSG00000256238.1	RP11-473N11.2	processed_pseudogene	processed_pseudogene	chr12:16402492..16402511,-
chr2:183072563..183072565,-	CAATATAATACAAATAACTA	ENSG00000231203.1	KRT8P10	processed_pseudogene	processed_pseudogene	chr2:183072563..183072565,-
chr2:140220429..140220436,-	ATAATTTCTTATGTTTAAAG	ENSG00000231567.1	MTND2P19	unprocessed_pseudogene	unprocessed_pseudogene	chr2:140220429..140220436,-
chr8:56478273..56478274,-	AAATCAAAAAACATAAGAAA	ENSG00000253541.1	SEPT10P1	processed_pseudogene	processed_pseudogene	chr8:56478273..56478274,-
chr8:58588790..58588796,-	AAACTTATTATATTAAGAAG	ENSG00000242970.2	AC068522.4	processed_pseudogene	processed_pseudogene	chr8:58588790..58588796,-
chr17:43144841..43144857,+	TATTTATGCATAAATAACAA	ENSG00000267681.1	CTD-3199J23.6	transcribed_processed_pseudogene	transcribed_processed_pseudogene	chr17:43144841..43144857,+
chr10:22266964..22266965,+	AAGTGAAATAAAAATAAGTA	ENSG00000233318.2	RP11-573G6.2	processed_pseudogene	processed_pseudogene	chr10:22266964..22266965,+
chr12:64868718..64868719,-	TAAATTAATAGAATATTAGG	ENSG00000243020.1	RPL7P39	processed_pseudogene	processed_pseudogene	chr12:64868718..64868719,-
chr9:88180619..88180642,+	AGTGATTTAATTGTTTAAAA	ENSG00000204429.4	RP11-1E11.1	processed_pseudogene	processed_pseudogene	chr9:88180619..88180642,+
chr15:54050940..54050957,-	ATAAAAGAGTATAAAAATCT	ENSG00000259619.2	RP11-390M11.1	processed_pseudogene	processed_pseudogene	chr15:54050940..54050957,-
chrX:136098282..136098300,-	ATTTATAGATATTCTCAAAT	ENSG00000231513.3	E2F6P4	processed_pseudogene	processed_pseudogene	chrX:136098282..136098300,-
chr2:201214689..201214717,-	GAATTAGTTAAAGAATAATA	ENSG00000225796.2	MTND4P23	unprocessed_pseudogene	unprocessed_pseudogene	chr2:201214689..201214717,-
chr3:68145060..68145075,+	ATAAAATAATGACTATAAAG	ENSG00000214552.4	COPS8P2	processed_pseudogene	processed_pseudogene	chr3:68145060..68145075,+
chr6:75499661..75499668,+	TTTATTAATCTTATAGAAGA	ENSG00000219722.1	RPL26P20	processed_pseudogene	processed_pseudogene	chr6:75499661..75499668,+
chr6:75499661..75499668,+	ATATATTTAACTCTGAAAAA	ENSG00000219722.1	RPL26P20	processed_pseudogene	processed_pseudogene	chr6:75499661..75499668,+
chr2:17385062..17385066,+	AATAATAATAATATGAAACG	ENSG00000236348.1	PSMC1P10	processed_pseudogene	processed_pseudogene	chr2:17385062..17385066,+
chr15:46827490..46827492,+	CTTAAAATAAGATTATTCAA	ENSG00000259509.2	RP11-627D16.2	processed_pseudogene	processed_pseudogene	chr15:46827490..46827492,+
chr19:34296769..34296785,-	TAAAATCATATAAAAATGTG	ENSG00000257074.3	RPL29P33	processed_pseudogene	processed_pseudogene	chr19:34296769..34296785,-
chr3:156714954..156714969,-	ATAATATTCTTTATGAACAA	ENSG00000174912.7	METTL15P1	processed_pseudogene	processed_pseudogene	chr3:156714954..156714969,-
chr3:74101248..74101252,+	TTAAAATAAATGTTAGTAAG	ENSG00000223738.3	RP11-781E19.1	processed_pseudogene	processed_pseudogene	chr3:74101248..74101252,+
chr4:179069457..179069474,+	GATTAGAAAAATGATTATAA	ENSG00000250839.1	RP11-296L20.1	unprocessed_pseudogene	unprocessed_pseudogene	chr4:179069457..179069474,+
chr11:85021836..85021845,-	TTTCAAAAAATTGCATAAAA	ENSG00000213305.3	HNRNPCP6	processed_pseudogene	processed_pseudogene	chr11:85021836..85021845,-
chr1:119127307..119127313,-	TTACAGATGAAAAAAAATTA	ENSG00000236804.1	RPS3AP12	processed_pseudogene	processed_pseudogene	chr1:119127307..119127313,-
chrX:134166729..134166757,+	TAATTTAAGTCATTAATCAT	ENSG00000224908.1	TIMM8BP2	processed_pseudogene	processed_pseudogene	chrX:134166729..134166757,+
chr14:21419723..21419736,+	AAAACAAAAAAAATAATCCT	ENSG00000258870.1	EIF4EBP1P1	processed_pseudogene	processed_pseudogene	chr14:21419723..21419736,+
chrX:73274745..73274754,+	TTTAAGTATTAAACAAATGA	ENSG00000225664.3	YWHAZP8	processed_pseudogene	processed_pseudogene	chrX:73274745..73274754,+
chr10:95594567..95594569,+	CAAATATACAGTAAAATAAA	ENSG00000214362.2	RP11-7D5.2	processed_pseudogene	processed_pseudogene	chr10:95594567..95594569,+
chr8:50762863..50762866,-	CTTAAAAGAGAATTAAATAT	ENSG00000254358.1	CYCSP22	processed_pseudogene	processed_pseudogene	chr8:50762863..50762866,-
chr8:50762863..50762866,-	AAAACATTTAAAAATAGCTA	ENSG00000254358.1	CYCSP22	processed_pseudogene	processed_pseudogene	chr8:50762863..50762866,-
chr11:63698708..63698726,-	TAAAATATGTGTATTTAAAG	ENSG00000271100.1	RP11-697H9.5	processed_pseudogene	processed_pseudogene	chr11:63698708..63698726,-
chr5:18887093..18887098,-	TTTGTTATAAATCTTAAAAG	ENSG00000249191.1	UBE2V1P12	processed_pseudogene	processed_pseudogene	chr5:18887093..18887098,-
chr8:121380523..121380539,-	ATAAAGAAAGAATTTAAACA	ENSG00000239872.1	RPL35AP19	processed_pseudogene	processed_pseudogene	chr8:121380523..121380539,-
chrX:70857094..70857101,+	TATTAACAAAATACAAAGTA	ENSG00000213747.2	RP13-278H16.2	processed_pseudogene	processed_pseudogene	chrX:70857094..70857101,+
chr2:233722108..233722109,-	CAATGTAATAAAAATGATAA	ENSG00000233445.1	RPL17P11	processed_pseudogene	processed_pseudogene	chr2:233722108..233722109,-
chr8:103085576..103085589,+	TATATAACCTATTAAAATTG	ENSG00000253795.1	MTND1P5	processed_pseudogene	processed_pseudogene	chr8:103085576..103085589,+
chr1:193757271..193757272,-	TAAATATAAAAACAGATAAG	ENSG00000237213.2	RPL23AP22	processed_pseudogene	processed_pseudogene	chr1:193757271..193757272,-
chr11:86821828..86821829,-	GCAAAATAATATCTATAAAA	ENSG00000271318.1	AP000654.5	processed_pseudogene	processed_pseudogene	chr11:86821828..86821829,-
chr9:70917324..70917347,-	GTTATATCAACTTAAAATAA	ENSG00000224437.2	PIGUP1	processed_pseudogene	processed_pseudogene	chr9:70917324..70917347,-
chr16:10111314..10111322,+	GAAAATAACAGTAAATATAA	ENSG00000261647.1	IMPDH1P11	processed_pseudogene	processed_pseudogene	chr16:10111314..10111322,+
chr12:59812095..59812103,+	TTAAAAACCATTTAAAATTG	ENSG00000237176.4	RP11-813P10.2	processed_pseudogene	processed_pseudogene	chr12:59812095..59812103,+
chr4:64608798..64608813,-	TTATAGTTAAAATACAATGA	ENSG00000251385.2	RP11-63H19.2	processed_pseudogene	processed_pseudogene	chr4:64608798..64608813,-
chr4:173420207..173420209,-	TGTTAAAATTGTTAAGAATA	ENSG00000242882.1	RPL5P11	processed_pseudogene	processed_pseudogene	chr4:173420207..173420209,-
chr17:69095513..69095516,-	TGATATATTTAATATTAGGT	ENSG00000267361.1	LOC100421166	processed_pseudogene	processed_pseudogene	chr17:69095513..69095516,-
chr13:98950456..98950457,-	ATTTCATAAAAATTAGACTT	ENSG00000231981.3	RPL7L1P12	processed_pseudogene	processed_pseudogene	chr13:98950456..98950457,-
chr2:230957520..230957543,+	GACATTATTTAGTAAAATAA	ENSG00000235013.1	COX20P2	processed_pseudogene	processed_pseudogene	chr2:230957520..230957543,+
chr3:86012416..86012418,+	CAATAAATTACAATAAAGTT	ENSG00000243915.1	PRKRIRP2	processed_pseudogene	processed_pseudogene	chr3:86012416..86012418,+
chr19:11585171..11585172,+	ATCTTTAAGAAAAAAAATTC	ENSG00000249840.2	GAPDHP76	unprocessed_pseudogene	unprocessed_pseudogene	chr19:11585171..11585172,+
chrY:13230826..13230852,+	AAATTTAAGAAATACAATCA	ENSG00000223915.1	DPPA2P1	processed_pseudogene	processed_pseudogene	chrY:13230826..13230852,+
chr2:153762522..153762528,-	TTCAATATAATTATTTATGG	ENSG00000236917.1	DNAJA1P2	processed_pseudogene	processed_pseudogene	chr2:153762522..153762528,-
chr2:155311085..155311086,+	ATCTATAAAATGTTAAAACA	ENSG00000233709.1	MTND4P28	processed_pseudogene	processed_pseudogene	chr2:155311085..155311086,+
chr6:38587563..38587587,+	TTAATATCTTCATTATGAAT	ENSG00000217227.1	RP1-319M7.2	processed_pseudogene	processed_pseudogene	chr6:38587563..38587587,+
chr5:57320046..57320048,-	TAAAACGAAATAAATACAAT	ENSG00000248586.2	CTD-2516K3.3	processed_pseudogene	processed_pseudogene	chr5:57320046..57320048,-
chr1:174757202..174757213,-	ATGTATCCAAAATTAAAATT	ENSG00000223828.1	BANF1P4	processed_pseudogene	processed_pseudogene	chr1:174757202..174757213,-
chr7:18949854..18949856,-	TTATAGAATACATTATGTTA	ENSG00000232492.1	NPM1P13	processed_pseudogene	processed_pseudogene	chr7:18949854..18949856,-
chr19:54671217..54671218,+	TAGAAAATAGTAACAAAAAA	ENSG00000225370.1	AC011515.2	unprocessed_pseudogene	unprocessed_pseudogene	chr19:54671217..54671218,+
chr1:246817955..246817961,+	AAAAGTAAACCTAATTAAAA	ENSG00000235386.1	RP11-397A15.4	unprocessed_pseudogene	unprocessed_pseudogene	chr1:246817955..246817961,+
chr1:211207061..211207070,+	CTAAATAAGTGTTTAAATAA	ENSG00000226986.4	RP11-543B16.2	processed_pseudogene	processed_pseudogene	chr1:211207061..211207070,+
chr15:24909897..24909899,-	TAAAATAAACCCATTAAAAT	ENSG00000241061.3	RPL5P1	processed_pseudogene	processed_pseudogene	chr15:24909897..24909899,-
chr15:24909897..24909899,-	TTCATTAGAATTATAATAGA	ENSG00000241061.3	RPL5P1	processed_pseudogene	processed_pseudogene	chr15:24909897..24909899,-
chr10:21110582..21110583,+	AATGATTAAGAAAAAAAGAT	ENSG00000228219.1	NPM1P30	processed_pseudogene	processed_pseudogene	chr10:21110582..21110583,+
chr8:92144460..92144461,-	AAAATTAAATAAACAAGGAT	ENSG00000233778.3	RP11-777J24.1	processed_pseudogene	processed_pseudogene	chr8:92144460..92144461,-
chr9:92110812..92110813,+	TTGGTTGATTAAAAAATAAT	ENSG00000227321.2	MTND4P15	unprocessed_pseudogene	unprocessed_pseudogene	chr9:92110812..92110813,+
chr1:80495973..80495992,+	ATCAGTATGTATTTATAAAA	ENSG00000234108.1	RP11-115A15.2	processed_pseudogene	processed_pseudogene	chr1:80495973..80495992,+
chr16:48600115..48600119,+	TCTTAATTTAAAAAATACCA	ENSG00000260033.1	CTC-527H23.1	processed_pseudogene	processed_pseudogene	chr16:48600115..48600119,+
chr2:224500428..224500445,-	TTTAAATTAGATATTAGACA	ENSG00000228446.2	AC073052.1	processed_pseudogene	processed_pseudogene	chr2:224500428..224500445,-
chr1:157709417..157709428,+	AATATTCAGATTGAAAAAAA	ENSG00000231700.3	RP11-367J7.4	processed_pseudogene	processed_pseudogene	chr1:157709417..157709428,+
chr3:17872446..17872457,-	TAAATTGGAATATTATGAAA	ENSG00000213383.2	AC104297.1	processed_pseudogene	processed_pseudogene	chr3:17872446..17872457,-
chr5:42468925..42468961,-	AATAATAAAACAGACAATAA	ENSG00000250860.1	CTD-2265D6.2	processed_pseudogene	processed_pseudogene	chr5:42468925..42468961,-
chr10:24867452..24867491,+	AAAAATAAAAATATGGAATG	ENSG00000228667.1	RP11-129O7.2	processed_pseudogene	processed_pseudogene	chr10:24867452..24867491,+
chr10:64170953..64170981,-	TATATAAGAAAGAAATTCAA	ENSG00000235489.4	DBF4P1	processed_pseudogene	processed_pseudogene	chr10:64170953..64170981,-
chr7:27023714..27023715,+	AATACAGAAAAATAAAAGAA	ENSG00000214869.5	TPM3P4	processed_pseudogene	processed_pseudogene	chr7:27023714..27023715,+
chr2:203773596..203773597,-	TTAAAAATAACAATGAACAT	ENSG00000213925.3	NPM1P33	processed_pseudogene	processed_pseudogene	chr2:203773596..203773597,-
chr2:201214689..201214717,-	GAATTAGTTAAAGAATAATA	ENSG00000235318.3	AC005037.6	unprocessed_pseudogene	unprocessed_pseudogene	chr2:201214689..201214717,-
chrX:69938213..69938214,-	ATAAAAGTTAAAATGGATAA	ENSG00000233229.1	CNOT7P1	processed_pseudogene	processed_pseudogene	chrX:69938213..69938214,-
chr2:19826221..19826222,+	ATAAATATAAAAATAGGTTG	ENSG00000213403.2	CISD1P1	processed_pseudogene	processed_pseudogene	chr2:19826221..19826222,+
chr4:139115539..139115540,-	GAATTAAACATTAAAATATG	ENSG00000179967.11	PPP1R14BP3	processed_pseudogene	processed_pseudogene	chr4:139115539..139115540,-
chr9:87741315..87741316,+	ATTTGCATAATATAATGTTA	ENSG00000237747.1	RP11-65B23.3	processed_pseudogene	processed_pseudogene	chr9:87741315..87741316,+
chr10:100115309..100115313,-	GAAATAAAACATTTAAAAGA	ENSG00000232230.1	TPM4P1	processed_pseudogene	processed_pseudogene	chr10:100115309..100115313,-
chr13:74377990..74377991,-	AAAGTTATTTGATATATTGA	ENSG00000232701.1	RPL21P108	processed_pseudogene	processed_pseudogene	chr13:74377990..74377991,-
chr12:60216150..60216152,+	TAAGTAAATTCTCAAAAATA	ENSG00000258184.1	RP11-335M9.1	processed_pseudogene	processed_pseudogene	chr12:60216150..60216152,+
chr13:28107410..28107411,+	ATAAAAAAGATTTGAAGAAA	ENSG00000235115.3	CHCHD2P8	processed_pseudogene	processed_pseudogene	chr13:28107410..28107411,+
chr6:48214968..48214970,-	CAAATTATATAAGAAAAACA	ENSG00000216835.3	RBMXP1	processed_pseudogene	processed_pseudogene	chr6:48214968..48214970,-
chr13:84522067..84522077,+	AATATTGTATATATATACTC	ENSG00000232447.1	MTND5P3	processed_pseudogene	processed_pseudogene	chr13:84522067..84522077,+
chr4:81920392..81920399,-	ACACTTATTTATAAAAGTTA	ENSG00000248448.2	COX5BP1	processed_pseudogene	processed_pseudogene	chr4:81920392..81920399,-
chr12:112321806..112321807,+	TATTAATAACAAGTTTCTAA	ENSG00000257658.1	RP3-521E19.3	processed_pseudogene	processed_pseudogene	chr12:112321806..112321807,+
chr10:89361911..89361915,+	AATGCAAAAAAAATTTATCT	ENSG00000224289.1	IFIT6P	unprocessed_pseudogene	unprocessed_pseudogene	chr10:89361911..89361915,+
chr4:25720425..25720426,-	TACATATAAATATTAAGTTG	ENSG00000251353.1	MTND3P5	unprocessed_pseudogene	unprocessed_pseudogene	chr4:25720425..25720426,-
chr6:70693846..70693847,+	AAATTGGTTAAAAATTTAAG	ENSG00000262803.1	RP11-160A9.3	processed_pseudogene	processed_pseudogene	chr6:70693846..70693847,+
chr3:129045657..129045658,+	ATTATTAAAGTCTTTAATAG	ENSG00000249505.1	RP11-434H6.2	processed_pseudogene	processed_pseudogene	chr3:129045657..129045658,+
chr11:34742975..34742979,+	TACTGTATGTATATATAAAT	ENSG00000270491.1	RP4-743O11.1	processed_pseudogene	processed_pseudogene	chr11:34742975..34742979,+
chr1:157725025..157725026,-	TTCATTTGAAAACAAAATAT	ENSG00000232366.1	VDAC1P9	processed_pseudogene	processed_pseudogene	chr1:157725025..157725026,-
chr2:43681408..43681418,-	TCATTCAATTAATAAAACAA	ENSG00000229695.1	AC011242.5	processed_pseudogene	processed_pseudogene	chr2:43681408..43681418,-
chr11:58005318..58005319,+	ATGAAAGAGAAAATTAAATA	ENSG00000254601.1	CYCSP26	processed_pseudogene	processed_pseudogene	chr11:58005318..58005319,+
chr9:5099740..5099742,+	AATTAGGGATATTATTATAA	ENSG00000228097.1	RP11-39K24.12	unprocessed_pseudogene	unprocessed_pseudogene	chr9:5099740..5099742,+
chr5:40967837..40967838,-	TGTTAAAGTTGTTAATAATA	ENSG00000248120.1	RP11-301A5.2	processed_pseudogene	processed_pseudogene	chr5:40967837..40967838,-
chr16:12080308..12080319,+	TGAATAATAAAGTAAACTAT	ENSG00000241641.1	RPS23P6	processed_pseudogene	processed_pseudogene	chr16:12080308..12080319,+
chr1:86634278..86634279,+	CATATTGAAATAAAAATATG	ENSG00000153923.9	CLCA3P	transcribed_unprocessed_pseudogene	processed_transcript	chr1:86634278..86634279,+
chr9:123029811..123029812,-	AAAAGAAATATAATTTGAAC	ENSG00000213216.2	RP11-355O1.7	processed_pseudogene	processed_pseudogene	chr9:123029811..123029812,-
chr9:123029811..123029812,-	AAATGAAATGTAACAAAAAA	ENSG00000213216.2	RP11-355O1.7	processed_pseudogene	processed_pseudogene	chr9:123029811..123029812,-
chr22:29608655..29608657,+	ACATACAAAAAAAAGTAAAA	ENSG00000233010.1	RPEP4	processed_pseudogene	processed_pseudogene	chr22:29608655..29608657,+
chr2:65512175..65512176,-	CGAATTTCAATAATTTAAAA	ENSG00000223739.1	AC007389.2	processed_pseudogene	processed_pseudogene	chr2:65512175..65512176,-
chr16:35722356..35722357,-	AAACATTTAATATATAGCAA	ENSG00000260522.1	RP11-352B15.5	processed_pseudogene	processed_pseudogene	chr16:35722356..35722357,-
chrX:65794719..65794733,+	AATTTGATATATTTGATCAA	ENSG00000233833.1	ETF1P3	processed_pseudogene	processed_pseudogene	chrX:65794719..65794733,+
chrX:103927679..103927682,+	TTAACCTTAAATTAAAAGAA	ENSG00000230312.2	LL0XNC01-116E7.4	processed_pseudogene	processed_pseudogene	chrX:103927679..103927682,+
chr9:3014309..3014321,-	AAAATATTAGAAGATGAAAA	ENSG00000227835.7	CARM1P1	transcribed_unprocessed_pseudogene	processed_transcript	chr9:3014309..3014321,-
chr12:11159165..11159178,-	TAAAGTTAATAAAAAAAAGG	ENSG00000256981.1	TAS2R18	processed_pseudogene	processed_pseudogene	chr12:11159165..11159178,-
chr4:99023136..99023137,-	GATATACATCAATATAAAAT	ENSG00000250496.2	ABT1P1	processed_pseudogene	processed_pseudogene	chr4:99023136..99023137,-
chr14:58284707..58284708,+	AGAATCCTTAAAAAAATAAA	ENSG00000180189.10	HMGB1P14	processed_pseudogene	processed_pseudogene	chr14:58284707..58284708,+
chr9:92110812..92110813,+	TTGGTTGATTAAAAAATAAT	ENSG00000240791.1	RP11-100G15.5	unprocessed_pseudogene	unprocessed_pseudogene	chr9:92110812..92110813,+
chr5:127143675..127143693,-	AAAAGAACTAAAAAAAAGAA	ENSG00000214743.4	MRPS5P3	processed_pseudogene	processed_pseudogene	chr5:127143675..127143693,-
chr7:64107298..64107299,-	TATATTAATTAAATAGTTGG	ENSG00000233385.1	RP11-3N2.9	unprocessed_pseudogene	unprocessed_pseudogene	chr7:64107298..64107299,-
chr9:112281455..112281456,-	AGATATTAAATTAAAATCAG	ENSG00000230081.2	HSPE1P28	processed_pseudogene	processed_pseudogene	chr9:112281455..112281456,-
chr6:26219072..26219073,+	TTATGACCTAAATTTATAAA	ENSG00000277720.1	RP1-34B20.19	processed_pseudogene	processed_pseudogene	chr6:26219072..26219073,+
chr15:44063443..44063444,+	TAAATTTCTTTAAAAGACAT	ENSG00000224055.1	GAPDHP55	processed_pseudogene	processed_pseudogene	chr15:44063443..44063444,+
chr11:130547654..130547655,-	TAAACAAAATAATACAAACA	ENSG00000236616.3	BAK1P2	processed_pseudogene	processed_pseudogene	chr11:130547654..130547655,-
chr1:77853373..77853374,+	TGAAAAATTTAAAAATGAGT	ENSG00000232015.2	HSPE1P25	processed_pseudogene	processed_pseudogene	chr1:77853373..77853374,+
chrX:34717904..34717905,-	AAAGATGATTAAAAAGAATA	ENSG00000225384.1	RP13-643D4.1	processed_pseudogene	processed_pseudogene	chrX:34717904..34717905,-
chr8:87789705..87789706,-	CAGAATAAATATTTAATAGA	ENSG00000254376.2	SOX5P	processed_pseudogene	processed_pseudogene	chr8:87789705..87789706,-
chr10:37248033..37248034,+	AAAATAACTAATGAATACTT	ENSG00000240800.1	ATP8A2P1	transcribed_unprocessed_pseudogene	transcribed_unprocessed_pseudogene	chr10:37248033..37248034,+
chr9:5099981..5099989,+	AATTAGGGATATTATTATAA	ENSG00000237711.1	RP11-39K24.13	unprocessed_pseudogene	unprocessed_pseudogene	chr9:5099981..5099989,+
chr15:76261658..76261659,-	ATTGTTCATTTAGAAAATAA	ENSG00000259581.3	TYRO3P	processed_pseudogene	processed_pseudogene	chr15:76261658..76261659,-
chr18:47854085..47854089,-	GATATTTATAATATTCTAAG	ENSG00000267541.1	RP11-380M21.2	processed_pseudogene	processed_pseudogene	chr18:47854085..47854089,-
chrX:102806476..102806478,+	TATTGATTTCAAAAATTTAG	ENSG00000229794.2	RP11-522L3.11	processed_pseudogene	processed_pseudogene	chrX:102806476..102806478,+
chr18:29256908..29256909,-	GTCATCATAATTTAAAATAA	ENSG00000266479.1	CTD-2515C13.1	processed_pseudogene	processed_pseudogene	chr18:29256908..29256909,-
chr14:49681095..49681096,+	GTATTAAGTATTTAACAAAA	ENSG00000258462.2	RP11-831F12.4	processed_pseudogene	processed_pseudogene	chr14:49681095..49681096,+
chr10:69595343..69595346,-	ATTGATAGAATAAATAATAG	ENSG00000231152.1	MTND2P15	processed_pseudogene	processed_pseudogene	chr10:69595343..69595346,-
chr14:21399100..21399101,+	ATTATTATTAACAATAGTTG	ENSG00000241035.2	RP11-689J19.1	processed_pseudogene	processed_pseudogene	chr14:21399100..21399101,+
chr11:71893175..71893197,+	AATCAAATATAATTCTCAAT	ENSG00000228915.3	OR7E128P	unprocessed_pseudogene	unprocessed_pseudogene	chr11:71893175..71893197,+
chr6:87425985..87425986,-	CTCAATGATAAAATTAATTA	ENSG00000216324.1	RP3-382I10.2	processed_pseudogene	processed_pseudogene	chr6:87425985..87425986,-
chr3:182956431..182956432,-	AATTTACTTAGAAATATCTA	ENSG00000244346.1	RP11-531F16.3	processed_pseudogene	processed_pseudogene	chr3:182956431..182956432,-
chr6:129801554..129801567,+	AAATTATTGAACTTTATAGA	ENSG00000218725.2	B3GALNT2P1	processed_pseudogene	processed_pseudogene	chr6:129801554..129801567,+
chr18:44040105..44040117,+	CATATTAAATAGAATAAGAA	ENSG00000267716.1	AC083760.1	processed_pseudogene	processed_pseudogene	chr18:44040105..44040117,+
chr16:53298307..53298308,+	TAAATAATCATTGAAAATGT	ENSG00000261056.2	RP11-454F8.2	transcribed_processed_pseudogene	transcribed_processed_pseudogene	chr16:53298307..53298308,+
chr7:125345115..125345116,+	AAATAAGATTAACAATACTT	ENSG00000234071.1	RP11-420H19.1	processed_pseudogene	processed_pseudogene	chr7:125345115..125345116,+
chr12:10832783..10832785,-	ATTAAAATTATTCAACATGT	ENSG00000256651.1	RP11-144O23.8	processed_pseudogene	processed_pseudogene	chr12:10832783..10832785,-
chr18:12068617..12068618,-	TATATGCTATTTAAATATAG	ENSG00000267533.1	RP11-815J4.7	processed_pseudogene	processed_pseudogene	chr18:12068617..12068618,-
chr11:75071997..75071998,-	ACTGTATAATAAATAGATAA	ENSG00000234611.1	OR2AT2P	unitary_pseudogene	unitary_pseudogene	chr11:75071997..75071998,-
chrX:154898380..154898381,-	TAACTTTATAAAATAAACCA	ENSG00000224069.1	CTD-2183H9.7	processed_pseudogene	processed_pseudogene	chrX:154898380..154898381,-
chr21:17211275..17211276,-	AATTTCATAAACTAAAGAAT	ENSG00000225735.1	NEK4P1	processed_pseudogene	processed_pseudogene	chr21:17211275..17211276,-
chr1:176616617..176616618,-	TTAGTTAAAAAATACTCAAT	ENSG00000237514.3	PTP4A1P7	processed_pseudogene	processed_pseudogene	chr1:176616617..176616618,-
chr14:60179782..60179783,+	AATTGTTTCAAAAGATATAA	ENSG00000258563.2	PSMA3P	processed_pseudogene	processed_pseudogene	chr14:60179782..60179783,+
chr3:52734679..52734680,+	TAGAATATTACCAAAAAAAA	ENSG00000270941.1	RP5-966M1.5	processed_pseudogene	processed_pseudogene	chr3:52734679..52734680,+
chr3:125344923..125344924,-	ATTAAAAAAAAAATCTACTC	ENSG00000243508.1	RP11-775J23.2	processed_pseudogene	processed_pseudogene	chr3:125344923..125344924,-
chr16:64738350..64738351,+	TATTTATTGAAAAATAAAGG	ENSG00000260068.1	RP11-439I14.3	processed_pseudogene	processed_pseudogene	chr16:64738350..64738351,+
chr7:123814213..123814214,+	TAATTCATTTGGATAAAATA	ENSG00000228211.2	HYALP1	unitary_pseudogene	unitary_pseudogene	chr7:123814213..123814214,+
chr5:135936155..135936156,+	ATAAAATACAATAATTGACT	ENSG00000164616.13	FBXL21	polymorphic_pseudogene	polymorphic_pseudogene	chr5:135936155..135936156,+
chr4:61211426..61211427,+	TGAATAGTTATTTAATAACT	ENSG00000241261.1	RPL17P19	processed_pseudogene	processed_pseudogene	chr4:61211426..61211427,+
chr17:59281066..59281067,+	TTATCATTGAAATTAAATGA	ENSG00000271063.1	SNRPGP17	processed_pseudogene	processed_pseudogene	chr17:59281066..59281067,+
chr8:80812715..80812716,-	ATAATAGCTACATTAAAAAT	ENSG00000253516.1	HMGB1P41	processed_pseudogene	processed_pseudogene	chr8:80812715..80812716,-
chr10:105685921..105685922,-	GGATTATTAAAAAAAAAGTT	ENSG00000233477.1	RP11-45P22.2	processed_pseudogene	processed_pseudogene	chr10:105685921..105685922,-
chr11:11135149..11135150,+	TTAATAGAAAATAAAGTAGA	ENSG00000254957.1	RP11-179A10.2	processed_pseudogene	processed_pseudogene	chr11:11135149..11135150,+
chr11:11135149..11135150,+	TTAATGAAACAAAAATACAA	ENSG00000254957.1	RP11-179A10.2	processed_pseudogene	processed_pseudogene	chr11:11135149..11135150,+
chr7:94738765..94738766,+	AAGACATTAAATTAAATTAC	ENSG00000214342.2	ATP5F1P2	processed_pseudogene	processed_pseudogene	chr7:94738765..94738766,+
chr10:20349391..20349392,+	TATATTTATATTTAGAGATG	ENSG00000228339.1	AMD1P1	processed_pseudogene	processed_pseudogene	chr10:20349391..20349392,+
chrX:102798584..102798588,+	TAATAATATACAATGTCAAA	ENSG00000224471.2	RP11-522L3.6	processed_pseudogene	processed_pseudogene	chrX:102798584..102798588,+
chr1:24563864..24563865,+	AAAATAAAAGACATAATAGA	ENSG00000227312.2	RP11-496D1.2	processed_pseudogene	processed_pseudogene	chr1:24563864..24563865,+
chr3:190625139..190625141,+	ACTAAATAGAAATAATAAGA	ENSG00000231047.1	GCNT1P3	processed_pseudogene	processed_pseudogene	chr3:190625139..190625141,+
chr1:205202677..205202678,+	AAAAAAAGTTACAGAAATAA	ENSG00000213041.4	RP11-383G10.3	processed_pseudogene	processed_pseudogene	chr1:205202677..205202678,+
chr3:96566251..96566252,+	AAATATCCAACTATTTAATA	ENSG00000241815.1	RP11-124D9.1	processed_pseudogene	processed_pseudogene	chr3:96566251..96566252,+
chr6:144708268..144708269,-	TAAACACTTTATCTAAAAAA	ENSG00000220739.2	RP11-277I20.3	processed_pseudogene	processed_pseudogene	chr6:144708268..144708269,-
chr3:38515945..38515946,-	AAAAATATTAATATCAGCTT	ENSG00000230683.1	DDTP1	processed_pseudogene	processed_pseudogene	chr3:38515945..38515946,-
chr7:9633712..9633721,+	GTATATTTAGAAAATAAAAC	ENSG00000271077.1	AC096553.5	processed_pseudogene	processed_pseudogene	chr7:9633712..9633721,+
chr3:185975771..185975772,+	TTACAGAGAATATATTTAAA	ENSG00000171658.7	RP11-443P15.2	transcribed_unprocessed_pseudogene	processed_transcript	chr3:185975771..185975772,+
chr6:103002181..103002182,+	AAACAAAAAATTATTAACAC	ENSG00000217120.1	RP1-76C18.1	processed_pseudogene	processed_pseudogene	chr6:103002181..103002182,+
chr19:44765286..44765287,+	CGAAAAAAAAAAAATATGAA	ENSG00000236807.1	AC092066.6	processed_pseudogene	processed_pseudogene	chr19:44765286..44765287,+
chrX:102806487..102806488,-	TATTGATTTCAAAAATTTAG	ENSG00000227649.1	RP11-522L3.9	processed_pseudogene	processed_pseudogene	chrX:102806487..102806488,-
chrX:100801325..100801326,-	AAATTATTCAAGTAAAGTAA	ENSG00000223819.2	RP3-347M6.1	processed_pseudogene	processed_pseudogene	chrX:100801325..100801326,-
chr8:103087884..103087886,+	AAGAAAATAATTATGAATGT	ENSG00000253556.1	MTCO1P4	processed_pseudogene	processed_pseudogene	chr8:103087884..103087886,+
chr4:35488459..35488460,+	TGTATATTAAGATAATATCA	ENSG00000250416.2	SEC63P2	processed_pseudogene	processed_pseudogene	chr4:35488459..35488460,+
chrX:90209709..90209710,-	AAACTAAAAAAAAAATAGGA	ENSG00000274022.1	RP13-362E11.3	processed_pseudogene	processed_pseudogene	chrX:90209709..90209710,-
chrX:35761286..35761287,+	AAATAATTAACATACTAAAC	ENSG00000233880.1	RP11-497J7.2	processed_pseudogene	processed_pseudogene	chrX:35761286..35761287,+
chr15:56194105..56194106,-	TCATCTTTAAATTTGAATAA	ENSG00000261072.2	RP11-5N19.3	processed_pseudogene	processed_pseudogene	chr15:56194105..56194106,-
chr11:71506131..71506132,-	AGAATTTCTTAATTCAAAAT	ENSG00000254924.2	RP11-684B2.3	processed_pseudogene	processed_pseudogene	chr11:71506131..71506132,-
chr5:156458833..156458834,-	AATTACAATATTCTTTGAAA	ENSG00000253370.2	CTB-56J15.1	unprocessed_pseudogene	unprocessed_pseudogene	chr5:156458833..156458834,-
chr3:6691891..6691892,+	TTCACATATAAATTTATAAG	ENSG00000223719.1	AC024162.2	processed_pseudogene	processed_pseudogene	chr3:6691891..6691892,+
chr3:158496323..158496324,+	TCTTTATAAAATATATCTAG	ENSG00000243314.1	RP11-538P18.1	processed_pseudogene	processed_pseudogene	chr3:158496323..158496324,+
chr5:111571950..111571951,+	TATATGATATTAATCAGAAT	ENSG00000251099.2	CTD-2367A17.1	processed_pseudogene	processed_pseudogene	chr5:111571950..111571951,+
chr11:124274494..124274495,+	AATTATTAATAAGTAAACCA	ENSG00000255116.2	SLC5A4P1	processed_pseudogene	processed_pseudogene	chr11:124274494..124274495,+
chr11:127657310..127657311,+	TAGATTTACATTATAAGAAT	ENSG00000254591.1	RP11-822P1.1	processed_pseudogene	processed_pseudogene	chr11:127657310..127657311,+
chr7:46144340..46144341,+	AAATTTAAAACTTACTGTAT	ENSG00000224547.1	ZNF619P1	processed_pseudogene	processed_pseudogene	chr7:46144340..46144341,+
chr19:27807191..27807193,-	ATAAAAAAACGAGTTAAAAA	ENSG00000267323.1	SLC25A1P5	processed_pseudogene	processed_pseudogene	chr19:27807191..27807193,-
chr3:128749150..128749151,-	ATATATATTCAGTATAATGA	ENSG00000239503.1	MARK2P8	processed_pseudogene	processed_pseudogene	chr3:128749150..128749151,-
chr2:114261577..114261578,-	AAATAATAATAACAAACAGA	ENSG00000231926.1	SEPHS1P7	processed_pseudogene	processed_pseudogene	chr2:114261577..114261578,-
chr7:125345115..125345116,+	AAATAAGATTAACAATACTT	ENSG00000227847.1	RP11-420H19.2	processed_pseudogene	processed_pseudogene	chr7:125345115..125345116,+
chr13:54115788..54115791,+	AAATCACATAAAATAACTAT	ENSG00000271652.1	RP11-168P6.2	processed_pseudogene	processed_pseudogene	chr13:54115788..54115791,+
chr4:165663948..165663949,+	ACAAAAAATGTTAAACAAAA	ENSG00000250725.2	RP11-511B7.1	processed_pseudogene	processed_pseudogene	chr4:165663948..165663949,+
chr2:231767856..231767857,+	AGATAGAATTCATTAAATAA	ENSG00000281072.1	AC073476.1	pseudogene	pseudogene	chr2:231767856..231767857,+
chr11:121237353..121237356,+	TTTAAAAAAACATATAAAGG	ENSG00000254515.1	RP11-775A1.2	processed_pseudogene	processed_pseudogene	chr11:121237353..121237356,+
chr16:57332907..57332908,-	GTATAAAACAAATAGAAAAA	ENSG00000271456.1	CTC-661I16.2	processed_pseudogene	processed_pseudogene	chr16:57332907..57332908,-
chr14:44889611..44889612,-	ATAAAAGATCATAAAACTAA	ENSG00000259046.1	RP11-857B24.2	processed_pseudogene	processed_pseudogene	chr14:44889611..44889612,-
chr5:150952997..150952998,-	ATAGTTTATTCTTTAACTAT	ENSG00000274235.1	CTC-311G1.1	unprocessed_pseudogene	unprocessed_pseudogene	chr5:150952997..150952998,-
chr5:150952997..150952998,-	TAAATTATAAAAAAGACCTA	ENSG00000274235.1	CTC-311G1.1	unprocessed_pseudogene	unprocessed_pseudogene	chr5:150952997..150952998,-
chr4:131539845..131539846,+	AAATTGCATTTAATTATCAA	ENSG00000248715.2	RP11-758B24.1	processed_pseudogene	processed_pseudogene	chr4:131539845..131539846,+
chr5:111846157..111846158,-	CTAGTTAATATTATATATCA	ENSG00000249439.1	HMGN1P14	processed_pseudogene	processed_pseudogene	chr5:111846157..111846158,-
chr14:19905332..19905333,+	GAAATAGATAAATGATAAAA	ENSG00000258541.1	OR4K4P	unprocessed_pseudogene	unprocessed_pseudogene	chr14:19905332..19905333,+
chr1:163770296..163770297,-	TTATCAAGAAAGAATTAAAA	ENSG00000228289.1	RP4-640E24.1	processed_pseudogene	processed_pseudogene	chr1:163770296..163770297,-
chr6:79069027..79069028,-	TCATAATAATTATATACTAG	ENSG00000217512.1	RP11-477E3.2	processed_pseudogene	processed_pseudogene	chr6:79069027..79069028,-
chr2:197532958..197532967,+	ATATATACAAATTACAAATG	ENSG00000231699.1	AC020550.7	processed_pseudogene	processed_pseudogene	chr2:197532958..197532967,+
chr22:22172034..22172035,-	TATTAAGAATAATATACTTG	ENSG00000224465.1	SOCS2P2	processed_pseudogene	processed_pseudogene	chr22:22172034..22172035,-
chr4:14125795..14125796,+	AACATTTAATAAATAGGAAA	ENSG00000251317.1	KLF17P2	transcribed_processed_pseudogene	transcribed_processed_pseudogene	chr4:14125795..14125796,+
chr13:83145057..83145058,+	TTTATACTATATTTCCAAAA	ENSG00000270400.1	RP11-464I4.1	processed_pseudogene	processed_pseudogene	chr13:83145057..83145058,+
chr15:72683421..72683422,-	TATGTGTTAAAAGAAAAAAT	ENSG00000261281.1	RP11-361M10.4	transcribed_processed_pseudogene	transcribed_processed_pseudogene	chr15:72683421..72683422,-
chr11:55714449..55714450,+	GTCAATGTAATAATAAAATA	ENSG00000254457.1	OR5D2P	unprocessed_pseudogene	unprocessed_pseudogene	chr11:55714449..55714450,+
chr12:68034822..68034823,+	TAAGGTAATAATTCATAAAA	ENSG00000236946.2	HNRNPA1P70	processed_pseudogene	processed_pseudogene	chr12:68034822..68034823,+
chr11:56053671..56053672,+	AATACTAAATAGCAAATAAA	ENSG00000184741.5	OR5AQ1P	unprocessed_pseudogene	unprocessed_pseudogene	chr11:56053671..56053672,+
chr9:3365373..3365374,-	AAAAAAAGTAACAATATAGT	ENSG00000215297.3	RP11-62E14.2	processed_pseudogene	processed_pseudogene	chr9:3365373..3365374,-
chr9:90752862..90752863,-	TAATAAATATGAAAAGTAAG	ENSG00000270432.1	OR7E108P	unprocessed_pseudogene	unprocessed_pseudogene	chr9:90752862..90752863,-
chr7:64862320..64862321,+	AATGAAAAAATAACAACATA	ENSG00000213640.3	EEF1DP4	processed_pseudogene	processed_pseudogene	chr7:64862320..64862321,+
chr14:106600499..106600500,-	ATTAAGAAACAATAAATTTG	ENSG00000253714.1	IGHVII-53-1	IG_V_pseudogene	IG_V_pseudogene	chr14:106600499..106600500,-
chr2:143095849..143095850,-	AAATAACTCAAAAAAATCAT	ENSG00000224852.1	MTND5P24	processed_pseudogene	processed_pseudogene	chr2:143095849..143095850,-
chr2:143095849..143095850,-	AAACTTTACATTATATTTAG	ENSG00000224852.1	MTND5P24	processed_pseudogene	processed_pseudogene	chr2:143095849..143095850,-
chrX:79322496..79322497,+	AAAAATTACATAATCTGAAT	ENSG00000225025.2	KIF4CP	processed_pseudogene	processed_pseudogene	chrX:79322496..79322497,+
chr7:49260641..49260642,-	AATTCATAAATTATTCAAAC	ENSG00000270763.1	DDX43P2	processed_pseudogene	processed_pseudogene	chr7:49260641..49260642,-
chr18:22585584..22585585,+	TCATACTAGTAAATATAAAT	ENSG00000239490.1	RPS4XP18	processed_pseudogene	processed_pseudogene	chr18:22585584..22585585,+
chr12:114103678..114103679,+	AAAGTTATTCTCTTATATAA	ENSG00000257915.1	GLULP5	processed_pseudogene	processed_pseudogene	chr12:114103678..114103679,+
chr20:46466108..46466109,-	AATTTGTTTAGAGTAAAATT	ENSG00000225849.1	RP5-981L23.2	processed_pseudogene	processed_pseudogene	chr20:46466108..46466109,-
chrX:82874886..82874887,+	AATGTAACTCAATAAAATAA	ENSG00000236365.1	RP5-849L7.1	processed_pseudogene	processed_pseudogene	chrX:82874886..82874887,+
chr11:124008862..124008863,+	TTAGAATTAATAAAATGTGA	ENSG00000226461.3	OR10G5P	unprocessed_pseudogene	unprocessed_pseudogene	chr11:124008862..124008863,+
chr1:216202604..216202605,-	ATAACAAAAAAATAATACTC	ENSG00000226013.1	MRPS18BP1	processed_pseudogene	processed_pseudogene	chr1:216202604..216202605,-
chr18:58019986..58019987,-	AAGAAAGAATGTTATAAAAT	ENSG00000235028.3	HMGN1P30	processed_pseudogene	processed_pseudogene	chr18:58019986..58019987,-
chr7:47955807..47955808,+	TTCTAATTATGAATTAATTG	ENSG00000225507.1	AC069282.6	processed_pseudogene	processed_pseudogene	chr7:47955807..47955808,+
chr20:56460487..56460488,-	TATATTTAATATTATTAGGG	ENSG00000228601.1	RPL39P	processed_pseudogene	processed_pseudogene	chr20:56460487..56460488,-
chr11:87815383..87815384,+	ATAGTACTAAAATTATTAAG	ENSG00000255022.1	RP11-665E10.1	processed_pseudogene	processed_pseudogene	chr11:87815383..87815384,+
chr3:58380475..58380476,-	TTATTTAAAATTCTGAAGAA	ENSG00000275607.1	RP11-802O23.4	processed_pseudogene	processed_pseudogene	chr3:58380475..58380476,-
chr3:129399402..129399458,-	AGTAATATCTAAGAATGTAA	ENSG00000251474.5	RPL32P3	transcribed_unprocessed_pseudogene	processed_transcript	chr3:129399402..129399458,-
chrX:56737582..56737586,-	TTAAATACATAGAAAAAGTG	ENSG00000237748.1	UQCRBP1	processed_pseudogene	processed_pseudogene	chrX:56737582..56737586,-
chrX:56737582..56737586,-	AAGATACAAAAATTATACAC	ENSG00000237748.1	UQCRBP1	processed_pseudogene	processed_pseudogene	chrX:56737582..56737586,-
chr10:93209661..93209679,-	GAAATAAGAAAAGTCAATAA	ENSG00000237417.1	XRCC6P1	processed_pseudogene	processed_pseudogene	chr10:93209661..93209679,-
chr12:62965301..62965308,+	TAGCATAAAAAAGATAATAG	ENSG00000139239.7	RPL14P1	processed_pseudogene	processed_pseudogene	chr12:62965301..62965308,+
chr7:4865807..4865825,-	TAAAGGTAATTAGAACATAA	ENSG00000213935.3	AC092610.12	processed_pseudogene	processed_pseudogene	chr7:4865807..4865825,-
chr4:140366885..140366889,-	TAAAATATTAGTTATTGACC	ENSG00000241923.2	RPL14P3	processed_pseudogene	processed_pseudogene	chr4:140366885..140366889,-
chr6:34263677..34263705,-	TATAAACTTACCTAATGATA	ENSG00000220583.1	RPL35P2	processed_pseudogene	processed_pseudogene	chr6:34263677..34263705,-
chr5:86884902..86884913,-	ATAAAGAAAACAATATGGAA	ENSG00000242477.1	CTD-2161E19.1	processed_pseudogene	processed_pseudogene	chr5:86884902..86884913,-
chrX:33041314..33041393,+	TATTATAAAAACTCCTTAAG	ENSG00000226781.1	TBCAP1	processed_pseudogene	processed_pseudogene	chrX:33041314..33041393,+
chr6:24976372..24976382,+	TATAAAATTATTCCACCAAA	ENSG00000214975.4	PPIAP29	processed_pseudogene	processed_pseudogene	chr6:24976372..24976382,+
chr11:16975036..16975045,-	ACATAGTATATATAAAAACC	ENSG00000244398.1	RP11-466H18.1	processed_pseudogene	processed_pseudogene	chr11:16975036..16975045,-
chr9:108626791..108626805,+	ATACTTTCACATAAAAACAA	ENSG00000169253.3	RP11-220D10.1	processed_pseudogene	processed_pseudogene	chr9:108626791..108626805,+
chr2:233868352..233868403,-	TAATTAATTAAAGAGAGACA	ENSG00000224287.2	MSL3P1	transcribed_processed_pseudogene	processed_transcript	chr2:233868352..233868403,-
chr7:157192321..157192337,+	AAAAGAAAACTTTAAAAACG	ENSG00000225224.1	RP4-814D15.2	processed_pseudogene	processed_pseudogene	chr7:157192321..157192337,+
chr13:76981934..76981935,-	TAATAATTTAAAGATCCAGT	ENSG00000233873.1	RPL7P44	processed_pseudogene	processed_pseudogene	chr13:76981934..76981935,-
chr12:80103350..80103362,-	GAATTCATAAGAATTAACTA	ENSG00000230291.5	RP11-244J10.1	processed_pseudogene	processed_pseudogene	chr12:80103350..80103362,-
chr19:20124978..20125004,+	TAATGAACTTTAAGAAAAAC	ENSG00000224864.4	CTC-260E6.2	transcribed_processed_pseudogene	transcribed_processed_pseudogene	chr19:20124978..20125004,+
chr4:56356111..56356117,+	CTGTATAAAAAGTATACAAA	ENSG00000242083.2	RPL7AP31	processed_pseudogene	processed_pseudogene	chr4:56356111..56356117,+
chr7:125033432..125033436,+	TATATTCATATGCATAGAAA	ENSG00000186676.3	EEF1GP1	processed_pseudogene	processed_pseudogene	chr7:125033432..125033436,+
chr5:55944613..55944615,+	AATTCAAAAAAAGTTATGCA	ENSG00000264281.3	CTD-2031P19.4	processed_pseudogene	processed_pseudogene	chr5:55944613..55944615,+
chr1:76699746..76699754,+	ATACAAAATTTCTTTAGCTA	ENSG00000226415.1	TPI1P1	processed_pseudogene	processed_pseudogene	chr1:76699746..76699754,+
chr12:65826947..65826988,-	AAATCCAAAAGAAATTACAA	ENSG00000241749.4	RPSAP52	transcribed_processed_pseudogene	processed_transcript	chr12:65826947..65826988,-
chr16:52655230..52655274,+	AATATGTATGGATATAGAAT	ENSG00000234337.4	RP11-297L17.6	processed_pseudogene	processed_pseudogene	chr16:52655230..52655274,+
chr3:40761507..40761516,+	CAATATGAACACATAAAAAT	ENSG00000234287.1	RP11-761N21.2	processed_pseudogene	processed_pseudogene	chr3:40761507..40761516,+
chr18:6463030..6463031,-	TTAGATGCAAATAAACAAAT	ENSG00000235552.4	RPL6P27	transcribed_processed_pseudogene	processed_transcript	chr18:6463030..6463031,-
chr7:30371494..30371515,+	AATAATGCTTGTATTAGTAA	ENSG00000235859.5	AC006978.6	processed_pseudogene	processed_pseudogene	chr7:30371494..30371515,+
chr16:72278243..72278265,+	CTATTATAAATGTAGAAAAC	ENSG00000261774.1	RP11-328J14.2	processed_pseudogene	processed_pseudogene	chr16:72278243..72278265,+
chr16:72278243..72278265,+	AGTATTAATGAAAATAAAGG	ENSG00000261774.1	RP11-328J14.2	processed_pseudogene	processed_pseudogene	chr16:72278243..72278265,+
chr19:53037866..53037894,-	TAATCTTAATAATAGACAGA	ENSG00000242779.5	ZNF702P	transcribed_processed_pseudogene	processed_transcript	chr19:53037866..53037894,-
chr2:162088241..162088254,+	AAAAACTTTACACTGAAAAA	ENSG00000224674.1	EIF3EP2	processed_pseudogene	processed_pseudogene	chr2:162088241..162088254,+
chr2:162088241..162088254,+	TTTGTGAATAACAATAATCA	ENSG00000224674.1	EIF3EP2	processed_pseudogene	processed_pseudogene	chr2:162088241..162088254,+
chr8:97865012..97865037,+	AAGATCTATAAATAAGCAAA	ENSG00000243504.1	RPS23P1	processed_pseudogene	processed_pseudogene	chr8:97865012..97865037,+
chr1:179457392..179457397,-	ACAAAAATAACACAAAGTAT	ENSG00000236539.3	HNRNPA1P54	processed_pseudogene	processed_pseudogene	chr1:179457392..179457397,-
chr12:1758025..1758035,-	TTCACTAATAAATAATTAGG	ENSG00000243663.1	RPS4XP14	processed_pseudogene	processed_pseudogene	chr12:1758025..1758035,-
chr1:234357160..234357166,-	ATTTATTTAAAACAGACCAA	ENSG00000235605.1	RP5-827C21.1	processed_pseudogene	processed_pseudogene	chr1:234357160..234357166,-
chr2:80163161..80163174,-	ATATATATAAAATGACCAAG	ENSG00000223427.1	AC016716.1	processed_pseudogene	processed_pseudogene	chr2:80163161..80163174,-
chr9:87011581..87011591,+	TACGCAAAAATATAAAACAA	ENSG00000231007.5	CDC20P1	processed_pseudogene	processed_pseudogene	chr9:87011581..87011591,+
chr4:77113448..77113458,-	CATTGGAAAAAATACATAAT	ENSG00000271676.1	RP11-1E1.2	processed_pseudogene	processed_pseudogene	chr4:77113448..77113458,-
chr13:100540273..100540274,-	TAAATAACTAAAACCAGAAA	ENSG00000234354.3	RPS26P47	processed_pseudogene	processed_pseudogene	chr13:100540273..100540274,-
chrX:119220719..119220722,+	CAAGAAAAAAAATTTCACAA	ENSG00000230170.1	HNRNPA1P28	processed_pseudogene	processed_pseudogene	chrX:119220719..119220722,+
chr12:19508867..19508872,+	AAGAAAAAATACTAATGAGA	ENSG00000240328.1	RP11-841C19.1	processed_pseudogene	processed_pseudogene	chr12:19508867..19508872,+
chr11:77735230..77735235,-	TTTGCAAATTAAACATCAAA	ENSG00000227376.1	FTH1P16	processed_pseudogene	processed_pseudogene	chr11:77735230..77735235,-
chr6:144200943..144200975,-	GGATTAAAAACAAAAATTCT	ENSG00000217027.1	TPT1P4	processed_pseudogene	processed_pseudogene	chr6:144200943..144200975,-
chr8:33860241..33860243,-	GTAAATTATATAATCTTCTG	ENSG00000240738.1	RP1-273G13.1	processed_pseudogene	processed_pseudogene	chr8:33860241..33860243,-
chr1:26455223..26455225,-	CATTCTCTTATCTTTAAAAT	ENSG00000223583.1	RP3-476K8.4	processed_pseudogene	processed_pseudogene	chr1:26455223..26455225,-
chr1:26455223..26455225,-	TTATAATTGAGCAATAAGAA	ENSG00000223583.1	RP3-476K8.4	processed_pseudogene	processed_pseudogene	chr1:26455223..26455225,-
chr14:94801492..94801518,-	GAAAGTTTATAAGTAAAAGT	ENSG00000240914.1	RPL15P2	processed_pseudogene	processed_pseudogene	chr14:94801492..94801518,-
chr14:22694578..22694579,-	ATAACAAATACAAGGTAAAA	ENSG00000242061.1	CTD-2555K7.1	processed_pseudogene	processed_pseudogene	chr14:22694578..22694579,-
chr21:36487404..36487422,-	AGAATAGAAAAGTTAATTGA	ENSG00000223741.1	PSMD4P1	processed_pseudogene	processed_pseudogene	chr21:36487404..36487422,-
chr1:212052045..212052046,-	AAAAACAGCATATTATATAC	ENSG00000220749.4	RPL21P28	processed_pseudogene	processed_pseudogene	chr1:212052045..212052046,-
chr2:25822241..25822259,+	AGAAACTTGTAGATAATAAA	ENSG00000217643.1	PTGES3P2	processed_pseudogene	processed_pseudogene	chr2:25822241..25822259,+
chr1:45651845..45651847,-	AATTTCCATTAACAGAAAAA	ENSG00000234329.1	RP11-767N6.2	processed_pseudogene	processed_pseudogene	chr1:45651845..45651847,-
chr9:34318267..34318273,+	TGTAAAAGTTACATAGAAAT	ENSG00000229207.1	SERPINH1P1	processed_pseudogene	processed_pseudogene	chr9:34318267..34318273,+
chr11:84639976..84639997,+	TTAGAATTGAAATAGTTCAT	ENSG00000240174.1	RP11-851M3.1	processed_pseudogene	processed_pseudogene	chr11:84639976..84639997,+
chr6:127355679..127355686,+	TTTAAAAAATATAACCCCAA	ENSG00000213131.3	YWHAZP4	processed_pseudogene	processed_pseudogene	chr6:127355679..127355686,+
chr7:142636891..142636928,+	ATTTCAATTTCAAAGAATGT	ENSG00000251578.1	TRBV21-1	TR_V_pseudogene	TR_V_pseudogene	chr7:142636891..142636928,+
chr3:96349357..96349392,+	ATAAAGAAGAACATCAAAAA	ENSG00000243547.1	HNRNPKP4	processed_pseudogene	processed_pseudogene	chr3:96349357..96349392,+
chr12:31754661..31754676,+	TGAAGAGAAAAAAAGATAAA	ENSG00000223722.3	RP11-467L13.5	processed_pseudogene	processed_pseudogene	chr12:31754661..31754676,+
chr12:31754661..31754676,+	TTTAATTCATCTAGTAAAAG	ENSG00000223722.3	RP11-467L13.5	processed_pseudogene	processed_pseudogene	chr12:31754661..31754676,+
chr15:30044436..30044439,+	TATATCGCTATAATATATGA	ENSG00000260174.1	CTD-2022H16.3	processed_pseudogene	processed_pseudogene	chr15:30044436..30044439,+
chr6:73291932..73291957,+	AAAGAAAAGGAATTATTACA	ENSG00000234882.1	EIF3EP1	processed_pseudogene	processed_pseudogene	chr6:73291932..73291957,+
chr6:73291932..73291957,+	AATGTTTAATATTTGTGTGA	ENSG00000234882.1	EIF3EP1	processed_pseudogene	processed_pseudogene	chr6:73291932..73291957,+
chr10:125668063..125668069,-	ATTTCAAAATATTAAAGAGG	ENSG00000214297.3	ALDOAP2	processed_pseudogene	processed_pseudogene	chr10:125668063..125668069,-
chr12:31715872..31715874,-	TAAAGTGAAAAACATGAATA	ENSG00000276058.1	STMN1P1	processed_pseudogene	processed_pseudogene	chr12:31715872..31715874,-
chr12:21448293..21448315,-	CAAGAACAAAAGTTAATTAT	ENSG00000256021.1	TCEB1P31	processed_pseudogene	processed_pseudogene	chr12:21448293..21448315,-
chr6:52688642..52688666,+	TAATCTTTGAAAACTTTAAG	ENSG00000271227.1	RP1-152L7.8	processed_pseudogene	processed_pseudogene	chr6:52688642..52688666,+
chr2:129940224..129940241,-	TACATGAATGAATTGTAAAA	ENSG00000234559.1	AC079776.4	processed_pseudogene	processed_pseudogene	chr2:129940224..129940241,-
chr5:14653388..14653392,-	AAGGAAATTCAATAAGAAAA	ENSG00000250182.3	EEF1A1P13	processed_pseudogene	processed_pseudogene	chr5:14653388..14653392,-
chr5:14653388..14653392,-	AAAACAGCATATTTAAATGT	ENSG00000250182.3	EEF1A1P13	processed_pseudogene	processed_pseudogene	chr5:14653388..14653392,-
chr11:18261884..18261902,+	TTAATGTAAACATTTCAAGT	ENSG00000212789.4	ST13P5	processed_pseudogene	processed_pseudogene	chr11:18261884..18261902,+
chr20:18485223..18485231,+	GTATCAGTAAAATAAAATTC	ENSG00000225419.1	RPL21P3	processed_pseudogene	processed_pseudogene	chr20:18485223..18485231,+
chr13:98641262..98641276,-	TATTTACTATTTGACAAAGA	ENSG00000233662.1	CALM2P4	processed_pseudogene	processed_pseudogene	chr13:98641262..98641276,-
chr6:26272534..26272548,-	TTAAATACTTGTTTAGAAGA	ENSG00000218690.1	HIST1H2APS4	processed_pseudogene	processed_pseudogene	chr6:26272534..26272548,-
chr4:68218002..68218019,-	AATAGCAAAAAACAATGAAA	ENSG00000250026.4	TMPRSS11BNL	transcribed_unprocessed_pseudogene	processed_transcript	chr4:68218002..68218019,-
chr2:207681451..207681492,+	AATTAGATGAAATAGTATGA	ENSG00000213082.3	PPP1R14BP2	processed_pseudogene	processed_pseudogene	chr2:207681451..207681492,+
chr5:98213380..98213394,+	ACATCTAAAATTATAACACA	ENSG00000238000.1	RP11-274E7.2	processed_pseudogene	processed_pseudogene	chr5:98213380..98213394,+
chr10:72189901..72189906,+	TTTGGAATAAAATAGAACAA	ENSG00000226701.1	RP11-570G20.1	processed_pseudogene	processed_pseudogene	chr10:72189901..72189906,+
chr20:34476492..34476496,-	AAGTATTCTACAAATAGTAT	ENSG00000181741.7	FDX1P1	processed_pseudogene	processed_pseudogene	chr20:34476492..34476496,-
chr3:186900080..186900083,+	AGTTTAAAAGGTAGAAATAA	ENSG00000223803.1	RPS20P14	processed_pseudogene	processed_pseudogene	chr3:186900080..186900083,+
chr7:135650804..135650807,+	GATGTGAAAGAATAAATAAA	ENSG00000271414.1	RP11-751K21.1	processed_pseudogene	processed_pseudogene	chr7:135650804..135650807,+
chr2:106289093..106289100,-	ATGCAATAATTATCACAAAA	ENSG00000230353.5	AC114755.2	processed_pseudogene	processed_pseudogene	chr2:106289093..106289100,-
chr1:91600116..91600135,+	GTTTATATGAATACATACAT	ENSG00000229067.1	RP11-91I11.1	processed_pseudogene	processed_pseudogene	chr1:91600116..91600135,+
chr6:42727288..42727298,+	TATTATAGAGATAATAGAAG	ENSG00000213435.3	ATP6V0CP3	processed_pseudogene	processed_pseudogene	chr6:42727288..42727298,+
chr4:25504942..25504976,+	TAAAAGTGAAAGATAATCTT	ENSG00000248608.2	RP11-206P5.2	processed_pseudogene	processed_pseudogene	chr4:25504942..25504976,+
chr9:81913436..81913446,+	TAAATATATGACATGAAGAA	ENSG00000240632.5	SPATA31D5P	transcribed_unprocessed_pseudogene	processed_transcript	chr9:81913436..81913446,+
chr8:66768022..66768031,-	TTATAGGATATATCTTACAA	ENSG00000213005.3	PTTG3P	processed_pseudogene	processed_pseudogene	chr8:66768022..66768031,-
chr5:79284942..79284944,-	GGAAGTATTTAAAAATAAGT	ENSG00000213757.3	CTC-451P13.1	processed_pseudogene	processed_pseudogene	chr5:79284942..79284944,-
chr10:93284594..93284598,-	CATTTGAAGTTAAAAAATGA	ENSG00000213432.2	RP11-624L12.1	processed_pseudogene	processed_pseudogene	chr10:93284594..93284598,-
chr5:53413466..53413476,+	ATTTATAATTACACATACTC	ENSG00000240052.1	RP11-289K10.1	processed_pseudogene	processed_pseudogene	chr5:53413466..53413476,+
chr14:35468245..35468246,+	ATGTTCAATATATGAAACAT	ENSG00000259105.1	RPS3AP4	processed_pseudogene	processed_pseudogene	chr14:35468245..35468246,+
chr2:74754847..74754851,-	TATATAAACAAGCTAAAGAT	ENSG00000224646.2	AC007387.2	processed_pseudogene	processed_pseudogene	chr2:74754847..74754851,-
chr14:67199053..67199088,+	AAAATATTCAGACAAAGAAA	ENSG00000258988.1	RP11-125H8.1	processed_pseudogene	processed_pseudogene	chr14:67199053..67199088,+
chr20:1557679..1557715,-	ATTATAAAATTGAACAGACA	ENSG00000242324.1	RP4-576H24.2	unprocessed_pseudogene	unprocessed_pseudogene	chr20:1557679..1557715,-
chr10:21028979..21028993,+	ACAAATAGAAATTTAACAGT	ENSG00000228753.1	EIF4BP2	processed_pseudogene	processed_pseudogene	chr10:21028979..21028993,+
chr11:18490977..18490982,-	TTTAAAGTTCAAGCAAAATA	ENSG00000256464.1	YWHABP2	processed_pseudogene	processed_pseudogene	chr11:18490977..18490982,-
chr6:29727143..29727153,-	GAAAACAAGCTATAAAAAAT	ENSG00000239257.1	RPL23AP1	transcribed_processed_pseudogene	transcribed_processed_pseudogene	chr6:29727143..29727153,-
chrX:111624773..111624775,-	AATAATCTGACTTTAAAATG	ENSG00000236189.2	RPL18AP15	processed_pseudogene	processed_pseudogene	chrX:111624773..111624775,-
chr12:25803288..25803311,+	CACCATAATACAAAATAAAT	ENSG00000255725.2	TDGP1	processed_pseudogene	processed_pseudogene	chr12:25803288..25803311,+
chr15:59408165..59408179,-	CATTTAAAATAAAATACAGC	ENSG00000259674.1	RP11-356M20.1	processed_pseudogene	processed_pseudogene	chr15:59408165..59408179,-
chr3:158276449..158276458,-	AGAAAGGTTACATTATATAT	ENSG00000241723.1	RP11-113A11.1	processed_pseudogene	processed_pseudogene	chr3:158276449..158276458,-
chr10:96000278..96000286,-	AGAATGGATATTGTTTAAAA	ENSG00000227805.1	RP11-248J23.5	processed_pseudogene	processed_pseudogene	chr10:96000278..96000286,-
chr10:96000278..96000286,-	TTATATATTTATCTTTGAGG	ENSG00000227805.1	RP11-248J23.5	processed_pseudogene	processed_pseudogene	chr10:96000278..96000286,-
chr1:212309529..212309531,-	TATGATTAAAGAAGTAAAGA	ENSG00000225338.1	RP11-384C4.3	processed_pseudogene	processed_pseudogene	chr1:212309529..212309531,-
chr5:65209868..65209870,+	GATATTAATAAAACATATGC	ENSG00000248288.1	CTD-2194F4.2	processed_pseudogene	processed_pseudogene	chr5:65209868..65209870,+
chr8:135626006..135626016,-	TGTGTTATATACATATATGA	ENSG00000253915.1	MAPRE1P1	processed_pseudogene	processed_pseudogene	chr8:135626006..135626016,-
chr8:135626006..135626016,-	ATTGTATGACAACAAAAATA	ENSG00000253915.1	MAPRE1P1	processed_pseudogene	processed_pseudogene	chr8:135626006..135626016,-
chrX:5307151..5307162,-	AACTTCAAAAAAGAAACATA	ENSG00000238193.1	RP11-555H23.1	processed_pseudogene	processed_pseudogene	chrX:5307151..5307162,-
chr17:18311880..18311884,+	TACTAGTTACAGTTAAATAA	ENSG00000228000.1	RPL7AP65	processed_pseudogene	processed_pseudogene	chr17:18311880..18311884,+
chr4:110945800..110945834,-	CTTTACATTAAATATGAACA	ENSG00000251483.2	LYPLA1P2	processed_pseudogene	processed_pseudogene	chr4:110945800..110945834,-
chr4:110945800..110945834,-	TAAATAAACTACATAACACT	ENSG00000251483.2	LYPLA1P2	processed_pseudogene	processed_pseudogene	chr4:110945800..110945834,-
chrX:40935886..40935887,-	ACTACTGGTAAATAAATAAA	ENSG00000216866.5	RPS2P55	processed_pseudogene	processed_pseudogene	chrX:40935886..40935887,-
chr3:149276687..149276692,-	AGAACTAATAAAAAACAGAA	ENSG00000240216.6	CPHL1P	unitary_pseudogene	unitary_pseudogene	chr3:149276687..149276692,-
chr6:5972447..5972455,+	CTATAATTAGAAATGAAAGT	ENSG00000215057.4	PKMP5	processed_pseudogene	processed_pseudogene	chr6:5972447..5972455,+
chr10:99047618..99047629,+	ATAAACAAAAATTGATGAGT	ENSG00000234109.1	RPL7P36	processed_pseudogene	processed_pseudogene	chr10:99047618..99047629,+
chr1:147204950..147204990,-	TAATTATAAAGACAAAGTCT	ENSG00000226015.2	CCT8P1	processed_pseudogene	processed_pseudogene	chr1:147204950..147204990,-
chr2:190993748..190993763,-	CATAACAACTATATAACAAA	ENSG00000229023.1	AC067945.3	processed_pseudogene	processed_pseudogene	chr2:190993748..190993763,-
chr8:47592639..47592680,-	AATCATATTATAAATAGGGA	ENSG00000254065.1	RP11-697N18.2	processed_pseudogene	processed_pseudogene	chr8:47592639..47592680,-
chr6:3978104..3978136,+	ATTATTGAAAAACAGAAAAG	ENSG00000216657.1	GLRX3P2	processed_pseudogene	processed_pseudogene	chr6:3978104..3978136,+
chr14:68339549..68339550,-	ATAATGCTAGATGAAAAATA	ENSG00000240210.3	RP11-204K16.1	processed_pseudogene	processed_pseudogene	chr14:68339549..68339550,-
chr20:62845596..62845604,+	ATAGGAAATTATCAAAATGT	ENSG00000233838.5	DPH3P1	processed_pseudogene	processed_pseudogene	chr20:62845596..62845604,+
chrX:68600068..68600081,+	TATCTTAATTTCTTTAGAGT	ENSG00000236735.3	RPL31P63	processed_pseudogene	processed_pseudogene	chrX:68600068..68600081,+
chr12:47135949..47135962,-	GTGAAAGATGATTATAATAA	ENSG00000258352.1	RP11-23J18.1	transcribed_processed_pseudogene	transcribed_processed_pseudogene	chr12:47135949..47135962,-
chr4:94369768..94369777,+	TTGTTAAGACAATAAAAGAA	ENSG00000241103.1	RP11-398J16.1	processed_pseudogene	processed_pseudogene	chr4:94369768..94369777,+
chr5:161751833..161751834,-	ACTATTTAAAGTAATTATCG	ENSG00000118990.5	GLRXP3	processed_pseudogene	processed_pseudogene	chr5:161751833..161751834,-
chr5:161751833..161751834,-	AAATCAATATATGTCAGAAA	ENSG00000118990.5	GLRXP3	processed_pseudogene	processed_pseudogene	chr5:161751833..161751834,-
chr10:73199875..73199889,+	TCCTTTGTTAAAAATAACAT	ENSG00000227382.1	EIF4A2P2	processed_pseudogene	processed_pseudogene	chr10:73199875..73199889,+
chr1:27649377..27649424,+	TATATTTATGAATAAAGTGC	ENSG00000235912.1	RP1-159A19.3	processed_pseudogene	processed_pseudogene	chr1:27649377..27649424,+
chr6:91727159..91727163,+	TGTAATGTTTATGTAAATGA	ENSG00000219087.2	RP3-433F14.2	processed_pseudogene	processed_pseudogene	chr6:91727159..91727163,+
chr2:97827145..97827160,+	CTTAACTAATTACTATACAA	ENSG00000235734.4	HMGN1P36	processed_pseudogene	processed_pseudogene	chr2:97827145..97827160,+
chr4:42471774..42471775,+	TAATAAATATCTATACTAGG	ENSG00000240167.1	RPS7P7	processed_pseudogene	processed_pseudogene	chr4:42471774..42471775,+
chr4:113214421..113214427,-	TATTGAATATTATAAGCAAC	ENSG00000196656.7	AC004057.1	transcribed_processed_pseudogene	transcribed_processed_pseudogene	chr4:113214421..113214427,-
chr12:10599615..10599632,-	TGTTCAAAATCAATATTTGA	ENSG00000256667.5	KLRAP1	transcribed_unprocessed_pseudogene	processed_transcript	chr12:10599615..10599632,-
chr9:98606829..98606849,+	TAAAAAAATGATAATAGGTC	ENSG00000229897.2	SEPT7P7	processed_pseudogene	processed_pseudogene	chr9:98606829..98606849,+
chr13:50171991..50172011,+	TCTAACAATATAATGTACAA	ENSG00000232150.3	ST13P4	processed_pseudogene	processed_pseudogene	chr13:50171991..50172011,+
chr12:20551417..20551423,+	TAATATCTTCAAGATATCAA	ENSG00000256663.1	RP11-424C20.2	processed_pseudogene	processed_pseudogene	chr12:20551417..20551423,+
chr19:22699317..22699320,+	AGTAGAAAAAAATTCTAACT	ENSG00000241282.1	RPL34P33	processed_pseudogene	processed_pseudogene	chr19:22699317..22699320,+
chr13:71674953..71674977,+	TATATGAAAACACATACAAA	ENSG00000236534.1	H3F3BP1	processed_pseudogene	processed_pseudogene	chr13:71674953..71674977,+
chr4:175494569..175494584,+	ATAAATAAAACAAACCACAA	ENSG00000251174.1	TSEN2P1	processed_pseudogene	processed_pseudogene	chr4:175494569..175494584,+
chr3:155657738..155657749,+	CTTTACCAATAAAATACAAA	ENSG00000239212.2	RPL6P7	processed_pseudogene	processed_pseudogene	chr3:155657738..155657749,+
chr6:121653736..121653740,+	TACAATTTAAGAGTTTCAAA	ENSG00000218180.2	SLC25A5P7	processed_pseudogene	processed_pseudogene	chr6:121653736..121653740,+
chr6:121653736..121653740,+	GGAAAACTAAAATTATTCAT	ENSG00000218180.2	SLC25A5P7	processed_pseudogene	processed_pseudogene	chr6:121653736..121653740,+
chr9:31253799..31253822,+	TTATTAATTATGATCTCCAA	ENSG00000232203.3	SLC25A6P2	processed_pseudogene	processed_pseudogene	chr9:31253799..31253822,+
chr14:82693004..82693021,-	GTATAGGTTTAGTAAAATAA	ENSG00000259032.2	ENSAP2	processed_pseudogene	processed_pseudogene	chr14:82693004..82693021,-
chr15:79236160..79236174,+	TTCACAAAAAAATCAATAGT	ENSG00000259419.2	HNRNPCP3	processed_pseudogene	processed_pseudogene	chr15:79236160..79236174,+
chr10:88618953..88618955,-	CATATATTAATGATATAACC	ENSG00000237205.1	RPL7P34	processed_pseudogene	processed_pseudogene	chr10:88618953..88618955,-
chr12:64338767..64338790,-	AAAATGTTCTCAAAAAGTAA	ENSG00000256293.2	RP11-114F3.2	processed_pseudogene	processed_pseudogene	chr12:64338767..64338790,-
chr3:136900082..136900089,-	TGTTGTTTAATATAATCAGT	ENSG00000214283.4	RAD51AP1P1	processed_pseudogene	processed_pseudogene	chr3:136900082..136900089,-
chr7:64853442..64853452,-	AAAACTCATGTGTTATAAAA	ENSG00000182722.5	SEPHS1P1	processed_pseudogene	processed_pseudogene	chr7:64853442..64853452,-
chr14:45290006..45290021,+	TTCAAATATAAAGTATTCAG	ENSG00000258608.1	DNAJC19P9	processed_pseudogene	processed_pseudogene	chr14:45290006..45290021,+
chr14:53011927..53011944,+	TTTATTGGTGCATTATTAAA	ENSG00000258503.1	RP11-368P15.1	processed_pseudogene	processed_pseudogene	chr14:53011927..53011944,+
chr6:32473564..32473589,-	TAAAAACAATCCTTTAAAGA	ENSG00000196301.3	HLA-DRB9	unprocessed_pseudogene	unprocessed_pseudogene	chr6:32473564..32473589,-
chr4:150720973..150720980,+	AAAAGCAAATCAGAAATTAA	ENSG00000183432.6	ZBTB8OSP1	processed_pseudogene	processed_pseudogene	chr4:150720973..150720980,+
chr2:25856928..25856933,-	ATAAAGCAATTCAAAAAACA	ENSG00000218682.1	AC010150.1	processed_pseudogene	processed_pseudogene	chr2:25856928..25856933,-
chr1:104072973..104073006,+	ATGAGTAAATTAATTTATGG	ENSG00000243500.1	RP11-364B6.2	processed_pseudogene	processed_pseudogene	chr1:104072973..104073006,+
chr20:58272835..58272857,-	AAGGTTATTGATTAATAAAC	ENSG00000124224.15	PPP4R1L	transcribed_unprocessed_pseudogene	retained_intron	chr20:58272835..58272857,-
chrX:102798233..102798238,+	TGAAATGATTAGAATATCAA	ENSG00000228316.1	RP11-522L3.5	processed_pseudogene	processed_pseudogene	chrX:102798233..102798238,+
chr4:186329669..186329678,-	TTTAGTCTATATTAATATGG	ENSG00000213332.4	SLC25A5P6	processed_pseudogene	processed_pseudogene	chr4:186329669..186329678,-
chr4:186329669..186329678,-	AATAACATTACATCAAATCA	ENSG00000213332.4	SLC25A5P6	processed_pseudogene	processed_pseudogene	chr4:186329669..186329678,-
chr11:18209154..18209173,+	TAAGATAGATGTATACATAA	ENSG00000189332.5	RP11-113D6.10	transcribed_unprocessed_pseudogene	processed_transcript	chr11:18209154..18209173,+
chr5:65415331..65415340,+	ATTACAAGTGAACAATAAAA	ENSG00000205644.5	CTD-2375G15.1	processed_pseudogene	processed_pseudogene	chr5:65415331..65415340,+
chr3:18538716..18538735,+	ATAATACTTAGATATGCAAA	ENSG00000236570.1	RAD23BP1	processed_pseudogene	processed_pseudogene	chr3:18538716..18538735,+
chr10:120070183..120070186,-	TCTTAAAGTCAATTATCAAA	ENSG00000223455.1	RP11-781P14.3	processed_pseudogene	processed_pseudogene	chr10:120070183..120070186,-
chrX:80929424..80929439,+	TTGAAAACAAAATATGAGAA	ENSG00000073905.8	VDAC1P1	processed_pseudogene	processed_pseudogene	chrX:80929424..80929439,+
chrX:80929424..80929439,+	AATTTATTAACAACATCTGA	ENSG00000073905.8	VDAC1P1	processed_pseudogene	processed_pseudogene	chrX:80929424..80929439,+
chr18:54525464..54525479,+	AAATATTGAAAATAAGACTC	ENSG00000264564.1	RP11-61D1.2	processed_pseudogene	processed_pseudogene	chr18:54525464..54525479,+
chr16:60025107..60025126,-	TAATAGTTTCCAAAAAGTAA	ENSG00000261278.1	RP11-430C1.2	processed_pseudogene	processed_pseudogene	chr16:60025107..60025126,-
chr2:146587053..146587059,+	GATAAAATATATTTGATCAG	ENSG00000198526.7	PABPC1P2	processed_pseudogene	processed_pseudogene	chr2:146587053..146587059,+
chr2:146587053..146587059,+	TACATACTAAGTAAATAAAC	ENSG00000198526.7	PABPC1P2	processed_pseudogene	processed_pseudogene	chr2:146587053..146587059,+
chr14:103412782..103412793,-	TAAATTATTAATAGTTTGGG	ENSG00000244691.1	RPL10AP1	processed_pseudogene	processed_pseudogene	chr14:103412782..103412793,-
chr4:109555107..109555110,+	CAGATTTCAAATATTTAAAG	ENSG00000249965.2	CDC42P4	processed_pseudogene	processed_pseudogene	chr4:109555107..109555110,+
chr8:81807698..81807718,+	TAAATCAATTAAAAGATCTG	ENSG00000231942.3	HNRNPA1P36	processed_pseudogene	processed_pseudogene	chr8:81807698..81807718,+
chr4:169166251..169166259,+	CAACAATTTGATTTAAAAAC	ENSG00000214671.4	RPL6P12	processed_pseudogene	processed_pseudogene	chr4:169166251..169166259,+
chr2:57430700..57430704,-	TTTATAAAATGGAATAAGCA	ENSG00000270569.1	RP11-127H13.1	processed_pseudogene	processed_pseudogene	chr2:57430700..57430704,-
chr2:106698742..106698744,-	AATGTGAAAATACTGAATAT	ENSG00000214199.3	EEF1A1P12	processed_pseudogene	processed_pseudogene	chr2:106698742..106698744,-
chr4:86914862..86914874,-	TAATATGTCAAAGATAATGA	ENSG00000251411.1	RP11-397E7.4	processed_pseudogene	processed_pseudogene	chr4:86914862..86914874,-
chr4:76509722..76509740,-	GGAAAAAATTAGGTAAAAAT	ENSG00000249278.1	RP11-688H10.1	processed_pseudogene	processed_pseudogene	chr4:76509722..76509740,-
chr14:60972557..60972573,-	AAAAGGCATTACAAAAAATT	ENSG00000258656.1	RP11-193F5.4	processed_pseudogene	processed_pseudogene	chr14:60972557..60972573,-
chr14:60972557..60972573,-	TTAGTATTAATGGTTAATGA	ENSG00000258656.1	RP11-193F5.4	processed_pseudogene	processed_pseudogene	chr14:60972557..60972573,-
chrX:51923542..51923543,+	AAAGCAAAAAAATTCTATTG	ENSG00000237528.1	RP11-234P3.4	processed_pseudogene	processed_pseudogene	chrX:51923542..51923543,+
chr5:75374435..75374439,+	CAAAAGTTAGAAAAAAAAAC	ENSG00000242198.1	CTD-2235C13.1	processed_pseudogene	processed_pseudogene	chr5:75374435..75374439,+
chr14:25267434..25267446,-	CAGAGAAAAAAAAAGTATTA	ENSG00000257179.1	HMGN2P6	processed_pseudogene	processed_pseudogene	chr14:25267434..25267446,-
chr15:35400628..35400631,+	AATAATACAAATATTAGTGG	ENSG00000259411.1	HNRNPA1P45	processed_pseudogene	processed_pseudogene	chr15:35400628..35400631,+
chrX:73563031..73563056,-	ATTGCTTATTAATTAATGCT	ENSG00000269904.2	MAP2K4P1	transcribed_processed_pseudogene	processed_transcript	chrX:73563031..73563056,-
chr4:152796840..152796852,-	ATTCTTAAAAACAAAGGTAA	ENSG00000250980.1	RP11-529H22.1	processed_pseudogene	processed_pseudogene	chr4:152796840..152796852,-
chr12:96902750..96902761,-	TAAAGTTTCAAATATCAGAA	ENSG00000258846.1	EEF1A1P33	processed_pseudogene	processed_pseudogene	chr12:96902750..96902761,-
chr12:96902750..96902761,-	ATTGTCAAATTTAATAACAC	ENSG00000258846.1	EEF1A1P33	processed_pseudogene	processed_pseudogene	chr12:96902750..96902761,-
chr9:120720658..120720662,+	AAAATCTAAACAGTTAACAA	ENSG00000238181.2	AHCYP2	processed_pseudogene	processed_pseudogene	chr9:120720658..120720662,+
chr8:30332219..30332243,-	AGTGACAAAATTTATTAAAG	ENSG00000253346.1	CTD-3107M8.1	processed_pseudogene	processed_pseudogene	chr8:30332219..30332243,-
chr7:57169337..57169361,+	TTTAAATATATATTTCACCG	ENSG00000225295.1	MTND4P4	unprocessed_pseudogene	unprocessed_pseudogene	chr7:57169337..57169361,+
chr2:37148434..37148451,+	AGTATATATAATAAGTGAAG	ENSG00000224891.1	AC007899.3	processed_pseudogene	processed_pseudogene	chr2:37148434..37148451,+
chr1:45070447..45070457,-	CATGAATATTACAAATTTGA	ENSG00000234315.1	OSTCP5	processed_pseudogene	processed_pseudogene	chr1:45070447..45070457,-
chr1:68243096..68243101,-	GATTGTAATGAATATTAAGA	ENSG00000229133.1	RPS7P4	processed_pseudogene	processed_pseudogene	chr1:68243096..68243101,-
chr8:36988457..36988459,-	AAAAGTTAGAAAAATAGTAG	ENSG00000243503.2	AC090453.1	processed_pseudogene	processed_pseudogene	chr8:36988457..36988459,-
chr12:8742355..8742357,+	ATCTATAAAAGAAAAAGTGA	ENSG00000244131.2	RPSAP51	processed_pseudogene	processed_pseudogene	chr12:8742355..8742357,+
chr5:29849223..29849230,-	TAAAAAGTAAATACCTACAT	ENSG00000249744.1	CTD-2057J6.2	processed_pseudogene	processed_pseudogene	chr5:29849223..29849230,-
chr9:31645182..31645185,-	GAAAAGTTGAAATTATAACA	ENSG00000235148.2	HMGB3P23	processed_pseudogene	processed_pseudogene	chr9:31645182..31645185,-
chr13:41925622..41925644,+	TATAAAAAGATGTAAATCTG	ENSG00000229696.1	KARSP1	processed_pseudogene	processed_pseudogene	chr13:41925622..41925644,+
chr13:95692543..95692561,+	TATAAATAATAATAACCCCA	ENSG00000229622.1	MTND5P2	processed_pseudogene	processed_pseudogene	chr13:95692543..95692561,+
chr13:95692543..95692561,+	ACAAAATGATATCAAAACAA	ENSG00000229622.1	MTND5P2	processed_pseudogene	processed_pseudogene	chr13:95692543..95692561,+
chr4:164921098..164921106,-	AAATGGAAAAACATAAAAAC	ENSG00000244146.1	RP11-366M4.2	processed_pseudogene	processed_pseudogene	chr4:164921098..164921106,-
chr1:80093324..80093326,-	CAATCTAGAAAAAAAAAGAA	ENSG00000235756.2	RP11-339A11.1	processed_pseudogene	processed_pseudogene	chr1:80093324..80093326,-
chr5:172975444..172975471,+	TAAATTGGAATATCTTGAAA	ENSG00000253785.1	CTC-308K20.3	processed_pseudogene	processed_pseudogene	chr5:172975444..172975471,+
chr11:110049556..110049568,+	AAAATATCAAATCCCTAAAA	ENSG00000255210.1	RP11-344L21.1	processed_pseudogene	processed_pseudogene	chr11:110049556..110049568,+
chrX:124280433..124280434,+	CAATTAAAAAGATAATTCTG	ENSG00000232054.1	NPM1P34	processed_pseudogene	processed_pseudogene	chrX:124280433..124280434,+
chrX:124280433..124280434,+	GAAAGTACATAAGAAATAAA	ENSG00000232054.1	NPM1P34	processed_pseudogene	processed_pseudogene	chrX:124280433..124280434,+
chr18:22901044..22901048,-	CTACCATTAAAAAAAAAAGT	ENSG00000265939.1	UBE2CP2	processed_pseudogene	processed_pseudogene	chr18:22901044..22901048,-
chr3:42889301..42889311,+	GAAAAGTATCATAACAAAAA	ENSG00000236459.1	HNRNPA1P22	processed_pseudogene	processed_pseudogene	chr3:42889301..42889311,+
chr10:45154602..45154639,-	TAAATCACTTAAATACAAAC	ENSG00000232554.7	RSU1P2	transcribed_unprocessed_pseudogene	processed_transcript	chr10:45154602..45154639,-
chr10:114900675..114900680,+	TAAAAAATGTCCTCAAAAAA	ENSG00000226428.1	RP11-106M7.4	processed_pseudogene	processed_pseudogene	chr10:114900675..114900680,+
chr16:47566942..47566955,-	TTTAGAAAAAAACAATCCTA	ENSG00000261336.1	EIF4BP5	processed_pseudogene	processed_pseudogene	chr16:47566942..47566955,-
chr8:102688906..102688912,-	ATTCAGAATTAGAATAAGAA	ENSG00000250684.4	KB-1042C11.1	processed_pseudogene	processed_pseudogene	chr8:102688906..102688912,-
chr12:133033382..133033393,+	TGTTGAACTAAATGTAATAA	ENSG00000255807.1	PTP4A1P2	processed_pseudogene	processed_pseudogene	chr12:133033382..133033393,+
chr5:121616219..121616236,+	ATATTTATTGTAAGTTATGG	ENSG00000213661.3	RP11-510I6.2	processed_pseudogene	processed_pseudogene	chr5:121616219..121616236,+
chr16:73941593..73941602,-	CATAAATAAAATGGATACAT	ENSG00000225178.4	RPSAP56	processed_pseudogene	processed_pseudogene	chr16:73941593..73941602,-
chr1:32986930..32986952,+	TCTGTTTATTAATTGAGAAA	ENSG00000239670.1	RP4-803A2.2	unprocessed_pseudogene	unprocessed_pseudogene	chr1:32986930..32986952,+
chr2:171492934..171492960,+	TGTATTATAAAAAAGCAGTA	ENSG00000234061.1	AC007969.4	processed_pseudogene	processed_pseudogene	chr2:171492934..171492960,+
chr6:63227446..63227468,+	TATCATTGTTATAAAAGTCA	ENSG00000219940.2	SPTLC1P3	processed_pseudogene	processed_pseudogene	chr6:63227446..63227468,+
chr2:180939312..180939322,-	TATAATTGTAGAGAATGTAA	ENSG00000236667.1	AC104076.2	processed_pseudogene	processed_pseudogene	chr2:180939312..180939322,-
chr1:72301439..72301455,+	AGATTTAAAAGAAAAAGGTA	ENSG00000227207.2	RPL31P12	processed_pseudogene	processed_pseudogene	chr1:72301439..72301455,+
chr5:180945718..180945732,+	AAATAACCTGATCTTAAAAA	ENSG00000243664.1	RPS29P12	processed_pseudogene	processed_pseudogene	chr5:180945718..180945732,+
chr14:52799026..52799036,-	AGTGAATGAATATTAATATG	ENSG00000258802.1	RP11-589M4.2	processed_pseudogene	processed_pseudogene	chr14:52799026..52799036,-
chr10:116577138..116577145,+	AAAAAATATGAATATGGAGT	ENSG00000232091.1	PNLIPP1	unprocessed_pseudogene	unprocessed_pseudogene	chr10:116577138..116577145,+
chr1:93928252..93928289,-	ATTTCTCTATTTATAGTTGA	ENSG00000226960.1	RP5-837O21.1	unprocessed_pseudogene	unprocessed_pseudogene	chr1:93928252..93928289,-
chr4:86876283..86876314,+	AATGAAAAGATTAGAAATGT	ENSG00000250202.2	RP11-397E7.2	processed_pseudogene	processed_pseudogene	chr4:86876283..86876314,+
chr6:143503969..143503974,+	TATTTACTCAACATAATCAA	ENSG00000229036.6	VDAC1P8	transcribed_processed_pseudogene	retained_intron	chr6:143503969..143503974,+
chr7:145040960..145040968,-	GTGAAAATTTCTTTAAAAAC	ENSG00000225918.1	RPL7P59	processed_pseudogene	processed_pseudogene	chr7:145040960..145040968,-
chr10:80778045..80778053,-	TAATGAACAAGATAATGTAA	ENSG00000231060.1	FARSBP1	processed_pseudogene	processed_pseudogene	chr10:80778045..80778053,-
chr5:74798946..74798957,+	GAATCAATAAAGTAAAATTG	ENSG00000250071.1	CTD-2060C23.1	processed_pseudogene	processed_pseudogene	chr5:74798946..74798957,+
chr12:57674642..57674643,+	GAATTCAACAACAAATAAAA	ENSG00000242990.2	RPL13AP23	processed_pseudogene	processed_pseudogene	chr12:57674642..57674643,+
chr17:32228125..32228133,-	ATAATGTAGTAACTATATCA	ENSG00000266282.1	UBL5P2	processed_pseudogene	processed_pseudogene	chr17:32228125..32228133,-
chrX:143432961..143432969,+	ACAAACATGTTAATAAAAAG	ENSG00000235539.1	MTND1P33	processed_pseudogene	processed_pseudogene	chrX:143432961..143432969,+
chrX:143432961..143432969,+	TAATATCATCTATTAAATGG	ENSG00000235539.1	MTND1P33	processed_pseudogene	processed_pseudogene	chrX:143432961..143432969,+
chr4:83477497..83477501,+	TCAAAGAAACAAAATATAGA	ENSG00000213608.5	SLC25A14P1	processed_pseudogene	processed_pseudogene	chr4:83477497..83477501,+
chr2:85262366..85262375,-	AACTAAAAAGAATAAGATGT	ENSG00000230299.1	AC093162.3	processed_pseudogene	processed_pseudogene	chr2:85262366..85262375,-
chr22:20450011..20450017,+	AAAAAGAAAAATTGATAAGC	ENSG00000215493.3	XXbac-B562F10.11	processed_pseudogene	processed_pseudogene	chr22:20450011..20450017,+
chr2:54051097..54051101,+	TGAGGAAAAATAACTAAAAA	ENSG00000233266.1	HMGB1P31	processed_pseudogene	processed_pseudogene	chr2:54051097..54051101,+
chr2:189930898..189930914,-	CTTGAAATTAATAAGTATGT	ENSG00000213110.2	AC019178.2	processed_pseudogene	processed_pseudogene	chr2:189930898..189930914,-
chr12:7892375..7892410,+	AGTCTTTAGATTTATAATGA	ENSG00000176654.11	NANOGP1	transcribed_unprocessed_pseudogene	transcribed_unprocessed_pseudogene	chr12:7892375..7892410,+
chr4:61776258..61776267,-	TTGAAGTAAATTATATGTTG	ENSG00000226439.3	RP11-621K7.1	processed_pseudogene	processed_pseudogene	chr4:61776258..61776267,-
chr4:82013193..82013195,-	AAAGATTAGTATGTTAAAGT	ENSG00000248543.2	NPM1P41	processed_pseudogene	processed_pseudogene	chr4:82013193..82013195,-
chr5:177264725..177264736,+	TGAAGAGAATTATTAAGTAA	ENSG00000240729.1	CTD-2301A4.3	processed_pseudogene	processed_pseudogene	chr5:177264725..177264736,+
chr11:17193440..17193442,+	AAGAATATTTCCTTAGAAAT	ENSG00000213779.4	RP11-452G18.1	processed_pseudogene	processed_pseudogene	chr11:17193440..17193442,+
chrX:47841711..47841712,-	AAATAAATAAATCCAATAGC	ENSG00000224401.2	RPL7P57	processed_pseudogene	processed_pseudogene	chrX:47841711..47841712,-
chr4:115142927..115142937,+	TAACAAAGTACAAAAGAATA	ENSG00000251308.1	MRPS33P3	processed_pseudogene	processed_pseudogene	chr4:115142927..115142937,+
chr15:89876624..89876658,+	TAAATAAATATGACATGCAT	ENSG00000259677.1	RP11-493E3.1	processed_pseudogene	processed_pseudogene	chr15:89876624..89876658,+
chr16:46790010..46790027,+	CTAAAAAGGAAATAAGAAAA	ENSG00000260782.1	RP11-480G7.2	processed_pseudogene	processed_pseudogene	chr16:46790010..46790027,+
chr13:71845920..71845940,+	TAATTTATATCTTCAGATAG	ENSG00000233460.1	RPL35AP31	processed_pseudogene	processed_pseudogene	chr13:71845920..71845940,+
chr1:51708217..51708218,-	GGATAAATTAGAAAATACTA	ENSG00000236973.2	GAPDHP51	processed_pseudogene	processed_pseudogene	chr1:51708217..51708218,-
chr1:229042095..229042096,+	ACTAAAAAACTAGAAAAACT	ENSG00000229840.2	ISCA1P2	processed_pseudogene	processed_pseudogene	chr1:229042095..229042096,+
chr3:166160464..166160487,-	ATTGGTAATAGTATAATTGT	ENSG00000242178.1	MTND4P17	processed_pseudogene	processed_pseudogene	chr3:166160464..166160487,-
chr4:128069640..128069648,-	TATTGTTATGAGTAAAAGAA	ENSG00000241651.4	RP11-214O14.1	processed_pseudogene	processed_pseudogene	chr4:128069640..128069648,-
chr11:73922228..73922229,-	CTTTATAATTAACTGAAATG	ENSG00000256898.1	RP11-707G14.8	processed_pseudogene	processed_pseudogene	chr11:73922228..73922229,-
chr4:165012887..165012891,-	AAGGCATAAAATTCTTAAAA	ENSG00000240674.1	RP11-366M4.1	processed_pseudogene	processed_pseudogene	chr4:165012887..165012891,-
chr15:58152589..58152601,+	TTTAAGGATAATAGAAAGAT	ENSG00000259379.1	RP11-925D8.5	processed_pseudogene	processed_pseudogene	chr15:58152589..58152601,+
chr4:127813239..127813242,-	AAAAAGCAACCTTAAAAAAA	ENSG00000244021.4	RP11-50D9.1	processed_pseudogene	processed_pseudogene	chr4:127813239..127813242,-
chrX:96071685..96071697,-	GCTTTAATAAAAGATAATGT	ENSG00000203262.3	RP5-961K14.2	processed_pseudogene	processed_pseudogene	chrX:96071685..96071697,-
chr1:50399870..50399880,-	GGAAAAAAATAACTAAACAT	ENSG00000229316.1	HMGB1P45	processed_pseudogene	processed_pseudogene	chr1:50399870..50399880,-
chrX:100856432..100856441,-	AAATTATAAGATCATAACCA	ENSG00000239345.2	HNRNPA1P26	processed_pseudogene	processed_pseudogene	chrX:100856432..100856441,-
chr4:78768450..78768451,+	AAGTTGAATAAAACAAATCA	ENSG00000239793.1	RP11-109G23.1	processed_pseudogene	processed_pseudogene	chr4:78768450..78768451,+
chr8:103768238..103768240,+	TGACTAAGTAAAATGAATAA	ENSG00000239344.1	RP11-771F20.1	processed_pseudogene	processed_pseudogene	chr8:103768238..103768240,+
chrX:75327997..75328001,-	AAATCGGTAAAATAATAACT	ENSG00000232186.1	RP11-311P8.2	processed_pseudogene	processed_pseudogene	chrX:75327997..75328001,-
chr21:19739805..19739838,+	AAAAAGAATAAATGAAGAAG	ENSG00000229336.1	AP000568.2	processed_pseudogene	processed_pseudogene	chr21:19739805..19739838,+
chrX:32205794..32205797,+	AAACAATTGAAACATTTAAG	ENSG00000236285.1	NPM1P8	processed_pseudogene	processed_pseudogene	chrX:32205794..32205797,+
chr1:204394533..204394536,+	AATTCAAATAGAAATGCAAA	ENSG00000237848.1	RP11-739N20.3	processed_pseudogene	processed_pseudogene	chr1:204394533..204394536,+
chr9:92539178..92539182,-	AGATATTAATACCCAAATAA	ENSG00000225551.1	RP11-19J3.5	unprocessed_pseudogene	unprocessed_pseudogene	chr9:92539178..92539182,-
chr14:92026552..92026555,+	GAAATAATAAGAACATAATG	ENSG00000259020.3	RP11-529H20.3	processed_pseudogene	processed_pseudogene	chr14:92026552..92026555,+
chrX:94777996..94777998,-	CAAAGAAAAATACATAAACA	ENSG00000231001.2	CCNB1IP1P3	processed_pseudogene	processed_pseudogene	chrX:94777996..94777998,-
chrX:44477472..44477475,-	TAAAGTGAAAAATAAATCTG	ENSG00000215035.2	FDPSP5	processed_pseudogene	processed_pseudogene	chrX:44477472..44477475,-
chr1:81501666..81501679,+	ACATCATTTATAAAAATAGG	ENSG00000227288.3	RP5-837I24.1	processed_pseudogene	processed_pseudogene	chr1:81501666..81501679,+
chr20:3362327..3362346,-	ATGTAAATATTATTTACTGC	ENSG00000226632.1	UBE2V1P1	processed_pseudogene	processed_pseudogene	chr20:3362327..3362346,-
chr1:168056493..168056496,-	ATTATTAAAAACTTAAGCCT	ENSG00000224837.1	GCSHP5	processed_pseudogene	processed_pseudogene	chr1:168056493..168056496,-
chr18:76704228..76704234,-	ATTCATTAAAAATAGCATGT	ENSG00000265934.1	ARL2BPP1	processed_pseudogene	processed_pseudogene	chr18:76704228..76704234,-
chr17:7754346..7754347,+	CAAGTTTCTACAATATTAAA	ENSG00000240480.1	RPL29P2	transcribed_processed_pseudogene	processed_transcript	chr17:7754346..7754347,+
chrX:111434326..111434331,+	TTAGGATGTTAAAAATAAGA	ENSG00000223904.2	HMGB1P12	processed_pseudogene	processed_pseudogene	chrX:111434326..111434331,+
chr2:201214689..201214717,-	ATGATACTTATGTAAATAGA	ENSG00000225796.2	MTND4P23	unprocessed_pseudogene	unprocessed_pseudogene	chr2:201214689..201214717,-
chr6:127660548..127660564,-	AAGAAATTTATCCTATCAAA	ENSG00000219699.2	RP11-325O24.2	unprocessed_pseudogene	unprocessed_pseudogene	chr6:127660548..127660564,-
chr6:54485757..54485774,-	TATGTTATAAAAGTAACCAT	ENSG00000213335.4	CLNS1AP1	processed_pseudogene	processed_pseudogene	chr6:54485757..54485774,-
chr2:17385062..17385066,+	TGAAAGCATTATATTTAACA	ENSG00000236348.1	PSMC1P10	processed_pseudogene	processed_pseudogene	chr2:17385062..17385066,+
chr13:78761133..78761140,+	TAAAATAACACAAAACAGAT	ENSG00000237109.1	RPL21P111	processed_pseudogene	processed_pseudogene	chr13:78761133..78761140,+
chr3:180773820..180773841,-	TCTTAACAAAATAACACAAA	ENSG00000242068.1	RP11-259P15.4	processed_pseudogene	processed_pseudogene	chr3:180773820..180773841,-
chrX:55055773..55055778,-	AAATAGAAAGGATTTAATGA	ENSG00000234466.1	RP11-266I3.1	processed_pseudogene	processed_pseudogene	chrX:55055773..55055778,-
chr6:70609414..70609424,-	ATAAATAGAAAACCTAGAAA	ENSG00000232389.1	RP11-134K13.2	processed_pseudogene	processed_pseudogene	chr6:70609414..70609424,-
chr2:140221706..140221708,-	ACTTAAAACTTTATAATCTG	ENSG00000223921.1	MTND1P27	processed_pseudogene	processed_pseudogene	chr2:140221706..140221708,-
chrX:112689889..112689898,+	AAAATTCTACAAAATTGACA	ENSG00000213652.3	HMGB3P30	processed_pseudogene	processed_pseudogene	chrX:112689889..112689898,+
chr8:23635632..23635636,-	AAAGACTAAAAATAAACAAG	ENSG00000253488.1	FAM60DP	processed_pseudogene	processed_pseudogene	chr8:23635632..23635636,-
chr2:117023690..117023691,+	TCTTAAAACTTTATAATCAG	ENSG00000230158.1	MTND1P28	unprocessed_pseudogene	unprocessed_pseudogene	chr2:117023690..117023691,+
chr12:91193861..91193870,+	GTATATTGAAATAATAGACT	ENSG00000258148.2	AC007115.3	processed_pseudogene	processed_pseudogene	chr12:91193861..91193870,+
chr17:37884705..37884712,-	ATGTAAGATTTAAAAACTTG	ENSG00000276715.3	YWHAEP7	transcribed_unprocessed_pseudogene	processed_transcript	chr17:37884705..37884712,-
chr3:95683116..95683127,-	ATAATTTAAGAAAAATGCCA	ENSG00000244681.1	MTHFD2P1	transcribed_processed_pseudogene	processed_transcript	chr3:95683116..95683127,-
chr6:5610269..5610282,-	ATTGTAGTCAAAAATATTTG	ENSG00000218574.1	HNRNPA1P37	processed_pseudogene	processed_pseudogene	chr6:5610269..5610282,-
chr10:20547282..20547294,+	TGAAGAATTGAAATTAAAGA	ENSG00000270727.1	RP11-51E20.1	processed_pseudogene	processed_pseudogene	chr10:20547282..20547294,+
chr21:33482220..33482224,-	ATTAGTACTTTAAAAAGCAA	ENSG00000215088.3	RPS5P3	processed_pseudogene	processed_pseudogene	chr21:33482220..33482224,-
chr5:73508786..73508787,+	CATATTGCATAAATAAGAAA	ENSG00000255883.1	RP11-79P5.10	processed_pseudogene	processed_pseudogene	chr5:73508786..73508787,+
chr15:88952479..88952492,+	ACAATAAAAAGATTTGATGA	ENSG00000259350.2	RP11-63A23.2	processed_pseudogene	processed_pseudogene	chr15:88952479..88952492,+
chr4:41844050..41844053,-	GAGGAAAAATAAATAAACAT	ENSG00000249745.1	HMGB1P28	unprocessed_pseudogene	unprocessed_pseudogene	chr4:41844050..41844053,-
chr6:43328102..43328112,+	ATAAAATAAAAGAAGTCCAA	ENSG00000220614.1	RP11-480N24.4	processed_pseudogene	processed_pseudogene	chr6:43328102..43328112,+
chrX:154817511..154817524,-	TGATTGTTTATTTAAGAAAG	ENSG00000229237.2	HMGN1P37	processed_pseudogene	processed_pseudogene	chrX:154817511..154817524,-
chr17:9853402..9853405,-	TAGAAAGATGAACTTAAAAA	ENSG00000265593.1	NPM1P45	processed_pseudogene	processed_pseudogene	chr17:9853402..9853405,-
chrX:27517987..27517999,+	ATATATTTCATCCTTTAAGA	ENSG00000238247.1	GS1-309P15.4	processed_pseudogene	processed_pseudogene	chrX:27517987..27517999,+
chr15:59402019..59402020,-	AATTCAATATATTTGTTCTG	ENSG00000259750.1	RP11-356M20.2	processed_pseudogene	processed_pseudogene	chr15:59402019..59402020,-
chr3:172829205..172829215,-	TTCCAAAAGTTAATTATAGA	ENSG00000227440.1	ATP5G1P4	processed_pseudogene	processed_pseudogene	chr3:172829205..172829215,-
chr5:117779590..117779611,-	AAATCTCCTAAAAAAAAAAG	ENSG00000249582.1	RPL7L1P4	processed_pseudogene	processed_pseudogene	chr5:117779590..117779611,-
chr20:22734104..22734107,-	ATATAAACGTAAAATCAAGA	ENSG00000215553.3	KRT18P3	processed_pseudogene	processed_pseudogene	chr20:22734104..22734107,-
chr6:100051359..100051362,-	ATTATAATGAGTAAATAGGA	ENSG00000219257.2	NPM1P38	processed_pseudogene	processed_pseudogene	chr6:100051359..100051362,-
chrX:131646643..131646645,+	TTAGATATGAAGAAAATATG	ENSG00000227183.3	HDGFP1	processed_pseudogene	processed_pseudogene	chrX:131646643..131646645,+
chr2:127847630..127847634,-	TATTAAGAAAAAAGATGATG	ENSG00000244563.1	AC006011.4	processed_pseudogene	processed_pseudogene	chr2:127847630..127847634,-
chr2:23873024..23873025,-	AAGTATCAAAAATTGATGTA	ENSG00000224464.2	PGAM1P6	processed_pseudogene	processed_pseudogene	chr2:23873024..23873025,-
chr15:35122247..35122251,-	AATAGTAAGATTATTCACAA	ENSG00000259592.1	PRELID1P4	processed_pseudogene	processed_pseudogene	chr15:35122247..35122251,-
chr5:116218401..116218404,-	AAAGAATTTACTATTAAGAG	ENSG00000232916.1	HMGN2P27	processed_pseudogene	processed_pseudogene	chr5:116218401..116218404,-
chr1:52253580..52253583,+	TTAATTTACTAGATACTAAG	ENSG00000213735.2	ANAPC10P1	processed_pseudogene	processed_pseudogene	chr1:52253580..52253583,+
chr3:159722219..159722239,-	CTTATAGAGAGAATAATAAT	ENSG00000243116.1	RP11-564C24.1	processed_pseudogene	processed_pseudogene	chr3:159722219..159722239,-
chr14:55282670..55282677,-	TATAAGAACTTTAAATCTCA	ENSG00000239686.1	RP11-665C16.1	processed_pseudogene	processed_pseudogene	chr14:55282670..55282677,-
chr2:39098441..39098448,-	GAATATATAAAAAATTTGGC	ENSG00000225900.1	HSPE1P13	processed_pseudogene	processed_pseudogene	chr2:39098441..39098448,-
chr11:115950830..115950832,-	AGCAAAGTTACATTATATAT	ENSG00000244259.1	AP000797.1	processed_pseudogene	processed_pseudogene	chr11:115950830..115950832,-
chr2:75651575..75651584,-	TCAAATCAAGATTTAAATGT	ENSG00000226247.1	SUPT4H1P	processed_pseudogene	processed_pseudogene	chr2:75651575..75651584,-
chr3:109471859..109471860,-	TATGACTTATGTACAAAAAT	ENSG00000244196.1	PPIAP15	processed_pseudogene	processed_pseudogene	chr3:109471859..109471860,-
chr3:109471859..109471860,-	ACTAAAATATCTCAAGAAAA	ENSG00000244196.1	PPIAP15	processed_pseudogene	processed_pseudogene	chr3:109471859..109471860,-
chr11:87024411..87024418,+	AATCTTATTATCAAACACAA	ENSG00000254748.1	HNRNPCP8	unprocessed_pseudogene	unprocessed_pseudogene	chr11:87024411..87024418,+
chr16:68651907..68651914,-	CACAGAAAATTACTAAATTA	ENSG00000260860.2	RP11-615I2.3	processed_pseudogene	processed_pseudogene	chr16:68651907..68651914,-
chr12:67351561..67351567,+	AGATTGAAAGAAAAATATCT	ENSG00000256037.1	MRPL40P1	processed_pseudogene	processed_pseudogene	chr12:67351561..67351567,+
chr15:79560545..79560565,-	ACTTAAAAAATTAATTCTGG	ENSG00000259493.2	RP11-621H8.2	processed_pseudogene	processed_pseudogene	chr15:79560545..79560565,-
chr5:108593550..108593559,+	CTACTAATTAATCAAAAGTA	ENSG00000244245.1	RP11-120B7.1	processed_pseudogene	processed_pseudogene	chr5:108593550..108593559,+
chr3:87052760..87052762,-	ATTTACATTAAGAACAAAAG	ENSG00000241293.1	PPATP1	processed_pseudogene	processed_pseudogene	chr3:87052760..87052762,-
chr18:26256402..26256411,-	AAATAATAAAGATTAAGAGC	ENSG00000263829.1	FAM60BP	processed_pseudogene	processed_pseudogene	chr18:26256402..26256411,-
chr17:10716380..10716400,-	TTATGTACATAAAAGTATGA	ENSG00000264176.1	MAGOH2P	transcribed_processed_pseudogene	processed_transcript	chr17:10716380..10716400,-
chr1:235737940..235737960,+	CATTCCAAAAATTAATAAAC	ENSG00000235674.2	LDHAP2	processed_pseudogene	processed_pseudogene	chr1:235737940..235737960,+
chr7:1614463..1614477,+	ATAAATACATAAAACTGAAG	ENSG00000230444.1	TFAMP1	processed_pseudogene	processed_pseudogene	chr7:1614463..1614477,+
chrY:26354343..26354364,-	TTAAGACATAACTAATACAA	ENSG00000229238.3	PPP1R12BP1	unprocessed_pseudogene	unprocessed_pseudogene	chrY:26354343..26354364,-
chr2:121659055..121659063,-	AATTGAAATAGTTCAATAGA	ENSG00000230993.1	RPL12P15	processed_pseudogene	processed_pseudogene	chr2:121659055..121659063,-
chr3:166160464..166160487,-	ATTGGTAATAGTATAATTGT	ENSG00000240084.1	RP11-12N13.6	processed_pseudogene	processed_pseudogene	chr3:166160464..166160487,-
chr16:17096453..17096459,-	TATTAATCTAATATGGGTAT	ENSG00000260405.1	CTD-2576D5.2	processed_pseudogene	processed_pseudogene	chr16:17096453..17096459,-
chr11:112208570..112208582,+	TTGAATATAAGTGATGATAA	ENSG00000255231.1	MRPS36P4	processed_pseudogene	processed_pseudogene	chr11:112208570..112208582,+
chr12:68705554..68705558,+	AATTAAGTTAGCAAAAAGTA	ENSG00000233560.2	KRT8P39	processed_pseudogene	processed_pseudogene	chr12:68705554..68705558,+
chr3:106848649..106848655,+	ATTATATTGGAAAAATAACC	ENSG00000239997.1	FCF1P3	processed_pseudogene	processed_pseudogene	chr3:106848649..106848655,+
chr3:106848649..106848655,+	AGATAACTAACATTACAAAT	ENSG00000239997.1	FCF1P3	processed_pseudogene	processed_pseudogene	chr3:106848649..106848655,+
chr1:228115363..228115379,-	TTTACCATTTAAACATAAGT	ENSG00000224566.2	FAM96AP2	processed_pseudogene	processed_pseudogene	chr1:228115363..228115379,-
chr17:29021429..29021451,-	GTCAAAGTGTATAAAAATAA	ENSG00000263781.3	RP11-321A17.3	processed_pseudogene	processed_pseudogene	chr17:29021429..29021451,-
chr2:101521853..101521864,-	AAATACTGAAAGAAATATGA	ENSG00000232556.1	AC092570.4	processed_pseudogene	processed_pseudogene	chr2:101521853..101521864,-
chr12:94521981..94521982,-	ATATAAATAAAGAAAACAGC	ENSG00000258357.1	RP11-778J16.2	processed_pseudogene	processed_pseudogene	chr12:94521981..94521982,-
chr15:35396277..35396290,+	ATTCAATTATGTAAACAATG	ENSG00000259688.1	RP11-139F4.2	processed_pseudogene	processed_pseudogene	chr15:35396277..35396290,+
chrX:46725852..46725867,-	TATTTATAAAATGTCTGGAA	ENSG00000215284.2	RP11-198M15.1	processed_pseudogene	processed_pseudogene	chrX:46725852..46725867,-
chr2:35219595..35219598,-	ATGTTAAAATATACTAACCT	ENSG00000196085.5	AC013442.1	processed_pseudogene	processed_pseudogene	chr2:35219595..35219598,-
chr17:22519432..22519455,+	TTATAGTCGAAATAAAATGA	ENSG00000266529.1	RP11-846F4.1	processed_pseudogene	processed_pseudogene	chr17:22519432..22519455,+
chr19:53773185..53773193,-	TATATCAACTTAACAAACAA	ENSG00000229000.1	SEPT7P8	processed_pseudogene	processed_pseudogene	chr19:53773185..53773193,-
chr18:76834928..76834930,-	TAGATATTAGAAAGTAAGAA	ENSG00000244229.1	RPL26P35	processed_pseudogene	processed_pseudogene	chr18:76834928..76834930,-
chr6:52703857..52703866,-	AAAAAAACTAAATGAACAAC	ENSG00000220377.1	GSTA8P	unprocessed_pseudogene	unprocessed_pseudogene	chr6:52703857..52703866,-
chr3:38527360..38527361,-	ATATAAATAAAAATGAGGAC	ENSG00000232439.1	RPL18AP7	processed_pseudogene	processed_pseudogene	chr3:38527360..38527361,-
chr9:17448575..17448578,-	AATTCTTAAAAACAAAGATC	ENSG00000224488.1	SAMM50P1	processed_pseudogene	processed_pseudogene	chr9:17448575..17448578,-
chr9:17448575..17448578,-	CAAAAAAATATTGACAAAGA	ENSG00000224488.1	SAMM50P1	processed_pseudogene	processed_pseudogene	chr9:17448575..17448578,-
chr17:19603488..19603500,+	TTTAAAAAAATAGCTAGGTA	ENSG00000228725.3	MTND2P12	unprocessed_pseudogene	unprocessed_pseudogene	chr17:19603488..19603500,+
chr11:118834551..118834552,-	AAGATAAATTCTAAAAGGTA	ENSG00000254621.1	SETP16	processed_pseudogene	processed_pseudogene	chr11:118834551..118834552,-
chr13:98950456..98950457,-	AATATTAGATACTAGAAAGA	ENSG00000231981.3	RPL7L1P12	processed_pseudogene	processed_pseudogene	chr13:98950456..98950457,-
chr16:48496602..48496616,+	TCTATATACAAAAAATTAGC	ENSG00000260347.1	MOCS1P1	processed_pseudogene	processed_pseudogene	chr16:48496602..48496616,+
chr10:17577399..17577400,+	ATACACAAAAGATTCTAAAA	ENSG00000236582.1	PRPF38AP2	processed_pseudogene	processed_pseudogene	chr10:17577399..17577400,+
chr11:103408443..103408444,-	CATAAAACTTTATAAATCAG	ENSG00000253245.2	MTND1P36	processed_pseudogene	processed_pseudogene	chr11:103408443..103408444,-
chr8:33969946..33969947,-	AATTATTCAGGATAATATTG	ENSG00000188512.6	RP1-273G13.2	processed_pseudogene	processed_pseudogene	chr8:33969946..33969947,-
chr5:68087321..68087325,-	AATCATGATTTCAAATTAAG	ENSG00000253801.2	CTD-2060F24.1	processed_pseudogene	processed_pseudogene	chr5:68087321..68087325,-
chr5:68087321..68087325,-	TGTAAAATATTCAATTGCAA	ENSG00000253801.2	CTD-2060F24.1	processed_pseudogene	processed_pseudogene	chr5:68087321..68087325,-
chr11:76591112..76591115,+	CTGAAAGATAATCAAAAATA	ENSG00000254755.1	RP11-672A2.7	processed_pseudogene	processed_pseudogene	chr11:76591112..76591115,+
chr6:25261198..25261200,+	TATATGCTAATCTATAAGAA	ENSG00000216718.7	RP3-522P13.1	processed_pseudogene	processed_pseudogene	chr6:25261198..25261200,+
chr8:98413841..98413849,-	ACACAGAATCAAATAAATAT	ENSG00000253468.1	KB-1517D11.2	processed_pseudogene	processed_pseudogene	chr8:98413841..98413849,-
chr2:153762522..153762528,-	AAAAGAGAATTGTATAACAA	ENSG00000236917.1	DNAJA1P2	processed_pseudogene	processed_pseudogene	chr2:153762522..153762528,-
chr5:80360102..80360107,-	CATATTAATTAACACTACAA	ENSG00000220157.4	HNRNPA1P12	processed_pseudogene	processed_pseudogene	chr5:80360102..80360107,-
chr3:106895739..106895749,-	TTTAAATATACATTTCATGC	ENSG00000241787.1	MTND4P16	unprocessed_pseudogene	unprocessed_pseudogene	chr3:106895739..106895749,-
chr2:28016534..28016535,-	GATAGAAATAAATATTGGTA	ENSG00000270528.1	RP11-674I16.2	processed_pseudogene	processed_pseudogene	chr2:28016534..28016535,-
chr7:18949854..18949856,-	CAAATATTATCACTTTAATG	ENSG00000232492.1	NPM1P13	processed_pseudogene	processed_pseudogene	chr7:18949854..18949856,-
chr2:242094933..242094939,+	AGTTATTTAGCTAAAAAATG	ENSG00000220804.7	AC093642.5	transcribed_unprocessed_pseudogene	transcribed_unprocessed_pseudogene	chr2:242094933..242094939,+
chr7:129029146..129029157,+	TTATAATTGACTGCATAAAA	ENSG00000244556.1	ODCP	processed_pseudogene	processed_pseudogene	chr7:129029146..129029157,+
chr11:27483838..27483839,+	TAAAAATTAGAAATAAGGCT	ENSG00000242527.1	RP11-159H22.1	processed_pseudogene	processed_pseudogene	chr11:27483838..27483839,+
chr10:91667852..91667853,-	ACTAGCAATCAAAAATATAA	ENSG00000213449.2	GAPDHP28	processed_pseudogene	processed_pseudogene	chr10:91667852..91667853,-
chr12:55655231..55655234,-	CGTTAAAAATGTCAAAATAA	ENSG00000258907.2	RP11-644F5.15	processed_pseudogene	processed_pseudogene	chr12:55655231..55655234,-
chr1:246817955..246817961,+	AAGAAAAATAAAATGTGGAA	ENSG00000235386.1	RP11-397A15.4	unprocessed_pseudogene	unprocessed_pseudogene	chr1:246817955..246817961,+
chr6:145491996..145491998,-	GAACTGAATTAAATTACAAA	ENSG00000217612.2	RP1-28C20.1	processed_pseudogene	processed_pseudogene	chr6:145491996..145491998,-
chr14:52286817..52286818,+	TGTGAACATAAAGTAATATT	ENSG00000261208.1	RP11-452D12.1	processed_pseudogene	processed_pseudogene	chr14:52286817..52286818,+
chr1:56586257..56586258,-	CAAAAAAAAAAAGATCCATA	ENSG00000224980.1	RP11-377K22.3	processed_pseudogene	processed_pseudogene	chr1:56586257..56586258,-
chr13:65788763..65788764,-	ATTTCTAAAATATGTGAAAG	ENSG00000236565.3	HNRNPA3P5	processed_pseudogene	processed_pseudogene	chr13:65788763..65788764,-
chr4:14506288..14506305,-	TTTGATATGTAATTGAAATG	ENSG00000251252.1	MTND2P31	processed_pseudogene	processed_pseudogene	chr4:14506288..14506305,-
chr5:107725288..107725305,+	ATAATAAATTATGGAGATGA	ENSG00000248827.1	RP11-252I13.1	processed_pseudogene	processed_pseudogene	chr5:107725288..107725305,+
chr9:79725843..79725847,+	CCTATAATACAACAAAAAAA	ENSG00000240979.1	RP11-79D8.2	processed_pseudogene	processed_pseudogene	chr9:79725843..79725847,+
chr2:173356217..173356219,-	TAACTAATACCATTTATAGT	ENSG00000236391.3	AC092573.2	transcribed_processed_pseudogene	processed_transcript	chr2:173356217..173356219,-
chr7:11821021..11821035,-	AGAAAACAGAAAACTTATAA	ENSG00000235920.1	AC073109.2	processed_pseudogene	processed_pseudogene	chr7:11821021..11821035,-
chr7:11821021..11821035,-	TTTACTAAATACCTAAATAG	ENSG00000235920.1	AC073109.2	processed_pseudogene	processed_pseudogene	chr7:11821021..11821035,-
chr2:61856667..61856668,+	TTTAAATTTCCCAACTAAAA	ENSG00000230702.1	RP11-681L4.1	processed_pseudogene	processed_pseudogene	chr2:61856667..61856668,+
chr21:23390339..23390340,+	CTTAAATATTAAATATGCCT	ENSG00000223822.2	EEF1A1P1	processed_pseudogene	processed_pseudogene	chr21:23390339..23390340,+
chr6:27865099..27865126,-	TGATTAATAAAATAGTGTGT	ENSG00000217646.1	HIST1H2BPS2	processed_pseudogene	processed_pseudogene	chr6:27865099..27865126,-
chr10:19747754..19747772,+	TTTAAATTAAGATTGGAGTA	ENSG00000230818.1	MTND2P16	processed_pseudogene	processed_pseudogene	chr10:19747754..19747772,+
chr4:99161651..99161675,-	AAAATGCTAAAATACAACAA	ENSG00000249065.2	PCNAP1	transcribed_processed_pseudogene	transcribed_processed_pseudogene	chr4:99161651..99161675,-
chr4:178286669..178286671,+	ATATTAAAATCTCTAGAAAG	ENSG00000241877.1	RP11-84H6.1	processed_pseudogene	processed_pseudogene	chr4:178286669..178286671,+
chr5:55839953..55839957,-	TACCAAAATAATTAAGAAGT	ENSG00000248854.1	HNRNPH1P3	processed_pseudogene	processed_pseudogene	chr5:55839953..55839957,-
chr20:45491686..45491687,-	TGTTAAAATTGTTAAGAGTA	ENSG00000237068.1	RPL5P2	processed_pseudogene	processed_pseudogene	chr20:45491686..45491687,-
chr6:149492143..149492148,-	AAAGTTAAAAGAAATTGCTA	ENSG00000219553.2	RP1-281H8.3	processed_pseudogene	processed_pseudogene	chr6:149492143..149492148,-
chr19:12506256..12506258,+	AAGAAAAAAAGAATAACTAC	ENSG00000234003.1	CTD-3105H18.11	unprocessed_pseudogene	unprocessed_pseudogene	chr19:12506256..12506258,+
chr7:88638992..88638993,+	TATTGTTGTAAATATCAAAG	ENSG00000237709.1	EEF1A1P28	processed_pseudogene	processed_pseudogene	chr7:88638992..88638993,+
chr10:92118644..92118645,+	AAGGATATTCTATAAAACAA	ENSG00000214549.2	SDHCP2	processed_pseudogene	processed_pseudogene	chr10:92118644..92118645,+
chr6:30351399..30351400,+	AAGTTGTCAAAAAGATAAAA	ENSG00000224372.1	HLA-N	unprocessed_pseudogene	unprocessed_pseudogene	chr6:30351399..30351400,+
chr14:52155852..52155867,+	TTAGTAAAGCAAAAAGAAAT	ENSG00000258440.1	RP11-1033H12.3	processed_pseudogene	processed_pseudogene	chr14:52155852..52155867,+
chr14:30542162..30542164,-	TTAAAACTAAGAGAAAACTA	ENSG00000258350.1	SYF2P1	processed_pseudogene	processed_pseudogene	chr14:30542162..30542164,-
chr7:42794786..42794790,+	TGTTATTTGAAAATAGACTT	ENSG00000229161.2	TCP1P1	unprocessed_pseudogene	unprocessed_pseudogene	chr7:42794786..42794790,+
chrX:55180201..55180232,-	AGTTCCTGTAAAAATAATAA	ENSG00000231947.1	MTND2P24	processed_pseudogene	processed_pseudogene	chrX:55180201..55180232,-
chr17:65654995..65655006,+	ATTGAATTAAAAGTGTATGT	ENSG00000270870.1	GS1-531I17.2	processed_pseudogene	processed_pseudogene	chr17:65654995..65655006,+
chr2:70803145..70803146,+	ATTAAACAAAGTAACTGAAA	ENSG00000228034.1	HMGN2P21	processed_pseudogene	processed_pseudogene	chr2:70803145..70803146,+
chr1:170211403..170211406,-	AAGTTTATTAACCATTGAAT	ENSG00000238051.1	ISCUP1	processed_pseudogene	processed_pseudogene	chr1:170211403..170211406,-
chr12:76137152..76137154,+	TGAAAATGAAGTTAAACTAA	ENSG00000257872.1	RP11-453D16.2	processed_pseudogene	processed_pseudogene	chr12:76137152..76137154,+
chr8:15943072..15943073,+	AACAGTAGAGAATAAAAAAA	ENSG00000226836.5	RP11-77B22.1	processed_pseudogene	processed_pseudogene	chr8:15943072..15943073,+
chr11:102808326..102808329,-	AGATAAGGAAAATATGAAAA	ENSG00000256035.1	AP000619.6	processed_pseudogene	processed_pseudogene	chr11:102808326..102808329,-
chr9:5107856..5107857,+	TGAATTGGTTAAAAAACAAT	ENSG00000236254.1	MTND4P14	unprocessed_pseudogene	unprocessed_pseudogene	chr9:5107856..5107857,+
chr9:5107856..5107857,+	ATAATGTTGATGTAAATAGA	ENSG00000236254.1	MTND4P14	unprocessed_pseudogene	unprocessed_pseudogene	chr9:5107856..5107857,+
chr8:31221041..31221042,-	AAAAATATAAGAGAACCATT	ENSG00000229211.3	KCTD9P6	processed_pseudogene	processed_pseudogene	chr8:31221041..31221042,-
chr6:49273711..49273729,+	TATGTTTATAGCATATAAAC	ENSG00000217631.1	RP1-142O9.2	processed_pseudogene	processed_pseudogene	chr6:49273711..49273729,+
chr5:54857005..54857012,+	TTTAGAGAGACTTTAAAAAT	ENSG00000226810.3	RP11-45H22.1	processed_pseudogene	processed_pseudogene	chr5:54857005..54857012,+
chr10:24867452..24867491,+	AAAAAAAAAATGAAAACACG	ENSG00000228667.1	RP11-129O7.2	processed_pseudogene	processed_pseudogene	chr10:24867452..24867491,+
chr10:24867452..24867491,+	AAGGAAATTAATCAAAAACA	ENSG00000228667.1	RP11-129O7.2	processed_pseudogene	processed_pseudogene	chr10:24867452..24867491,+
chr8:123288608..123288624,+	ATTGTTGTGAATTATTTAAG	ENSG00000253336.1	RP11-468O2.1	processed_pseudogene	processed_pseudogene	chr8:123288608..123288624,+
chr7:27048144..27048145,+	ATAATGGTAAATTCTAACTT	ENSG00000213786.3	NHP2P2	processed_pseudogene	processed_pseudogene	chr7:27048144..27048145,+
chr7:27048144..27048145,+	AGAAAACATATAATTTCCAT	ENSG00000213786.3	NHP2P2	processed_pseudogene	processed_pseudogene	chr7:27048144..27048145,+
chr10:110257011..110257018,+	TACCAAAATAACAAACATAA	ENSG00000214067.2	RP11-549L6.2	processed_pseudogene	processed_pseudogene	chr10:110257011..110257018,+
chr7:144648518..144648519,-	ATTGTAACATACATTCAAAA	ENSG00000243746.1	EEF1A1P10	processed_pseudogene	processed_pseudogene	chr7:144648518..144648519,-
chr10:48292768..48292769,+	TAACATGCTTTAAATTCAAA	ENSG00000225482.1	RP11-542E6.3	processed_pseudogene	processed_pseudogene	chr10:48292768..48292769,+
chr10:64170953..64170981,-	TGTTTATGTTAAGAATTTGA	ENSG00000235489.4	DBF4P1	processed_pseudogene	processed_pseudogene	chr10:64170953..64170981,-
chr10:59138399..59138404,-	TTTCATTTCCCATTAAAAAA	ENSG00000226557.1	TRAF6P1	processed_pseudogene	processed_pseudogene	chr10:59138399..59138404,-
chr2:201214689..201214717,-	ATGATACTTATGTAAATAGA	ENSG00000235318.3	AC005037.6	unprocessed_pseudogene	unprocessed_pseudogene	chr2:201214689..201214717,-
chr5:43348199..43348208,+	GGATTTATTAAAATGATACT	ENSG00000188850.9	RP11-159F24.2	transcribed_processed_pseudogene	transcribed_processed_pseudogene	chr5:43348199..43348208,+
chr1:51251495..51251496,-	TAAAAAATTAAAATTTGGGC	ENSG00000233406.5	RP11-296A18.5	processed_pseudogene	processed_pseudogene	chr1:51251495..51251496,-
chr2:91749053..91749057,-	ATAATTTCAAGATAATTAGG	ENSG00000232531.3	AC027612.1	processed_pseudogene	processed_pseudogene	chr2:91749053..91749057,-
chrX:62842190..62842193,+	AATGATGTAACTACAATTAA	ENSG00000235170.1	MTND1P31	processed_pseudogene	processed_pseudogene	chrX:62842190..62842193,+
chrX:109636809..109636810,+	CTTCAAATATGTAAATACAA	ENSG00000237319.1	RP1-136J15.1	processed_pseudogene	processed_pseudogene	chrX:109636809..109636810,+
chrX:109636809..109636810,+	CTAAAGATAAATGCTAATAA	ENSG00000237319.1	RP1-136J15.1	processed_pseudogene	processed_pseudogene	chrX:109636809..109636810,+
chr8:36278898..36278904,+	TTATAGTTGAAATACAACTA	ENSG00000254384.1	MTND6P19	unprocessed_pseudogene	unprocessed_pseudogene	chr8:36278898..36278904,+
chr10:70199245..70199254,-	ACTTCAAATTCAACATAAAT	ENSG00000232142.1	RP11-367H5.8	processed_pseudogene	processed_pseudogene	chr10:70199245..70199254,-
chr1:147083603..147083604,-	AAATGATGATAATGAAAAGA	ENSG00000230832.3	RP11-325P15.2	processed_pseudogene	processed_pseudogene	chr1:147083603..147083604,-
chr11:110789036..110789057,-	TAAAACATATACAAATGAGT	ENSG00000233497.4	HNRNPA1P60	processed_pseudogene	processed_pseudogene	chr11:110789036..110789057,-
chr13:42255896..42255897,+	CTAATAAATAAATGACATGT	ENSG00000234213.1	FHP1	processed_pseudogene	processed_pseudogene	chr13:42255896..42255897,+
chrX:147812934..147812935,-	ATATAATGCAAATATAGAAG	ENSG00000271175.1	RP11-434J24.3	processed_pseudogene	processed_pseudogene	chrX:147812934..147812935,-
chrX:147812934..147812935,-	TATCAAAGAAAATGATCAAA	ENSG00000271175.1	RP11-434J24.3	processed_pseudogene	processed_pseudogene	chrX:147812934..147812935,-
chr2:128200023..128200030,+	CTTTAACTTACTAAAAATGT	ENSG00000229758.2	DYNLT3P2	processed_pseudogene	processed_pseudogene	chr2:128200023..128200030,+
chr18:49469741..49469742,+	TTAAAAAATATCCAAATGAG	ENSG00000264971.1	PRR13P4	processed_pseudogene	processed_pseudogene	chr18:49469741..49469742,+
chr18:49469741..49469742,+	AACGTCAACAATTAAAAAAA	ENSG00000264971.1	PRR13P4	processed_pseudogene	processed_pseudogene	chr18:49469741..49469742,+
chr15:62266358..62266367,-	CTAATCTCTTTAAAATCAAA	ENSG00000260062.3	GOLGA2P11	transcribed_unprocessed_pseudogene	processed_transcript	chr15:62266358..62266367,-
chr7:23811481..23811483,-	GATTACATTAAATCAATCAA	ENSG00000231328.1	TPT1P7	processed_pseudogene	processed_pseudogene	chr7:23811481..23811483,-
chrX:143678111..143678127,-	AAAAAAGACAAAGAAACTAT	ENSG00000213924.3	HNRNPH1P2	processed_pseudogene	processed_pseudogene	chrX:143678111..143678127,-
chrX:143678111..143678127,-	TGAGTGCAAAATTTAAAATA	ENSG00000213924.3	HNRNPH1P2	processed_pseudogene	processed_pseudogene	chrX:143678111..143678127,-
chr6:85731329..85731330,+	CATTTATTTATTTAGAACTG	ENSG00000217334.1	RP11-33E24.3	processed_pseudogene	processed_pseudogene	chr6:85731329..85731330,+
chr22:16827457..16827463,+	AAAGAATTACTTATTTGAGA	ENSG00000229027.3	HSFY1P1	transcribed_unprocessed_pseudogene	processed_transcript	chr22:16827457..16827463,+
chr22:16827457..16827463,+	TAGCAACAAACATAAAAATT	ENSG00000229027.3	HSFY1P1	transcribed_unprocessed_pseudogene	processed_transcript	chr22:16827457..16827463,+
chr6:82264981..82264982,-	ATATAGCTTTGTAATTAATG	ENSG00000220537.1	RP3-492P14.2	processed_pseudogene	processed_pseudogene	chr6:82264981..82264982,-
chr4:112693710..112693714,-	AAGAAGAAGTGTTTATAAAA	ENSG00000248633.1	WRBP1	transcribed_processed_pseudogene	transcribed_processed_pseudogene	chr4:112693710..112693714,-
chr4:155456083..155456094,-	TATAAAATATGATTAGTCTG	ENSG00000248548.1	MTND4P8	unprocessed_pseudogene	unprocessed_pseudogene	chr4:155456083..155456094,-
chr4:155456083..155456094,-	TCAATTGGTTAAAAAATAGT	ENSG00000248548.1	MTND4P8	unprocessed_pseudogene	unprocessed_pseudogene	chr4:155456083..155456094,-
chr4:269585..269587,-	AAGTAGAAATACAAAAAATG	ENSG00000251188.1	RP11-478C6.6	processed_pseudogene	processed_pseudogene	chr4:269585..269587,-
chrX:144309092..144309093,-	GATATAAAATATCTTTACTC	ENSG00000224630.2	RP1-169P22.2	processed_pseudogene	processed_pseudogene	chrX:144309092..144309093,-
chr18:68278002..68278008,-	ACAAAGTTACTTTAAAAATG	ENSG00000260747.1	RP11-421N8.1	processed_pseudogene	processed_pseudogene	chr18:68278002..68278008,-
chr13:74377990..74377991,-	AAAATGCTTATTTGATGTAA	ENSG00000232701.1	RPL21P108	processed_pseudogene	processed_pseudogene	chr13:74377990..74377991,-
chr13:74377990..74377991,-	AAATTAATAAGCATTAACAC	ENSG00000232701.1	RPL21P108	processed_pseudogene	processed_pseudogene	chr13:74377990..74377991,-
chr4:64606415..64606417,+	CATAAAATAGAATGAAACAA	ENSG00000251430.1	RP11-63H19.1	unprocessed_pseudogene	unprocessed_pseudogene	chr4:64606415..64606417,+
chr12:60216150..60216152,+	TTTATAAACAAAATCCAAGA	ENSG00000258184.1	RP11-335M9.1	processed_pseudogene	processed_pseudogene	chr12:60216150..60216152,+
chr7:113416006..113416022,+	TTATATATTTCTACATCATG	ENSG00000270997.1	RP11-703P11.1	processed_pseudogene	processed_pseudogene	chr7:113416006..113416022,+
chr8:81618474..81618475,-	AAAACTTGAAATGAGAATAA	ENSG00000254151.1	NIPA2P4	processed_pseudogene	processed_pseudogene	chr8:81618474..81618475,-
chr8:91157386..91157403,+	ATAGTATTTAATGAGAATGA	ENSG00000253525.1	CTD-2114J12.1	processed_pseudogene	processed_pseudogene	chr8:91157386..91157403,+
chr18:60011201..60011202,-	AAATAACCTGCTTTAAAAAT	ENSG00000256704.3	SDCCAG3P1	processed_pseudogene	processed_pseudogene	chr18:60011201..60011202,-
chr22:36175847..36175849,+	ATATGAGTAGTAATATTAGA	ENSG00000237129.1	Z95114.7	processed_pseudogene	processed_pseudogene	chr22:36175847..36175849,+
chr8:14023414..14023415,-	TATTGTTTAAGTTCATTCAA	ENSG00000255437.1	RP11-510I21.1	processed_pseudogene	processed_pseudogene	chr8:14023414..14023415,-
chr6:132868959..132868960,-	TGAAGAAAAATAATGAAACA	ENSG00000220557.1	HMGB1P13	processed_pseudogene	processed_pseudogene	chr6:132868959..132868960,-
chr16:49518583..49518584,-	GAATATCATAAAAATGACAA	ENSG00000260089.2	ADAM3B	processed_pseudogene	processed_pseudogene	chr16:49518583..49518584,-
chr18:64072257..64072260,+	ACTTAGAAGAAATAATCTAT	ENSG00000237314.2	RPL12P39	processed_pseudogene	processed_pseudogene	chr18:64072257..64072260,+
chr6:74610699..74610700,-	CTTAATATAAATTCTACTCA	ENSG00000218483.1	RP11-554D15.2	processed_pseudogene	processed_pseudogene	chr6:74610699..74610700,-
chr5:117301507..117301508,-	ATAAAGTTAAGTTTCATCAT	ENSG00000243758.1	RPL35AP15	processed_pseudogene	processed_pseudogene	chr5:117301507..117301508,-
chr11:39161548..39161557,+	TATTATAACAGAAACAAGAT	ENSG00000240975.1	RP11-313M3.1	processed_pseudogene	processed_pseudogene	chr11:39161548..39161557,+
chrX:35710483..35710493,+	AAATAATGAAAAAAAGAGGA	ENSG00000233663.1	RP11-497J7.1	processed_pseudogene	processed_pseudogene	chrX:35710483..35710493,+
chrX:35710483..35710493,+	TGTATAATATTAAATAGCAG	ENSG00000233663.1	RP11-497J7.1	processed_pseudogene	processed_pseudogene	chrX:35710483..35710493,+
chr19:21382883..21382884,+	AAAGATTTACAGTTAAGAAA	ENSG00000213976.4	CTD-2561J22.2	unprocessed_pseudogene	unprocessed_pseudogene	chr19:21382883..21382884,+
chr7:101389132..101389133,-	TAATAATAGAAATTTCTCCA	ENSG00000233683.1	RP5-1106H14.1	processed_pseudogene	processed_pseudogene	chr7:101389132..101389133,-
chr6:153665768..153665779,+	ATTAAAATTAGGATAATAGC	ENSG00000217160.2	RP11-331O9.1	processed_pseudogene	processed_pseudogene	chr6:153665768..153665779,+
chr7:141804565..141804580,-	CCTGTATTAAAATTAATTAG	ENSG00000239648.1	MTND1P3	processed_pseudogene	processed_pseudogene	chr7:141804565..141804580,-
chr2:201550359..201550365,+	TAATTGAAATAGGCTAAATA	ENSG00000224299.1	AC007282.6	unprocessed_pseudogene	unprocessed_pseudogene	chr2:201550359..201550365,+
chr8:64554915..64554921,-	TGACTAAAGATATTATATAG	ENSG00000253750.1	RP11-21C4.4	processed_pseudogene	processed_pseudogene	chr8:64554915..64554921,-
chr6:28731936..28731937,+	ATTTATAAAAGTAAAAGCGA	ENSG00000237425.1	RPSAP2	processed_pseudogene	processed_pseudogene	chr6:28731936..28731937,+
chr1:240771602..240771624,-	TGATTAAAAAATTGATCAAC	ENSG00000223963.2	PRKRIRP8	processed_pseudogene	processed_pseudogene	chr1:240771602..240771624,-
chr6:26164121..26164122,+	TTTACTATTCTTATCTGAAA	ENSG00000217159.2	LARP1P1	processed_pseudogene	processed_pseudogene	chr6:26164121..26164122,+
chr14:71085878..71085883,-	TATAGGATTAAAAAGTCTAT	ENSG00000258571.1	PTTG4P	processed_pseudogene	processed_pseudogene	chr14:71085878..71085883,-
chr17:18311880..18311884,+	TACTAGTTACAGTTAAATAA	ENSG00000237382.2	RPL21P121	processed_pseudogene	processed_pseudogene	chr17:18311880..18311884,+
chr18:68866498..68866499,+	AATGGGATAATAAAAATTGA	ENSG00000264444.1	SDHCP1	processed_pseudogene	processed_pseudogene	chr18:68866498..68866499,+
chr11:81552465..81552468,+	TGAATTGCATAAAAAATAGT	ENSG00000254747.1	RP11-664H7.1	processed_pseudogene	processed_pseudogene	chr11:81552465..81552468,+
chr1:154312419..154312422,+	TTAAATATTACAGTAAAGAC	ENSG00000278694.1	RP11-137P24.5	unprocessed_pseudogene	unprocessed_pseudogene	chr1:154312419..154312422,+
chr6:79278859..79278865,-	TTATTAACAAGAATAAGCAA	ENSG00000220154.2	RP11-46B11.2	processed_pseudogene	processed_pseudogene	chr6:79278859..79278865,-
chr2:94953649..94953650,-	ATATCATTAAACAAAGTACA	ENSG00000231331.1	AC103563.2	unprocessed_pseudogene	unprocessed_pseudogene	chr2:94953649..94953650,-
chr3:57801447..57801448,-	CATCAAATGGAATTTAAAAA	ENSG00000270772.1	RP11-332H21.2	processed_pseudogene	processed_pseudogene	chr3:57801447..57801448,-
chr11:73995806..73995837,-	TTTGATAAAATAAAACCACA	ENSG00000256723.1	RP11-167N4.4	processed_pseudogene	processed_pseudogene	chr11:73995806..73995837,-
chr11:73995806..73995837,-	TAATATAGCAAGAATAACAA	ENSG00000256723.1	RP11-167N4.4	processed_pseudogene	processed_pseudogene	chr11:73995806..73995837,-
chrX:102797635..102797636,+	ATTAGGTTCAAAATAATAGT	ENSG00000237628.2	RP11-522L3.4	processed_pseudogene	processed_pseudogene	chrX:102797635..102797636,+
chr1:153141228..153141258,-	TAAAACACAAATGTTTGAAA	ENSG00000229035.2	SPRR2C	unprocessed_pseudogene	unprocessed_pseudogene	chr1:153141228..153141258,-
chr13:40864332..40864333,-	AAAATAGAATGATAATCCAA	ENSG00000168852.11	TPTE2P5	transcribed_unprocessed_pseudogene	transcribed_unprocessed_pseudogene	chr13:40864332..40864333,-
chr8:27838515..27838516,+	TATCTAATAAAAATCTCTTG	ENSG00000253176.3	RP11-1149M3.2	processed_pseudogene	processed_pseudogene	chr8:27838515..27838516,+
chr1:54089797..54089798,+	GATAAAAAATTGAGATAGAA	ENSG00000225183.1	RP4-758J24.4	processed_pseudogene	processed_pseudogene	chr1:54089797..54089798,+
chr5:37210000..37210004,+	CGAAATAGGAAAAATTAAAA	ENSG00000228212.1	OFD1P17	processed_pseudogene	processed_pseudogene	chr5:37210000..37210004,+
chrX:114776794..114776795,-	AAATTTCATAGCAAATACTA	ENSG00000224773.2	HSPA8P7	processed_pseudogene	processed_pseudogene	chrX:114776794..114776795,-
chrX:103927679..103927682,+	AATATTCCAATATTCAAAGA	ENSG00000230312.2	LL0XNC01-116E7.4	processed_pseudogene	processed_pseudogene	chrX:103927679..103927682,+
chr17:19603352..19603353,-	TTTAAAAAAATAGCTAGGTA	ENSG00000242752.3	NMTRQ-TTG12-1	processed_pseudogene	processed_pseudogene	chr17:19603352..19603353,-
chr13:57204449..57204452,+	CATGTAGAATATATAATGAT	ENSG00000230009.1	MTCO2P3	processed_pseudogene	processed_pseudogene	chr13:57204449..57204452,+
chr13:40618702..40618703,+	TATGTTAAAAGCATATTGAA	ENSG00000229456.1	RLIMP1	processed_pseudogene	processed_pseudogene	chr13:40618702..40618703,+
chr18:27453812..27453813,-	TAAAATGTAAACCCATATAT	ENSG00000263405.1	PA2G4P3	processed_pseudogene	processed_pseudogene	chr18:27453812..27453813,-
chr12:47484616..47484618,+	TATATAATAAAGAATTTGGG	ENSG00000257807.1	RP1-90J4.3	processed_pseudogene	processed_pseudogene	chr12:47484616..47484618,+
chr9:87085230..87085248,-	ATGAAATTAATTATAGGAGT	ENSG00000224887.1	RP11-276H19.4	processed_pseudogene	processed_pseudogene	chr9:87085230..87085248,-
chr1:64986563..64986566,-	GATTAAGTTAAATAATAAGC	ENSG00000185031.6	SLC2A3P2	processed_pseudogene	processed_pseudogene	chr1:64986563..64986566,-
chr15:62362479..62362482,-	ACAAAAATTAGAAAATTAGG	ENSG00000259557.2	HMGN1P26	processed_pseudogene	processed_pseudogene	chr15:62362479..62362482,-
chr9:12287929..12287932,+	ATGACACTAATATAATGTAT	ENSG00000231491.2	JKAMPP1	processed_pseudogene	processed_pseudogene	chr9:12287929..12287932,+
chr9:12287929..12287932,+	ATAAATACAATGATATGTAG	ENSG00000231491.2	JKAMPP1	processed_pseudogene	processed_pseudogene	chr9:12287929..12287932,+
chr9:21420188..21420189,+	CTATTGCAAAATTAATAGTA	ENSG00000237691.1	IFNWP2	unprocessed_pseudogene	unprocessed_pseudogene	chr9:21420188..21420189,+
chr1:50114934..50114935,+	ATTTCTTAATTAATGTGCAA	ENSG00000230828.1	RP11-492I2.1	processed_pseudogene	processed_pseudogene	chr1:50114934..50114935,+
chr8:110106024..110106025,-	TGTCTTATATTGAAAATAGA	ENSG00000240590.1	RP11-403P13.1	processed_pseudogene	processed_pseudogene	chr8:110106024..110106025,-
chr10:112548825..112548826,-	GAAAGAAAGATATAATTATG	ENSG00000234017.1	RP11-214N15.5	processed_pseudogene	processed_pseudogene	chr10:112548825..112548826,-
chr13:24967443..24967444,-	TAGAAAAGAAAAGTATTTCA	ENSG00000253771.4	TPTE2P1	transcribed_unprocessed_pseudogene	transcribed_unprocessed_pseudogene	chr13:24967443..24967444,-
chr15:93066571..93066572,-	TACCAAAAATATAAAAAACC	ENSG00000258611.2	RP11-368J22.2	transcribed_processed_pseudogene	transcribed_processed_pseudogene	chr15:93066571..93066572,-
chr12:52230225..52230257,-	AAAACTCAATCAGTATATAA	ENSG00000257649.1	METTL7AP1	processed_pseudogene	processed_pseudogene	chr12:52230225..52230257,-
chr7:116876371..116876372,-	GATAAAAATAATATGATCTG	ENSG00000235945.1	AC002543.2	processed_pseudogene	processed_pseudogene	chr7:116876371..116876372,-
chr7:84848367..84848383,-	TTGAATTATTGTGTAAAAGT	ENSG00000235243.1	AC093716.1	processed_pseudogene	processed_pseudogene	chr7:84848367..84848383,-
chr1:166665891..166665892,+	AATACATATATTTAGAGAAC	ENSG00000234984.1	FMO10P	unitary_pseudogene	unitary_pseudogene	chr1:166665891..166665892,+
chr4:121117651..121117656,+	TTAAAAATATAAAACCCTAG	ENSG00000271302.1	RP11-647P12.2	processed_pseudogene	processed_pseudogene	chr4:121117651..121117656,+
chr7:45534651..45534652,-	GAATAATGGAATTAATATAG	ENSG00000226999.1	AC073325.2	processed_pseudogene	processed_pseudogene	chr7:45534651..45534652,-
chr7:45534651..45534652,-	AAATGAAGATATTTAAATGG	ENSG00000226999.1	AC073325.2	processed_pseudogene	processed_pseudogene	chr7:45534651..45534652,-
chr1:63360527..63360535,-	CAATACAATCTTCATAATAA	ENSG00000236674.1	RP4-792G4.3	processed_pseudogene	processed_pseudogene	chr1:63360527..63360535,-
chr11:130295006..130295018,+	CTTTAAAATATGTATACAAG	ENSG00000255220.1	DDX18P5	processed_pseudogene	processed_pseudogene	chr11:130295006..130295018,+
chr1:93928252..93928289,-	ATTTCTCTATTTATAGTTGA	ENSG00000236689.1	RP5-837O21.3	unprocessed_pseudogene	unprocessed_pseudogene	chr1:93928252..93928289,-
chr10:38601139..38601140,+	TAACATATAAATATGTTAGG	ENSG00000215151.4	ABCD1P2	unprocessed_pseudogene	unprocessed_pseudogene	chr10:38601139..38601140,+
chrX:114389175..114389176,+	TAATTTAAAAAGACATTCCT	ENSG00000271686.1	CTD-2230M5.3	processed_pseudogene	processed_pseudogene	chrX:114389175..114389176,+
chr2:117181755..117181756,-	TAACTGATAAAAAGATACAT	ENSG00000227291.1	AC092170.1	processed_pseudogene	processed_pseudogene	chr2:117181755..117181756,-
chr2:117181755..117181756,-	TATATACATATAACTTGAAG	ENSG00000227291.1	AC092170.1	processed_pseudogene	processed_pseudogene	chr2:117181755..117181756,-
chr20:18220346..18220350,+	TATAAAAAGGTTATTTGCAT	ENSG00000232943.1	RP4-717M23.2	processed_pseudogene	processed_pseudogene	chr20:18220346..18220350,+
chrX:27518029..27518030,-	ATATATTTCATCCTTTAAGA	ENSG00000223391.2	GS1-309P15.3	processed_pseudogene	processed_pseudogene	chrX:27518029..27518030,-
chr13:50099039..50099042,+	TAGTGAAACTAATAGAAAAA	ENSG00000214359.3	RPL18P10	processed_pseudogene	processed_pseudogene	chr13:50099039..50099042,+
chr6:15104128..15104129,-	ACTAAATATTAAAGAAGAGT	ENSG00000216754.2	RP1-190J20.2	processed_pseudogene	processed_pseudogene	chr6:15104128..15104129,-
chr5:290781..290802,-	ATTTCTATTCAATACTTAGA	ENSG00000250848.1	CTD-2083E4.5	processed_pseudogene	processed_pseudogene	chr5:290781..290802,-
chrX:54842015..54842016,+	TAAATCTGGACAAAAAAAAA	ENSG00000275387.1	RP6-14C6.3	unprocessed_pseudogene	unprocessed_pseudogene	chrX:54842015..54842016,+
chr16:68477659..68477660,-	GATGAAACAGAATTATATTT	ENSG00000241334.2	RPL35AP33	processed_pseudogene	processed_pseudogene	chr16:68477659..68477660,-
chr6:72599676..72599677,-	TTAATTCAAAATTATGTCTG	ENSG00000181514.6	RP3-474G15.1	processed_pseudogene	processed_pseudogene	chr6:72599676..72599677,-
chr8:18089439..18089440,-	TAAAACGAGAAATTGAAAAA	ENSG00000253384.1	CTD-2547L16.3	processed_pseudogene	processed_pseudogene	chr8:18089439..18089440,-
chrX:37946400..37946408,+	ATTGAAAAAGAATGACAAAA	ENSG00000224339.1	AL121578.5	processed_pseudogene	processed_pseudogene	chrX:37946400..37946408,+
chr3:166810982..166810983,+	ATTTAAACAAGAAAAAACTG	ENSG00000231516.3	CBX1P5	processed_pseudogene	processed_pseudogene	chr3:166810982..166810983,+
chrY:8371411..8371412,+	AACTTAAAGTTTATAATCAG	ENSG00000226529.1	MTND1P1	processed_pseudogene	processed_pseudogene	chrY:8371411..8371412,+
chrX:47719148..47719149,-	AAAAGATTTATTAAAAGTGC	ENSG00000224656.1	RP1-212G6.4	processed_pseudogene	processed_pseudogene	chrX:47719148..47719149,-
chrX:92515528..92515529,-	ACTAAAACACAAATGATAAA	ENSG00000230543.1	SNX3P1X	processed_pseudogene	processed_pseudogene	chrX:92515528..92515529,-
chr21:13937470..13937471,-	ATACTTTAAAAGATAAGTTC	ENSG00000203616.2	RHOT1P2	processed_pseudogene	processed_pseudogene	chr21:13937470..13937471,-
chr10:89139156..89139157,+	AACCAAAATAAAATGAACAT	ENSG00000233292.1	RP11-341B24.3	processed_pseudogene	processed_pseudogene	chr10:89139156..89139157,+
chr3:195614922..195614923,+	TGAAATTTAATTTGAAGATG	ENSG00000224769.1	AC069213.1	unprocessed_pseudogene	unprocessed_pseudogene	chr3:195614922..195614923,+
chr9:88324545..88324546,+	ATCTATAAAAGGAAAAGTTA	ENSG00000226327.3	RP11-350G13.1	processed_pseudogene	processed_pseudogene	chr9:88324545..88324546,+
chr9:103065476..103065477,+	ATATTGGAGAAATAGAATAT	ENSG00000229830.1	RP11-341A22.1	processed_pseudogene	processed_pseudogene	chr9:103065476..103065477,+
chr9:103065476..103065477,+	CATGAAAAGGAATTAAATAA	ENSG00000229830.1	RP11-341A22.1	processed_pseudogene	processed_pseudogene	chr9:103065476..103065477,+
chr1:197139824..197139828,-	TTCATAAAACCATTAAAAAC	ENSG00000235748.1	RP11-32D17.4	processed_pseudogene	processed_pseudogene	chr1:197139824..197139828,-
chrX:121205095..121205096,-	AAATGAATAAAGCATAAAGT	ENSG00000234176.1	HSPA8P1	processed_pseudogene	processed_pseudogene	chrX:121205095..121205096,-
chrX:126729120..126729121,+	TCTAAACTAAGATTATGTAA	ENSG00000226414.1	RP11-375A20.1	processed_pseudogene	processed_pseudogene	chrX:126729120..126729121,+
chr1:247774792..247774793,+	TAAAAAAAAAGCTAATGATG	ENSG00000228336.1	OR9H1P	unitary_pseudogene	unitary_pseudogene	chr1:247774792..247774793,+
chr2:211778099..211778100,+	ATTTAGTTTAAATAAGACCA	ENSG00000236007.1	AC105921.5	processed_pseudogene	processed_pseudogene	chr2:211778099..211778100,+
chr19:9756769..9756770,-	TTTGATGTTGAGTTATTAAA	ENSG00000267370.1	CTD-2623N2.3	unprocessed_pseudogene	unprocessed_pseudogene	chr19:9756769..9756770,-
chr13:57314579..57314580,+	TTTATTACCACAACTTAAAA	ENSG00000234421.2	SLC25A5P4	processed_pseudogene	processed_pseudogene	chr13:57314579..57314580,+
chr7:145583516..145583520,+	TTTATGATAGGTCTAATAAA	ENSG00000231839.1	AC073055.2	processed_pseudogene	processed_pseudogene	chr7:145583516..145583520,+
chr1:22068593..22068594,-	AATTATGAAGACAATGAAAA	ENSG00000271428.1	RP1-224A6.8	processed_pseudogene	processed_pseudogene	chr1:22068593..22068594,-
chr8:103568839..103568840,-	TGTCTGAATATTATTAAAAG	ENSG00000254644.1	RP11-5A11.2	processed_pseudogene	processed_pseudogene	chr8:103568839..103568840,-
chr4:68304942..68304943,-	TTACATATTAGAGAATACAA	ENSG00000248122.1	APOOP4	processed_pseudogene	processed_pseudogene	chr4:68304942..68304943,-
chr2:47883439..47883440,+	TTGACGCTTTAAATAATAAA	ENSG00000236549.1	AC079807.3	processed_pseudogene	processed_pseudogene	chr2:47883439..47883440,+
chr3:154652386..154652387,-	GTATATTTAGGTTAAAAATG	ENSG00000243154.1	CTD-2501O3.2	processed_pseudogene	processed_pseudogene	chr3:154652386..154652387,-
chr18:51159899..51159904,-	GAAGAGAATTAGAAATAATA	ENSG00000267717.1	SRSF10P1	processed_pseudogene	processed_pseudogene	chr18:51159899..51159904,-
chr6:28634153..28634160,-	ATATTCATAGAAAATCAAGT	ENSG00000271440.1	RP11-373N24.2	processed_pseudogene	processed_pseudogene	chr6:28634153..28634160,-
chr2:116687406..116687407,-	ATTTCAATAGTTTAAACTGA	ENSG00000271667.1	RP11-338I24.1	processed_pseudogene	processed_pseudogene	chr2:116687406..116687407,-
chr7:97870215..97870216,+	AAAGTAATTAACGTATGTAA	ENSG00000226744.1	AC079781.5	processed_pseudogene	processed_pseudogene	chr7:97870215..97870216,+
chrX:18534887..18534888,+	AACAAAATAGACAAATCTAA	ENSG00000236187.1	GJA6P	processed_pseudogene	processed_pseudogene	chrX:18534887..18534888,+
chr14:36371727..36371736,+	AAATTACTAGCAAGAAAAAA	ENSG00000188831.4	DPPA3P2	transcribed_unprocessed_pseudogene	transcribed_unprocessed_pseudogene	chr14:36371727..36371736,+
chr8:43674443..43674444,-	ATTGTTATAACCATAAAACT	ENSG00000253198.1	RP11-643N23.1	processed_pseudogene	processed_pseudogene	chr8:43674443..43674444,-
chr10:45257924..45257938,+	TGTAACTTAAAAAAAACTTG	ENSG00000224402.1	OR6D1P	unitary_pseudogene	unitary_pseudogene	chr10:45257924..45257938,+
chr6:87425985..87425986,-	AAATAACAGCTATACAAAAA	ENSG00000216324.1	RP3-382I10.2	processed_pseudogene	processed_pseudogene	chr6:87425985..87425986,-
chr5:53859064..53859065,+	AAAGAAGAAAACAAAACTAT	ENSG00000217791.4	ASS1P9	processed_pseudogene	processed_pseudogene	chr5:53859064..53859065,+
chr8:103091265..103091266,+	CTATTAATGAAATGATACAA	ENSG00000253977.1	MTCO2P4	processed_pseudogene	processed_pseudogene	chr8:103091265..103091266,+
chr4:187748370..187748371,-	AAAAGATAAAGTGAAAAGAA	ENSG00000249162.1	ADAM20P3	processed_pseudogene	processed_pseudogene	chr4:187748370..187748371,-
chrX:102786681..102786682,+	TACACTATATTCTATAGTAA	ENSG00000229954.1	MTND2P2	processed_pseudogene	processed_pseudogene	chrX:102786681..102786682,+
chrX:102786681..102786682,+	TTTCATAGAGTAAATAAAAG	ENSG00000229954.1	MTND2P2	processed_pseudogene	processed_pseudogene	chrX:102786681..102786682,+
chr20:60414683..60414685,-	ATTAACATTAGGATTATAGT	ENSG00000229690.1	MTCO2P1	processed_pseudogene	processed_pseudogene	chr20:60414683..60414685,-
chr20:60414683..60414685,-	GAAACAATATATCAATATGA	ENSG00000229690.1	MTCO2P1	processed_pseudogene	processed_pseudogene	chr20:60414683..60414685,-
chr18:40144516..40144517,-	GAATCAATATAATTTATCCA	ENSG00000267664.1	RPL17P45	processed_pseudogene	processed_pseudogene	chr18:40144516..40144517,-
chr5:30248639..30248646,+	CAGCTATAAAAAATAAATCT	ENSG00000250587.2	RP11-136H13.1	processed_pseudogene	processed_pseudogene	chr5:30248639..30248646,+
chr13:96948249..96948292,-	ATATAATCAGGGATAAAAAA	ENSG00000234267.2	TULP3P1	transcribed_processed_pseudogene	transcribed_processed_pseudogene	chr13:96948249..96948292,-
chr2:201140081..201140082,-	ATCAAATAAATCTTCAATAG	ENSG00000232133.1	IMPDH1P10	processed_pseudogene	processed_pseudogene	chr2:201140081..201140082,-
chr9:113759715..113759717,-	ATGGTAAATAAATGTAATGT	ENSG00000214669.3	RP11-18B16.1	processed_pseudogene	processed_pseudogene	chr9:113759715..113759717,-
chr5:50903472..50903473,+	TAACAACAATCCTAAAAAAT	ENSG00000270830.1	RP11-317O24.3	processed_pseudogene	processed_pseudogene	chr5:50903472..50903473,+
chr7:57185895..57185904,+	TGTAGAGATAAATCATATTA	ENSG00000230764.1	MTND1P4	unprocessed_pseudogene	unprocessed_pseudogene	chr7:57185895..57185904,+
chr18:2595560..2595568,-	GACTATTAATAAATTAACCA	ENSG00000235422.1	KATNBL1P3	processed_pseudogene	processed_pseudogene	chr18:2595560..2595568,-
chr5:24578761..24578763,-	ACAGAAATTATTTAAGACAA	ENSG00000249562.1	RP11-116O11.2	processed_pseudogene	processed_pseudogene	chr5:24578761..24578763,-
chr5:24578761..24578763,-	TTTAATAAGTGCTAAAAATG	ENSG00000249562.1	RP11-116O11.2	processed_pseudogene	processed_pseudogene	chr5:24578761..24578763,-
chr7:57197161..57197168,+	ACAGTACTAGAATTATTAAA	ENSG00000234671.1	RP11-1217F2.13	unprocessed_pseudogene	unprocessed_pseudogene	chr7:57197161..57197168,+
chr15:69804900..69804920,-	GAAAAAGACCAAATATAATA	ENSG00000259496.2	RP11-19J5.1	processed_pseudogene	processed_pseudogene	chr15:69804900..69804920,-
chr4:101972411..101972412,+	ATAGAATAAACTATCCAAAA	ENSG00000251149.1	MTND5P5	processed_pseudogene	processed_pseudogene	chr4:101972411..101972412,+
chr11:7848616..7848617,+	AACACTGTTAACATAAAAAT	ENSG00000170688.4	OR5E1P	unprocessed_pseudogene	unprocessed_pseudogene	chr11:7848616..7848617,+
chr1:239052952..239052953,-	TGAAAACTAGAAATAAAATC	ENSG00000227854.1	RP11-307O1.1	processed_pseudogene	processed_pseudogene	chr1:239052952..239052953,-
chr1:239052952..239052953,-	CCAAATGTAAGATAATTAAA	ENSG00000227854.1	RP11-307O1.1	processed_pseudogene	processed_pseudogene	chr1:239052952..239052953,-
chr19:6897885..6897886,+	ATATTAACCTTGAATAGAAA	ENSG00000269385.1	CTC-312O10.2	unprocessed_pseudogene	unprocessed_pseudogene	chr19:6897885..6897886,+
chr12:43736406..43736407,+	AAATGGAAAGATAAAAATAG	ENSG00000257896.1	RP11-210N13.1	transcribed_unprocessed_pseudogene	processed_transcript	chr12:43736406..43736407,+
chr2:233747165..233747166,+	TTAATCGGTAATAATTAACT	ENSG00000228445.1	UGT1A2P	unprocessed_pseudogene	unprocessed_pseudogene	chr2:233747165..233747166,+
chr10:49771080..49771083,+	AAGCACAAAAAAATTGTAAA	ENSG00000226389.3	RP11-507K13.4	processed_pseudogene	processed_pseudogene	chr10:49771080..49771083,+
chr12:126864492..126864493,+	TTTATCATAACAAAAAGCTT	ENSG00000255923.1	RP11-983C2.1	processed_pseudogene	processed_pseudogene	chr12:126864492..126864493,+
chr8:12958242..12958243,+	TCATTTAAAAACCAATACTT	ENSG00000251468.2	RP11-369K16.1	unprocessed_pseudogene	unprocessed_pseudogene	chr8:12958242..12958243,+
chr8:12958242..12958243,+	TGGAATAAATTAATCACAAA	ENSG00000251468.2	RP11-369K16.1	unprocessed_pseudogene	unprocessed_pseudogene	chr8:12958242..12958243,+
chr14:36371315..36371317,+	TAAAGAATTTATTTACAAGC	ENSG00000188831.4	DPPA3P2	transcribed_unprocessed_pseudogene	processed_transcript	chr14:36371315..36371317,+
chr5:141426442..141426443,+	TTTATGTGAAAAACATTTAG	ENSG00000248449.2	PCDHGB8P	unitary_pseudogene	unitary_pseudogene	chr5:141426442..141426443,+
chr12:65646508..65646509,-	TACAAAACAATTTCAAAATG	ENSG00000213344.2	PCNPP3	processed_pseudogene	processed_pseudogene	chr12:65646508..65646509,-
chr3:138645575..138645580,-	CTAAACCTAAAATTAGTAAA	ENSG00000174715.7	RP11-79L9.2	processed_pseudogene	processed_pseudogene	chr3:138645575..138645580,-
chr2:143094715..143094716,-	TAGAAGGAGTAAAATAAAAA	ENSG00000224288.2	AC013437.2	processed_pseudogene	processed_pseudogene	chr2:143094715..143094716,-
chr16:10724820..10724821,-	ACGTGTTATCATATAAATAA	ENSG00000262158.1	CTD-2318B16.2	unprocessed_pseudogene	unprocessed_pseudogene	chr16:10724820..10724821,-
chrY:19598007..19598008,+	AAAATGCCAAAAAAAAATCA	ENSG00000267793.1	RP11-576C2.1	transcribed_processed_pseudogene	transcribed_processed_pseudogene	chrY:19598007..19598008,+
chr11:65146766..65146772,-	AGAAATTTCTAAAAATAAGG	ENSG00000254455.1	HIGD1AP10	processed_pseudogene	processed_pseudogene	chr11:65146766..65146772,-
chr4:56321161..56321162,-	AATTTGAAAAAAGAAATCTC	ENSG00000250324.2	MRPL22P1	processed_pseudogene	processed_pseudogene	chr4:56321161..56321162,-
chr2:143094625..143094631,+	TAGAAGGAGTAAAATAAAAA	ENSG00000226839.1	MTND6P11	processed_pseudogene	processed_pseudogene	chr2:143094625..143094631,+
chr7:36111011..36111012,-	TGATTAAATAAAGAAGAATG	ENSG00000228815.1	MARK2P13	processed_pseudogene	processed_pseudogene	chr7:36111011..36111012,-
chr21:38206082..38206111,-	GTCTTAATTATTAAGAAACA	ENSG00000270835.1	AP001425.14	processed_pseudogene	processed_pseudogene	chr21:38206082..38206111,-
chrX:55520741..55520742,-	CATGAGAATAATTTCAAAAA	ENSG00000277516.1	RP11-541G7.4	unprocessed_pseudogene	unprocessed_pseudogene	chrX:55520741..55520742,-
chr10:114809330..114809331,+	AAACTAATATAATTGCATTG	ENSG00000215760.2	TAF9BP2	processed_pseudogene	processed_pseudogene	chr10:114809330..114809331,+
chr1:176616617..176616618,-	GACCTTAAATAAATTTATAG	ENSG00000237514.3	PTP4A1P7	processed_pseudogene	processed_pseudogene	chr1:176616617..176616618,-
chr6:129784407..129784410,-	AAAAATCTAAGATGTAAAAC	ENSG00000219666.2	RP11-174C7.1	processed_pseudogene	processed_pseudogene	chr6:129784407..129784410,-
chr6:121480460..121480473,-	ATCTATACTTTGTTTAAACA	ENSG00000219784.2	RP1-172I22.1	processed_pseudogene	processed_pseudogene	chr6:121480460..121480473,-
chr1:235520474..235520492,+	ATATAAGTAGTAATAGTAGA	ENSG00000238236.1	RP4-534P7.2	processed_pseudogene	processed_pseudogene	chr1:235520474..235520492,+
chrX:65357033..65357034,-	AGGGAAATTTATAAAAGATT	ENSG00000237963.1	RP11-151G12.2	processed_pseudogene	processed_pseudogene	chrX:65357033..65357034,-
chr19:34825740..34825741,+	ATGATTCAAAATATGAACAT	ENSG00000271666.1	CTC-523E23.9	processed_pseudogene	processed_pseudogene	chr19:34825740..34825741,+
chrX:96953887..96953888,-	AAATAATTACGAAAGAACAA	ENSG00000214628.3	RP11-392M9.2	processed_pseudogene	processed_pseudogene	chrX:96953887..96953888,-
chr8:133003378..133003397,-	TACTTAGTATCCATTAAAAA	ENSG00000240237.1	CTD-2182N23.1	processed_pseudogene	processed_pseudogene	chr8:133003378..133003397,-
chr4:61211426..61211427,+	TTAGGAAAATCATTGAAAAT	ENSG00000241261.1	RPL17P19	processed_pseudogene	processed_pseudogene	chr4:61211426..61211427,+
chr17:28848946..28848947,+	GAAAAAAAGAAATTCAAGTA	ENSG00000264138.1	RP11-20B24.3	unprocessed_pseudogene	unprocessed_pseudogene	chr17:28848946..28848947,+
chr12:62658170..62658172,+	TAAATTGTTACTATTACTGA	ENSG00000241941.2	RPL32P26	processed_pseudogene	processed_pseudogene	chr12:62658170..62658172,+
chr7:45998275..45998276,-	GAAAATTGTGTATTCAAAAA	ENSG00000233952.1	FTLP15	processed_pseudogene	processed_pseudogene	chr7:45998275..45998276,-
chr2:82818007..82818008,-	AAGGACACTTAATAAAAATA	ENSG00000224695.1	MTND6P7	processed_pseudogene	processed_pseudogene	chr2:82818007..82818008,-
chr3:106897159..106897160,-	AAACAGATGTATTAAGAAAA	ENSG00000242214.1	MTND3P6	unprocessed_pseudogene	unprocessed_pseudogene	chr3:106897159..106897160,-
chr6:153669196..153669197,+	AAAGAAAGTTAATAAGAAGT	ENSG00000216713.1	MTND4P13	processed_pseudogene	processed_pseudogene	chr6:153669196..153669197,+
chr1:212853002..212853003,+	AAAAAATACAGTATTTAGCT	ENSG00000235182.1	RP11-348H3.4	processed_pseudogene	processed_pseudogene	chr1:212853002..212853003,+
chr9:21812478..21812479,-	TTATTTATTATCATTGCAGA	ENSG00000229298.1	TUBB8P1	processed_pseudogene	processed_pseudogene	chr9:21812478..21812479,-
chr12:114930147..114930148,-	GTTCAAAGAAGATATAAAAA	ENSG00000274879.1	RP11-411G2.1	processed_pseudogene	processed_pseudogene	chr12:114930147..114930148,-
chr16:10723272..10723273,-	ATAATAACGATGATATTAAG	ENSG00000262259.1	CTD-2318B16.4	unprocessed_pseudogene	unprocessed_pseudogene	chr16:10723272..10723273,-
chr7:99872135..99872136,+	TGGAATAAAAAAATGAATTC	ENSG00000260524.1	CYP3A52P	unprocessed_pseudogene	unprocessed_pseudogene	chr7:99872135..99872136,+
chr10:84456148..84456149,-	GAAATTGACTTTAAAAGAAA	ENSG00000225928.2	CACYBPP1	processed_pseudogene	processed_pseudogene	chr10:84456148..84456149,-
chr6:132674783..132674784,+	AAATATTCAACATTGCAAAA	ENSG00000218194.1	HLFP1	processed_pseudogene	processed_pseudogene	chr6:132674783..132674784,+
chr1:189992745..189992746,-	ATTAATAACAAATTAGAGCA	ENSG00000230987.2	RP11-113I24.1	processed_pseudogene	processed_pseudogene	chr1:189992745..189992746,-
chr10:21247810..21247811,+	ATAAAAGAACCATAGTAAAA	ENSG00000232853.1	LUZP4P1	processed_pseudogene	processed_pseudogene	chr10:21247810..21247811,+
chr1:92749223..92749224,-	TATATGTTCATATTGTAGAA	ENSG00000234202.2	RP11-330C7.4	processed_pseudogene	processed_pseudogene	chr1:92749223..92749224,-
chr1:80123935..80123936,+	AATATAAAACATTGATATGC	ENSG00000277670.1	RP11-339A11.3	unprocessed_pseudogene	unprocessed_pseudogene	chr1:80123935..80123936,+
chr8:5716673..5716674,+	CTTAATAAATATTTAAACGC	ENSG00000275461.1	RP11-281H11.2	unprocessed_pseudogene	unprocessed_pseudogene	chr8:5716673..5716674,+
chr1:94406951..94406952,-	TTTAAGAAAAAAATCCTATG	ENSG00000232918.2	RP11-366L18.1	processed_pseudogene	processed_pseudogene	chr1:94406951..94406952,-
chr1:94406951..94406952,-	TTAAGCTTATAAATTAGCTT	ENSG00000232918.2	RP11-366L18.1	processed_pseudogene	processed_pseudogene	chr1:94406951..94406952,-
chr19:55120756..55120757,-	AAAATAACAGAAATCAGAAT	ENSG00000267507.1	CTD-2587H24.1	processed_pseudogene	processed_pseudogene	chr19:55120756..55120757,-
chr19:55120756..55120757,-	ATACACACAATTATACATAA	ENSG00000267507.1	CTD-2587H24.1	processed_pseudogene	processed_pseudogene	chr19:55120756..55120757,-
chr3:196423062..196423063,+	TTTATGCATTTATCAAATGA	ENSG00000226345.1	AC083822.2	processed_pseudogene	processed_pseudogene	chr3:196423062..196423063,+
chr13:56000704..56000705,-	AAAAATAATTGTCAAAAGTG	ENSG00000228611.2	HNF4GP1	processed_pseudogene	processed_pseudogene	chr13:56000704..56000705,-
chr13:78488079..78488080,+	AAAATGAAGAGTAATAACAT	ENSG00000224686.1	TCEB1P23	processed_pseudogene	processed_pseudogene	chr13:78488079..78488080,+
chr1:158809998..158810010,-	AAAACTAGAAGAAGAAAAAA	ENSG00000180409.3	OR10AA1P	unprocessed_pseudogene	unprocessed_pseudogene	chr1:158809998..158810010,-
chrX:102798584..102798588,+	GAATAAGTGAAATTAATATG	ENSG00000224471.2	RP11-522L3.6	processed_pseudogene	processed_pseudogene	chrX:102798584..102798588,+
chrX:102798584..102798588,+	TTTAATAAGTACAAGTATAG	ENSG00000224471.2	RP11-522L3.6	processed_pseudogene	processed_pseudogene	chrX:102798584..102798588,+
chrX:102798584..102798588,+	TGAAATGATTAGAATATCAA	ENSG00000224471.2	RP11-522L3.6	processed_pseudogene	processed_pseudogene	chrX:102798584..102798588,+
chr5:121058767..121058768,+	AATCTCTCATAAGAAAAATT	ENSG00000248853.1	CTD-2613O8.1	processed_pseudogene	processed_pseudogene	chr5:121058767..121058768,+
chr2:176337635..176337664,+	TTGAATGTTACATTAGATAT	ENSG00000237260.1	AC073069.2	processed_pseudogene	processed_pseudogene	chr2:176337635..176337664,+
chr6:153939110..153939111,-	AAAATTCTGTAAAATTGACA	ENSG00000217085.2	HMGB3P19	processed_pseudogene	processed_pseudogene	chr6:153939110..153939111,-
chr2:130032074..130032075,-	TTTCAGATAATAGAAAAACA	ENSG00000180178.9	FAR2P1	transcribed_unprocessed_pseudogene	retained_intron	chr2:130032074..130032075,-
chr15:96447824..96447825,+	AAAAATAAAATAAAGAGTCC	ENSG00000242295.1	RP11-522B15.1	processed_pseudogene	processed_pseudogene	chr15:96447824..96447825,+
chr11:50315481..50315482,+	GAATTAAGTTTGTTATTAAG	ENSG00000254840.1	RP11-574M7.1	transcribed_unprocessed_pseudogene	transcribed_unprocessed_pseudogene	chr11:50315481..50315482,+
chr12:55159268..55159269,+	GAAAAGAAAATTTCTTACAA	ENSG00000224622.1	OR9R1P	unprocessed_pseudogene	unprocessed_pseudogene	chr12:55159268..55159269,+
chr2:82814681..82814682,+	CATGTATTTAAATATTACCA	ENSG00000226700.1	MTND4P25	processed_pseudogene	processed_pseudogene	chr2:82814681..82814682,+
chr8:102924955..102924959,-	TTATATAGATTAGAAAACCA	ENSG00000244052.1	RPL5P24	processed_pseudogene	processed_pseudogene	chr8:102924955..102924959,-
chr3:96566251..96566252,+	AAAAAGACATTACATTGAAT	ENSG00000241815.1	RP11-124D9.1	processed_pseudogene	processed_pseudogene	chr3:96566251..96566252,+
chr12:43561950..43561955,-	ATTGAAATGAAAATAAACAG	ENSG00000241251.2	RP11-73B8.1	processed_pseudogene	processed_pseudogene	chr12:43561950..43561955,-
chr7:156633680..156633681,+	TATAAATCTAATGTTAAGGA	ENSG00000234450.1	AC005534.6	processed_pseudogene	processed_pseudogene	chr7:156633680..156633681,+
chr7:156633680..156633681,+	AACTTGAAATGAAAAACAAA	ENSG00000234450.1	AC005534.6	processed_pseudogene	processed_pseudogene	chr7:156633680..156633681,+
chr11:6686552..6686553,-	TTAATGTAAAGTTTCAAAGA	ENSG00000241678.1	RP11-732A19.1	processed_pseudogene	processed_pseudogene	chr11:6686552..6686553,-
chr10:30670705..30670706,+	GATAAAAGGTAAAACAAAAA	ENSG00000234814.6	SVILP1	transcribed_unprocessed_pseudogene	transcribed_unprocessed_pseudogene	chr10:30670705..30670706,+
chr5:15384061..15384062,+	AAAGATAAATCAGAAGTAAA	ENSG00000248834.2	MARK2P5	processed_pseudogene	processed_pseudogene	chr5:15384061..15384062,+
chr1:27739841..27739842,+	ATGTTAAAAAAAATAGGCTA	ENSG00000230833.1	RPEP3	processed_pseudogene	processed_pseudogene	chr1:27739841..27739842,+
chr4:47491622..47491623,-	AATTAAATGAAAATCTAGGT	ENSG00000242431.2	RP11-731J8.1	processed_pseudogene	processed_pseudogene	chr4:47491622..47491623,-
chr7:117263487..117263488,+	TTAAGCATATGTAAAAGTAT	ENSG00000224042.2	MTND4P6	processed_pseudogene	processed_pseudogene	chr7:117263487..117263488,+
chr19:12507658..12507667,+	TTGTTTCAACAAATTTACTA	ENSG00000235686.1	PPIAP20	processed_pseudogene	processed_pseudogene	chr19:12507658..12507667,+
chr2:201552729..201552730,+	AAAGATGATAAATGTAATTG	ENSG00000227736.1	AC007163.9	unprocessed_pseudogene	unprocessed_pseudogene	chr2:201552729..201552730,+
chr3:38515945..38515946,-	AAAATACTCTCTAAAAGAAT	ENSG00000230683.1	DDTP1	processed_pseudogene	processed_pseudogene	chr3:38515945..38515946,-
chr6:108387820..108387821,+	GAAAAATTGTATGAATGAAT	ENSG00000227072.1	RP3-466I7.1	processed_pseudogene	processed_pseudogene	chr6:108387820..108387821,+
chr4:98408982..98408983,+	CATCACCTTAAAATATTTAA	ENSG00000242318.1	RP11-810D13.1	processed_pseudogene	processed_pseudogene	chr4:98408982..98408983,+
chr7:111972540..111972542,-	ATGCTAAAAAACGTAAAAAA	ENSG00000234358.1	AC003080.4	processed_pseudogene	processed_pseudogene	chr7:111972540..111972542,-
chr12:79501590..79501595,-	AAAAAATACACTATAACAAG	ENSG00000257604.1	RP11-359M6.2	processed_pseudogene	processed_pseudogene	chr12:79501590..79501595,-
chr5:115290190..115290194,-	AAAAACTTAGAATAAAACAC	ENSG00000250197.1	HMGN1P15	processed_pseudogene	processed_pseudogene	chr5:115290190..115290194,-
chr4:77216746..77216747,-	TAGCAATTCAAATTATCTTA	ENSG00000270669.1	CTB-179I1.3	processed_pseudogene	processed_pseudogene	chr4:77216746..77216747,-
chr2:194186999..194187000,+	TAAATAAACCCATTAAAAAG	ENSG00000236695.1	HNRNPA1P47	processed_pseudogene	processed_pseudogene	chr2:194186999..194187000,+
chr14:21949774..21949777,+	ATTATAGAAGAAAAAAAGGA	ENSG00000258482.1	TRAV15	TR_V_pseudogene	TR_V_pseudogene	chr14:21949774..21949777,+
chr2:94737179..94737180,+	AAAGATATGTAGTAAAACAA	ENSG00000213355.3	CNN2P8	processed_pseudogene	processed_pseudogene	chr2:94737179..94737180,+
chr1:189036636..189036637,-	ACAAAATATATAACAGGTAA	ENSG00000271036.1	CLPTM1LP1	processed_pseudogene	processed_pseudogene	chr1:189036636..189036637,-
chr18:12040780..12040793,-	ATAACTTTAACAAAGAAAAG	ENSG00000266995.1	RP11-703I16.3	processed_pseudogene	processed_pseudogene	chr18:12040780..12040793,-
chrX:37441098..37441099,+	TCAGAATTTAAGAAAACAAT	ENSG00000241607.1	RP11-357K9.2	unprocessed_pseudogene	unprocessed_pseudogene	chrX:37441098..37441099,+
chr12:39169970..39169971,+	AAAGCTTATATAAAATGCAA	ENSG00000270718.1	RP11-421H10.2	processed_pseudogene	processed_pseudogene	chr12:39169970..39169971,+
chr3:121356818..121356819,+	ATATAACCTACTATAAAAAG	ENSG00000242103.1	RP11-10G15.4	processed_pseudogene	processed_pseudogene	chr3:121356818..121356819,+
chr19:22608804..22608805,+	AAATGACTCAAATAATAGAA	ENSG00000269316.1	CTC-457E21.4	processed_pseudogene	processed_pseudogene	chr19:22608804..22608805,+
chr19:22608804..22608805,+	AATTTCTATAATACAAAGCT	ENSG00000269316.1	CTC-457E21.4	processed_pseudogene	processed_pseudogene	chr19:22608804..22608805,+
chr19:22608804..22608805,+	AACTGATAATCATTAAATCT	ENSG00000269316.1	CTC-457E21.4	processed_pseudogene	processed_pseudogene	chr19:22608804..22608805,+
chr20:47479376..47479379,-	AATTTAAAAATCATTCCCTA	ENSG00000234075.1	RPL35AP	processed_pseudogene	processed_pseudogene	chr20:47479376..47479379,-
chr6:26201942..26201943,+	ATTACAAAGATTCTTAAAAG	ENSG00000217275.2	RP1-34B20.4	processed_pseudogene	processed_pseudogene	chr6:26201942..26201943,+
chr1:218337811..218337824,+	CAAAACTTAAAAGATAAAGT	ENSG00000223375.1	RP11-224O19.5	processed_pseudogene	processed_pseudogene	chr1:218337811..218337824,+
chr1:218337811..218337824,+	TTTAAAAATCAAGAAAACAG	ENSG00000223375.1	RP11-224O19.5	processed_pseudogene	processed_pseudogene	chr1:218337811..218337824,+
chr7:104826694..104826695,+	TCTGACATAAAAAAAAAAGA	ENSG00000237606.2	RP11-203P23.2	processed_pseudogene	processed_pseudogene	chr7:104826694..104826695,+
chr11:55855770..55855771,+	TGATTAATAAAATCATTCCA	ENSG00000186124.3	OR9M1P	unprocessed_pseudogene	unprocessed_pseudogene	chr11:55855770..55855771,+
chr3:134510575..134510584,-	TATGGTAATTAATAGTAGAA	ENSG00000249691.1	RP11-445J14.1	processed_pseudogene	processed_pseudogene	chr3:134510575..134510584,-
chr8:103016927..103016928,+	TAATACTAGCAACTTTAAAA	ENSG00000253663.1	NPM1P52	processed_pseudogene	processed_pseudogene	chr8:103016927..103016928,+
chr13:84020695..84020696,+	TATCATCTAACTATTAGTAA	ENSG00000224188.1	UBE2D3P4	processed_pseudogene	processed_pseudogene	chr13:84020695..84020696,+
chr8:103087884..103087886,+	TTATAACTATTATTCTTAGG	ENSG00000253556.1	MTCO1P4	processed_pseudogene	processed_pseudogene	chr8:103087884..103087886,+
chr8:103087884..103087886,+	TTGAAAAATATAAAATGGCT	ENSG00000253556.1	MTCO1P4	processed_pseudogene	processed_pseudogene	chr8:103087884..103087886,+
chr1:247834815..247834834,-	ATGTTAAATATATTAGACCT	ENSG00000230576.1	OR6R1P	unprocessed_pseudogene	unprocessed_pseudogene	chr1:247834815..247834834,-
chr1:247834815..247834834,-	TAAATAAAAGTTAGAAAAGG	ENSG00000230576.1	OR6R1P	unprocessed_pseudogene	unprocessed_pseudogene	chr1:247834815..247834834,-
chr1:158196798..158196818,-	TTAATAAGAAACAAAAGGTT	ENSG00000229914.1	RP11-404O13.4	processed_pseudogene	processed_pseudogene	chr1:158196798..158196818,-
chr11:101769642..101769643,-	TACTGATGCAATAATTAAAA	ENSG00000254534.1	RP11-748H22.2	unprocessed_pseudogene	unprocessed_pseudogene	chr11:101769642..101769643,-
chr8:18775884..18775886,-	AATGCTAAAATATTTAGATG	ENSG00000244018.1	RPL35P6	processed_pseudogene	processed_pseudogene	chr8:18775884..18775886,-
chr14:73189110..73189111,+	ACTATATAATTTGGAAAAGA	ENSG00000259109.1	RP4-687K1.2	processed_pseudogene	processed_pseudogene	chr14:73189110..73189111,+
chr18:26347392..26347395,+	AAATACTAAAAGATGAAGAA	ENSG00000264911.1	RP11-107K17.2	processed_pseudogene	processed_pseudogene	chr18:26347392..26347395,+
chr18:5004119..5004131,-	AAAGTTTAAAGAACTAATAC	ENSG00000264775.1	PPIAP14	processed_pseudogene	processed_pseudogene	chr18:5004119..5004131,-
chrX:155829125..155829126,-	AATTCTTATGAGAATAAAAG	ENSG00000237801.4	AMDP1	processed_pseudogene	processed_pseudogene	chrX:155829125..155829126,-
chr7:23365431..23365432,+	TTTAACTTAAAAAAAATCGG	ENSG00000232627.1	AC021876.4	processed_pseudogene	processed_pseudogene	chr7:23365431..23365432,+
chr7:23365431..23365432,+	TCTAAGAGTAATAAAAGTTA	ENSG00000232627.1	AC021876.4	processed_pseudogene	processed_pseudogene	chr7:23365431..23365432,+
chr15:56194105..56194106,-	ATAAATAAATTAGCAGTCAT	ENSG00000261072.2	RP11-5N19.3	processed_pseudogene	processed_pseudogene	chr15:56194105..56194106,-
chr4:164986997..164986998,+	TAAAAATATGGTGAAAAAGT	ENSG00000248229.1	RP11-366M4.12	processed_pseudogene	processed_pseudogene	chr4:164986997..164986998,+
chr6:146170882..146170885,+	TGCTTAAAGAAGTAAAAAAA	ENSG00000187103.3	FUNDC2P3	processed_pseudogene	processed_pseudogene	chr6:146170882..146170885,+
chr3:36638064..36638065,-	TTATGTGTATAAAATCATCA	ENSG00000231382.1	NBPF21P	unprocessed_pseudogene	unprocessed_pseudogene	chr3:36638064..36638065,-
chr15:39951961..39951962,-	TTAAAATCAATAAAAATCCC	ENSG00000259389.2	H3F3AP1	processed_pseudogene	processed_pseudogene	chr15:39951961..39951962,-
chr19:23123575..23123576,-	ATGAGCATTATGAAAAAAAA	ENSG00000270479.1	BNIP3P37	processed_pseudogene	processed_pseudogene	chr19:23123575..23123576,-
chr10:34676449..34676450,-	TAATTAGACAAATTAGGTTT	ENSG00000215184.2	RP11-8L18.2	processed_pseudogene	processed_pseudogene	chr10:34676449..34676450,-
chr11:101147217..101147218,+	AATGTGTAAACAAAAAGAAA	ENSG00000255504.1	RP11-788M5.3	transcribed_processed_pseudogene	processed_transcript	chr11:101147217..101147218,+
chr11:101147217..101147218,+	TCTATAAAAATAAATCACCA	ENSG00000255504.1	RP11-788M5.3	transcribed_processed_pseudogene	processed_transcript	chr11:101147217..101147218,+
chr10:43522981..43522982,+	AAAGAAAAAATTAAGTTTGG	ENSG00000236114.1	RP11-517P14.7	unprocessed_pseudogene	unprocessed_pseudogene	chr10:43522981..43522982,+
chr4:152552634..152552635,-	ATTGCTTATCACTTTAATAA	ENSG00000243417.1	RP11-555K12.1	processed_pseudogene	processed_pseudogene	chr4:152552634..152552635,-
chr3:167065482..167065483,+	TCATCTCTAAAACAAATTAA	ENSG00000220343.5	RP11-440K22.1	processed_pseudogene	processed_pseudogene	chr3:167065482..167065483,+
chr2:106962963..106962964,+	TTTAAAGAAGATTTGTATGA	ENSG00000226905.1	AC005040.3	processed_pseudogene	processed_pseudogene	chr2:106962963..106962964,+
chr10:21217600..21217601,+	TTTGATGAAAATTTCATTTG	ENSG00000228860.1	RP11-565H13.3	processed_pseudogene	processed_pseudogene	chr10:21217600..21217601,+
chr10:21217600..21217601,+	GCTATTTATTTATTTAAAGG	ENSG00000228860.1	RP11-565H13.3	processed_pseudogene	processed_pseudogene	chr10:21217600..21217601,+
chr4:44993969..44993970,+	AATAAGTCTTAATATAGGAA	ENSG00000275959.1	RP11-362I1.2	processed_pseudogene	processed_pseudogene	chr4:44993969..44993970,+
chr3:6691891..6691892,+	TTCTAAGTTATTAAATGTTG	ENSG00000223719.1	AC024162.2	processed_pseudogene	processed_pseudogene	chr3:6691891..6691892,+
chr2:161579624..161579625,+	TTTAATATATTGTCATGCTA	ENSG00000235716.1	KRT18P46	processed_pseudogene	processed_pseudogene	chr2:161579624..161579625,+
chr11:105705333..105705336,+	ACTGTATAATGAAATTAAAG	ENSG00000255403.1	AP000641.1	processed_pseudogene	processed_pseudogene	chr11:105705333..105705336,+
chr11:105705333..105705336,+	TAAAGAACACATAAAATTGA	ENSG00000255403.1	AP000641.1	processed_pseudogene	processed_pseudogene	chr11:105705333..105705336,+
chr8:43442398..43442399,+	AAATTGTTAAAGATCAGTAA	ENSG00000250637.2	RP11-359P18.1	unprocessed_pseudogene	unprocessed_pseudogene	chr8:43442398..43442399,+
chrX:25592256..25592258,-	ATTGAACAAAAATGTAACAT	ENSG00000229310.1	RPP40P1	processed_pseudogene	processed_pseudogene	chrX:25592256..25592258,-
chrX:25592256..25592258,-	AGTTACAATAATAAATGAGA	ENSG00000229310.1	RPP40P1	processed_pseudogene	processed_pseudogene	chrX:25592256..25592258,-
chr1:246755533..246755534,-	TAAATAAATACCAGTAAAAG	ENSG00000228879.1	RP11-439E19.6	processed_pseudogene	processed_pseudogene	chr1:246755533..246755534,-
chr3:106897159..106897160,-	AAACAGATGTATTAAGAAAA	ENSG00000239632.1	RP11-52L11.9	unprocessed_pseudogene	unprocessed_pseudogene	chr3:106897159..106897160,-
chr13:56213452..56213453,+	TATATGTATAATATATAGGC	ENSG00000228319.1	SPATA2P1	processed_pseudogene	processed_pseudogene	chr13:56213452..56213453,+
chr7:144077520..144077521,+	AGAATTAAATGGATATATGA	ENSG00000239967.1	OR2A41P	unprocessed_pseudogene	unprocessed_pseudogene	chr7:144077520..144077521,+
chr5:111571950..111571951,+	CTAATACTAAACATACTAAA	ENSG00000251099.2	CTD-2367A17.1	processed_pseudogene	processed_pseudogene	chr5:111571950..111571951,+
chr6:151414776..151414777,-	AAATGAAATAAACTCAATGT	ENSG00000219395.2	HSPA8P15	processed_pseudogene	processed_pseudogene	chr6:151414776..151414777,-
chr1:227265676..227265677,-	TAATAATATCCCAACAAAAA	ENSG00000236636.2	RP11-211A18.1	processed_pseudogene	processed_pseudogene	chr1:227265676..227265677,-
chr11:4691408..4691409,-	AGAATTTAATAAAGAACATG	ENSG00000197674.5	OR51C1P	unprocessed_pseudogene	unprocessed_pseudogene	chr11:4691408..4691409,-
chrX:136790773..136790774,+	TAGAAATACAAAACTTATCT	ENSG00000231164.1	RPL7P56	processed_pseudogene	processed_pseudogene	chrX:136790773..136790774,+
chrX:136790773..136790774,+	CCTATTATCAAAATAAAAGT	ENSG00000231164.1	RPL7P56	processed_pseudogene	processed_pseudogene	chrX:136790773..136790774,+
chr13:40864332..40864333,-	AAAATAGAATGATAATCCAA	ENSG00000176268.5	CYCSP34	processed_pseudogene	processed_pseudogene	chr13:40864332..40864333,-
chr13:40864332..40864333,-	GTAAATAATAGCAAAGATAA	ENSG00000176268.5	CYCSP34	processed_pseudogene	processed_pseudogene	chr13:40864332..40864333,-
chr11:114452753..114452754,+	TTAATAGTTTCAACTTACAA	ENSG00000256533.1	RP11-212D19.5	processed_pseudogene	processed_pseudogene	chr11:114452753..114452754,+
chr8:107174096..107174097,-	ATAAATGAATAACAGTAATG	ENSG00000254146.1	HMGB1P46	processed_pseudogene	processed_pseudogene	chr8:107174096..107174097,-
chr1:247974433..247974434,+	CATTTACATAATGTTTACTA	ENSG00000237492.1	OR2L9P	unprocessed_pseudogene	unprocessed_pseudogene	chr1:247974433..247974434,+
chr13:43181996..43181999,-	GATATTACTGAAATAAACAT	ENSG00000276569.1	RP11-460G11.2	processed_pseudogene	processed_pseudogene	chr13:43181996..43181999,-
chr11:24700934..24700935,+	TAATACTTAAAAGGAAAATG	ENSG00000255489.1	CTC-830E23.1	processed_pseudogene	processed_pseudogene	chr11:24700934..24700935,+
chr17:64572564..64572565,+	AATACTAGTATATATAGAGA	ENSG00000271779.1	RP11-87N3.6	processed_pseudogene	processed_pseudogene	chr17:64572564..64572565,+
chr15:20671719..20671720,-	GAAATGAAATGTTATAAGAA	ENSG00000258590.4	NBEAP1	transcribed_unprocessed_pseudogene	retained_intron	chr15:20671719..20671720,-
chr2:135899503..135899504,-	TGAAAGAAAAATACAATCTT	ENSG00000214070.3	AC011999.1	processed_pseudogene	processed_pseudogene	chr2:135899503..135899504,-
chrX:21422594..21422595,-	CAAAGTATAATGATAAAAAC	ENSG00000231913.1	RARRES2P3	processed_pseudogene	processed_pseudogene	chrX:21422594..21422595,-
chr19:20207198..20207199,-	AAATATATGAAATGATGTTG	ENSG00000267771.1	CTC-260E6.7	unprocessed_pseudogene	unprocessed_pseudogene	chr19:20207198..20207199,-
chr19:21317850..21317851,+	TTATTTACACTTTAAAGCAA	ENSG00000268322.1	BNIP3P25	processed_pseudogene	processed_pseudogene	chr19:21317850..21317851,+
chr6:29100262..29100263,+	ATAAAATAACATGCAAATGA	ENSG00000204702.4	OR2J1	polymorphic_pseudogene	polymorphic_pseudogene	chr6:29100262..29100263,+
chr19:27807191..27807193,-	TAGTAGAAGAAAAAAATCAT	ENSG00000267323.1	SLC25A1P5	processed_pseudogene	processed_pseudogene	chr19:27807191..27807193,-
chr2:114261577..114261578,-	ATAAACACATAAAATACTGA	ENSG00000231926.1	SEPHS1P7	processed_pseudogene	processed_pseudogene	chr2:114261577..114261578,-
chr13:54115788..54115791,+	TAGAAGTAATTTATAAGTAG	ENSG00000271652.1	RP11-168P6.2	processed_pseudogene	processed_pseudogene	chr13:54115788..54115791,+
chr4:52721705..52721716,-	TCTTTAAATTAGCTAGAAAT	ENSG00000248375.1	RP11-177B4.1	processed_pseudogene	processed_pseudogene	chr4:52721705..52721716,-
chr16:69034881..69034882,+	AAAAAAAGAATGTTATCTAC	ENSG00000244378.1	RPS2P45	transcribed_processed_pseudogene	processed_transcript	chr16:69034881..69034882,+
chr2:186364267..186364268,+	AGATGTTATAAATATGAAAG	ENSG00000227692.1	MED28P3	processed_pseudogene	processed_pseudogene	chr2:186364267..186364268,+
chr2:186364267..186364268,+	CAAGTTAAGAAGAAAATAAA	ENSG00000227692.1	MED28P3	processed_pseudogene	processed_pseudogene	chr2:186364267..186364268,+
chr13:67268061..67268062,-	ATTTGTGAAAATATGAGAAA	ENSG00000214263.2	RPSAP53	processed_pseudogene	processed_pseudogene	chr13:67268061..67268062,-
chr2:211777633..211777634,+	TAGTTTCATATTATTAGATG	ENSG00000232631.1	MTND2P23	processed_pseudogene	processed_pseudogene	chr2:211777633..211777634,+
chr3:78758648..78758649,+	ACACAAATAACATTTAGTAA	ENSG00000240752.1	RP11-588D3.1	processed_pseudogene	processed_pseudogene	chr3:78758648..78758649,+
chr3:78758648..78758649,+	CAAAGAAAAAATATTGAACA	ENSG00000240752.1	RP11-588D3.1	processed_pseudogene	processed_pseudogene	chr3:78758648..78758649,+
chr2:188228173..188228174,+	ATATTAATTTCTTCATTGAG	ENSG00000213115.2	AC104131.1	processed_pseudogene	processed_pseudogene	chr2:188228173..188228174,+
chr16:57332907..57332908,-	TATTCAATGTAATTACGAAA	ENSG00000271456.1	CTC-661I16.2	processed_pseudogene	processed_pseudogene	chr16:57332907..57332908,-
chr7:102330065..102330066,-	AAAAATAATACTAATTAGCC	ENSG00000170409.7	CTA-313A17.2	unprocessed_pseudogene	unprocessed_pseudogene	chr7:102330065..102330066,-
chr8:107982411..107982412,+	TTTCTTATACATAAATTTGG	ENSG00000253228.1	NRBF2P4	processed_pseudogene	processed_pseudogene	chr8:107982411..107982412,+
chr4:23514944..23514945,-	ATTTGAATATAATCATCAGT	ENSG00000251220.2	RFPL4AP3	processed_pseudogene	processed_pseudogene	chr4:23514944..23514945,-
chr8:61911392..61911393,-	AGGGTTATTAAATGTAATAT	ENSG00000253544.1	RP11-705O24.4	processed_pseudogene	processed_pseudogene	chr8:61911392..61911393,-
chr12:45072171..45072172,+	AAATATCTAGAAGAAAAGAT	ENSG00000257572.1	RP11-478B9.2	processed_pseudogene	processed_pseudogene	chr12:45072171..45072172,+
chr11:5332332..5332334,-	ACATATTCAAAATTTGAGAA	ENSG00000236359.1	OR51B8P	unprocessed_pseudogene	unprocessed_pseudogene	chr11:5332332..5332334,-
chr7:117586835..117586836,-	CTATATCTAAAGTATCAAAA	ENSG00000234001.1	AC000111.5	processed_pseudogene	processed_pseudogene	chr7:117586835..117586836,-
chrX:24789548..24789549,-	AAAATGCATATAGAAAAAAG	ENSG00000232472.1	EEF1B2P3	processed_pseudogene	processed_pseudogene	chrX:24789548..24789549,-
chrX:50905810..50905811,+	AATTCAAACACAAATGAAAA	ENSG00000226881.5	H3F3AP5	processed_pseudogene	processed_pseudogene	chrX:50905810..50905811,+
chr12:10966332..10966333,-	CAAGATTATATGTCAAATAA	ENSG00000212125.2	TAS2R15P	processed_pseudogene	processed_pseudogene	chr12:10966332..10966333,-
chr10:68990743..68990744,+	AAAACAATATAAATGTCAGT	ENSG00000214875.2	MED28P1	processed_pseudogene	processed_pseudogene	chr10:68990743..68990744,+
chr5:52282203..52282204,+	AAAAAAAAACGTTATTGAGA	ENSG00000244621.1	RPS17P11	processed_pseudogene	processed_pseudogene	chr5:52282203..52282204,+
chr12:11077821..11077822,-	ATTACAAATCAAAAATACCA	ENSG00000256274.1	TAS2R64P	transcribed_processed_pseudogene	transcribed_processed_pseudogene	chr12:11077821..11077822,-
chr14:31963995..31963996,+	AAATGAGTTAAATGGAATAA	ENSG00000275002.1	RP11-187E13.3	transcribed_unprocessed_pseudogene	processed_transcript	chr14:31963995..31963996,+
chr20:41462439..41462440,-	TTTCTGAAAATGTTATATTG	ENSG00000235088.1	RP4-620E11.4	processed_pseudogene	processed_pseudogene	chr20:41462439..41462440,-
chr1:113700204..113700205,-	TAAGGAATTAGTAAAGTAAA	ENSG00000232450.1	RP4-730K3.3	transcribed_processed_pseudogene	transcribed_processed_pseudogene	chr1:113700204..113700205,-
chr3:181848351..181848352,-	AAGAAATTTGCACTTTAAAA	ENSG00000239805.1	RP11-252O18.2	processed_pseudogene	processed_pseudogene	chr3:181848351..181848352,-
chr1:247666297..247666298,+	TATGTAAATATTAAAGGAGA	ENSG00000230411.1	OR3D1P	unprocessed_pseudogene	unprocessed_pseudogene	chr1:247666297..247666298,+
chr6:47562219..47562220,+	ATGTTTAGATAACTAAAACT	ENSG00000216813.1	RP11-812I20.2	processed_pseudogene	processed_pseudogene	chr6:47562219..47562220,+
chr12:129012615..129012616,+	GTACATATAGATGTTAAAAA	ENSG00000256581.1	NLRP9P	unprocessed_pseudogene	unprocessed_pseudogene	chr12:129012615..129012616,+
chr21:46654524..46654525,-	TGTTTAAAAATTAGACATAG	ENSG00000230982.1	DSTNP1	processed_pseudogene	processed_pseudogene	chr21:46654524..46654525,-
chr8:214555..214556,-	ACACGTATATATAAAAATAG	ENSG00000223508.5	RPL23AP53	transcribed_processed_pseudogene	transcribed_processed_pseudogene	chr8:214555..214556,-
chr3:75083691..75083692,+	TAGGATTTAAAGCTTTAAAT	ENSG00000241022.1	NIPA2P2	processed_pseudogene	processed_pseudogene	chr3:75083691..75083692,+
chr10:77738917..77738918,+	GAATAATAAAAAGTAGGAAA	ENSG00000277981.1	RP11-428P16.3	unprocessed_pseudogene	unprocessed_pseudogene	chr10:77738917..77738918,+
chr15:21260729..21260730,-	AAGTGTAGAATTATAAATCA	ENSG00000258883.1	RP11-32B5.2	unprocessed_pseudogene	unprocessed_pseudogene	chr15:21260729..21260730,-
chr6:111353167..111353168,+	TTTACCTAGTCAATAAAAAT	ENSG00000220392.1	FCF1P5	processed_pseudogene	processed_pseudogene	chr6:111353167..111353168,+
chr13:19125559..19125560,+	TTACATCTTAATTTAATCAC	ENSG00000224778.1	CENPIP1	unprocessed_pseudogene	unprocessed_pseudogene	chr13:19125559..19125560,+
chr11:80956623..80956624,+	TTTAAAGGTAAATAAAAGCA	ENSG00000254437.1	RP11-170L9.1	processed_pseudogene	processed_pseudogene	chr11:80956623..80956624,+
chr11:80956623..80956624,+	TTTAAAACTAAACTACAAGT	ENSG00000254437.1	RP11-170L9.1	processed_pseudogene	processed_pseudogene	chr11:80956623..80956624,+
chr2:78438341..78438342,+	AATTATTTAGACAAACTAAG	ENSG00000270470.1	RP11-601H16.1	processed_pseudogene	processed_pseudogene	chr2:78438341..78438342,+
chr6:135636235..135636236,-	TAATGACAATGTTAATAAGT	ENSG00000217482.2	HMGB1P17	processed_pseudogene	processed_pseudogene	chr6:135636235..135636236,-
chr12:7236873..7236874,+	TTCTTTATTGACTAAAATAG	ENSG00000256480.1	RP11-185H22.1	processed_pseudogene	processed_pseudogene	chr12:7236873..7236874,+
chr22:22172034..22172035,-	AATTGAGGAAATATAAATAC	ENSG00000224465.1	SOCS2P2	processed_pseudogene	processed_pseudogene	chr22:22172034..22172035,-
chr11:7774429..7774430,-	AATAGGTCAATAAAATAGAA	ENSG00000166408.4	OR5P1P	unprocessed_pseudogene	unprocessed_pseudogene	chr11:7774429..7774430,-
chr2:208361875..208361876,-	ACTTATATTACCTCATATAA	ENSG00000213081.3	AC012362.3	processed_pseudogene	processed_pseudogene	chr2:208361875..208361876,-
chr7:140934433..140934434,+	ACTAAAATAATAGAAGAAGT	ENSG00000271611.1	RP4-813F11.3	processed_pseudogene	processed_pseudogene	chr7:140934433..140934434,+
chr13:83145057..83145058,+	ATTCAATAATAATTAGCCTT	ENSG00000270400.1	RP11-464I4.1	processed_pseudogene	processed_pseudogene	chr13:83145057..83145058,+
chr7:64106653..64106654,-	ATAAATAAATTCCATATCAG	ENSG00000230052.1	MTND3P2	unprocessed_pseudogene	unprocessed_pseudogene	chr7:64106653..64106654,-
chr2:62145622..62145623,+	ACAAATATATCTTAGAAAAC	ENSG00000242735.1	AC018462.3	processed_pseudogene	processed_pseudogene	chr2:62145622..62145623,+
chr11:55714449..55714450,+	ATAAATGTGTGATTAAATGT	ENSG00000254457.1	OR5D2P	unprocessed_pseudogene	unprocessed_pseudogene	chr11:55714449..55714450,+
chr9:97698095..97698096,+	TTAAGCATTATTTGTAACAA	ENSG00000214417.4	KRT18P13	processed_pseudogene	processed_pseudogene	chr9:97698095..97698096,+
chr6:23648753..23648754,+	GATTCTTACTTAACAAAATA	ENSG00000219453.1	RP4-810F7.1	processed_pseudogene	processed_pseudogene	chr6:23648753..23648754,+
chr15:33011520..33011521,+	ATAGATTATAGTATAAGGTT	ENSG00000259686.1	HNRNPA1P71	processed_pseudogene	processed_pseudogene	chr15:33011520..33011521,+
chr13:78422276..78422277,+	GTAAGAGCTAAAAAAATAAT	ENSG00000229865.1	RPL31P54	processed_pseudogene	processed_pseudogene	chr13:78422276..78422277,+
chr3:196453613..196453614,-	TTGTAACACAATCATTAAAA	ENSG00000225240.1	AC117490.2	unprocessed_pseudogene	unprocessed_pseudogene	chr3:196453613..196453614,-
chr3:196453613..196453614,-	ATATATAGTAGCTTTACAAA	ENSG00000225240.1	AC117490.2	unprocessed_pseudogene	unprocessed_pseudogene	chr3:196453613..196453614,-
chr9:3365373..3365374,-	TGAAATACAAAAAATTAACC	ENSG00000215297.3	RP11-62E14.2	processed_pseudogene	processed_pseudogene	chr9:3365373..3365374,-
chr7:64862320..64862321,+	ACACAAATAAAAAATTTCTG	ENSG00000213640.3	EEF1DP4	processed_pseudogene	processed_pseudogene	chr7:64862320..64862321,+
chr2:227649356..227649357,-	AAAAAGTAAAGTGAAGAAAA	ENSG00000250599.1	AC064853.3	unprocessed_pseudogene	unprocessed_pseudogene	chr2:227649356..227649357,-
chr11:56621751..56621752,-	TGCATGATTAAATTTATATG	ENSG00000255172.2	OR5AM1P	unprocessed_pseudogene	unprocessed_pseudogene	chr11:56621751..56621752,-
chrX:141379868..141379869,+	AAAAGGCATTTAAAAAAGAA	ENSG00000227779.1	GS1-164F24.1	processed_pseudogene	processed_pseudogene	chrX:141379868..141379869,+
chr10:35157590..35157591,+	GAAAATATACAAATATTAGC	ENSG00000233343.1	ATP6V1G1P4	processed_pseudogene	processed_pseudogene	chr10:35157590..35157591,+
chr1:33837809..33837810,+	TGTAATTAACCAGAATATAA	ENSG00000227000.2	HSPD1P14	processed_pseudogene	processed_pseudogene	chr1:33837809..33837810,+
chr19:57152651..57152652,-	TAGTCTAATAAAGTGTAAAA	ENSG00000270790.1	CTC-360J11.6	processed_pseudogene	processed_pseudogene	chr19:57152651..57152652,-
chr19:21637186..21637187,+	AAACATCAAACTTTAAATCA	ENSG00000268278.1	RP11-420K14.1	unprocessed_pseudogene	unprocessed_pseudogene	chr19:21637186..21637187,+
chr11:48434056..48434057,-	GGTGATAGAAATATAAAAAA	ENSG00000184789.6	OR4C10P	unprocessed_pseudogene	unprocessed_pseudogene	chr11:48434056..48434057,-
chr11:58977946..58977947,+	ATTTAATAATAACTTGGAGA	ENSG00000255189.1	GLYATL1P1	unprocessed_pseudogene	unprocessed_pseudogene	chr11:58977946..58977947,+
chr12:31464155..31464156,+	TAACTGAATCAAGAAATAAA	ENSG00000203437.3	RP11-820K3.3	processed_pseudogene	processed_pseudogene	chr12:31464155..31464156,+
chr1:84385552..84385553,-	TTTCTGTGCTAAATAAAATA	ENSG00000240520.4	UOX	unitary_pseudogene	processed_transcript	chr1:84385552..84385553,-
chr1:158694779..158694780,-	AAAAGATTAAGAAAATAGCA	ENSG00000231237.1	OR6K1P	unprocessed_pseudogene	unprocessed_pseudogene	chr1:158694779..158694780,-
chr7:63966972..63966973,-	TATATAAAGTAAACAAACAC	ENSG00000230639.1	VN1R36P	unprocessed_pseudogene	unprocessed_pseudogene	chr7:63966972..63966973,-
chrX:79322496..79322497,+	TTATTTAGAAACATAAAAGC	ENSG00000225025.2	KIF4CP	processed_pseudogene	processed_pseudogene	chrX:79322496..79322497,+
chrX:79322496..79322497,+	TTATTGGAAAAAACAAAATG	ENSG00000225025.2	KIF4CP	processed_pseudogene	processed_pseudogene	chrX:79322496..79322497,+
chr6:89423795..89423796,-	AAAATAAAATTACCTAGACA	ENSG00000218965.1	NACAP7	processed_pseudogene	processed_pseudogene	chr6:89423795..89423796,-
chr7:66879954..66879955,+	ATTAAAAAAAAAAAGCGTGA	ENSG00000230295.1	RP11-458F8.2	unprocessed_pseudogene	unprocessed_pseudogene	chr7:66879954..66879955,+
chr5:134929345..134929346,-	TTTGTTAGATAAATGGAAAA	ENSG00000249192.1	CTB-36O1.3	processed_pseudogene	processed_pseudogene	chr5:134929345..134929346,-
chr2:109250556..109250557,+	AAACATATTTATATCAAAGG	ENSG00000228551.1	SNRPGP9	processed_pseudogene	processed_pseudogene	chr2:109250556..109250557,+
chr14:105550535..105550536,-	TTTCTAGAATTAATTTAGGT	ENSG00000234402.1	ELK2BP	unprocessed_pseudogene	unprocessed_pseudogene	chr14:105550535..105550536,-
chr5:177345357..177345358,+	TAATGGATTTAAAGGTAAAA	ENSG00000239393.1	CTD-2301A4.1	processed_pseudogene	processed_pseudogene	chr5:177345357..177345358,+
chr2:201548738..201548739,+	CAATAAAACAAGTGAAAAAA	ENSG00000234842.1	AC007163.8	unprocessed_pseudogene	unprocessed_pseudogene	chr2:201548738..201548739,+
chr2:201548738..201548739,+	CCTTAAAGATATAATTAACA	ENSG00000234842.1	AC007163.8	unprocessed_pseudogene	unprocessed_pseudogene	chr2:201548738..201548739,+
chr5:64674072..64674073,+	TTTAAGACAATAATTTCAAC	ENSG00000224296.3	MRPL49P1	processed_pseudogene	processed_pseudogene	chr5:64674072..64674073,+
chr11:56419052..56419053,-	GACCAAATTAAAGTTTAAAT	ENSG00000279961.1	OR5R1	polymorphic_pseudogene	polymorphic_pseudogene	chr11:56419052..56419053,-
chr19:9280314..9280315,-	ATTAGGACATATTTATTATG	ENSG00000226480.1	OR7H1P	unprocessed_pseudogene	unprocessed_pseudogene	chr19:9280314..9280315,-
chr4:69386640..69386641,+	AGTAATTTATATATTCCCAA	ENSG00000268209.1	RP11-618I10.3	unprocessed_pseudogene	unprocessed_pseudogene	chr4:69386640..69386641,+
chr12:62022980..62022981,-	CAAAATGAATGAAATAACAA	ENSG00000213363.4	RPS3P6	processed_pseudogene	processed_pseudogene	chr12:62022980..62022981,-
chr20:46466108..46466109,-	CATTTGTTAAGTATATGAAA	ENSG00000225849.1	RP5-981L23.2	processed_pseudogene	processed_pseudogene	chr20:46466108..46466109,-
chr7:53778829..53778830,+	AAGCAACAAAAATATTAAGA	ENSG00000271306.1	RAC1P9	processed_pseudogene	processed_pseudogene	chr7:53778829..53778830,+
chr14:43596020..43596021,+	ATAAAGTTAACAAAATTGTG	ENSG00000258894.1	RP11-557C9.1	processed_pseudogene	processed_pseudogene	chr14:43596020..43596021,+
chr14:43596020..43596021,+	AAAATGAATACAATGTTACA	ENSG00000258894.1	RP11-557C9.1	processed_pseudogene	processed_pseudogene	chr14:43596020..43596021,+
chrX:82874886..82874887,+	AAAAATAAGATCATATACTC	ENSG00000236365.1	RP5-849L7.1	processed_pseudogene	processed_pseudogene	chrX:82874886..82874887,+
chr10:5206323..5206324,+	AAATTACAACAGATAACAAA	ENSG00000228291.1	RP11-445P17.6	processed_pseudogene	processed_pseudogene	chr10:5206323..5206324,+
chr1:216202604..216202605,-	AGATATAAAAGCATTTGAAA	ENSG00000226013.1	MRPS18BP1	processed_pseudogene	processed_pseudogene	chr1:216202604..216202605,-
chr3:57940956..57940957,+	ATTCAGTAAAATAAAACGTT	ENSG00000213509.4	PPIAP16	processed_pseudogene	processed_pseudogene	chr3:57940956..57940957,+
chr1:108988072..108988073,-	AGTTAAAGAGAACTTAATAT	ENSG00000237349.1	RP5-1065J22.2	processed_pseudogene	processed_pseudogene	chr1:108988072..108988073,-
chr1:202039103..202039104,+	ATTAAAGTATATTCACATTG	ENSG00000235811.1	RP11-510N19.3	processed_pseudogene	processed_pseudogene	chr1:202039103..202039104,+
chr11:55674471..55674472,+	TTAAAAAATCATTCAGTAGA	ENSG00000254841.1	OR4V1P	unprocessed_pseudogene	unprocessed_pseudogene	chr11:55674471..55674472,+
chr7:142640831..142640832,+	TGTAAATTCATTGTATAACA	ENSG00000240578.1	TRBV22-1	TR_V_pseudogene	TR_V_pseudogene	chr7:142640831..142640832,+
chr4:175575828..175575829,+	AAATAGTAACATATGAAAGT	ENSG00000248574.1	ADAM20P2	processed_pseudogene	processed_pseudogene	chr4:175575828..175575829,+
chr17:73164224..73164225,-	TTATTAAACTATTGGAAAAG	ENSG00000265469.1	POLR3KP2	processed_pseudogene	processed_pseudogene	chr17:73164224..73164225,-
chr6:154846525..154846526,-	TGTATATTAAGAGTACATAT	ENSG00000218757.1	RP3-472M2.2	processed_pseudogene	processed_pseudogene	chr6:154846525..154846526,-
chr6:154846525..154846526,-	ATTGGAATAAAAATAACGTT	ENSG00000218757.1	RP3-472M2.2	processed_pseudogene	processed_pseudogene	chr6:154846525..154846526,-
chr19:39590154..39590155,+	ATAAAGATAAGTGTAACAAA	ENSG00000243581.1	RPS29P25	processed_pseudogene	processed_pseudogene	chr19:39590154..39590155,+
chr6:3694898..3694899,-	CTAAAACAAAGAAAATCATA	ENSG00000270477.1	RP1-72E17.2	processed_pseudogene	processed_pseudogene	chr6:3694898..3694899,-
chr3:31183634..31183635,-	TTAAATAAAATGGGAAAATG	ENSG00000213854.3	CNN2P6	processed_pseudogene	processed_pseudogene	chr3:31183634..31183635,-
chr2:125822225..125822226,+	TAATAAAACAGAAGAATAGT	ENSG00000224410.1	AC097499.2	processed_pseudogene	processed_pseudogene	chr2:125822225..125822226,+
chr3:153130627..153130628,-	ATAGAAAACTATGTGTAAAA	ENSG00000241671.1	RP11-529G21.3	processed_pseudogene	processed_pseudogene	chr3:153130627..153130628,-
chr2:201552729..201552730,+	AAAGATGATAAATGTAATTG	ENSG00000224590.1	AC007163.10	unprocessed_pseudogene	unprocessed_pseudogene	chr2:201552729..201552730,+
chr17:67277315..67277316,-	AATACAATGACCTAATATAA	ENSG00000264093.1	RP11-401F2.2	processed_pseudogene	processed_pseudogene	chr17:67277315..67277316,-
chr5:134924039..134924054,-	TTGTAGTTGAAATACAATGA	ENSG00000244921.2	CTB-36O1.7	processed_pseudogene	processed_pseudogene	chr5:134924039..134924054,-
chr1:240170155..240170160,+	TGATAGTTTCTTATTAAGAG	ENSG00000223694.1	ADH5P3	processed_pseudogene	processed_pseudogene	chr1:240170155..240170160,+
chr11:27891038..27891065,-	ACAGAAAAAGGATATACAAA	ENSG00000224411.3	HSP90AA2P	processed_pseudogene	processed_pseudogene	chr11:27891038..27891065,-
chr6:25166528..25166578,-	AACGTTTAAAACTTCTAGAA	ENSG00000168405.13	CMAHP	unitary_pseudogene	processed_transcript	chr6:25166528..25166578,-
chr13:40921715..40921750,-	GGGTATAAAATAAATAGCAA	ENSG00000168852.11	TPTE2P5	transcribed_unprocessed_pseudogene	processed_transcript	chr13:40921715..40921750,-
chr6:100530250..100530267,+	CAATTTAAATTTGCAAGCAT	ENSG00000220695.1	RP1-121G13.3	processed_pseudogene	processed_pseudogene	chr6:100530250..100530267,+
chr5:33162146..33162168,+	CTTAAGCCAAAATCTTAAAT	ENSG00000240376.1	RP11-36C20.1	processed_pseudogene	processed_pseudogene	chr5:33162146..33162168,+
chr11:61615035..61615046,+	TGATACTGATTATTTACAGT	ENSG00000243742.4	RPLP0P2	transcribed_processed_pseudogene	processed_transcript	chr11:61615035..61615046,+
chr3:54626185..54626209,+	ATTTCAATAGAAAAAGCAAG	ENSG00000229806.1	RPS15P5	processed_pseudogene	processed_pseudogene	chr3:54626185..54626209,+
chrX:23837344..23837346,-	TGAACTTGTAAAACAATATG	ENSG00000238103.4	RPL9P7	processed_pseudogene	processed_pseudogene	chrX:23837344..23837346,-
chr4:140366885..140366889,-	AGATGTTATTGATCAAAACA	ENSG00000241923.2	RPL14P3	processed_pseudogene	processed_pseudogene	chr4:140366885..140366889,-
chr8:30117800..30117812,-	AGACATAAAGTTTAAAAAGC	ENSG00000241511.1	RPS15AP24	processed_pseudogene	processed_pseudogene	chr8:30117800..30117812,-
chr5:61391896..61391904,-	GGAAAATATACACAAAATGA	ENSG00000213891.3	RPL3P6	processed_pseudogene	processed_pseudogene	chr5:61391896..61391904,-
chr1:89407670..89407717,+	AACAGTAAAATATTAGTCCA	ENSG00000225492.5	GBP1P1	transcribed_unprocessed_pseudogene	processed_transcript	chr1:89407670..89407717,+
chr1:28982636..28982645,-	GCTACTTTACATGATAAAAT	ENSG00000225616.2	RP4-604A21.1	processed_pseudogene	processed_pseudogene	chr1:28982636..28982645,-
chrX:33041314..33041393,+	AAATTATGACATCAAAAAGC	ENSG00000226781.1	TBCAP1	processed_pseudogene	processed_pseudogene	chrX:33041314..33041393,+
chr2:201102985..201102995,-	ACAAAATCATGCAAATCAAA	ENSG00000224672.4	AC007272.3	processed_pseudogene	processed_pseudogene	chr2:201102985..201102995,-
chr13:40921715..40921750,-	GGGTATAAAATAAATAGCAA	ENSG00000239827.7	SUGT1P3	transcribed_unprocessed_pseudogene	transcribed_unprocessed_pseudogene	chr13:40921715..40921750,-
chr6:24976372..24976382,+	TGATATTAAGAAACGAGAAA	ENSG00000214975.4	PPIAP29	processed_pseudogene	processed_pseudogene	chr6:24976372..24976382,+
chr1:153995597..153995601,+	GTAAACAATTCTATTACCAA	ENSG00000231416.1	RP11-422P24.9	processed_pseudogene	processed_pseudogene	chr1:153995597..153995601,+
chr4:164943247..164943276,+	ACATATTCTCAATCAAAAGT	ENSG00000121089.4	NACA3P	processed_pseudogene	processed_pseudogene	chr4:164943247..164943276,+
chr19:14792280..14792300,+	TAGACTCTGAATATTGAAAA	ENSG00000256210.3	AC005255.3	processed_pseudogene	processed_pseudogene	chr19:14792280..14792300,+
chr7:157192321..157192337,+	TTAAGAAATAGTAAGAGAAG	ENSG00000225224.1	RP4-814D15.2	processed_pseudogene	processed_pseudogene	chr7:157192321..157192337,+
chr7:157192321..157192337,+	GGATATGATAGAAAATGTAA	ENSG00000225224.1	RP4-814D15.2	processed_pseudogene	processed_pseudogene	chr7:157192321..157192337,+
chr1:233289491..233289497,-	TCTCAATGCAAGAATAAATA	ENSG00000231940.1	RPS7P3	processed_pseudogene	processed_pseudogene	chr1:233289491..233289497,-
chr4:25678816..25678827,+	TTTATAAAATAGATCCAAGG	ENSG00000242640.1	RP11-302F12.1	processed_pseudogene	processed_pseudogene	chr4:25678816..25678827,+
chr4:25678816..25678827,+	ATAAAATCATCAAACCCAAA	ENSG00000242640.1	RP11-302F12.1	processed_pseudogene	processed_pseudogene	chr4:25678816..25678827,+
chr9:34224650..34224652,-	ACTACCTGATATCTAAAAAT	ENSG00000233668.1	RP11-571F15.3	processed_pseudogene	processed_pseudogene	chr9:34224650..34224652,-
chr17:30709623..30709634,+	AGAAAATAGAAAAAAAGAGG	ENSG00000264538.5	SUZ12P1	transcribed_unprocessed_pseudogene	processed_transcript	chr17:30709623..30709634,+
chr4:137448052..137448058,+	AATATTGTTCATAAACAGGT	ENSG00000213448.3	RPS23P2	processed_pseudogene	processed_pseudogene	chr4:137448052..137448058,+
chr14:35880981..35880999,+	TAACTTTGGATATAATTCAG	ENSG00000257307.1	RP11-317N8.4	processed_pseudogene	processed_pseudogene	chr14:35880981..35880999,+
chr14:35880981..35880999,+	TAGAGAGTAAACATTATCAT	ENSG00000257307.1	RP11-317N8.4	processed_pseudogene	processed_pseudogene	chr14:35880981..35880999,+
chr5:100053529..100053546,-	GATGAGAAAAATGATTATGA	ENSG00000270225.1	RP11-475J5.4	processed_pseudogene	processed_pseudogene	chr5:100053529..100053546,-
chr7:44467837..44467856,+	ATAGGGTGATAACAATTAAA	ENSG00000146677.7	AC004453.8	processed_pseudogene	processed_pseudogene	chr7:44467837..44467856,+
chr8:106698061..106698078,-	AATATCCTTTGAAAATGAAG	ENSG00000253676.1	TAGLN2P1	processed_pseudogene	processed_pseudogene	chr8:106698061..106698078,-
chr4:66094071..66094098,+	ATCTTAGTAACCTAATAAAG	ENSG00000236562.4	RP11-396M11.1	processed_pseudogene	processed_pseudogene	chr4:66094071..66094098,+
chrX:132131375..132131385,-	AATAAAAGTGGTTATTGAGT	ENSG00000228819.1	RP1-305B16.3	processed_pseudogene	processed_pseudogene	chrX:132131375..132131385,-
chr11:104918137..104918175,-	TATGTACTTATTGCAAAGAA	ENSG00000235505.6	RP11-693N9.2	transcribed_unprocessed_pseudogene	processed_transcript	chr11:104918137..104918175,-
chr11:104918137..104918175,-	ATGAACACAAAACATGAAAT	ENSG00000235505.6	RP11-693N9.2	transcribed_unprocessed_pseudogene	processed_transcript	chr11:104918137..104918175,-
chr15:78661634..78661641,-	CTTTCTTTATCATATTGATG	ENSG00000213307.4	RPL18P11	processed_pseudogene	processed_pseudogene	chr15:78661634..78661641,-
chr19:41506065..41506086,+	ATATGGTTCATAATATCCTT	ENSG00000268034.1	AC005795.1	processed_pseudogene	processed_pseudogene	chr19:41506065..41506086,+
chrX:39788201..39788219,-	AAGAAATGAGTTTAAAAGGT	ENSG00000228232.1	GAPDHP1	processed_pseudogene	processed_pseudogene	chrX:39788201..39788219,-
chr4:56356111..56356117,+	ATCATACTGATTACACAAAA	ENSG00000242083.2	RPL7AP31	processed_pseudogene	processed_pseudogene	chr4:56356111..56356117,+
chr14:28264408..28264420,+	AAATAAGTCAGCTACAAATA	ENSG00000197358.9	BNIP3P1	transcribed_processed_pseudogene	processed_transcript	chr14:28264408..28264420,+
chr6:151099463..151099469,+	AAGAAAATATTTCAGAGACA	ENSG00000219747.1	RP1-292B18.1	processed_pseudogene	processed_pseudogene	chr6:151099463..151099469,+
chr16:76235645..76235668,-	TTAATAGAAAATGTGCACAT	ENSG00000244485.1	RPL18P13	processed_pseudogene	processed_pseudogene	chr16:76235645..76235668,-
chr16:76235645..76235668,-	AAAAATAAAGACACAAATGG	ENSG00000244485.1	RPL18P13	processed_pseudogene	processed_pseudogene	chr16:76235645..76235668,-
chr4:22728021..22728025,-	AAACAGAAAGAGAAAAACTA	ENSG00000237350.1	CDC42P6	processed_pseudogene	processed_pseudogene	chr4:22728021..22728025,-
chr2:161341347..161341367,-	AATTTATAAAAATTTGGGCC	ENSG00000232320.6	AC009299.5	processed_pseudogene	processed_pseudogene	chr2:161341347..161341367,-
chr5:10488749..10488771,+	TCACCTTTATTAAAGAAATG	ENSG00000244361.1	RPL30P7	processed_pseudogene	processed_pseudogene	chr5:10488749..10488771,+
chr16:75193267..75193269,-	CAATGCTTCATTAAAATTGA	ENSG00000213318.4	RP11-331F4.1	processed_pseudogene	processed_pseudogene	chr16:75193267..75193269,-
chr2:216610967..216610985,-	GGTGAAAGAAGTTAAATAAA	ENSG00000235444.2	PSMB3P2	processed_pseudogene	processed_pseudogene	chr2:216610967..216610985,-
chr15:99257634..99257671,+	ATAAAAGTTAAATTTGTGGG	ENSG00000259706.1	HSP90B2P	processed_pseudogene	processed_pseudogene	chr15:99257634..99257671,+
chr2:203190688..203190690,+	AGTCTTATATTATTTCCAAG	ENSG00000204196.5	AC011737.2	processed_pseudogene	processed_pseudogene	chr2:203190688..203190690,+
chr5:134924122..134924126,+	TTGTAGTTGAAATACAATGA	ENSG00000249119.1	MTND6P4	processed_pseudogene	processed_pseudogene	chr5:134924122..134924126,+
chr6:39958843..39958845,-	TTAATTTATAACTTTCACCC	ENSG00000180211.5	RP1-278E11.3	processed_pseudogene	processed_pseudogene	chr6:39958843..39958845,-
chr3:40761507..40761516,+	AAACTATAAAAGACTGAGAA	ENSG00000234287.1	RP11-761N21.2	processed_pseudogene	processed_pseudogene	chr3:40761507..40761516,+
chr8:124151857..124151877,+	TTTCTATTAAGACCAAAGTA	ENSG00000253885.1	ARF1P3	processed_pseudogene	processed_pseudogene	chr8:124151857..124151877,+
chr8:124151857..124151877,+	ACAGATAATTTGAAAGCAAA	ENSG00000253885.1	ARF1P3	processed_pseudogene	processed_pseudogene	chr8:124151857..124151877,+
chr5:137801214..137801266,+	ATAAATAATCCAAGAAGGAA	ENSG00000226306.6	NPY6R	transcribed_processed_pseudogene	processed_transcript	chr5:137801214..137801266,+
chr6:127435602..127435614,+	TCACTATTCTAATGTTACAA	ENSG00000220694.2	RP3-403A15.1	processed_pseudogene	processed_pseudogene	chr6:127435602..127435614,+
chr6:127435602..127435614,+	CTATAAAGTGACATATTTAG	ENSG00000220694.2	RP3-403A15.1	processed_pseudogene	processed_pseudogene	chr6:127435602..127435614,+
chr6:127435602..127435614,+	AATTTAGTGCAGCAAAAATT	ENSG00000220694.2	RP3-403A15.1	processed_pseudogene	processed_pseudogene	chr6:127435602..127435614,+
chr18:6463030..6463031,-	CTATGCTAATACATAATACA	ENSG00000235552.4	RPL6P27	transcribed_processed_pseudogene	processed_transcript	chr18:6463030..6463031,-
chr18:6463030..6463031,-	AAGAACACTAATATTGGTAA	ENSG00000235552.4	RPL6P27	transcribed_processed_pseudogene	processed_transcript	chr18:6463030..6463031,-
chr1:164356739..164356744,+	AAAATTCCACAAAATTGACA	ENSG00000213070.3	HMGB3P6	processed_pseudogene	processed_pseudogene	chr1:164356739..164356744,+
chr14:106643656..106643665,-	TGAGAGCTAAATATTAATCA	ENSG00000253132.1	IGHV3-62	IG_V_pseudogene	IG_V_pseudogene	chr14:106643656..106643665,-
chr2:47691283..47691284,-	TAACATAAAAACAACAGGAA	ENSG00000230979.3	AC079250.1	processed_pseudogene	processed_pseudogene	chr2:47691283..47691284,-
chr2:218200299..218200319,+	ATATAACATAATGCAATCAC	ENSG00000224159.1	HMGB1P9	processed_pseudogene	processed_pseudogene	chr2:218200299..218200319,+
chr3:149494593..149494601,+	GTTTCATGTTGGAAAAAAAA	ENSG00000244503.1	RP11-278L15.6	processed_pseudogene	processed_pseudogene	chr3:149494593..149494601,+
chr5:14798411..14798424,-	TCAACAAGGAATACAAAATA	ENSG00000249485.1	RBBP4P1	processed_pseudogene	processed_pseudogene	chr5:14798411..14798424,-
chr5:14798411..14798424,-	CACCAAATTATAAAGAAAAG	ENSG00000249485.1	RBBP4P1	processed_pseudogene	processed_pseudogene	chr5:14798411..14798424,-
chr8:97865012..97865037,+	ATTTAGAAATTACTTCACCT	ENSG00000243504.1	RPS23P1	processed_pseudogene	processed_pseudogene	chr8:97865012..97865037,+
chr8:97865012..97865037,+	GAAAACAATACTCATTTCAA	ENSG00000243504.1	RPS23P1	processed_pseudogene	processed_pseudogene	chr8:97865012..97865037,+
chr6:12514064..12514073,+	ATAACAATAGAACAACTAAG	ENSG00000212802.4	RPL15P3	processed_pseudogene	processed_pseudogene	chr6:12514064..12514073,+
chr10:73422732..73422741,-	AAAATTATCCCTATTAGAGT	ENSG00000229659.1	RP11-345K20.2	processed_pseudogene	processed_pseudogene	chr10:73422732..73422741,-
chrX:52833926..52833935,-	CTATTATTACCTGTATGAAA	ENSG00000224781.1	EIF4A2P4	processed_pseudogene	processed_pseudogene	chrX:52833926..52833935,-
chr12:93083713..93083719,-	TCTTAAAAAAAGATAGAGTG	ENSG00000256393.1	RPL41P5	processed_pseudogene	processed_pseudogene	chr12:93083713..93083719,-
chr3:121494085..121494090,+	GAACTCTTAAAAACATGTAA	ENSG00000242445.1	RPL7AP11	processed_pseudogene	processed_pseudogene	chr3:121494085..121494090,+
chr3:121494085..121494090,+	AAGTTAATACATGAAAACTG	ENSG00000242445.1	RPL7AP11	processed_pseudogene	processed_pseudogene	chr3:121494085..121494090,+
chr13:23134166..23134178,+	TATAAGCATTTCTAACAAAG	ENSG00000233440.2	HMGA1P6	processed_pseudogene	processed_pseudogene	chr13:23134166..23134178,+
chr4:90839065..90839097,-	GAGAATCTAAACAAATACAA	ENSG00000187653.11	TMSB4XP8	processed_pseudogene	processed_pseudogene	chr4:90839065..90839097,-
chr6:121381434..121381439,+	GACTAAATAAACAAAGAGAA	ENSG00000220447.1	RP1-276J11.2	processed_pseudogene	processed_pseudogene	chr6:121381434..121381439,+
chr4:22692920..22692945,+	GCATAAATATTTGTATTCTG	ENSG00000249948.5	GBA3	polymorphic_pseudogene	protein_coding	chr4:22692920..22692945,+
chr16:78355522..78355525,+	AAGAATTACTTGATGAAACA	ENSG00000260014.1	LSM3P5	processed_pseudogene	processed_pseudogene	chr16:78355522..78355525,+
chr13:48771094..48771098,+	TATAAGAGGAGATTTATCAT	ENSG00000225131.2	PSME2P2	processed_pseudogene	processed_pseudogene	chr13:48771094..48771098,+
chr18:23710291..23710300,-	CTCAAGAAAAATGATTAAGA	ENSG00000267301.1	RPL23AP77	processed_pseudogene	processed_pseudogene	chr18:23710291..23710300,-
chrX:143884067..143884075,+	TATACGAAATATATGTGCAT	ENSG00000276380.1	UBE2NL	transcribed_processed_pseudogene	processed_transcript	chrX:143884067..143884075,+
chrX:82998673..82998690,+	ATTACAAAGTGGACAAATAA	ENSG00000232735.2	ATG4AP1	processed_pseudogene	processed_pseudogene	chrX:82998673..82998690,+
chrX:93225049..93225059,-	TTACCTCATCAATAAAATCT	ENSG00000234130.2	RP13-88F20.1	processed_pseudogene	processed_pseudogene	chrX:93225049..93225059,-
chrX:93225049..93225059,-	GTATATATCGATAATTGCAT	ENSG00000234130.2	RP13-88F20.1	processed_pseudogene	processed_pseudogene	chrX:93225049..93225059,-
chr12:6438469..6438487,+	TCACATACAGAAACATAAAA	ENSG00000224906.3	RP1-102E24.9	processed_pseudogene	processed_pseudogene	chr12:6438469..6438487,+
chr10:46063231..46063245,+	AAGTGAAAATGGTATTAGAA	ENSG00000280012.1	AL589822.1	pseudogene	pseudogene	chr10:46063231..46063245,+
chr7:38311305..38311311,+	TTTAAATAGAGACATTTCAG	ENSG00000231916.1	AC006033.22	processed_pseudogene	processed_pseudogene	chr7:38311305..38311311,+
chr3:76433978..76433998,+	AATTGGAACTATTCTAGAAA	ENSG00000240809.1	RP11-550F7.1	processed_pseudogene	processed_pseudogene	chr3:76433978..76433998,+
chr5:79529276..79529285,+	TGAATAATTATAGTACCTGA	ENSG00000243160.1	RP11-342F17.2	processed_pseudogene	processed_pseudogene	chr5:79529276..79529285,+
chr9:8713274..8713275,+	TTTATAAAACAGAATCTGAG	ENSG00000212695.5	RP11-134K1.2	processed_pseudogene	processed_pseudogene	chr9:8713274..8713275,+
chr8:33860241..33860243,-	TTAAATGAAACTTGAACACT	ENSG00000240738.1	RP1-273G13.1	processed_pseudogene	processed_pseudogene	chr8:33860241..33860243,-
chr9:19026882..19026901,+	TCAAAAACTAGAAAAGAAGA	ENSG00000236680.1	RP11-296P7.4	processed_pseudogene	processed_pseudogene	chr9:19026882..19026901,+
chr3:101576986..101576993,-	TTTACCCTATTATTTAAAGC	ENSG00000242299.1	RP11-234A1.1	processed_pseudogene	processed_pseudogene	chr3:101576986..101576993,-
chr2:170751698..170751736,+	GTGTCAAAGAATAAATGAAA	ENSG00000128692.8	EIF2S2P4	processed_pseudogene	processed_pseudogene	chr2:170751698..170751736,+
chr16:15932330..15932331,-	AAACTTCAAACAGTTCAAAA	ENSG00000215003.4	RPL15P20	processed_pseudogene	processed_pseudogene	chr16:15932330..15932331,-
chr14:94801492..94801518,-	AACAAGGTTACATTATATGT	ENSG00000240914.1	RPL15P2	processed_pseudogene	processed_pseudogene	chr14:94801492..94801518,-
chr14:22694578..22694579,-	TCTATCCAACTATTTACTAA	ENSG00000242061.1	CTD-2555K7.1	processed_pseudogene	processed_pseudogene	chr14:22694578..22694579,-
chr10:32103318..32103327,-	AAAAGAAAAGGTTAAGACAT	ENSG00000234335.1	RPS4XP11	processed_pseudogene	processed_pseudogene	chr10:32103318..32103327,-
chr21:36487404..36487422,-	TTAACCTAAGTTATACATGA	ENSG00000223741.1	PSMD4P1	processed_pseudogene	processed_pseudogene	chr21:36487404..36487422,-
chr2:103623610..103623622,+	TTCATTATCTGATTAACAGA	ENSG00000231723.1	AC018880.2	processed_pseudogene	processed_pseudogene	chr2:103623610..103623622,+
chrX:24429939..24429948,-	TTAATAAAATGGATGAAGGT	ENSG00000225071.1	GS1-184P14.2	processed_pseudogene	processed_pseudogene	chrX:24429939..24429948,-
chr18:60149547..60149549,+	CACATAAGTAGAAAACATAA	ENSG00000242060.1	RPS3AP49	processed_pseudogene	processed_pseudogene	chr18:60149547..60149549,+
chrX:110346946..110346975,-	CATTGAAGAAATATTTACTG	ENSG00000133136.4	GNG5P2	processed_pseudogene	processed_pseudogene	chrX:110346946..110346975,-
chr10:63222144..63222159,+	AAAAAGTTTATGATTACAGG	ENSG00000234369.1	TATDN1P1	processed_pseudogene	processed_pseudogene	chr10:63222144..63222159,+
chrX:126472806..126472822,+	TTTGGTTAAAAAATAGTAGG	ENSG00000232177.1	MTND4P24	processed_pseudogene	processed_pseudogene	chrX:126472806..126472822,+
chr5:122160168..122160181,+	ACCACTGAAGATTATTAAAA	ENSG00000250803.4	CTC-441N14.4	transcribed_processed_pseudogene	processed_transcript	chr5:122160168..122160181,+
chr1:96584756..96584772,-	ATTTCATAGAGTGTATACTT	ENSG00000234226.5	NDUFS5P2	processed_pseudogene	processed_pseudogene	chr1:96584756..96584772,-
chr11:126067426..126067465,+	GTTATAAGAACTCCAAATAT	ENSG00000254759.1	NAP1L1P1	processed_pseudogene	processed_pseudogene	chr11:126067426..126067465,+
chr6:35555842..35555845,+	GTTCACAATAGTAAAAATGT	ENSG00000219023.1	RP3-340B19.2	processed_pseudogene	processed_pseudogene	chr6:35555842..35555845,+
chr7:20002720..20002723,+	GATAAAAGAAACTGTAGAAT	ENSG00000213860.4	RPL21P75	processed_pseudogene	processed_pseudogene	chr7:20002720..20002723,+
chr1:77774918..77774924,-	AAGAGGTCCATAAAAAAAAA	ENSG00000232672.1	RP4-706L14.2	processed_pseudogene	processed_pseudogene	chr1:77774918..77774924,-
chr1:77774918..77774924,-	TGTGCATAAAACAAATACAT	ENSG00000232672.1	RP4-706L14.2	processed_pseudogene	processed_pseudogene	chr1:77774918..77774924,-
chr1:202472149..202472153,-	TTGTTAAAAAAAATGAGTGG	ENSG00000236439.4	RP11-175B9.3	processed_pseudogene	processed_pseudogene	chr1:202472149..202472153,-
chr17:10258717..10258720,+	ATGATCTGATATTTATCAAC	ENSG00000242692.1	RPS27AP1	processed_pseudogene	processed_pseudogene	chr17:10258717..10258720,+
chr3:48121253..48121260,-	ATAATAAAAAAAGTCAGTGC	ENSG00000236768.1	RP11-1029M24.1	processed_pseudogene	processed_pseudogene	chr3:48121253..48121260,-
chr11:20574128..20574136,+	CTTTCCTATATTCTTAAGAA	ENSG00000255291.1	RP11-701I24.1	processed_pseudogene	processed_pseudogene	chr11:20574128..20574136,+
chr11:56690212..56690273,+	TAGAATTGTCTTCAAAAAGA	ENSG00000238041.3	RP11-59K5.1	processed_pseudogene	processed_pseudogene	chr11:56690212..56690273,+
chr17:10746543..10746544,-	TTATCTGTAAAATGGATAGA	ENSG00000240813.2	RP11-963H4.2	processed_pseudogene	processed_pseudogene	chr17:10746543..10746544,-
chr17:22527307..22527312,+	AAAGATTATGAAGAATGTGT	ENSG00000240103.2	RP11-846F4.6	processed_pseudogene	processed_pseudogene	chr17:22527307..22527312,+
chr15:75322456..75322482,-	AGCCTACATTTATTAAACTA	ENSG00000259790.1	ANP32BP1	transcribed_processed_pseudogene	transcribed_processed_pseudogene	chr15:75322456..75322482,-
chr10:37820999..37821010,-	AGTACATCAGATTTAACAAA	ENSG00000228828.1	RP11-162G10.1	processed_pseudogene	processed_pseudogene	chr10:37820999..37821010,-
chr10:37820999..37821010,-	AAATACATGCAAAACAGAAT	ENSG00000228828.1	RP11-162G10.1	processed_pseudogene	processed_pseudogene	chr10:37820999..37821010,-
chr10:32511770..32511808,-	GCATAAATTTATATAGTAGC	ENSG00000231245.2	C1DP1	processed_pseudogene	processed_pseudogene	chr10:32511770..32511808,-
chr10:32511770..32511808,-	GTGTATAAAAAGCTATACAT	ENSG00000231245.2	C1DP1	processed_pseudogene	processed_pseudogene	chr10:32511770..32511808,-
chr12:31754661..31754676,+	CTAAAACTAATAGATTCAGA	ENSG00000223722.3	RP11-467L13.5	processed_pseudogene	processed_pseudogene	chr12:31754661..31754676,+
chr15:30044436..30044439,+	TTCAATAAATCATATCACTG	ENSG00000260174.1	CTD-2022H16.3	processed_pseudogene	processed_pseudogene	chr15:30044436..30044439,+
chr21:23409220..23409224,-	TTTATGTGCAAATTCTAAAG	ENSG00000237569.1	TUBAP	processed_pseudogene	processed_pseudogene	chr21:23409220..23409224,-
chrX:76335863..76335881,-	AAGATATATATTTCAGGGAA	ENSG00000213684.4	LDHBP2	processed_pseudogene	processed_pseudogene	chrX:76335863..76335881,-
chr11:60077226..60077242,+	ACTTCAGTTACAAAATAAAC	ENSG00000255331.1	RP11-736I10.2	processed_pseudogene	processed_pseudogene	chr11:60077226..60077242,+
chr4:110146362..110146364,+	AAAAAATCATGCAAATCAAG	ENSG00000248200.2	RP11-115A14.1	processed_pseudogene	processed_pseudogene	chr4:110146362..110146364,+
chr2:145337211..145337218,+	ATTCACATTTACAAGAAGAA	ENSG00000214064.3	RPL6P5	processed_pseudogene	processed_pseudogene	chr2:145337211..145337218,+
chr9:114845601..114845632,+	AAGAGTATACATGAAGAAAA	ENSG00000229817.1	RP11-78H18.2	processed_pseudogene	processed_pseudogene	chr9:114845601..114845632,+
chr15:34490735..34490750,-	TTTGGTAAAGTTTAAAAGGT	ENSG00000259917.1	HNRNPLP2	unprocessed_pseudogene	unprocessed_pseudogene	chr15:34490735..34490750,-
chr15:34490735..34490750,-	AGTAGTTTCTGTATTTAAGA	ENSG00000259917.1	HNRNPLP2	unprocessed_pseudogene	unprocessed_pseudogene	chr15:34490735..34490750,-
chrX:126472806..126472822,+	TTTGGTTAAAAAATAGTAGG	ENSG00000231501.1	MTND4LP1	processed_pseudogene	processed_pseudogene	chrX:126472806..126472822,+
chr6:36673800..36673804,+	AATCTTGATAAATTGATAGC	ENSG00000213500.3	LAP3P2	processed_pseudogene	processed_pseudogene	chr6:36673800..36673804,+
chr14:30821387..30821401,+	TTTGAACAAACGAAAAACAT	ENSG00000213867.4	RP11-829H16.2	processed_pseudogene	processed_pseudogene	chr14:30821387..30821401,+
chr13:72703649..72703654,+	TATATCAAAAGCCTTTAAAG	ENSG00000226617.1	RPL21P110	processed_pseudogene	processed_pseudogene	chr13:72703649..72703654,+
chr1:182335999..182336025,+	TGATAAAAAGAAACTAGTGA	ENSG00000231684.3	EIF1P3	processed_pseudogene	processed_pseudogene	chr1:182335999..182336025,+
chr10:63903265..63903269,-	GTATTTGGATAGTTAAAACA	ENSG00000213609.3	RP11-170M17.2	processed_pseudogene	processed_pseudogene	chr10:63903265..63903269,-
chr18:1363899..1363915,-	ATACTTTAGTATCAAATGGA	ENSG00000265417.1	RP11-288C17.1	processed_pseudogene	processed_pseudogene	chr18:1363899..1363915,-
chr5:166029329..166029331,-	TGACATGTAATAAATATCTG	ENSG00000254252.1	RPL7P20	processed_pseudogene	processed_pseudogene	chr5:166029329..166029331,-
chr12:21448293..21448315,-	AGCATTTCATAAGAACAAAA	ENSG00000256021.1	TCEB1P31	processed_pseudogene	processed_pseudogene	chr12:21448293..21448315,-
chr3:151770412..151770434,+	TATACTTAGCAGAAATACAA	ENSG00000240602.6	AADACP1	transcribed_unprocessed_pseudogene	processed_transcript	chr3:151770412..151770434,+
chrX:99721182..99721200,-	TTTAGCATTTGTTGAAAAAC	ENSG00000215070.4	XRCC6P5	processed_pseudogene	processed_pseudogene	chrX:99721182..99721200,-
chr6:52688642..52688666,+	TCACTATTTAAAATCAGGTT	ENSG00000271227.1	RP1-152L7.8	processed_pseudogene	processed_pseudogene	chr6:52688642..52688666,+
chr6:52688642..52688666,+	GAGAAACATCTATATAAATG	ENSG00000271227.1	RP1-152L7.8	processed_pseudogene	processed_pseudogene	chr6:52688642..52688666,+
chr17:31059084..31059124,-	AATTAAAACTGTACAAATCC	ENSG00000265798.5	RP11-271K11.5	transcribed_unprocessed_pseudogene	processed_transcript	chr17:31059084..31059124,-
chr5:14653388..14653392,-	AAAATCTATTGATGAAAGCT	ENSG00000250182.3	EEF1A1P13	processed_pseudogene	processed_pseudogene	chr5:14653388..14653392,-
chrX:136985726..136985739,-	AAAGAGTAACAAAAATCCTT	ENSG00000237307.2	SRRM1P3	processed_pseudogene	processed_pseudogene	chrX:136985726..136985739,-
chrX:136985726..136985739,-	TAAAATCCCCATTTAAAAAC	ENSG00000237307.2	SRRM1P3	processed_pseudogene	processed_pseudogene	chrX:136985726..136985739,-
chr3:142827593..142827626,-	GTGACTCTTAAATTTAAATC	ENSG00000240950.1	RP11-372E1.1	processed_pseudogene	processed_pseudogene	chr3:142827593..142827626,-
chr7:138404643..138404654,-	AAAAGAATTCAGAATTGATG	ENSG00000213237.4	AC008155.1	processed_pseudogene	processed_pseudogene	chr7:138404643..138404654,-
chr4:68218002..68218019,-	TAAAATCTCAACTATCATTG	ENSG00000250026.4	TMPRSS11BNL	transcribed_unprocessed_pseudogene	processed_transcript	chr4:68218002..68218019,-
chr4:68218002..68218019,-	TATATCAGCACATTATGTAT	ENSG00000250026.4	TMPRSS11BNL	transcribed_unprocessed_pseudogene	processed_transcript	chr4:68218002..68218019,-
chrX:23075581..23075611,+	AGATATCATCATGTATACTA	ENSG00000174028.6	FAM3C2	processed_pseudogene	processed_pseudogene	chrX:23075581..23075611,+
chr15:49794020..49794053,+	ATATTCTTCATCACAATAAG	ENSG00000259388.1	CTD-2647E9.1	processed_pseudogene	processed_pseudogene	chr15:49794020..49794053,+
chr1:211442251..211442284,+	TCTATCAAAAGTCAATTCAA	ENSG00000238137.2	ARPC3P2	processed_pseudogene	processed_pseudogene	chr1:211442251..211442284,+
chr8:30351852..30351862,+	TGTTGAAAAACAATAGGAAA	ENSG00000127589.4	TUBBP1	transcribed_processed_pseudogene	processed_transcript	chr8:30351852..30351862,+
chr6:10118431..10118434,+	AGAAAAAAATGCAAGTGAAA	ENSG00000216368.2	RP3-486D24.1	processed_pseudogene	processed_pseudogene	chr6:10118431..10118434,+
chr2:207681451..207681492,+	TCATAAGATAAATACAAGTG	ENSG00000213082.3	PPP1R14BP2	processed_pseudogene	processed_pseudogene	chr2:207681451..207681492,+
chr7:27269752..27269753,-	TGTTAGCAAAATCATAAAGT	ENSG00000213783.4	RPL35P4	processed_pseudogene	processed_pseudogene	chr7:27269752..27269753,-
chr20:51734484..51734486,+	AAAGATATGACTTTCTTAAG	ENSG00000215444.2	RP5-827A12.2	processed_pseudogene	processed_pseudogene	chr20:51734484..51734486,+
chr1:84637111..84637128,-	AAAAAACAATGACAGTGAAA	ENSG00000232622.1	RP11-484D4.3	processed_pseudogene	processed_pseudogene	chr1:84637111..84637128,-
chr1:629904..629938,+	AATTTGGTATATGATTGAGA	ENSG00000225630.1	MTND2P28	unprocessed_pseudogene	unprocessed_pseudogene	chr1:629904..629938,+
chr5:98213380..98213394,+	TGACAGAAAAAGAAATACAA	ENSG00000238000.1	RP11-274E7.2	processed_pseudogene	processed_pseudogene	chr5:98213380..98213394,+
chr8:62857129..62857131,-	AGCAAATAATGTTAAGAGAA	ENSG00000253517.1	XRCC6P4	processed_pseudogene	processed_pseudogene	chr8:62857129..62857131,-
chr5:93683812..93683819,-	ACATACTGTATATTCAGAAA	ENSG00000249353.2	NPM1P27	processed_pseudogene	processed_pseudogene	chr5:93683812..93683819,-
chrX:63299721..63299746,-	AAAACTAAACAAGAAGAAAG	ENSG00000230823.3	CBX1P1	processed_pseudogene	processed_pseudogene	chrX:63299721..63299746,-
chr14:69886157..69886164,-	AATACAAGTTAGAATACAAG	ENSG00000242071.3	RPL7AP6	processed_pseudogene	processed_pseudogene	chr14:69886157..69886164,-
chr6:86087173..86087176,-	AATCTGATAATTATGTGAGT	ENSG00000220069.1	RPL7P27	processed_pseudogene	processed_pseudogene	chr6:86087173..86087176,-
chr20:34476492..34476496,-	ATGTGAATTCATAAATGTGA	ENSG00000181741.7	FDX1P1	processed_pseudogene	processed_pseudogene	chr20:34476492..34476496,-
chr8:8244516..8244560,-	AATCTTACAATATCAGAAGT	ENSG00000253981.4	ALG1L13P	transcribed_unprocessed_pseudogene	processed_transcript	chr8:8244516..8244560,-
chr8:66986414..66986420,-	AAATTAGGGAGAAAAGATTA	ENSG00000253223.1	RP11-409C19.2	processed_pseudogene	processed_pseudogene	chr8:66986414..66986420,-
chr1:101787291..101787298,-	TAATGGTTCACTATATTTGA	ENSG00000183298.5	RP11-556K13.1	processed_pseudogene	processed_pseudogene	chr1:101787291..101787298,-
chr10:69590503..69590508,-	GATGGGGAATAAAATAATTA	ENSG00000230755.1	RP11-343J3.7	processed_pseudogene	processed_pseudogene	chr10:69590503..69590508,-
chr10:69590503..69590508,-	ACCTTTAAAGTTAAAAACTG	ENSG00000230755.1	RP11-343J3.7	processed_pseudogene	processed_pseudogene	chr10:69590503..69590508,-
chr7:94695831..94695841,-	AAAATATTTGAAAATCAGCC	ENSG00000232385.2	RPS3AP25	processed_pseudogene	processed_pseudogene	chr7:94695831..94695841,-
chr15:71341741..71341750,-	TATAATAAAAACCTAGTAGG	ENSG00000212664.5	RP11-592N21.1	processed_pseudogene	processed_pseudogene	chr15:71341741..71341750,-
chr6:23102656..23102667,+	GGTTAAAAATATTAACCTGA	ENSG00000218476.2	RP11-108N13.1	processed_pseudogene	processed_pseudogene	chr6:23102656..23102667,+
chr6:23102656..23102667,+	TTTCTACATTAATTCTGTGT	ENSG00000218476.2	RP11-108N13.1	processed_pseudogene	processed_pseudogene	chr6:23102656..23102667,+
chr12:63821529..63821543,+	AAAAAATAAAAGTCTATGGC	ENSG00000255642.1	PABPC1P4	processed_pseudogene	processed_pseudogene	chr12:63821529..63821543,+
chr15:85330214..85330242,-	TAAAGGATATTTACAAGGAA	ENSG00000218052.5	ADAMTS7P4	transcribed_unprocessed_pseudogene	processed_transcript	chr15:85330214..85330242,-
chr11:94189008..94189037,-	AAAGAAATTACCCAAAACTA	ENSG00000256745.1	RP11-680H20.1	processed_pseudogene	processed_pseudogene	chr11:94189008..94189037,-
chr2:106289093..106289100,-	TAATTATTCTTTCTACGTGT	ENSG00000230353.5	AC114755.2	processed_pseudogene	processed_pseudogene	chr2:106289093..106289100,-
chr1:91600116..91600135,+	ATACCTCAAAAACAATAATG	ENSG00000229067.1	RP11-91I11.1	processed_pseudogene	processed_pseudogene	chr1:91600116..91600135,+
chr2:206040392..206040405,+	ATCGTAAAGAACATTAATGA	ENSG00000237041.1	AC007679.4	processed_pseudogene	processed_pseudogene	chr2:206040392..206040405,+
chrX:88097258..88097260,-	TATTGAAGAAAATAACCCTT	ENSG00000230956.2	RP3-452M16.1	processed_pseudogene	processed_pseudogene	chrX:88097258..88097260,-
chr6:26195536..26195567,+	AAAGACTGAAGTAAAGAAAA	ENSG00000216331.1	HIST1H1PS1	processed_pseudogene	processed_pseudogene	chr6:26195536..26195567,+
chr9:30832246..30832253,-	AAGGAAATACATATTATCCA	ENSG00000233278.1	RPS26P2	processed_pseudogene	processed_pseudogene	chr9:30832246..30832253,-
chr14:105979161..105979172,-	AAGTATTGTTAAAGAAACAG	ENSG00000225200.2	AB019441.29	processed_pseudogene	processed_pseudogene	chr14:105979161..105979172,-
chr2:176201372..176201385,-	AAAAATAAATGCAATGACTG	ENSG00000218175.2	AC016739.2	processed_pseudogene	processed_pseudogene	chr2:176201372..176201385,-
chr9:81913436..81913446,+	ATAATGATATCCAAAAGGTA	ENSG00000240632.5	SPATA31D5P	transcribed_unprocessed_pseudogene	processed_transcript	chr9:81913436..81913446,+
chr19:11523354..11523356,+	TGAATTTACTATTCATTAGG	ENSG00000213303.3	CTC-398G3.2	processed_pseudogene	processed_pseudogene	chr19:11523354..11523356,+
chr8:66768022..66768031,-	TAAGTATTCTATAAGTGATG	ENSG00000213005.3	PTTG3P	processed_pseudogene	processed_pseudogene	chr8:66768022..66768031,-
chr8:66768022..66768031,-	GAATAGTAATAACTTATGGT	ENSG00000213005.3	PTTG3P	processed_pseudogene	processed_pseudogene	chr8:66768022..66768031,-
chr6:34616517..34616526,+	TAAGGATTAAGAAACAAAAG	ENSG00000216636.1	RPL7P25	processed_pseudogene	processed_pseudogene	chr6:34616517..34616526,+
chr1:165698724..165698759,+	GCATTATACAATTACAGAAA	ENSG00000215838.4	RP11-466F5.6	transcribed_processed_pseudogene	processed_transcript	chr1:165698724..165698759,+
chr18:32511668..32511674,+	TCTATTAAAAATGCAAAGAC	ENSG00000260389.1	WBP11P1	transcribed_processed_pseudogene	processed_transcript	chr18:32511668..32511674,+
chr6:87298708..87298716,+	TTAATCAAAACCATGGAAAT	ENSG00000216990.2	HSPD1P10	processed_pseudogene	processed_pseudogene	chr6:87298708..87298716,+
chr1:86784871..86784889,+	TGATTTGTGGAATATAAAGA	ENSG00000230721.1	RP4-612B15.2	processed_pseudogene	processed_pseudogene	chr1:86784871..86784889,+
chr17:80602947..80602956,-	AAAAATAAACAGCATGATGA	ENSG00000232083.3	RPL31P7	processed_pseudogene	processed_pseudogene	chr17:80602947..80602956,-
chr2:74754847..74754851,-	TGAACCATTAATTATGTCAA	ENSG00000224646.2	AC007387.2	processed_pseudogene	processed_pseudogene	chr2:74754847..74754851,-
chr10:21028979..21028993,+	GTAATGATAACAATGTGTAT	ENSG00000228753.1	EIF4BP2	processed_pseudogene	processed_pseudogene	chr10:21028979..21028993,+
chr10:21028979..21028993,+	AGAAAAAGCATAGAATAAAC	ENSG00000228753.1	EIF4BP2	processed_pseudogene	processed_pseudogene	chr10:21028979..21028993,+
chr5:100050627..100050653,-	TTCTAGGTCAAATAATAGAA	ENSG00000270350.1	RP11-475J5.9	processed_pseudogene	processed_pseudogene	chr5:100050627..100050653,-
chr19:41829605..41829614,+	AAAAATGAAACACTATGACT	ENSG00000269119.1	HNRNPA1P52	processed_pseudogene	processed_pseudogene	chr19:41829605..41829614,+
chr3:101599661..101599670,-	TCAAAATTAATCATAACTGG	ENSG00000243396.1	RP11-454H13.1	processed_pseudogene	processed_pseudogene	chr3:101599661..101599670,-
chr2:221944189..221944206,+	ATTAATACTTCAAAGACCTA	ENSG00000233868.1	AC009302.2	processed_pseudogene	processed_pseudogene	chr2:221944189..221944206,+
chr8:26771661..26771668,+	TTTGTAAATTGAGTAATTGG	ENSG00000240519.1	RP11-384C12.1	processed_pseudogene	processed_pseudogene	chr8:26771661..26771668,+
chr18:47630022..47630042,+	AAATGTTTCTTTAATAGCTG	ENSG00000267156.1	TPMTP1	processed_pseudogene	processed_pseudogene	chr18:47630022..47630042,+
chr2:79138423..79138428,-	TCAGTAATCCAAAATAACTT	ENSG00000204787.7	REG1P	transcribed_unprocessed_pseudogene	processed_transcript	chr2:79138423..79138428,-
chr18:70430201..70430221,+	TAGAAAAGCTTCTAAAACAA	ENSG00000214255.5	RPS2P6	processed_pseudogene	processed_pseudogene	chr18:70430201..70430221,+
chr15:62953031..62953068,+	AATGAAGAAAGAAATCATGA	ENSG00000259394.2	RP11-244F12.1	processed_pseudogene	processed_pseudogene	chr15:62953031..62953068,+
chr12:51106755..51106758,+	GAAATAAGTCTAGAAAACTA	ENSG00000244540.2	RP11-416A17.1	processed_pseudogene	processed_pseudogene	chr12:51106755..51106758,+
chr1:109651349..109651355,+	AACTGAAATTTGAATAGTGA	ENSG00000235045.2	RPL7P8	processed_pseudogene	processed_pseudogene	chr1:109651349..109651355,+
chr9:5098357..5098369,+	AGGCCTTAAAATTAAGATAA	ENSG00000235917.1	RP11-39K24.14	unprocessed_pseudogene	unprocessed_pseudogene	chr9:5098357..5098369,+
chr9:5098357..5098369,+	AACCCTTAAATGAAAAAGAA	ENSG00000235917.1	RP11-39K24.14	unprocessed_pseudogene	unprocessed_pseudogene	chr9:5098357..5098369,+
chr7:7980295..7980307,+	ATATCTCAAGAAATTAAAGC	ENSG00000233264.2	AC006042.8	processed_pseudogene	processed_pseudogene	chr7:7980295..7980307,+
chr7:7980295..7980307,+	AGTCAATAGAAACTGAAAAT	ENSG00000233264.2	AC006042.8	processed_pseudogene	processed_pseudogene	chr7:7980295..7980307,+
chr9:2900833..2900847,-	ATGCATTCTAAACTTTACAA	ENSG00000229184.2	ATP5HP2	processed_pseudogene	processed_pseudogene	chr9:2900833..2900847,-
chr2:203635985..203636011,-	AGAATTGGAAATATATGGTA	ENSG00000233459.1	AC125238.2	processed_pseudogene	processed_pseudogene	chr2:203635985..203636011,-
chr11:34336071..34336107,-	TTACTCTTTAGTTAAAACGT	ENSG00000254708.1	RP1-145M24.1	processed_pseudogene	processed_pseudogene	chr11:34336071..34336107,-
chr6:116453615..116453640,-	ATCAAGTCTGCTATAAAAAA	ENSG00000217241.1	CBX3P9	processed_pseudogene	processed_pseudogene	chr6:116453615..116453640,-
chr6:116453615..116453640,-	AAACTACATTGTGAAAAATG	ENSG00000217241.1	CBX3P9	processed_pseudogene	processed_pseudogene	chr6:116453615..116453640,-
chr6:116453615..116453640,-	CTTTGTTAACAAATATGAGA	ENSG00000217241.1	CBX3P9	processed_pseudogene	processed_pseudogene	chr6:116453615..116453640,-
chr12:66037191..66037193,+	ATATTGTAGATGTAAGAGAA	ENSG00000213343.5	RPL21P18	processed_pseudogene	processed_pseudogene	chr12:66037191..66037193,+
chr19:20257741..20257752,+	ATAAAGGAAAAAACAAGGTT	ENSG00000213985.4	AC078899.1	processed_pseudogene	processed_pseudogene	chr19:20257741..20257752,+
chr5:136857501..136857519,+	TAGAAAGATTATTTATACCC	ENSG00000248616.1	CTB-1I21.2	processed_pseudogene	processed_pseudogene	chr5:136857501..136857519,+
chr19:41521965..41521983,-	GAATTTATGTATCCAATCAA	ENSG00000269800.1	PLEKHA3P1	processed_pseudogene	processed_pseudogene	chr19:41521965..41521983,-
chr3:160584920..160584928,+	TCAAAAAAAAAGGAAGACAA	ENSG00000242285.1	RPL6P8	processed_pseudogene	processed_pseudogene	chr3:160584920..160584928,+
chr10:120355224..120355227,-	CTTTGAACTGATATTTATGT	ENSG00000220842.6	RP11-572P18.1	processed_pseudogene	processed_pseudogene	chr10:120355224..120355227,-
chr16:7126656..7126662,-	TTGTATTCAAAACATAGTAG	ENSG00000240419.1	RP11-545E8.1	processed_pseudogene	processed_pseudogene	chr16:7126656..7126662,-
chr16:7126656..7126662,-	AAACATACAAAAAAATGAGC	ENSG00000240419.1	RP11-545E8.1	processed_pseudogene	processed_pseudogene	chr16:7126656..7126662,-
chr5:88381917..88381922,+	TTATATGTTCCTATATGTAC	ENSG00000240083.2	RPS3AP22	processed_pseudogene	processed_pseudogene	chr5:88381917..88381922,+
chr15:65772149..65772156,-	ATGTATCTTATAAAAAAGGC	ENSG00000259924.1	RP11-16E23.4	processed_pseudogene	processed_pseudogene	chr15:65772149..65772156,-
chr5:126628448..126628452,-	TTTATCATTATGCAGAATGA	ENSG00000230929.5	RP11-395C3.1	processed_pseudogene	processed_pseudogene	chr5:126628448..126628452,-
chr8:60939818..60939842,-	AAATAATGATAGCATAGATG	ENSG00000255397.1	AC022182.2	processed_pseudogene	processed_pseudogene	chr8:60939818..60939842,-
chr12:122364737..122364740,+	TCTGTTAGAAAAATAAAGTG	ENSG00000214760.2	RPL21P1	processed_pseudogene	processed_pseudogene	chr12:122364737..122364740,+
chr8:67406478..67406490,+	CAATAAGAAATAATTGCCTA	ENSG00000241961.1	RP11-7F18.1	processed_pseudogene	processed_pseudogene	chr8:67406478..67406490,+
chrX:123514357..123514361,+	GGTGATACAAATTAAAATAG	ENSG00000179101.5	RP11-349N19.2	processed_pseudogene	processed_pseudogene	chrX:123514357..123514361,+
chr1:78091494..78091513,+	TTTAACATTCTTGTATGCAA	ENSG00000213560.4	RP11-386I14.3	processed_pseudogene	processed_pseudogene	chr1:78091494..78091513,+
chrX:105405617..105405632,+	ATGCTACACTATGTTATAAA	ENSG00000181819.14	KCTD9P2	processed_pseudogene	processed_pseudogene	chrX:105405617..105405632,+
chr10:75276825..75276826,-	GAAAATAATCAGCAAAAGAT	ENSG00000233313.2	HMGA1P5	processed_pseudogene	processed_pseudogene	chr10:75276825..75276826,-
chrY:5338977..5338981,-	AAGAAGCAGAAACTATAATT	ENSG00000235001.3	EIF4A1P2	processed_pseudogene	processed_pseudogene	chrY:5338977..5338981,-
chrX:126471726..126471738,+	CAGGATAAGAATATAAACTT	ENSG00000230916.2	RP11-10B2.1	processed_pseudogene	processed_pseudogene	chrX:126471726..126471738,+
chr12:5583777..5583786,+	TTAAAGAAGTTGAATATTGG	ENSG00000255973.1	RP11-592H6.3	processed_pseudogene	processed_pseudogene	chr12:5583777..5583786,+
chr1:62038811..62038837,+	TGTTACTAATTAAATAGTGC	ENSG00000236646.1	LAMTOR5P1	processed_pseudogene	processed_pseudogene	chr1:62038811..62038837,+
chr12:42286897..42286929,+	ATCTTTACAAGAATTGAATG	ENSG00000257674.1	RP11-76E16.2	processed_pseudogene	processed_pseudogene	chr12:42286897..42286929,+
chr13:102880115..102880133,+	TCAATGACATAATTTAACCT	ENSG00000250878.3	METTL21EP	transcribed_unprocessed_pseudogene	processed_transcript	chr13:102880115..102880133,+
chr13:102880115..102880133,+	TAATGGAAGAGATCTAAATT	ENSG00000250878.3	METTL21EP	transcribed_unprocessed_pseudogene	processed_transcript	chr13:102880115..102880133,+
chr6:138650950..138650965,-	AACTGAAGAAATACCAATAA	ENSG00000216802.1	RP11-390P2.2	processed_pseudogene	processed_pseudogene	chr6:138650950..138650965,-
chr3:25749432..25749461,+	ATTATTCACCTTAAAAAGGA	ENSG00000213872.3	AC092798.2	processed_pseudogene	processed_pseudogene	chr3:25749432..25749461,+
chr3:25749432..25749461,+	TACCAAAAATAATTGAAACC	ENSG00000213872.3	AC092798.2	processed_pseudogene	processed_pseudogene	chr3:25749432..25749461,+
chr4:188106500..188106504,+	TTGCAAATCTCTTTAATTGA	ENSG00000241011.1	RP11-713C19.1	processed_pseudogene	processed_pseudogene	chr4:188106500..188106504,+
chrX:26747922..26747931,+	ACTATAATAATGTAGTCAAG	ENSG00000236683.3	HMGA1P1	processed_pseudogene	processed_pseudogene	chrX:26747922..26747931,+
chr1:194188899..194188911,+	GAACATTATAATAAACGTGA	ENSG00000233057.1	EEF1A1P14	processed_pseudogene	processed_pseudogene	chr1:194188899..194188911,+
chr2:37194760..37194761,-	CAGATTGAAAAAAAGAAAAG	ENSG00000233159.1	AC007390.4	processed_pseudogene	processed_pseudogene	chr2:37194760..37194761,-
chr3:134356424..134356468,-	GCAAATGCAAATGTTTAAAA	ENSG00000214289.2	RPL39P5	transcribed_processed_pseudogene	processed_transcript	chr3:134356424..134356468,-
chr13:36939545..36939547,-	GCAAAATTCTCTAAATAGAA	ENSG00000226161.1	EIF4A1P5	processed_pseudogene	processed_pseudogene	chr13:36939545..36939547,-
chr17:44720612..44720616,-	TTAATCATATAGCCAAAAAG	ENSG00000240305.1	RP11-1072C15.1	processed_pseudogene	processed_pseudogene	chr17:44720612..44720616,-
chr3:182461071..182461085,-	AAATGGTAAAAGCAAAAACT	ENSG00000244199.1	EIF4EP3	processed_pseudogene	processed_pseudogene	chr3:182461071..182461085,-
chr11:127941692..127941714,-	CTAACTAAAACAGAAAAAAG	ENSG00000254612.2	RP11-676M6.1	processed_pseudogene	processed_pseudogene	chr11:127941692..127941714,-
chr3:149276687..149276692,-	TTATTATCTGAAGCAAAAGT	ENSG00000240216.6	CPHL1P	unitary_pseudogene	unitary_pseudogene	chr3:149276687..149276692,-
chr9:15588253..15588264,+	TTTAAAAATATGGAAGCAGT	ENSG00000231376.1	HMGN2P16	processed_pseudogene	processed_pseudogene	chr9:15588253..15588264,+
chr16:57603112..57603114,+	CAATTAAAAATGTGTAAAGC	ENSG00000260828.1	HMGB3P32	processed_pseudogene	processed_pseudogene	chr16:57603112..57603114,+
chr19:29957010..29957015,-	ATTCTTAAAAAGACTACTCT	ENSG00000242100.2	RPL9P32	processed_pseudogene	processed_pseudogene	chr19:29957010..29957015,-
chr19:29957010..29957015,-	AATCCAAAAGAATTATAAGC	ENSG00000242100.2	RPL9P32	processed_pseudogene	processed_pseudogene	chr19:29957010..29957015,-
chr1:147204950..147204990,-	ACGAAATGGAATGAAAAAAA	ENSG00000226015.2	CCT8P1	processed_pseudogene	processed_pseudogene	chr1:147204950..147204990,-
chr12:120845711..120845739,-	AATTAAAATAGTAATTGGGG	ENSG00000213137.3	ARF1P2	processed_pseudogene	processed_pseudogene	chr12:120845711..120845739,-
chrX:72044517..72044523,+	TAATGATTACATAAGAAGAG	ENSG00000196933.5	RPS26P11	processed_pseudogene	processed_pseudogene	chrX:72044517..72044523,+
chr5:173086281..173086291,-	GAAAAGAATAAGTTACTTAG	ENSG00000253439.1	CDC42P5	processed_pseudogene	processed_pseudogene	chr5:173086281..173086291,-
chr5:134267380..134267388,+	TATTTAGCTTAATTAGAGTG	ENSG00000239615.1	CTD-2410N18.1	processed_pseudogene	processed_pseudogene	chr5:134267380..134267388,+
chr7:14071398..14071400,-	GGAAGTACAAAAAAAATTAC	ENSG00000223445.1	RPL6P21	processed_pseudogene	processed_pseudogene	chr7:14071398..14071400,-
chr2:201066677..201066686,+	TAGTCATAAAATATGGTAAG	ENSG00000226658.1	AC005037.4	processed_pseudogene	processed_pseudogene	chr2:201066677..201066686,+
chr13:54441342..54441344,-	GAGTAAAAAAATCATATCAG	ENSG00000136149.6	RPL13AP25	processed_pseudogene	processed_pseudogene	chr13:54441342..54441344,-
chr6:3978104..3978136,+	CAAAATTCAAAAAAAGGTAC	ENSG00000216657.1	GLRX3P2	processed_pseudogene	processed_pseudogene	chr6:3978104..3978136,+
chr14:68339549..68339550,-	TGTTGAGAAAATTAGAGAAT	ENSG00000240210.3	RP11-204K16.1	processed_pseudogene	processed_pseudogene	chr14:68339549..68339550,-
chr1:108992255..108992256,+	GAGGAAATAACAGATTAATA	ENSG00000244716.3	RP11-20O24.4	processed_pseudogene	processed_pseudogene	chr1:108992255..108992256,+
chr4:187970204..187970214,+	ATTTACATACAAAAGTCACA	ENSG00000213331.4	RP11-713C19.2	processed_pseudogene	processed_pseudogene	chr4:187970204..187970214,+
chr8:26547667..26547678,+	GAAAGACAAAAAACAATTTG	ENSG00000253208.1	RP11-1G11.2	processed_pseudogene	processed_pseudogene	chr8:26547667..26547678,+
chr1:169474151..169474162,-	TCAAACTACAAATAAAAGCA	ENSG00000234604.2	RP1-206D15.5	processed_pseudogene	processed_pseudogene	chr1:169474151..169474162,-
chr20:1160624..1160642,+	GAATAGAGAGATATATAAGA	ENSG00000215388.3	ACTG1P3	processed_pseudogene	processed_pseudogene	chr20:1160624..1160642,+
chr13:36922466..36922482,+	AAATGTTACAAAGTGTTGAA	ENSG00000228825.1	LAMTOR3P1	processed_pseudogene	processed_pseudogene	chr13:36922466..36922482,+
chr12:19941192..19941208,+	AGAAGAGCTAATATTTCAAA	ENSG00000256849.1	RP11-405A12.1	processed_pseudogene	processed_pseudogene	chr12:19941192..19941208,+
chr17:15782984..15783016,+	AAATTAGTAAGTGAAAGAGT	ENSG00000227018.1	IL6STP1	processed_pseudogene	processed_pseudogene	chr17:15782984..15783016,+
chr9:133079898..133079902,+	GCTAATTTCTCTTTCTATAA	ENSG00000170827.8	CELP	transcribed_unprocessed_pseudogene	processed_transcript	chr9:133079898..133079902,+
chr4:98025338..98025348,+	AATATAAAACACCCAAATAC	ENSG00000242697.2	RPL5P12	processed_pseudogene	processed_pseudogene	chr4:98025338..98025348,+
chr4:98025338..98025348,+	TAAGGATTAATTAATACAGC	ENSG00000242697.2	RPL5P12	processed_pseudogene	processed_pseudogene	chr4:98025338..98025348,+
chr5:98833381..98833390,+	AGTCAAATTATTTAAGGAAG	ENSG00000250162.1	CSNK1A1P3	processed_pseudogene	processed_pseudogene	chr5:98833381..98833390,+
chr4:103572104..103572125,+	AACAGAAAATATGTGTAAGA	ENSG00000251571.1	DDX3P3	processed_pseudogene	processed_pseudogene	chr4:103572104..103572125,+
chr7:55260268..55260282,-	ATTACTATCTTTATAGGACA	ENSG00000230564.1	CALM1P2	processed_pseudogene	processed_pseudogene	chr7:55260268..55260282,-
chrX:64432180..64432184,+	ATCATCAAATACCTATAAGT	ENSG00000230889.2	SHC1P1	processed_pseudogene	processed_pseudogene	chrX:64432180..64432184,+
chr4:94369768..94369777,+	TAAAAGGAAATATATCTGGA	ENSG00000241103.1	RP11-398J16.1	processed_pseudogene	processed_pseudogene	chr4:94369768..94369777,+
chr4:94369768..94369777,+	TGATCACTTCACATAAAATA	ENSG00000241103.1	RP11-398J16.1	processed_pseudogene	processed_pseudogene	chr4:94369768..94369777,+
chr7:133315440..133315442,-	AGTCATAAAACATGAAAGAA	ENSG00000235429.1	AC083875.2	processed_pseudogene	processed_pseudogene	chr7:133315440..133315442,-
chr12:52885357..52885359,+	AATAATATGGAAAAAAGCTC	ENSG00000241146.1	RPL7P41	processed_pseudogene	processed_pseudogene	chr12:52885357..52885359,+
chr1:202767532..202767533,-	TCTCTAAGATTAAAAAAGGA	ENSG00000235449.2	RP11-480I12.2	processed_pseudogene	processed_pseudogene	chr1:202767532..202767533,-
chr5:161751833..161751834,-	ATCTGAGAATGAATAAATGA	ENSG00000118990.5	GLRXP3	processed_pseudogene	processed_pseudogene	chr5:161751833..161751834,-
chr17:35566458..35566475,+	TATCACTATTTGTAAAAAGG	ENSG00000242660.1	RP11-1094M14.1	processed_pseudogene	processed_pseudogene	chr17:35566458..35566475,+
chr1:72274613..72274638,+	ATTCTAAATTGAATAGTCCA	ENSG00000233994.2	GDI2P2	processed_pseudogene	processed_pseudogene	chr1:72274613..72274638,+
chr10:67793729..67793742,+	TATATGCGAATCTATTAGAA	ENSG00000225922.1	RP11-57G10.1	processed_pseudogene	processed_pseudogene	chr10:67793729..67793742,+
chr19:52110784..52110800,-	TATGCTTAAGAAGTAGAAAA	ENSG00000270248.1	CTC-471J1.10	processed_pseudogene	processed_pseudogene	chr19:52110784..52110800,-
chr5:24170190..24170225,+	TATATTTAATATTGGTGGGA	ENSG00000226432.3	CTD-2015B23.2	processed_pseudogene	processed_pseudogene	chr5:24170190..24170225,+
chr5:24170190..24170225,+	TTCTTTGATATTAGAGAAGA	ENSG00000226432.3	CTD-2015B23.2	processed_pseudogene	processed_pseudogene	chr5:24170190..24170225,+
chr3:185246561..185246563,-	GCATATAAAGAATGATGAAA	ENSG00000229704.1	EIF2S2P2	processed_pseudogene	processed_pseudogene	chr3:185246561..185246563,-
chr3:185246561..185246563,-	TAGAAAACATTTGAATCAAG	ENSG00000229704.1	EIF2S2P2	processed_pseudogene	processed_pseudogene	chr3:185246561..185246563,-
chr5:99996483..99996492,+	CATTGAAAATATTGAGAATG	ENSG00000249963.1	EEF1A1P20	processed_pseudogene	processed_pseudogene	chr5:99996483..99996492,+
chrX:137325081..137325084,-	TACTTTCTCTAAAACAAAAG	ENSG00000214748.2	RP11-332E4.1	processed_pseudogene	processed_pseudogene	chrX:137325081..137325084,-
chr4:143350141..143350143,-	GTATTTCTGTTCATTTAACA	ENSG00000228981.3	RP11-364L4.1	processed_pseudogene	processed_pseudogene	chr4:143350141..143350143,-
chr6:122859939..122859958,-	TATCTCTATACAAAATGCTT	ENSG00000232362.1	ATP5LP2	processed_pseudogene	processed_pseudogene	chr6:122859939..122859958,-
chr5:163709505..163709515,-	AAAGTAAAAAGAGGAAAACA	ENSG00000224012.3	RP11-756G12.1	processed_pseudogene	processed_pseudogene	chr5:163709505..163709515,-
chr19:9774483..9774484,+	CTAATTTATTGACTTAGCAA	ENSG00000267741.1	UBE2L4	processed_pseudogene	processed_pseudogene	chr19:9774483..9774484,+
chr12:68473722..68473735,+	TTCATTGTTAAAGCTACAAA	ENSG00000256075.1	RP11-81H14.3	processed_pseudogene	processed_pseudogene	chr12:68473722..68473735,+
chr12:10599615..10599632,-	AAGATCTGAGAAAATAAAAG	ENSG00000256667.5	KLRAP1	transcribed_unprocessed_pseudogene	processed_transcript	chr12:10599615..10599632,-
chr12:10599615..10599632,-	TTCTAGAATTAGTAAGACTA	ENSG00000256667.5	KLRAP1	transcribed_unprocessed_pseudogene	processed_transcript	chr12:10599615..10599632,-
chr1:107505127..107505148,+	TTAATCCAATTCATTTACTG	ENSG00000224550.1	RP11-270C12.3	processed_pseudogene	processed_pseudogene	chr1:107505127..107505148,+
chr20:35217998..35218032,+	TGTATTAAGGAAAAAAAACC	ENSG00000229230.3	MT1P3	processed_pseudogene	processed_pseudogene	chr20:35217998..35218032,+
chr5:56276650..56276674,-	TACTACATAAATGAATGAAG	ENSG00000248781.1	PSMC1P4	processed_pseudogene	processed_pseudogene	chr5:56276650..56276674,-
chr5:56276650..56276674,-	TCTCTTGAAAACATATAAGT	ENSG00000248781.1	PSMC1P4	processed_pseudogene	processed_pseudogene	chr5:56276650..56276674,-
chr12:20551417..20551423,+	TTAAAAAAAGATTTACGGAC	ENSG00000256663.1	RP11-424C20.2	processed_pseudogene	processed_pseudogene	chr12:20551417..20551423,+
chr12:16513426..16513435,+	CCATTGAAAATTCCTTAAAA	ENSG00000256450.1	RP11-424M22.1	processed_pseudogene	processed_pseudogene	chr12:16513426..16513435,+
chr2:58461976..58462000,-	ATGATTAAGCTATTAATCTG	ENSG00000231043.3	AC007238.1	processed_pseudogene	processed_pseudogene	chr2:58461976..58462000,-
chr11:74354381..74354383,+	TTAAGTAAAACCAACAAAAG	ENSG00000212961.4	HNRNPA1P40	processed_pseudogene	processed_pseudogene	chr11:74354381..74354383,+
chr13:71674953..71674977,+	ATATCTAGGAAATATTTGAG	ENSG00000236534.1	H3F3BP1	processed_pseudogene	processed_pseudogene	chr13:71674953..71674977,+
chr1:197688692..197688702,+	AAGAACCATTAAAAAATGTG	ENSG00000213046.4	EEF1A1P32	unprocessed_pseudogene	unprocessed_pseudogene	chr1:197688692..197688702,+
chr1:197688692..197688702,+	TTAGTTGAACATATTTGCAT	ENSG00000213046.4	EEF1A1P32	unprocessed_pseudogene	unprocessed_pseudogene	chr1:197688692..197688702,+
chr5:77290193..77290220,+	TACATTAAAAACCATTGATG	ENSG00000251400.1	ALDH7A1P1	processed_pseudogene	processed_pseudogene	chr5:77290193..77290220,+
chr17:57045498..57045536,+	ACAACAATTGAGTCAAATAA	ENSG00000261192.1	RNF126P1	transcribed_processed_pseudogene	transcribed_processed_pseudogene	chr17:57045498..57045536,+
chr10:73006626..73006627,-	AAGGGTATGTATATACAAAA	ENSG00000213700.3	RPL17P50	processed_pseudogene	processed_pseudogene	chr10:73006626..73006627,-
chr11:119003450..119003461,-	AATATTTCTAATTATTGGCC	ENSG00000240970.1	RPL23AP64	processed_pseudogene	processed_pseudogene	chr11:119003450..119003461,-
chr6:149112725..149112728,-	AAGAGACAGTAAATAATCTA	ENSG00000219487.2	RP11-365H23.1	processed_pseudogene	processed_pseudogene	chr6:149112725..149112728,-
chr6:116038718..116038724,+	TATTATGAATAAGCATTAGC	ENSG00000186743.2	TPI1P3	processed_pseudogene	processed_pseudogene	chr6:116038718..116038724,+
chr8:53712460..53712491,+	TCAAAAACATTGATAAGCAA	ENSG00000253668.1	RP11-463C14.1	processed_pseudogene	processed_pseudogene	chr8:53712460..53712491,+
chr8:53712460..53712491,+	TATTAAAATTAATTCCCTCG	ENSG00000253668.1	RP11-463C14.1	processed_pseudogene	processed_pseudogene	chr8:53712460..53712491,+
chr5:43233271..43233272,-	GAAGAAGGAAAGAAAATAAT	ENSG00000247763.2	RP11-447H19.1	processed_pseudogene	processed_pseudogene	chr5:43233271..43233272,-
chr5:43233271..43233272,-	AAAACCATAAAATGTTCAAG	ENSG00000247763.2	RP11-447H19.1	processed_pseudogene	processed_pseudogene	chr5:43233271..43233272,-
chr6:84430852..84430866,-	ATAAATATTCTCATTAGTGG	ENSG00000226309.1	SMARCE1P2	processed_pseudogene	processed_pseudogene	chr6:84430852..84430866,-
chr2:186261925..186261926,-	ACATGTATTTATCTTAGTTG	ENSG00000232568.2	RPL23AP35	processed_pseudogene	processed_pseudogene	chr2:186261925..186261926,-
chr8:28299608..28299618,+	TGTTAAAGTTGTTAAGAACA	ENSG00000239198.1	RPL5P22	processed_pseudogene	processed_pseudogene	chr8:28299608..28299618,+
chr2:100509233..100509257,+	AATTCTATCAATTTCTGAGT	ENSG00000204637.4	AC068538.2	processed_pseudogene	processed_pseudogene	chr2:100509233..100509257,+
chr17:44365759..44365780,-	TAGAAAATCTCCTGAAAAAA	ENSG00000267634.1	RPL7L1P5	processed_pseudogene	processed_pseudogene	chr17:44365759..44365780,-
chr7:104667730..104667746,+	GTTGTAAATTGCATGTATAA	ENSG00000197258.5	EIF4BP6	processed_pseudogene	processed_pseudogene	chr7:104667730..104667746,+
chr7:104667730..104667746,+	AATATTAGTTATGCTGATAG	ENSG00000197258.5	EIF4BP6	processed_pseudogene	processed_pseudogene	chr7:104667730..104667746,+
chr19:46250187..46250214,-	AAATTAAGTTTGAAGTTCAG	ENSG00000277748.1	AC006262.11	unprocessed_pseudogene	unprocessed_pseudogene	chr19:46250187..46250214,-
chr19:12142948..12142956,-	AAAATATTTCAGATACTTGG	ENSG00000242615.1	CTC-359D24.3	transcribed_processed_pseudogene	transcribed_processed_pseudogene	chr19:12142948..12142956,-
chr4:92701940..92701967,+	TTGATAGTGCTATATAATTG	ENSG00000251449.2	MTND1P19	processed_pseudogene	processed_pseudogene	chr4:92701940..92701967,+
chr1:50326111..50326118,+	TACTGGGATAATAATCAAAA	ENSG00000234080.3	RP11-183G22.1	processed_pseudogene	processed_pseudogene	chr1:50326111..50326118,+
chr12:115593023..115593025,-	TGGACTGGAAATAAAAAATA	ENSG00000241656.1	UBA52P7	processed_pseudogene	processed_pseudogene	chr12:115593023..115593025,-
chr11:43269379..43269390,-	AATGAGACAGAATTAGAAAA	ENSG00000251557.2	HNRNPKP3	transcribed_processed_pseudogene	processed_transcript	chr11:43269379..43269390,-
chr7:64142421..64142422,-	GTATTATAACAGCACAAAAA	ENSG00000236976.1	RP11-165H4.2	processed_pseudogene	processed_pseudogene	chr7:64142421..64142422,-
chr6:25273776..25273810,-	AATTGAACTCAATTTGGAAA	ENSG00000213972.3	RP3-522P13.2	processed_pseudogene	processed_pseudogene	chr6:25273776..25273810,-
chr11:25588879..25588888,-	GATTTCATGGACTAAATAAA	ENSG00000240298.3	RPL36AP40	processed_pseudogene	processed_pseudogene	chr11:25588879..25588888,-
chrX:98422022..98422025,+	TGAGCAAAAATAACTAAATG	ENSG00000226837.2	HMGB1P32	processed_pseudogene	processed_pseudogene	chrX:98422022..98422025,+
chr10:28899517..28899528,-	GATTCTTAAAAAGTCTTTAG	ENSG00000229605.5	RP11-492M23.2	processed_pseudogene	processed_pseudogene	chr10:28899517..28899528,-
chr1:192994690..192994699,-	TTATTGATAGGAAAATTGGA	ENSG00000234473.1	ZNF101P2	processed_pseudogene	processed_pseudogene	chr1:192994690..192994699,-
chr7:84983492..84983494,+	CCATCTATTACAAATTCTAT	ENSG00000229251.3	HNRNPA1P8	processed_pseudogene	processed_pseudogene	chr7:84983492..84983494,+
chr3:179464316..179464321,+	TAAAAATATTAAACAGGTCC	ENSG00000181260.8	MTHFD2P7	processed_pseudogene	processed_pseudogene	chr3:179464316..179464321,+
chr19:9183104..9183129,-	GTCAAATTGATATTATCTGA	ENSG00000267418.1	TCEB1P29	processed_pseudogene	processed_pseudogene	chr19:9183104..9183129,-
chr22:22988219..22988222,+	AAAGCAAAAAAATCTAGAAG	ENSG00000237472.1	AP000361.2	processed_pseudogene	processed_pseudogene	chr22:22988219..22988222,+
chr4:150720973..150720980,+	TGTCCAAAAAATTCTTTAAG	ENSG00000183432.6	ZBTB8OSP1	processed_pseudogene	processed_pseudogene	chr4:150720973..150720980,+
chr1:189133366..189133371,-	GATGTAGTTCAGATTTATAA	ENSG00000226196.1	GAPDHP75	processed_pseudogene	processed_pseudogene	chr1:189133366..189133371,-
chr2:25856928..25856933,-	CCTATGTAGTATTAAAAATG	ENSG00000218682.1	AC010150.1	processed_pseudogene	processed_pseudogene	chr2:25856928..25856933,-
chr14:90107607..90107644,+	TGTAAAACAAGAATTAGGTT	ENSG00000258544.1	RP11-750I4.2	processed_pseudogene	processed_pseudogene	chr14:90107607..90107644,+
chr11:113769625..113769651,+	ATCATGTACTACAAATTTAG	ENSG00000257070.1	RP11-667M19.4	processed_pseudogene	processed_pseudogene	chr11:113769625..113769651,+
chr7:149322036..149322055,-	AAAAGAATTCAAGAAACTGA	ENSG00000231397.1	AC004941.5	processed_pseudogene	processed_pseudogene	chr7:149322036..149322055,-
chr15:88990236..88990243,-	TAGAAAATGCAATTGAATCA	ENSG00000261549.2	RP11-320A16.1	processed_pseudogene	processed_pseudogene	chr15:88990236..88990243,-
chrX:28659621..28659631,-	ACACAACTATAGTATAACAT	ENSG00000226436.1	RP1-22N22.1	processed_pseudogene	processed_pseudogene	chrX:28659621..28659631,-
chr11:118560614..118560618,+	TTGACTAATGTGTAAACTAA	ENSG00000243431.1	RPL5P30	processed_pseudogene	processed_pseudogene	chr11:118560614..118560618,+
chr15:75022491..75022493,+	TTATGACGAAGTATAGAAAA	ENSG00000260483.2	RP11-151H2.1	processed_pseudogene	processed_pseudogene	chr15:75022491..75022493,+
chr1:104072973..104073006,+	ATTTACTAGTTGTTTGAGAA	ENSG00000243500.1	RP11-364B6.2	processed_pseudogene	processed_pseudogene	chr1:104072973..104073006,+
chr8:11175004..11175023,+	CTAGTAATTCTAAATTACTG	ENSG00000231965.4	AF131215.1	processed_pseudogene	processed_pseudogene	chr8:11175004..11175023,+
chr3:137880213..137880219,+	TATTATGGAAAATGGTGTAA	ENSG00000241478.1	HSPA8P9	processed_pseudogene	processed_pseudogene	chr3:137880213..137880219,+
chr12:68553951..68553969,-	ACAAATGAAACTAAATACCT	ENSG00000240087.3	RP11-254B13.1	processed_pseudogene	processed_pseudogene	chr12:68553951..68553969,-
chr22:16595545..16595555,-	GAAATAGCTTTGCAAAAAAT	ENSG00000240122.1	FABP5P11	processed_pseudogene	processed_pseudogene	chr22:16595545..16595555,-
chr17:20588819..20588856,+	ACAATTTAAGCCTTTACAAA	ENSG00000188013.6	MEIS3P2	processed_pseudogene	processed_pseudogene	chr17:20588819..20588856,+
chr20:33752559..33752568,-	TAATGTTGCTATCTTAAGAA	ENSG00000230837.1	RPL31P2	processed_pseudogene	processed_pseudogene	chr20:33752559..33752568,-
chr6:33366297..33366301,-	TCCATGTAAAAAAATAACCA	ENSG00000228285.2	LYPLA2P1	processed_pseudogene	processed_pseudogene	chr6:33366297..33366301,-
chr6:33366297..33366301,-	AAAATAAATGAAAGGAACAC	ENSG00000228285.2	LYPLA2P1	processed_pseudogene	processed_pseudogene	chr6:33366297..33366301,-
chrX:145630170..145630179,+	CCATATGATTATGTAAATTG	ENSG00000231093.1	RP13-150K15.1	processed_pseudogene	processed_pseudogene	chrX:145630170..145630179,+
chr11:72280138..72280149,+	AATCAGTAACAGTAGTAAAA	ENSG00000213365.3	AP000593.6	processed_pseudogene	processed_pseudogene	chr11:72280138..72280149,+
chr1:171684485..171684492,-	GTTAATGAAAAAAATGGACT	ENSG00000230364.1	RPL4P3	processed_pseudogene	processed_pseudogene	chr1:171684485..171684492,-
chr1:171684485..171684492,-	TCTGAGAGATTTATTTAGAA	ENSG00000230364.1	RPL4P3	processed_pseudogene	processed_pseudogene	chr1:171684485..171684492,-
chr20:53875617..53875647,-	AGATGAAGATATTAAACTCA	ENSG00000241721.1	SUMO1P1	processed_pseudogene	processed_pseudogene	chr20:53875617..53875647,-
chr20:53875617..53875647,-	TGTTAAGTTTGAAATTGATG	ENSG00000241721.1	SUMO1P1	processed_pseudogene	processed_pseudogene	chr20:53875617..53875647,-
chr4:53987097..53987102,-	AATATGCGAATCTATAAGAA	ENSG00000229585.4	RPL21P44	processed_pseudogene	processed_pseudogene	chr4:53987097..53987102,-
chr4:122732430..122732474,-	ACTATAAAATGAATCTCAAC	ENSG00000224786.1	CETN4P	unitary_pseudogene	unitary_pseudogene	chr4:122732430..122732474,-
chr7:54656324..54656340,+	AAAACAATACTGCTAAATGT	ENSG00000232612.1	RPL31P35	processed_pseudogene	processed_pseudogene	chr7:54656324..54656340,+
chr13:19305641..19305648,-	TTGCTTATAAAATTGGTTGA	ENSG00000215349.2	MRPL3P1	processed_pseudogene	processed_pseudogene	chr13:19305641..19305648,-
chr18:71225729..71225741,+	AGATTAAATACCCTTGAAAA	ENSG00000263733.1	RP11-47G4.1	processed_pseudogene	processed_pseudogene	chr18:71225729..71225741,+
chr16:60025107..60025126,-	TTCTGAATTCAAAATGAAAG	ENSG00000261278.1	RP11-430C1.2	processed_pseudogene	processed_pseudogene	chr16:60025107..60025126,-
chr14:34569169..34569171,-	CAAGCTGTTACTTAAAAAAA	ENSG00000240463.1	RPS19P3	processed_pseudogene	processed_pseudogene	chr14:34569169..34569171,-
chr18:13919951..13919962,-	AGAAAATACAGTAATTAGCT	ENSG00000243779.1	RP11-681N23.1	processed_pseudogene	processed_pseudogene	chr18:13919951..13919962,-
chr12:40068652..40068664,-	GGGAAAATTTATAATTCTGA	ENSG00000229014.3	RPL30P13	processed_pseudogene	processed_pseudogene	chr12:40068652..40068664,-
chr2:146587053..146587059,+	TGACAGGGTTATTTAATAAA	ENSG00000198526.7	PABPC1P2	processed_pseudogene	processed_pseudogene	chr2:146587053..146587059,+
chr7:66607156..66607158,-	TTTATACGTCAAAATATGTG	ENSG00000225573.4	RPL35P5	processed_pseudogene	processed_pseudogene	chr7:66607156..66607158,-
chr1:153853444..153853452,-	GTGAACCATATATTTGATAA	ENSG00000223599.1	RP11-216N14.7	processed_pseudogene	processed_pseudogene	chr1:153853444..153853452,-
chr8:80266170..80266183,-	TATTAAGGCAAAAAATTAGC	ENSG00000241746.1	RP11-941H19.1	processed_pseudogene	processed_pseudogene	chr8:80266170..80266183,-
chr4:169166251..169166259,+	TAAAAATGTAAACCACAGAT	ENSG00000214671.4	RPL6P12	processed_pseudogene	processed_pseudogene	chr4:169166251..169166259,+
chr1:157073177..157073182,+	GTAACTAATAAAAGATGAAG	ENSG00000224520.2	KRT8P45	processed_pseudogene	processed_pseudogene	chr1:157073177..157073182,+
chr1:157073177..157073182,+	ATTCCTAATGACAAAAACAA	ENSG00000224520.2	KRT8P45	processed_pseudogene	processed_pseudogene	chr1:157073177..157073182,+
chr5:109052480..109052511,-	TAAAATGAAAAGGCAAATTC	ENSG00000176857.5	GJA1P1	processed_pseudogene	processed_pseudogene	chr5:109052480..109052511,-
chr12:12248968..12248973,+	GAAACAAGACAAGAAAAAAT	ENSG00000270857.1	RP11-757G14.3	processed_pseudogene	processed_pseudogene	chr12:12248968..12248973,+
chr3:170495363..170495365,+	TCAATAGTTAAAACTACATG	ENSG00000241416.1	KRT8P13	processed_pseudogene	processed_pseudogene	chr3:170495363..170495365,+
chr6:73526913..73526924,-	AAATTGAAGAAAACTAACAC	ENSG00000223967.1	RP11-505P4.5	processed_pseudogene	processed_pseudogene	chr6:73526913..73526924,-
chr6:73526913..73526924,-	CTCTGATAAAGAAATTATGT	ENSG00000223967.1	RP11-505P4.5	processed_pseudogene	processed_pseudogene	chr6:73526913..73526924,-
chr2:60852218..60852221,+	ATTAAGATTTAAATCTGGCT	ENSG00000237024.1	RPL21P33	processed_pseudogene	processed_pseudogene	chr2:60852218..60852221,+
chr10:68544813..68544847,-	AAAAATAAAAACAAGAGACC	ENSG00000214881.4	TMEM14D	processed_pseudogene	processed_pseudogene	chr10:68544813..68544847,-
chr2:42469790..42469824,+	CTCACATAAATAATAATAGG	ENSG00000236913.1	AC025750.5	processed_pseudogene	processed_pseudogene	chr2:42469790..42469824,+
chr11:72940460..72940463,+	AATGAGGTTAGTATAATATG	ENSG00000234751.1	AP002381.2	processed_pseudogene	processed_pseudogene	chr11:72940460..72940463,+
chr19:5576951..5576954,-	TCTGCTAAAAAAAAATAGCT	ENSG00000233270.1	SNRPEP4	processed_pseudogene	processed_pseudogene	chr19:5576951..5576954,-
chr2:31823824..31823833,-	ATAAAACTAAGAATAACGAG	ENSG00000242272.1	AK2P2	processed_pseudogene	processed_pseudogene	chr2:31823824..31823833,-
chr5:52903870..52903873,+	ATAAAATCAAAATCTGCATG	ENSG00000241809.1	CTD-2207L17.1	processed_pseudogene	processed_pseudogene	chr5:52903870..52903873,+
chr19:53224879..53224880,-	TGTGAAATGAAAGTATACAT	ENSG00000267809.1	NDUFV2P1	processed_pseudogene	processed_pseudogene	chr19:53224879..53224880,-
chr3:150050702..150050719,+	ATATTAAATCCCTAGAGAAA	ENSG00000240477.1	RP11-63E16.1	processed_pseudogene	processed_pseudogene	chr3:150050702..150050719,+
chr12:95286870..95286873,-	GAAAAGTAAAAAAGTTGAAG	ENSG00000257666.1	CBX3P5	processed_pseudogene	processed_pseudogene	chr12:95286870..95286873,-
chrX:93573794..93573797,+	ATTACTATCACAATGACTAT	ENSG00000228301.1	RPL7P55	processed_pseudogene	processed_pseudogene	chrX:93573794..93573797,+
chr14:21612398..21612410,-	AATTGCAACATTCTATAGAA	ENSG00000256385.1	UBE2NP1	processed_pseudogene	processed_pseudogene	chr14:21612398..21612410,-
chr4:63350124..63350148,+	AGTAAAAGAACAAACAAAAC	ENSG00000231442.3	LARP1BP1	processed_pseudogene	processed_pseudogene	chr4:63350124..63350148,+
chr1:220267954..220267962,-	AATAAAGTGAAGAAAAGCAA	ENSG00000213033.4	AURKAPS1	transcribed_processed_pseudogene	transcribed_processed_pseudogene	chr1:220267954..220267962,-
chr3:130827668..130827672,+	CTACACTATTAAGTTCAAAA	ENSG00000232829.3	GSTO3P	processed_pseudogene	processed_pseudogene	chr3:130827668..130827672,+
chr9:76398615..76398629,+	ATCTGTAAAAGGAAAAGTAA	ENSG00000234618.1	RPSAP9	processed_pseudogene	processed_pseudogene	chr9:76398615..76398629,+
chrX:36210995..36211023,+	GAAGAAAAGTAACTAAACAT	ENSG00000229384.2	HMGB1P16	processed_pseudogene	processed_pseudogene	chrX:36210995..36211023,+
chrX:36210995..36211023,+	AAAGTCTTACAAGAAAGATA	ENSG00000229384.2	HMGB1P16	processed_pseudogene	processed_pseudogene	chrX:36210995..36211023,+
chr3:104502725..104502747,+	ACAGAAATAATAAACACTTG	ENSG00000243635.1	RP11-281P11.1	processed_pseudogene	processed_pseudogene	chr3:104502725..104502747,+
chr10:63427129..63427130,+	AAGTATCATGGTTTATAATG	ENSG00000235816.3	PRELID1P3	processed_pseudogene	processed_pseudogene	chr10:63427129..63427130,+
chrX:98389446..98389454,+	AATTAAATTCAAGCATCACA	ENSG00000213704.3	EEF1A1P15	processed_pseudogene	processed_pseudogene	chrX:98389446..98389454,+
chr1:100213243..100213256,+	ACAGTAATATTTACATGTCA	ENSG00000225169.1	BRI3P1	processed_pseudogene	processed_pseudogene	chr1:100213243..100213256,+
chr2:149439860..149439877,+	CCATATGTAAAGAATTAGTA	ENSG00000223604.1	AC007394.3	processed_pseudogene	processed_pseudogene	chr2:149439860..149439877,+
chr2:149439860..149439877,+	ATGTTAATTAAGTAAAGCCA	ENSG00000223604.1	AC007394.3	processed_pseudogene	processed_pseudogene	chr2:149439860..149439877,+
chr4:77963837..77963839,+	TGAAGAAAGATAACTAAACA	ENSG00000248956.1	HMGB1P44	processed_pseudogene	processed_pseudogene	chr4:77963837..77963839,+
chr2:135512073..135512076,-	ACACTTGAAAAAAAGAAAGA	ENSG00000235651.1	AC064850.4	processed_pseudogene	processed_pseudogene	chr2:135512073..135512076,-
chr8:47547947..47547948,-	GATTACATATCAAAATTGGT	ENSG00000251354.3	RP11-697N18.1	unprocessed_pseudogene	unprocessed_pseudogene	chr8:47547947..47547948,-
chr9:34895760..34895770,-	GCCTCTTTAAAAACAAATAA	ENSG00000187791.10	FAM205CP	transcribed_unprocessed_pseudogene	processed_transcript	chr9:34895760..34895770,-
chr7:85027746..85027747,+	TATATTCAGAAGTAAAACCA	ENSG00000224059.1	HSPA8P16	processed_pseudogene	processed_pseudogene	chr7:85027746..85027747,+
chr9:20532527..20532532,+	ATGATACAAGTTGAAAATGT	ENSG00000237088.1	RP11-73E6.2	processed_pseudogene	processed_pseudogene	chr9:20532527..20532532,+
chrX:53807856..53807864,+	CTAAAATCAGAAATAAAGAG	ENSG00000229037.2	RP11-272G22.3	processed_pseudogene	processed_pseudogene	chrX:53807856..53807864,+
chr15:35400628..35400631,+	AATATCAAAAACAACATGGA	ENSG00000259411.1	HNRNPA1P45	processed_pseudogene	processed_pseudogene	chr15:35400628..35400631,+
chr6:109294299..109294308,+	CTGTTGAGTTATTTATAAAC	ENSG00000203799.9	CCDC162P	unitary_pseudogene	unitary_pseudogene	chr6:109294299..109294308,+
chr11:113751292..113751317,-	TGAAAGATTAAAAATACCTG	ENSG00000243353.1	RP11-667M19.1	processed_pseudogene	processed_pseudogene	chr11:113751292..113751317,-
chr11:92336507..92336520,-	AATAAAACCAAATAACCAGA	ENSG00000235547.3	NDUFB11P1	processed_pseudogene	processed_pseudogene	chr11:92336507..92336520,-
chr9:15055178..15055203,+	TGAGTTCCAAAAAAAGAAAA	ENSG00000234297.2	RP11-54D18.4	processed_pseudogene	processed_pseudogene	chr9:15055178..15055203,+
chr2:25994689..25994732,+	ACACACAAAATAATTTACCA	ENSG00000237629.1	UQCRHP2	processed_pseudogene	processed_pseudogene	chr2:25994689..25994732,+
chr20:49038541..49038560,-	ATCAAAAAGAATTCATCTGA	ENSG00000230758.1	SNAP23P	processed_pseudogene	processed_pseudogene	chr20:49038541..49038560,-
chr7:57169337..57169361,+	TTAGGTTATATACATAGTCT	ENSG00000225295.1	MTND4P4	unprocessed_pseudogene	unprocessed_pseudogene	chr7:57169337..57169361,+
chr2:37148434..37148451,+	ACCTGCTTAAAAAAGTAAAA	ENSG00000224891.1	AC007899.3	processed_pseudogene	processed_pseudogene	chr2:37148434..37148451,+
chrX:46457237..46457240,-	AGAATCAAAAGACATATTTG	ENSG00000224072.1	RP11-75A9.3	processed_pseudogene	processed_pseudogene	chrX:46457237..46457240,-
chrX:46457237..46457240,-	GACATATAGTCAAAAAGATA	ENSG00000224072.1	RP11-75A9.3	processed_pseudogene	processed_pseudogene	chrX:46457237..46457240,-
chr1:223857437..223857462,-	AAATGTGTATTTAAATGGAC	ENSG00000227621.1	PHBP11	processed_pseudogene	processed_pseudogene	chr1:223857437..223857462,-
chr1:223857437..223857462,-	GAATGTAAATTGATATTCAG	ENSG00000227621.1	PHBP11	processed_pseudogene	processed_pseudogene	chr1:223857437..223857462,-
chr4:43410949..43410964,-	ATATAGCAAAAGCAATGTTA	ENSG00000213851.3	RP11-324J13.1	processed_pseudogene	processed_pseudogene	chr4:43410949..43410964,-
chr12:6410031..6410040,-	AGGAAACCATAAGAATAAAA	ENSG00000213942.3	RP1-102E24.1	processed_pseudogene	processed_pseudogene	chr12:6410031..6410040,-
chr12:6410031..6410040,-	AAATGCTTGAAATAAAATCG	ENSG00000213942.3	RP1-102E24.1	processed_pseudogene	processed_pseudogene	chr12:6410031..6410040,-
chr12:6410031..6410040,-	GTTAAAGGATTTAATGGAAA	ENSG00000213942.3	RP1-102E24.1	processed_pseudogene	processed_pseudogene	chr12:6410031..6410040,-
chr20:56701659..56701669,-	TTTGTGAAATATACGTGAAA	ENSG00000237000.1	PTMAP6	processed_pseudogene	processed_pseudogene	chr20:56701659..56701669,-
chr11:23403383..23403394,+	TTGTAGAAATAGGTAATATG	ENSG00000255293.1	RP11-787P24.1	processed_pseudogene	processed_pseudogene	chr11:23403383..23403394,+
chr8:6474336..6474344,-	AGGATTGAAATACATTAATG	ENSG00000253550.1	RP11-115C21.4	processed_pseudogene	processed_pseudogene	chr8:6474336..6474344,-
chr3:120805926..120805964,+	AATTTAAAGTGCTTCAGAAT	ENSG00000213371.4	NAP1L1P3	processed_pseudogene	processed_pseudogene	chr3:120805926..120805964,+
chr18:54407194..54407197,-	GTTAGTAAATTTAGAAGACA	ENSG00000264350.1	SNRPGP2	processed_pseudogene	processed_pseudogene	chr18:54407194..54407197,-
chr13:60638110..60638121,-	AATAAATCTAACAGAAGTTG	ENSG00000236608.1	EIF4A1P6	processed_pseudogene	processed_pseudogene	chr13:60638110..60638121,-
chr5:121576330..121576338,-	AATAAGTACATGGAAGAAAA	ENSG00000244088.1	RP11-510I6.1	processed_pseudogene	processed_pseudogene	chr5:121576330..121576338,-
chr2:119993623..119993638,-	TAATTGCTAAGTGTAAAAAG	ENSG00000233741.1	AC016691.2	processed_pseudogene	processed_pseudogene	chr2:119993623..119993638,-
chr14:44887742..44887766,-	ACAAACTCCAAATTCTAAAA	ENSG00000258509.1	RP11-857B24.3	processed_pseudogene	processed_pseudogene	chr14:44887742..44887766,-
chr1:44958092..44958104,+	TTGGACATTCTCAATAAAAA	ENSG00000229815.1	CCNB1IP1P1	processed_pseudogene	processed_pseudogene	chr1:44958092..44958104,+
chr1:44958092..44958104,+	AATAACTTTGCAATTAGTAG	ENSG00000229815.1	CCNB1IP1P1	processed_pseudogene	processed_pseudogene	chr1:44958092..44958104,+
chrX:124280433..124280434,+	TCAAAGTATTAAATTCAAGG	ENSG00000232054.1	NPM1P34	processed_pseudogene	processed_pseudogene	chrX:124280433..124280434,+
chr1:46900474..46900478,-	CAAAATACCATATTAAGAGA	ENSG00000154198.13	CYP4Z2P	transcribed_unprocessed_pseudogene	processed_transcript	chr1:46900474..46900478,-
chr5:178344828..178344840,+	TAATATGTTTGATCTACAGT	ENSG00000271681.1	RP11-1259L22.2	processed_pseudogene	processed_pseudogene	chr5:178344828..178344840,+
chr3:170954054..170954081,-	TTTGACTGAAACAAAACAAA	ENSG00000240704.1	KLF7P1	processed_pseudogene	processed_pseudogene	chr3:170954054..170954081,-
chr9:37490932..37490934,-	ATTCTTAACTGTTATAGTTG	ENSG00000230188.1	RP11-405L18.4	processed_pseudogene	processed_pseudogene	chr9:37490932..37490934,-
chr10:45154602..45154639,-	TAATGTAAGTATTACAACAG	ENSG00000232554.7	RSU1P2	transcribed_unprocessed_pseudogene	processed_transcript	chr10:45154602..45154639,-
chr21:44678050..44678059,-	TCAATAGGAGTGATAAAAAT	ENSG00000229880.1	IMMTP1	processed_pseudogene	processed_pseudogene	chr21:44678050..44678059,-
chr12:95125737..95125738,+	GTATTGAATAAATTGTATCC	ENSG00000237774.3	RP11-129B9.1	processed_pseudogene	processed_pseudogene	chr12:95125737..95125738,+
chr9:107116764..107116781,+	AACTAATACAGTAATGAATG	ENSG00000225531.1	RP11-196I18.3	processed_pseudogene	processed_pseudogene	chr9:107116764..107116781,+
chr10:123171894..123171899,-	TGTCAAATTTCAGTAATTGA	ENSG00000227586.5	RP11-162A23.5	processed_pseudogene	processed_pseudogene	chr10:123171894..123171899,-
chr10:123171894..123171899,-	TAGTTAATGAAGTAAACCAT	ENSG00000227586.5	RP11-162A23.5	processed_pseudogene	processed_pseudogene	chr10:123171894..123171899,-
chr22:24712225..24712232,+	CAAAAAACGAAAAAATTAGC	ENSG00000182351.7	CRIP1P4	processed_pseudogene	processed_pseudogene	chr22:24712225..24712232,+
chr7:66848423..66848442,+	TAAATTAAAAGGCTGAAAAG	ENSG00000232546.1	RP11-458F8.1	unprocessed_pseudogene	unprocessed_pseudogene	chr7:66848423..66848442,+
chr2:177998707..177998726,-	GGATCAAATCTTAAAACAAT	ENSG00000213962.2	API5P2	processed_pseudogene	processed_pseudogene	chr2:177998707..177998726,-
chr2:177998707..177998726,-	CTCTTTAAAGTGTAAAACAA	ENSG00000213962.2	API5P2	processed_pseudogene	processed_pseudogene	chr2:177998707..177998726,-
chr5:80499011..80499028,-	ATATAGTATGGAATAGATCT	ENSG00000242706.2	CTD-2015H6.2	processed_pseudogene	processed_pseudogene	chr5:80499011..80499028,-
chr11:58243128..58243131,-	ATGGATTATAACAGAAAACA	ENSG00000254589.1	EIF4A2P3	processed_pseudogene	processed_pseudogene	chr11:58243128..58243131,-
chr8:102688906..102688912,-	ATCTAATTCATCTATACTAG	ENSG00000250684.4	KB-1042C11.1	processed_pseudogene	processed_pseudogene	chr8:102688906..102688912,-
chr12:59020158..59020160,+	TTTAAATGAGATAATTTGGG	ENSG00000244390.2	RPS6P22	processed_pseudogene	processed_pseudogene	chr12:59020158..59020160,+
chr12:59020158..59020160,+	TACGTTGTTTGAATAAATGA	ENSG00000244390.2	RPS6P22	processed_pseudogene	processed_pseudogene	chr12:59020158..59020160,+
chr6:45097954..45097961,+	CAGAAAAATCATGAAATTTG	ENSG00000277769.1	RBM22P4	processed_pseudogene	processed_pseudogene	chr6:45097954..45097961,+
chr3:63203521..63203532,-	AAAAGATTATCCTGAAGAAA	ENSG00000240359.1	UBL5P3	processed_pseudogene	processed_pseudogene	chr3:63203521..63203532,-
chr5:121616219..121616236,+	AAGTTGCATTCAAAAAATGT	ENSG00000213661.3	RP11-510I6.2	processed_pseudogene	processed_pseudogene	chr5:121616219..121616236,+
chr12:76984670..76984683,-	TTTAAAAAAAAAATCAGGGG	ENSG00000257199.2	RP11-669B18.1	processed_pseudogene	processed_pseudogene	chr12:76984670..76984683,-
chr5:38430100..38430116,-	GAAACGCATAAAAAATAAGA	ENSG00000248234.1	CTD-2108O9.4	processed_pseudogene	processed_pseudogene	chr5:38430100..38430116,-
chr5:91476292..91476307,+	CAAAAATTTCATTTCCTAGA	ENSG00000251356.1	RAB5CP2	processed_pseudogene	processed_pseudogene	chr5:91476292..91476307,+
chr11:102831612..102831633,+	GAGATGAATGAATTCTAAAA	ENSG00000255282.5	WTAPP1	transcribed_processed_pseudogene	transcribed_processed_pseudogene	chr11:102831612..102831633,+
chr11:102831612..102831633,+	ATTTATTGAATCACCAATAG	ENSG00000255282.5	WTAPP1	transcribed_processed_pseudogene	transcribed_processed_pseudogene	chr11:102831612..102831633,+
chr19:37693561..37693574,-	TTGAAAAAAAGAAGAAGCTA	ENSG00000267319.1	CTD-2528L19.3	processed_pseudogene	processed_pseudogene	chr19:37693561..37693574,-
chr13:73036380..73036399,+	CAAAAATAAAAAAATCAGGC	ENSG00000232041.1	PSMD10P3	processed_pseudogene	processed_pseudogene	chr13:73036380..73036399,+
chr15:58150626..58150666,+	ATTGCTTATACTAAAAGAGT	ENSG00000259626.2	RP11-925D8.2	processed_pseudogene	processed_pseudogene	chr15:58150626..58150666,+
chr6:63227446..63227468,+	TCACAAATGAACATCAAAAA	ENSG00000219940.2	SPTLC1P3	processed_pseudogene	processed_pseudogene	chr6:63227446..63227468,+
chr6:63227446..63227468,+	TTTGAAATATAGCAAAAGTG	ENSG00000219940.2	SPTLC1P3	processed_pseudogene	processed_pseudogene	chr6:63227446..63227468,+
chr4:54086886..54086906,+	ATTGTTGGTTGGAATAAAAA	ENSG00000250147.1	MORF4L2P1	processed_pseudogene	processed_pseudogene	chr4:54086886..54086906,+
chr14:75116565..75116579,-	AAGCAAAAAATGGAATATGA	ENSG00000258978.1	HIF1AP1	processed_pseudogene	processed_pseudogene	chr14:75116565..75116579,-
chr5:60893644..60893655,-	AATGTTTAACTATAAAGGGA	ENSG00000215032.2	GNL3LP1	processed_pseudogene	processed_pseudogene	chr5:60893644..60893655,-
chrX:14244184..14244233,+	TAGTGCTAAAAAAATTCAGA	ENSG00000233247.3	GS1-257G1.1	processed_pseudogene	processed_pseudogene	chrX:14244184..14244233,+
chr1:44992251..44992266,-	TAATATTCTGTATGATGAGA	ENSG00000268949.1	MRPS17P1	processed_pseudogene	processed_pseudogene	chr1:44992251..44992266,-
chr6:143503969..143503974,+	GAAATATATTAGGAATATGG	ENSG00000229036.6	VDAC1P8	transcribed_processed_pseudogene	retained_intron	chr6:143503969..143503974,+
chr9:5086081..5086084,-	ATGCTTCACAAGATTAAAAT	ENSG00000182347.10	PDSS1P1	processed_pseudogene	processed_pseudogene	chr9:5086081..5086084,-
chr9:5086081..5086084,-	TATACTATATACATTTGGAC	ENSG00000182347.10	PDSS1P1	processed_pseudogene	processed_pseudogene	chr9:5086081..5086084,-
chr4:134944228..134944231,+	TTTATCTTATCTATACATGG	ENSG00000251228.1	RP11-192C21.3	processed_pseudogene	processed_pseudogene	chr4:134944228..134944231,+
chr7:145040960..145040968,-	ATAGTTTCAAAAACATTGAG	ENSG00000225918.1	RPL7P59	processed_pseudogene	processed_pseudogene	chr7:145040960..145040968,-
chr4:71301920..71301935,-	CTTTCTATAAGTCAAAAGTA	ENSG00000249170.1	RP11-1J11.1	processed_pseudogene	processed_pseudogene	chr4:71301920..71301935,-
chrX:72728675..72728686,-	AATACTCATTAAATTCCCAT	ENSG00000213698.2	RP1-172N19.4	processed_pseudogene	processed_pseudogene	chrX:72728675..72728686,-
chr2:191174131..191174134,+	AATAAAGAGAATCTAATGAG	ENSG00000230611.1	HMGB1P27	processed_pseudogene	processed_pseudogene	chr2:191174131..191174134,+
chr3:141600693..141600704,-	TTACATGGATGGAAAAATAA	ENSG00000249986.1	YWHAQP6	processed_pseudogene	processed_pseudogene	chr3:141600693..141600704,-
chr2:112981535..112981539,-	GAATTCCAAAAGGAAAATAA	ENSG00000236124.1	HMGN2P23	processed_pseudogene	processed_pseudogene	chr2:112981535..112981539,-
chr10:80778045..80778053,-	ATCAGATAAATTAGATGAGA	ENSG00000231060.1	FARSBP1	processed_pseudogene	processed_pseudogene	chr10:80778045..80778053,-
chr2:202336772..202336777,-	ACACAAAAAAACAGTAGAAA	ENSG00000226261.1	AC064836.3	processed_pseudogene	processed_pseudogene	chr2:202336772..202336777,-
chr22:26560425..26560450,+	AAATAACTAAACATGAGCAA	ENSG00000213707.2	HMGB1P10	processed_pseudogene	processed_pseudogene	chr22:26560425..26560450,+
chr1:228650247..228650249,+	AAAAGTCAAAACAATAACTG	ENSG00000183929.7	DUSP5P1	processed_pseudogene	processed_pseudogene	chr1:228650247..228650249,+
chr9:22747847..22747879,+	AACAGATGTAAATAAGATTG	ENSG00000236739.3	CLIC4P1	processed_pseudogene	processed_pseudogene	chr9:22747847..22747879,+
chr17:32112527..32112547,-	AGAGAAACAAGAATTTCTAA	ENSG00000265574.1	WDR45BP1	processed_pseudogene	processed_pseudogene	chr17:32112527..32112547,-
chr3:115279119..115279124,+	TGAGAAAGAAAAAACACAAT	ENSG00000244157.1	EIF4E2P2	processed_pseudogene	processed_pseudogene	chr3:115279119..115279124,+
chr3:115279119..115279124,+	AACTGAAAAGGATATTGAAA	ENSG00000244157.1	EIF4E2P2	processed_pseudogene	processed_pseudogene	chr3:115279119..115279124,+
chr5:69069288..69069312,-	CAAGGAACATATTAATTTGA	ENSG00000249183.1	SUMO2P4	processed_pseudogene	processed_pseudogene	chr5:69069288..69069312,-
chr15:58686382..58686399,+	ACAAACTATTCCTAGAATAA	ENSG00000182625.3	RP11-123C21.1	processed_pseudogene	processed_pseudogene	chr15:58686382..58686399,+
chr7:84876555..84876566,+	TAAAGTGACAATTGATCTAA	ENSG00000232605.2	HMGN2P11	processed_pseudogene	processed_pseudogene	chr7:84876555..84876566,+
chr6:56976077..56976089,-	ATTAAATAATTGTTTCCAGG	ENSG00000219790.3	OSTCP6	processed_pseudogene	processed_pseudogene	chr6:56976077..56976089,-
chr11:30368059..30368062,+	CTTAATATACTACAGAAAAG	ENSG00000242353.1	RP4-710M3.1	processed_pseudogene	processed_pseudogene	chr11:30368059..30368062,+
chr4:61776258..61776267,-	ATTATATGTGAATGAAGTAG	ENSG00000226439.3	RP11-621K7.1	processed_pseudogene	processed_pseudogene	chr4:61776258..61776267,-
chr11:106827820..106827835,-	ATAAAGAGCTACATTAAAAG	ENSG00000213252.3	RP11-819M15.1	processed_pseudogene	processed_pseudogene	chr11:106827820..106827835,-
chr15:62083399..62083401,-	TCTTATTTAAATCTGGAAAC	ENSG00000259466.1	NPM1P47	processed_pseudogene	processed_pseudogene	chr15:62083399..62083401,-
chr1:235432944..235432947,+	AAATTTAGAAATAGTTGGTG	ENSG00000229795.2	RPS21P1	processed_pseudogene	processed_pseudogene	chr1:235432944..235432947,+
chr20:3491007..3491013,-	TAAAATGAAACACAGAAATG	ENSG00000230568.1	SF3A3P1	processed_pseudogene	processed_pseudogene	chr20:3491007..3491013,-
chr16:35803274..35803275,-	ACATTAAAATAAATCACAGC	ENSG00000261620.1	HMGN2P41	processed_pseudogene	processed_pseudogene	chr16:35803274..35803275,-
chr16:35803274..35803275,-	TTATAATCTTTCTAAAGAGC	ENSG00000261620.1	HMGN2P41	processed_pseudogene	processed_pseudogene	chr16:35803274..35803275,-
chr6:159526560..159526571,-	AGTGTAAGACAAGAATAAAT	ENSG00000216480.2	RP3-393E18.1	processed_pseudogene	processed_pseudogene	chr6:159526560..159526571,-
chr7:143312955..143312980,-	ACAAAGAAAATAGAATCTGT	ENSG00000231531.5	HINT1P1	processed_pseudogene	processed_pseudogene	chr7:143312955..143312980,-
chr13:76985291..76985319,+	TTTCAGAAAGAAAAAATCCA	ENSG00000228002.2	DHX9P1	processed_pseudogene	processed_pseudogene	chr13:76985291..76985319,+
chr7:43767309..43767320,+	ACTAAATCTTATATATCTGG	ENSG00000229497.1	AC005189.6	processed_pseudogene	processed_pseudogene	chr7:43767309..43767320,+
chr5:170896999..170897010,+	ACAATAACAAGAAACAATAC	ENSG00000253966.1	CTC-455F18.3	processed_pseudogene	processed_pseudogene	chr5:170896999..170897010,+
chr14:103241451..103241462,+	ATGCAATAAAGTTCAAGAAT	ENSG00000242837.1	RPL21P13	processed_pseudogene	processed_pseudogene	chr14:103241451..103241462,+
chrX:47841711..47841712,-	TTTATATGAGAAAAGAGGAA	ENSG00000224401.2	RPL7P57	processed_pseudogene	processed_pseudogene	chrX:47841711..47841712,-
chr3:106898663..106898677,+	CTTACTAAGAACTAACAAAA	ENSG00000243658.1	MTND5P16	unprocessed_pseudogene	unprocessed_pseudogene	chr3:106898663..106898677,+
chr3:106898663..106898677,+	TCTAAAATTGCACTAATTGA	ENSG00000243658.1	MTND5P16	unprocessed_pseudogene	unprocessed_pseudogene	chr3:106898663..106898677,+
chr1:87045818..87045838,-	TAGATTTGATATCAAATCAG	ENSG00000235251.2	RP11-384B12.2	processed_pseudogene	processed_pseudogene	chr1:87045818..87045838,-
chr14:31463391..31463393,-	AAACTACATTTGTAAAAGTG	ENSG00000239323.1	CTD-2213F21.1	processed_pseudogene	processed_pseudogene	chr14:31463391..31463393,-
chr5:123235996..123236004,+	TTAAACTCAAAGTCATTAGA	ENSG00000213655.4	CTD-2347I17.1	processed_pseudogene	processed_pseudogene	chr5:123235996..123236004,+
chr11:63632002..63632028,+	CTCTAAAAAACAAAAGCAAA	ENSG00000270269.1	IMMP1LP1	processed_pseudogene	processed_pseudogene	chr11:63632002..63632028,+
chr17:16683402..16683417,+	TGTAAAACCTGTTTAGAAAT	ENSG00000231458.2	RNASEH1P2	processed_pseudogene	processed_pseudogene	chr17:16683402..16683417,+
chr1:13554938..13554948,+	TGAAAAAAATCTTATGCTGA	ENSG00000215909.3	RP4-597A16.3	processed_pseudogene	processed_pseudogene	chr1:13554938..13554948,+
chr8:60906038..60906048,+	TTAAAAATGTGAATAAGGCA	ENSG00000271377.1	RP11-33I11.3	processed_pseudogene	processed_pseudogene	chr8:60906038..60906048,+
chr2:20241108..20241115,-	AAAAGTAACTCAATGAACTT	ENSG00000235411.1	AC007041.2	processed_pseudogene	processed_pseudogene	chr2:20241108..20241115,-
chrX:65957341..65957346,-	ACTTAGTGAATAATCTGAAT	ENSG00000217835.3	RP6-159A1.2	processed_pseudogene	processed_pseudogene	chrX:65957341..65957346,-
chr1:236286856..236286869,-	TTAGGAAACATTAAAAATGC	ENSG00000237922.1	RP11-478H16.1	processed_pseudogene	processed_pseudogene	chr1:236286856..236286869,-
chr3:181867130..181867160,-	TTATTATTACAACAAAGCAC	ENSG00000213155.4	RP11-252O18.3	processed_pseudogene	processed_pseudogene	chr3:181867130..181867160,-
chr4:128069640..128069648,-	ACAACCATAAATACAAGTAA	ENSG00000241651.4	RP11-214O14.1	processed_pseudogene	processed_pseudogene	chr4:128069640..128069648,-
chr3:116646511..116646546,-	GTAAGAATATACATAGAACT	ENSG00000198406.7	BZW1P2	processed_pseudogene	processed_pseudogene	chr3:116646511..116646546,-
chr15:58152589..58152601,+	ATAACCAAAACATTAGATTG	ENSG00000259379.1	RP11-925D8.5	processed_pseudogene	processed_pseudogene	chr15:58152589..58152601,+
chr4:127813239..127813242,-	ATGTCTTTATTTGTTAGTGA	ENSG00000244021.4	RP11-50D9.1	processed_pseudogene	processed_pseudogene	chr4:127813239..127813242,-
chr17:37144370..37144371,-	AACTTTCACATAACTTAAAG	ENSG00000275029.1	RP11-19G24.3	transcribed_processed_pseudogene	transcribed_processed_pseudogene	chr17:37144370..37144371,-
chr4:158469616..158469640,+	TTTGTATGCAAAGAAAAACA	ENSG00000248387.1	RP11-781M16.1	processed_pseudogene	processed_pseudogene	chr4:158469616..158469640,+
chr5:126738064..126738065,-	TTTATACAAAAAAGGGAAAG	ENSG00000249768.2	HSPE1P10	processed_pseudogene	processed_pseudogene	chr5:126738064..126738065,-
chr14:81777633..81777638,-	ACTCATATTAATGTAGAACT	ENSG00000241891.1	RP11-226P1.1	processed_pseudogene	processed_pseudogene	chr14:81777633..81777638,-
chr2:62533100..62533101,-	TAAAAGAATGAAGTACCTTT	ENSG00000229503.1	AC092155.1	processed_pseudogene	processed_pseudogene	chr2:62533100..62533101,-
chr5:128109202..128109214,+	TGTCTATTAATGAAAACATG	ENSG00000250329.1	KDELC1P1	processed_pseudogene	processed_pseudogene	chr5:128109202..128109214,+
chr4:78768450..78768451,+	TCTAAGTTATGTACAAATGA	ENSG00000239793.1	RP11-109G23.1	processed_pseudogene	processed_pseudogene	chr4:78768450..78768451,+
chrX:62779214..62779217,+	TTACATTAAAGTCTGTTAGA	ENSG00000236852.1	RP11-3D23.1	processed_pseudogene	processed_pseudogene	chrX:62779214..62779217,+
chr1:229705997..229706009,-	AAGATAACTAAACATGGTAA	ENSG00000225984.1	HMGB1P26	processed_pseudogene	processed_pseudogene	chr1:229705997..229706009,-
chr2:88365612..88365636,-	ACCTAAATACAAAACAGAAA	ENSG00000232508.1	MRPL45P1	processed_pseudogene	processed_pseudogene	chr2:88365612..88365636,-
chr8:103768238..103768240,+	TGAAAAAAATAGATAACCAG	ENSG00000239344.1	RP11-771F20.1	processed_pseudogene	processed_pseudogene	chr8:103768238..103768240,+
chr9:62844707..62844720,+	CGTTTAATATAGATTTACCA	ENSG00000237451.3	CDK2AP2P2	processed_pseudogene	processed_pseudogene	chr9:62844707..62844720,+
chr7:13871819..13871835,+	TCAGAGTTTATAATGTAACA	ENSG00000213875.3	AC005019.2	processed_pseudogene	processed_pseudogene	chr7:13871819..13871835,+
chr21:19739805..19739838,+	AGAAAAGACTGTAAAAAATG	ENSG00000229336.1	AP000568.2	processed_pseudogene	processed_pseudogene	chr21:19739805..19739838,+
chr12:51900403..51900420,+	CTTAATGATGTTTGAACAAA	ENSG00000258021.1	RP11-1100L3.4	processed_pseudogene	processed_pseudogene	chr12:51900403..51900420,+
chr13:80654739..80654760,+	ACATTAAGTATACTAACAGT	ENSG00000226683.2	PWWP2AP1	processed_pseudogene	processed_pseudogene	chr13:80654739..80654760,+
chr17:16044489..16044498,+	TTAATAAATGTTGAACACCA	ENSG00000243686.2	RPLP1P11	processed_pseudogene	processed_pseudogene	chr17:16044489..16044498,+
chr1:217850659..217850668,-	ATGAATAAAATATTCTGGAG	ENSG00000228247.1	UBBP2	processed_pseudogene	processed_pseudogene	chr1:217850659..217850668,-
chr4:183380337..183380341,+	TTACTTATATCAACTACAAC	ENSG00000250292.1	RP11-451F20.1	processed_pseudogene	processed_pseudogene	chr4:183380337..183380341,+
chr4:183380337..183380341,+	ACAAAAACGGAAAAAATTTG	ENSG00000250292.1	RP11-451F20.1	processed_pseudogene	processed_pseudogene	chr4:183380337..183380341,+
chr1:204394533..204394536,+	AGATACAGAATTCATAAATG	ENSG00000237848.1	RP11-739N20.3	processed_pseudogene	processed_pseudogene	chr1:204394533..204394536,+
chr4:98740621..98740632,+	GATCTTTCAAACTTAAAAGA	ENSG00000227118.3	BTF3P13	processed_pseudogene	processed_pseudogene	chr4:98740621..98740632,+
chr4:98740621..98740632,+	TGTCAATTATACCTTTGTAA	ENSG00000227118.3	BTF3P13	processed_pseudogene	processed_pseudogene	chr4:98740621..98740632,+
chr7:149054004..149054012,+	TAAATACAGAAGTTGTATCT	ENSG00000234565.1	COX6B1P1	processed_pseudogene	processed_pseudogene	chr7:149054004..149054012,+
chr2:41156532..41156541,+	TTAACTGTCAAAACTTACTA	ENSG00000237442.3	HNRNPA1P57	transcribed_processed_pseudogene	transcribed_processed_pseudogene	chr2:41156532..41156541,+
chr4:129903210..129903231,+	GAAATTTGCGAATAAATTTG	ENSG00000234125.5	EEF1GP8	processed_pseudogene	processed_pseudogene	chr4:129903210..129903231,+
chrX:50931634..50931672,-	TTGCTGAAGAAAAATAACAT	ENSG00000238190.1	HMGB1P15	processed_pseudogene	processed_pseudogene	chrX:50931634..50931672,-
chrX:50931634..50931672,-	ACAACATGTTCAATACATAT	ENSG00000238190.1	HMGB1P15	processed_pseudogene	processed_pseudogene	chrX:50931634..50931672,-
chr17:6928181..6928192,-	TTTAACAAAATTAAAGTGGG	ENSG00000262503.1	RP11-530N7.2	processed_pseudogene	processed_pseudogene	chr17:6928181..6928192,-
chr17:58476892..58476894,-	AATGTTGTTATCCAAAAATG	ENSG00000266648.1	SETP3	processed_pseudogene	processed_pseudogene	chr17:58476892..58476894,-
chr1:203657857..203657871,-	AAATATTTGTAGTAGAGACA	ENSG00000236035.2	RP11-90O23.1	processed_pseudogene	processed_pseudogene	chr1:203657857..203657871,-
chr6:36092701..36092720,-	ACTTGAAAAAACAACATACA	ENSG00000237719.1	RP1-179N16.3	processed_pseudogene	processed_pseudogene	chr6:36092701..36092720,-
chr6:36092701..36092720,-	GAAACACTATATTATTTCAG	ENSG00000237719.1	RP1-179N16.3	processed_pseudogene	processed_pseudogene	chr6:36092701..36092720,-
chr22:24685853..24685902,+	AATTTGTAATGTTTAAGCAG	ENSG00000224806.2	ARL5AP4	processed_pseudogene	processed_pseudogene	chr22:24685853..24685902,+
chr3:49775274..49775291,+	ATAAAAAAATAGGCTTCTAG	ENSG00000244730.1	RP13-1056D16.2	processed_pseudogene	processed_pseudogene	chr3:49775274..49775291,+
chr8:54523162..54523181,-	AGATTCATGAAAAGCAAAAT	ENSG00000226098.4	SEC11B	processed_pseudogene	processed_pseudogene	chr8:54523162..54523181,-
chr1:168056493..168056496,-	ATTACAGAATAAGAAGATGA	ENSG00000224837.1	GCSHP5	processed_pseudogene	processed_pseudogene	chr1:168056493..168056496,-
chr1:79055942..79055969,-	AGTGTTGTTAGAGATAAAAA	ENSG00000230787.1	PSAT1P3	processed_pseudogene	processed_pseudogene	chr1:79055942..79055969,-
chr21:17518942..17518962,-	ATGAACATGATTAAAGATGA	ENSG00000232260.2	BTF3L4P1	processed_pseudogene	processed_pseudogene	chr21:17518942..17518962,-
chr20:36076634..36076645,-	GAAGTCTAAATTCAATGAAA	ENSG00000231470.1	HMGB3P2	processed_pseudogene	processed_pseudogene	chr20:36076634..36076645,-
chr7:137164033..137164034,+	ATAATAACACACAAAACAGA	ENSG00000224469.1	AC009517.2	processed_pseudogene	processed_pseudogene	chr7:137164033..137164034,+
chr7:137164033..137164034,+	AAGTTACATAGATTAAAGTG	ENSG00000224469.1	AC009517.2	processed_pseudogene	processed_pseudogene	chr7:137164033..137164034,+
chr11:59781751..59781756,-	AAGAAGCAAACAAATTAAAG	ENSG00000234964.4	FABP5P7	processed_pseudogene	processed_pseudogene	chr11:59781751..59781756,-
chr11:59781751..59781756,-	AAGGTGTATAAATTGTGAAA	ENSG00000234964.4	FABP5P7	processed_pseudogene	processed_pseudogene	chr11:59781751..59781756,-
chr2:57755425..57755430,+	TTCTACACAAATAATGCTAA	ENSG00000271615.1	CTD-2026C7.1	transcribed_processed_pseudogene	processed_transcript	chr2:57755425..57755430,+
chrX:111434326..111434331,+	GATGAACTAATAACTAAACA	ENSG00000223904.2	HMGB1P12	processed_pseudogene	processed_pseudogene	chrX:111434326..111434331,+
chr1:31263910..31263914,-	TCATCTGTTGGTAAATATAA	ENSG00000229447.2	RP11-490K7.4	processed_pseudogene	processed_pseudogene	chr1:31263910..31263914,-
chr16:35336938..35336943,-	AGAAACCATTGAAAGAAAAA	ENSG00000260846.2	RP11-488I20.7	unprocessed_pseudogene	unprocessed_pseudogene	chr16:35336938..35336943,-
chrX:80529201..80529231,+	CATATTGATATTGAAGCTAA	ENSG00000230247.2	HNRNPH3P1	processed_pseudogene	processed_pseudogene	chrX:80529201..80529231,+
chrX:80529201..80529231,+	AATTATGGCTATGGAAATAA	ENSG00000230247.2	HNRNPH3P1	processed_pseudogene	processed_pseudogene	chrX:80529201..80529231,+
chrX:76029808..76029818,+	TCATAGAAAATTGATAAAGG	ENSG00000232332.1	RP3-481A17.1	processed_pseudogene	processed_pseudogene	chrX:76029808..76029818,+
chr6:133150665..133150699,+	AATTGTGAATTGATAATAGG	ENSG00000220113.2	MTCYBP4	processed_pseudogene	processed_pseudogene	chr6:133150665..133150699,+
chr7:93670109..93670112,-	ACAACAAACAAAATATCTGT	ENSG00000237729.2	AC002075.4	processed_pseudogene	processed_pseudogene	chr7:93670109..93670112,-
chr10:8619809..8619834,+	AAATGTGATTGATTGAATGA	ENSG00000236420.1	CHCHD3P1	processed_pseudogene	processed_pseudogene	chr10:8619809..8619834,+
chr2:17385062..17385066,+	AAAATTGTTAAGTAACCAAC	ENSG00000236348.1	PSMC1P10	processed_pseudogene	processed_pseudogene	chr2:17385062..17385066,+
chr3:100912273..100912277,-	GTATAAAACAAAAACCTCAA	ENSG00000213431.4	RP11-301G23.1	processed_pseudogene	processed_pseudogene	chr3:100912273..100912277,-
chrX:55055773..55055778,-	TGTATTTCTTATATGGGAAA	ENSG00000234466.1	RP11-266I3.1	processed_pseudogene	processed_pseudogene	chrX:55055773..55055778,-
chrX:102803000..102803012,+	AAAGCCATATTGTTATACAT	ENSG00000234886.1	MTND5P26	processed_pseudogene	processed_pseudogene	chrX:102803000..102803012,+
chrX:107352528..107352553,-	GGGAATTAATTATATGACAA	ENSG00000215007.3	DNAJA1P3	processed_pseudogene	processed_pseudogene	chrX:107352528..107352553,-
chr15:30883321..30883322,-	TATATTCCTTGTTAATAGAC	ENSG00000260382.1	RP11-540B6.2	processed_pseudogene	processed_pseudogene	chr15:30883321..30883322,-
chr7:97201469..97201472,-	ACAAACGATCAATTTGAATA	ENSG00000224475.1	AC073900.4	processed_pseudogene	processed_pseudogene	chr7:97201469..97201472,-
chrX:112689889..112689898,+	AGAATATATAAAGAACGTGA	ENSG00000213652.3	HMGB3P30	processed_pseudogene	processed_pseudogene	chrX:112689889..112689898,+
chr4:55219410..55219411,+	GCAAATATTTAATAGGAATG	ENSG00000250812.2	RP11-530I17.2	processed_pseudogene	processed_pseudogene	chr4:55219410..55219411,+
chr4:17061879..17061883,+	AAACTCTGTTCTAAAACAAA	ENSG00000251212.1	MTND5P4	processed_pseudogene	processed_pseudogene	chr4:17061879..17061883,+
chr5:5376730..5376743,-	GCACATGAAAAATAAGATAA	ENSG00000251568.1	ALG3P1	processed_pseudogene	processed_pseudogene	chr5:5376730..5376743,-
chr1:150881709..150881726,-	GAAAGAAAATTATCATGTGT	ENSG00000224800.1	RP11-235D19.2	processed_pseudogene	processed_pseudogene	chr1:150881709..150881726,-
chr4:155464152..155464185,-	TAGTACAAAAGGACAAAATA	ENSG00000251407.1	MTND1P22	unprocessed_pseudogene	unprocessed_pseudogene	chr4:155464152..155464185,-
chr4:155464152..155464185,-	TAAATAGATAGAAACCAAAC	ENSG00000251407.1	MTND1P22	unprocessed_pseudogene	unprocessed_pseudogene	chr4:155464152..155464185,-
chr15:31768172..31768174,-	CGTATAATTGAAGATATCAA	ENSG00000259358.1	RP11-456J20.1	processed_pseudogene	processed_pseudogene	chr15:31768172..31768174,-
chr15:31768172..31768174,-	GATATTGTATAGAAATTGTG	ENSG00000259358.1	RP11-456J20.1	processed_pseudogene	processed_pseudogene	chr15:31768172..31768174,-
chr3:185606463..185606475,+	TTAAAGAAATCAAGCTGAAA	ENSG00000236489.1	RP11-537I16.2	processed_pseudogene	processed_pseudogene	chr3:185606463..185606475,+
chr6:27360198..27360203,-	TTAATCTCAAAGATTAGAGA	ENSG00000204789.4	ZNF204P	processed_pseudogene	processed_pseudogene	chr6:27360198..27360203,-
chr6:27360198..27360203,-	TAAACAAGGAGAATAATCTA	ENSG00000204789.4	ZNF204P	processed_pseudogene	processed_pseudogene	chr6:27360198..27360203,-
chr6:27360198..27360203,-	ATACTGAGAACATAAAATAC	ENSG00000204789.4	ZNF204P	processed_pseudogene	processed_pseudogene	chr6:27360198..27360203,-
chr4:104886974..104886976,-	ATTATGGGAAGATTGTTTAA	ENSG00000244470.2	RP11-395M19.1	processed_pseudogene	processed_pseudogene	chr4:104886974..104886976,-
chr4:104886974..104886976,-	AAAGAGGGAGTAAATATAAA	ENSG00000244470.2	RP11-395M19.1	processed_pseudogene	processed_pseudogene	chr4:104886974..104886976,-
chr5:100051060..100051061,-	TTCTAGGTCAAATAATAGAA	ENSG00000271480.1	RP11-475J5.10	processed_pseudogene	processed_pseudogene	chr5:100051060..100051061,-
chr9:3053419..3053422,-	AGATGAGAAAAATCTAATCA	ENSG00000227835.7	CARM1P1	transcribed_unprocessed_pseudogene	transcribed_unprocessed_pseudogene	chr9:3053419..3053422,-
chr13:32384642..32384652,+	GTTAAGATGTTACTTTACAT	ENSG00000215515.2	IFIT1P1	processed_pseudogene	processed_pseudogene	chr13:32384642..32384652,+
chr17:37884705..37884712,-	CTATTATTATTCAAACACAG	ENSG00000276715.3	YWHAEP7	transcribed_unprocessed_pseudogene	processed_transcript	chr17:37884705..37884712,-
chr3:95683116..95683127,-	ATCTGACCATAATTATTGAA	ENSG00000244681.1	MTHFD2P1	transcribed_processed_pseudogene	processed_transcript	chr3:95683116..95683127,-
chr3:95683116..95683127,-	CATTTGGAAATATTTCATTG	ENSG00000244681.1	MTHFD2P1	transcribed_processed_pseudogene	processed_transcript	chr3:95683116..95683127,-
chr22:22450148..22450173,+	TTTGAAATCTCTATTAACCT	ENSG00000253631.1	IGLV7-35	IG_V_pseudogene	IG_V_pseudogene	chr22:22450148..22450173,+
chr16:87268136..87268137,+	TGTTAAGACAACATTCAAAT	ENSG00000243705.1	RP11-178L8.1	processed_pseudogene	processed_pseudogene	chr16:87268136..87268137,+
chr17:27274071..27274073,+	ATAAACAATTCTATTACCAG	ENSG00000239223.3	RPL34P31	processed_pseudogene	processed_pseudogene	chr17:27274071..27274073,+
chr19:40025495..40025513,-	AAAAAAGAAACAGAAATAGG	ENSG00000269069.1	CTC-471F3.5	processed_pseudogene	processed_pseudogene	chr19:40025495..40025513,-
chr21:33482220..33482224,-	ACAAAGCTTAAAAAAATCCT	ENSG00000215088.3	RPS5P3	processed_pseudogene	processed_pseudogene	chr21:33482220..33482224,-
chr22:41190186..41190188,-	GAAAACATTATTATGCCAAA	ENSG00000215771.2	LRRC37A14P	processed_pseudogene	processed_pseudogene	chr22:41190186..41190188,-
chr1:53976138..53976150,-	AAATAGAATATCTTACCAGA	ENSG00000219102.3	HNRNPA3P12	processed_pseudogene	processed_pseudogene	chr1:53976138..53976150,-
chr7:122234506..122234507,+	ATGAGAAGTTCAATTAATCA	ENSG00000213302.3	RP11-560I19.2	processed_pseudogene	processed_pseudogene	chr7:122234506..122234507,+
chr2:25810716..25810727,-	AAATCTCAACAAAATTCCAA	ENSG00000187536.4	TPM3P7	processed_pseudogene	processed_pseudogene	chr2:25810716..25810727,-
chr3:88095845..88095854,-	TAAACTAAGAAATGAGCTAA	ENSG00000241535.1	CBX5P1	processed_pseudogene	processed_pseudogene	chr3:88095845..88095854,-
chr12:33454314..33454319,+	TCAATCAGAAGAAAATATCA	ENSG00000256070.1	RP11-56H16.1	processed_pseudogene	processed_pseudogene	chr12:33454314..33454319,+
chr12:33454314..33454319,+	ACATCATAAAAAATGAACTG	ENSG00000256070.1	RP11-56H16.1	processed_pseudogene	processed_pseudogene	chr12:33454314..33454319,+
chr10:100248208..100248210,+	AAGTGTTATTCAGTTTGAAA	ENSG00000230224.1	PHBP9	processed_pseudogene	processed_pseudogene	chr10:100248208..100248210,+
chr15:88952479..88952492,+	CAAAAAAGTGCAAACAAAAA	ENSG00000259350.2	RP11-63A23.2	processed_pseudogene	processed_pseudogene	chr15:88952479..88952492,+
chr14:65902178..65902180,-	AAGTGTTTGTTTATATTTGG	ENSG00000258960.1	CTD-2014B16.2	processed_pseudogene	processed_pseudogene	chr14:65902178..65902180,-
chr20:10614058..10614069,-	CCCCAAATGAAAATAATTAA	ENSG00000235036.4	RP5-1099D15.1	processed_pseudogene	processed_pseudogene	chr20:10614058..10614069,-
chr11:36696273..36696281,+	TTCTTTGCAACAAAAAGAAT	ENSG00000254498.1	CTD-2119L1.1	processed_pseudogene	processed_pseudogene	chr11:36696273..36696281,+
chr6:43328102..43328112,+	GTAAACAATTATATTACCAG	ENSG00000220614.1	RP11-480N24.4	processed_pseudogene	processed_pseudogene	chr6:43328102..43328112,+
chr3:136205932..136205933,-	ATATTTCTATAACTCTTAGG	ENSG00000244740.1	RP11-463H24.1	processed_pseudogene	processed_pseudogene	chr3:136205932..136205933,-
chr1:229570423..229570428,+	AAATTTAAAAAAAGACGGCT	ENSG00000229367.1	HMGN2P19	processed_pseudogene	processed_pseudogene	chr1:229570423..229570428,+
chr8:129864440..129864442,+	TCTAGATTAATGACATAAGT	ENSG00000243402.1	RP11-473O4.1	processed_pseudogene	processed_pseudogene	chr8:129864440..129864442,+
chr8:129864440..129864442,+	TTACTATAGAATGTGAACAA	ENSG00000243402.1	RP11-473O4.1	processed_pseudogene	processed_pseudogene	chr8:129864440..129864442,+
chr3:120388057..120388070,+	CTTTAAATTACACAAGTTAG	ENSG00000242613.1	RP11-174O3.4	processed_pseudogene	processed_pseudogene	chr3:120388057..120388070,+
chr17:9853402..9853405,-	GATACTTTATAGACATTAGA	ENSG00000265593.1	NPM1P45	processed_pseudogene	processed_pseudogene	chr17:9853402..9853405,-
chr16:26032908..26032919,-	TTTAAGACTGATTTAGATTC	ENSG00000230330.1	HMGN2P3	processed_pseudogene	processed_pseudogene	chr16:26032908..26032919,-
chrX:57395451..57395454,-	TTTATATAATGTGAAGCTGA	ENSG00000231831.1	MTHFD1P1	processed_pseudogene	processed_pseudogene	chrX:57395451..57395454,-
chr6:100051359..100051362,-	AATTGAAAAAGATAGTTCTG	ENSG00000219257.2	NPM1P38	processed_pseudogene	processed_pseudogene	chr6:100051359..100051362,-
chr6:100051359..100051362,-	AATTTCCTTACTTGTAAATG	ENSG00000219257.2	NPM1P38	processed_pseudogene	processed_pseudogene	chr6:100051359..100051362,-
chr5:83280652..83280653,-	AAGAACTTTCTTCAAAATTG	ENSG00000251552.1	COQ10BP2	processed_pseudogene	processed_pseudogene	chr5:83280652..83280653,-
chrX:131646643..131646645,+	GTGATATAATTAGTAAGTGA	ENSG00000227183.3	HDGFP1	processed_pseudogene	processed_pseudogene	chrX:131646643..131646645,+
chrX:120869947..120869959,-	AATTAAATGTTCTTAAGAGG	ENSG00000237828.1	PA2G4P1	processed_pseudogene	processed_pseudogene	chrX:120869947..120869959,-
chr14:103041458..103041459,+	ACATGTATAAAAGAAAACAC	ENSG00000213176.4	RPL13P6	processed_pseudogene	processed_pseudogene	chr14:103041458..103041459,+
chr9:78742797..78742812,-	TAGTAAGGGAAATAATAAGT	ENSG00000237257.1	MTND2P8	unprocessed_pseudogene	unprocessed_pseudogene	chr9:78742797..78742812,-
chr7:131754163..131754166,-	GATTTAAGGAAAAAAATCAG	ENSG00000236281.1	AC093106.5	processed_pseudogene	processed_pseudogene	chr7:131754163..131754166,-
chr7:25212984..25212985,-	TTCTATGGGTATATAAGAAA	ENSG00000213798.3	AC004129.9	processed_pseudogene	processed_pseudogene	chr7:25212984..25212985,-
chr3:159722219..159722239,-	TCCTAAAGAAACTAAACAAA	ENSG00000243116.1	RP11-564C24.1	processed_pseudogene	processed_pseudogene	chr3:159722219..159722239,-
chrX:73274745..73274754,+	AGTCATAGATAAATATGAGT	ENSG00000225664.3	YWHAZP8	processed_pseudogene	processed_pseudogene	chrX:73274745..73274754,+
chr21:20388286..20388288,+	TAATAAAAGATGATAAGAGC	ENSG00000233676.2	FDPSP6	processed_pseudogene	processed_pseudogene	chr21:20388286..20388288,+
chr4:76344723..76344763,+	AATACTAAAGAAATGTTTGG	ENSG00000249858.2	SNX5P1	processed_pseudogene	processed_pseudogene	chr4:76344723..76344763,+
chr9:94288562..94288568,-	TTGAAAACAAAAGAGAAGAA	ENSG00000237679.2	VDAC1P11	processed_pseudogene	processed_pseudogene	chr9:94288562..94288568,-
chr22:16922205..16922206,-	ATTTATTTCAAACGTGTTAG	ENSG00000253460.2	IGKV2OR22-3	IG_V_pseudogene	IG_V_pseudogene	chr22:16922205..16922206,-
chr14:96223042..96223044,+	AAAATTTGAAGTTACTTCTG	ENSG00000258788.3	RP11-404P21.9	processed_pseudogene	processed_pseudogene	chr14:96223042..96223044,+
chr6:149934500..149934530,+	CAATAAAGAGTTTATTTCAG	ENSG00000216621.7	RP11-244K5.6	transcribed_processed_pseudogene	processed_transcript	chr6:149934500..149934530,+
chr8:57392539..57392542,+	ATACAGTAAATAAGTTAGAG	ENSG00000243050.1	RPL30P10	processed_pseudogene	processed_pseudogene	chr8:57392539..57392542,+
chr9:89449440..89449451,+	AAAATAATAGCACTTAAAGC	ENSG00000231799.2	RP13-93L13.2	processed_pseudogene	processed_pseudogene	chr9:89449440..89449451,+
chr2:106382108..106382130,+	TCAAACATAACCTTGAATAA	ENSG00000240935.5	PLGLA	transcribed_unprocessed_pseudogene	transcribed_unprocessed_pseudogene	chr2:106382108..106382130,+
chr1:119085971..119085972,-	TGTTAACATTAATCTCATGT	ENSG00000223575.2	RBMX2P3	processed_pseudogene	processed_pseudogene	chr1:119085971..119085972,-
chr3:70126425..70126445,-	CGATAAAGAAAAGAAAGAAT	ENSG00000271034.1	RP11-963H1.1	processed_pseudogene	processed_pseudogene	chr3:70126425..70126445,-
chr12:67351561..67351567,+	TAAGATATGAAAACTGGAAA	ENSG00000256037.1	MRPL40P1	processed_pseudogene	processed_pseudogene	chr12:67351561..67351567,+
chr9:19464601..19464606,-	ATGAGTTGAAAATATCAGAA	ENSG00000231909.7	MAP1LC3BP1	transcribed_processed_pseudogene	processed_transcript	chr9:19464601..19464606,-
chr11:27806591..27806601,+	AAAATGAGAAAGAAACAGAA	ENSG00000177447.6	CBX3P1	processed_pseudogene	processed_pseudogene	chr11:27806591..27806601,+
chr9:5094181..5094183,+	ACGTAAAACTTTACAATCAA	ENSG00000228166.1	MTND1P11	unprocessed_pseudogene	unprocessed_pseudogene	chr9:5094181..5094183,+
chr8:46829551..46829555,-	TTTAAGTGTTAGTCTAAAGA	ENSG00000279893.1	AC021451.1	pseudogene	pseudogene	chr8:46829551..46829555,-
chrX:42150826..42150833,-	TTAATAACAACAAAAGATGG	ENSG00000228780.2	RP1-50A13.1	processed_pseudogene	processed_pseudogene	chrX:42150826..42150833,-
chr10:83314485..83314486,-	CCAAAATGAAAATTATTCCT	ENSG00000234931.1	MARK2P15	processed_pseudogene	processed_pseudogene	chr10:83314485..83314486,-
chr3:46023182..46023211,+	AGTTATATAAAAGACCCAAA	ENSG00000226933.1	NRBF2P2	processed_pseudogene	processed_pseudogene	chr3:46023182..46023211,+
chr11:88409210..88409212,-	AGAAAGAAAGTAGAAAGTAT	ENSG00000249489.1	GAPDHP70	processed_pseudogene	processed_pseudogene	chr11:88409210..88409212,-
chr16:35085957..35085961,+	GAAATAAGAAAAAAATGCAC	ENSG00000261053.1	NAMPTP3	processed_pseudogene	processed_pseudogene	chr16:35085957..35085961,+
chr19:54306148..54306153,-	TACATTTCTAGGAAATATGA	ENSG00000234436.1	AC008984.7	unprocessed_pseudogene	unprocessed_pseudogene	chr19:54306148..54306153,-
chr12:69284475..69284479,+	ATTATGAAGAATATTAGGCT	ENSG00000257818.1	RP11-1143G9.2	processed_pseudogene	processed_pseudogene	chr12:69284475..69284479,+
chrX:51618930..51618969,-	AAATTAACATTTAGGAGAAG	ENSG00000224109.1	CENPVP3	processed_pseudogene	processed_pseudogene	chrX:51618930..51618969,-
chr2:229003851..229003852,+	TAAACATAATAATCTCCCAA	ENSG00000226297.1	AC007677.2	processed_pseudogene	processed_pseudogene	chr2:229003851..229003852,+
chr3:97481596..97481597,-	TGCAGTTAAAAATATTTCAG	ENSG00000251172.1	RP11-529P9.1	processed_pseudogene	processed_pseudogene	chr3:97481596..97481597,-
chr4:1153753..1153783,-	AAAGAAAGTATTATCAGAAG	ENSG00000215367.9	TMED11P	unitary_pseudogene	unitary_pseudogene	chr4:1153753..1153783,-
chr4:1153753..1153783,-	AAATAAAAGGCAGTTGAAAA	ENSG00000215367.9	TMED11P	unitary_pseudogene	unitary_pseudogene	chr4:1153753..1153783,-
chr5:77146471..77146473,+	AATACATTTACTATTTCCCA	ENSG00000251566.1	HMGB1P35	processed_pseudogene	processed_pseudogene	chr5:77146471..77146473,+
chr4:143424974..143424979,+	TCTACATTATAAATCTGAAG	ENSG00000243175.1	RP11-58H15.1	transcribed_processed_pseudogene	transcribed_processed_pseudogene	chr4:143424974..143424979,+
chr13:71704140..71704147,+	CATCAAAATGAGAAAAACAA	ENSG00000237816.1	RPL21P109	processed_pseudogene	processed_pseudogene	chr13:71704140..71704147,+
chr11:75080223..75080228,-	ATCAATAATAATTATTGCCC	ENSG00000213333.3	NPM1P50	processed_pseudogene	processed_pseudogene	chr11:75080223..75080228,-
chr7:57150520..57150546,-	GATCACTCTATAATAAAAAG	ENSG00000235095.1	RP11-1217F2.1	unprocessed_pseudogene	unprocessed_pseudogene	chr7:57150520..57150546,-
chr8:33013801..33013833,+	TAGTATGAAACAAGAGAAAT	ENSG00000254346.2	MTND1P6	processed_pseudogene	processed_pseudogene	chr8:33013801..33013833,+
chr12:68705554..68705558,+	CTAACTAACATAATAAAACC	ENSG00000233560.2	KRT8P39	processed_pseudogene	processed_pseudogene	chr12:68705554..68705558,+
chr3:106848649..106848655,+	AGATATTACAAAATGTGAAC	ENSG00000239997.1	FCF1P3	processed_pseudogene	processed_pseudogene	chr3:106848649..106848655,+
chrX:45381957..45381959,-	TTAAACATCATTAACACTAG	ENSG00000237782.3	RP1-192P9.1	processed_pseudogene	processed_pseudogene	chrX:45381957..45381959,-
chr1:109811005..109811007,-	TTAGATAAAAGAAAATGGGT	ENSG00000224927.2	NDUFA5P10	processed_pseudogene	processed_pseudogene	chr1:109811005..109811007,-
chr1:228115363..228115379,-	CCAAATTTAATATACTGATG	ENSG00000224566.2	FAM96AP2	processed_pseudogene	processed_pseudogene	chr1:228115363..228115379,-
chr5:71476172..71476188,-	TTGTGTTTAAAGAGATTTAG	ENSG00000253536.1	RP11-1174L13.2	processed_pseudogene	processed_pseudogene	chr5:71476172..71476188,-
chr5:71476172..71476188,-	ATAATAAACCAATAAACAGC	ENSG00000253536.1	RP11-1174L13.2	processed_pseudogene	processed_pseudogene	chr5:71476172..71476188,-
chr20:38978512..38978515,-	AAAACGCAAAAATAGACAAA	ENSG00000223864.1	NPM1P19	processed_pseudogene	processed_pseudogene	chr20:38978512..38978515,-
chrX:101339874..101339877,+	TTTCATGTGCAAAATTTAAG	ENSG00000183911.7	RPL21P132	processed_pseudogene	processed_pseudogene	chrX:101339874..101339877,+
chrX:101339874..101339877,+	CAAAAAATTCAGTTATCAAG	ENSG00000183911.7	RPL21P132	processed_pseudogene	processed_pseudogene	chrX:101339874..101339877,+
chr4:121370512..121370525,-	CATTTAAAATCTGTAAACGT	ENSG00000213480.3	RP11-364P2.2	processed_pseudogene	processed_pseudogene	chr4:121370512..121370525,-
chr1:188694294..188694296,+	AAAAAGGAGTAAGAAAGAAT	ENSG00000231022.1	RPS3AP9	processed_pseudogene	processed_pseudogene	chr1:188694294..188694296,+
chr2:94861372..94861373,+	TCTGGAATGAAAAAAAAAAC	ENSG00000278631.1	RP11-71B7.1	processed_pseudogene	processed_pseudogene	chr2:94861372..94861373,+
chr5:179083024..179083041,-	TATGAATCAGAAGCTAATAA	ENSG00000253144.1	RP11-281O15.7	processed_pseudogene	processed_pseudogene	chr5:179083024..179083041,-
chr15:35396277..35396290,+	TAAATTGATAAAGCTGACAA	ENSG00000259688.1	RP11-139F4.2	processed_pseudogene	processed_pseudogene	chr15:35396277..35396290,+
chr9:5113219..5113222,+	AATGCCTTAACTATAAAATG	ENSG00000254017.1	IGHEP2	IG_C_pseudogene	IG_C_pseudogene	chr9:5113219..5113222,+
[truncated: 55,032 more rows]

## Sheet: all sgRNAs for CRISPRi
sgRNAID	sgRNA	HUGO	Category	gene_id	gene_type	gene_status	havana_gene
SG_RPL24P4_3	ACAAAAAAAAAAATTTATCT	RPL24P4	Gene	ENSG00000181524.6	processed_pseudogene	KNOWN	OTTHUMG00000014711.2
SG_BANF1P3_6	ACAAAATTTGATATTAAAAA	BANF1P3	Gene	ENSG00000237758.1	processed_pseudogene	KNOWN	OTTHUMG00000153830.1
SG_EIF4BP3_4	TAATTTATTTATTTATCAAC	EIF4BP3	Gene	ENSG00000224546.2	processed_pseudogene	KNOWN	OTTHUMG00000020290.2
SG_RPL15P2_7	ATTTAGAAAAAAATTTAACA	RPL15P2	Gene	ENSG00000240914.1	processed_pseudogene	KNOWN	OTTHUMG00000158125.1
SG_CACYBPP2_5	TTACTAATTAAAGAAAAATT	CACYBPP2	Gene	ENSG00000177855.8	processed_pseudogene	KNOWN	OTTHUMG00000153760.1
SG_RP11-3P17.3_2	ATTTGATATTTAAAATAACA	RP11-3P17.3	Gene	ENSG00000234851.4	processed_pseudogene	KNOWN	OTTHUMG00000159072.1
SG_AC016739.2_8	TTATTTAATTATTCAAGAAT	AC016739.2	Gene	ENSG00000218175.2	processed_pseudogene	KNOWN	OTTHUMG00000155366.1
SG_PTENP1_8	AATAATGTTTAGATAAATAT	PTENP1	Gene	ENSG00000237984.3	transcribed_processed_pseudogene	KNOWN	OTTHUMG00000000410.2
SG_PRPS1_10	ATTATCAAATATATATTTAG	PRPS1	Gene	ENSG00000147224.9	protein_coding	KNOWN	OTTHUMG00000022167.1
SG_Z97634.3_10	ATTATTCTTTCATAAAAAAA	Z97634.3	Gene	ENSG00000236829.8	transcribed_processed_pseudogene	KNOWN	OTTHUMG00000047997.2
SG_AP003068.18_1	CTAAAAAATCAATAAAAAAT	AP003068.18	Gene	ENSG00000255200.1	transcribed_processed_pseudogene	KNOWN	OTTHUMG00000165612.1
SG_EEF1B2_7	TGGAAGTAAATTAATAAAAT	EEF1B2	Gene	ENSG00000114942.12	protein_coding	KNOWN	OTTHUMG00000132891.2
SG_RPL32_8	TTTAATAGACAATAATAACT	RPL32	Gene	ENSG00000144713.11	protein_coding	KNOWN	OTTHUMG00000129804.3
SG_RP3-375P9.2_2	ATGAATAAAAATAAAAAGTC	RP3-375P9.2	Gene	ENSG00000217130.1	processed_pseudogene	KNOWN	OTTHUMG00000014554.1
SG_RP11-543B16.1_5	AATCAAAATAAAATAGATGT	RP11-543B16.1	Gene	ENSG00000234004.4	processed_pseudogene	KNOWN	OTTHUMG00000036449.2
SG_FTH1P16_6	AAATTTATCAATCATTAAGA	FTH1P16	Gene	ENSG00000227376.1	processed_pseudogene	KNOWN	OTTHUMG00000150432.1
SG_AC144530.1_2	TTGTTCATAAAAAGAAAAAA	AC144530.1	Gene	ENSG00000234742.1	processed_pseudogene	KNOWN	OTTHUMG00000155432.1
SG_AC016739.2_6	TACTTTCAAATATAAGAAAA	AC016739.2	Gene	ENSG00000218175.2	processed_pseudogene	KNOWN	OTTHUMG00000155366.1
SG_CHCHD2P9_5	GTAATTATTTAAAAATTTGC	CHCHD2P9	Gene	ENSG00000186940.6	processed_pseudogene	KNOWN	OTTHUMG00000020069.2
SG_RPL13AP25_6	TTGAAAATTAAAGAAAACAT	RPL13AP25	Gene	ENSG00000136149.6	processed_pseudogene	KNOWN	OTTHUMG00000016985.2
SG_RP11-20O24.4_3	CTTAGAAAATTAAAATATGA	RP11-20O24.4	Gene	ENSG00000244716.3	processed_pseudogene	KNOWN	OTTHUMG00000057601.1
SG_YWHAZP5_6	TGAAAGCATTTAAAATAAAA	YWHAZP5	Gene	ENSG00000213260.3	processed_pseudogene	KNOWN	OTTHUMG00000019013.1
SG_YWHAZP5_7	ATCTAAATAAAAAAAAAAGC	YWHAZP5	Gene	ENSG00000213260.3	processed_pseudogene	KNOWN	OTTHUMG00000019013.1
SG_RP11-270C12.3_3	TATGTTTAAAATTCTATGAA	RP11-270C12.3	Gene	ENSG00000224550.1	processed_pseudogene	KNOWN	OTTHUMG00000011031.1
SG_RPL17P50_4	GAAAAAAATTATTACAATAG	RPL17P50	Gene	ENSG00000213700.3	processed_pseudogene	KNOWN	OTTHUMG00000018448.1
SG_MPHOSPH8_10	GAATTAAAGAAAGTTAAAAA	MPHOSPH8	Gene	ENSG00000196199.12	protein_coding	KNOWN	OTTHUMG00000016498.3
SG_RPL30P11_2	TTGAATTGTATTAATAATGA	RPL30P11	Gene	ENSG00000244573.3	transcribed_processed_pseudogene	KNOWN	OTTHUMG00000157491.5
SG_RPL23AP3_1	CTCAATTTAAAAATTAAGAT	RPL23AP3	Gene	ENSG00000214914.3	processed_pseudogene	KNOWN	OTTHUMG00000086467.1
SG_AC068522.4_4	AAACTTATTATATTAAGAAG	AC068522.4	Gene	ENSG00000242970.2	processed_pseudogene	KNOWN	OTTHUMG00000164304.1
SG_CTD-3199J23.6_8	TATTTATGCATAAATAACAA	CTD-3199J23.6	Gene	ENSG00000267681.1	transcribed_processed_pseudogene	KNOWN	OTTHUMG00000180874.1
SG_METTL15P1_3	ATAATATTCTTTATGAACAA	METTL15P1	Gene	ENSG00000174912.7	processed_pseudogene	KNOWN	OTTHUMG00000158645.1
SG_RP11-397A15.4_5	AAAAGTAAACCTAATTAAAA	RP11-397A15.4	Gene	ENSG00000235386.1	unprocessed_pseudogene	KNOWN	OTTHUMG00000040520.2
SG_RP11-543B16.2_6	CTAAATAAGTGTTTAAATAA	RP11-543B16.2	Gene	ENSG00000226986.4	processed_pseudogene	KNOWN	OTTHUMG00000036451.2
SG_PPP1R14BP3_5	GAATTAAACATTAAAATATG	PPP1R14BP3	Gene	ENSG00000179967.11	processed_pseudogene	KNOWN	OTTHUMG00000161326.4
SG_RP11-380M21.2_3	GATATTTATAATATTCTAAG	RP11-380M21.2	Gene	ENSG00000267541.1	processed_pseudogene	KNOWN	OTTHUMG00000180285.1
SG_TWF1_10	TTAATTCATATTATTTGAGT	TWF1	Gene	ENSG00000151239.12	protein_coding	KNOWN	OTTHUMG00000169426.1
SG_RP11-443P15.2_7	TTACAGAGAATATATTTAAA	RP11-443P15.2	Gene	ENSG00000171658.7	transcribed_unprocessed_pseudogene	KNOWN	OTTHUMG00000156640.2
SG_AC069282.6_7	TTCTAATTATGAATTAATTG	AC069282.6	Gene	ENSG00000225507.1	processed_pseudogene	KNOWN	OTTHUMG00000155643.1
SG_RPL32P3_5	AGTAATATCTAAGAATGTAA	RPL32P3	Gene	ENSG00000251474.5	transcribed_unprocessed_pseudogene	KNOWN	OTTHUMG00000159465.3
SG_METTL15_9	TTCAGACCAAAAAATAAAAA	METTL15	Gene	ENSG00000169519.18	protein_coding	KNOWN	OTTHUMG00000150448.2
SG_MRPS10_10	TAAAGGTGAAAACATTAATA	MRPS10	Gene	ENSG00000048544.5	protein_coding	KNOWN	OTTHUMG00000014694.1
SG_RPL14P1_2	TAGCATAAAAAAGATAATAG	RPL14P1	Gene	ENSG00000139239.7	processed_pseudogene	KNOWN	OTTHUMG00000157598.1
SG_RPL14P3_3	TAAAATATTAGTTATTGACC	RPL14P3	Gene	ENSG00000241923.2	processed_pseudogene	KNOWN	OTTHUMG00000157571.2
SG_CTD-2161E19.1_7	ATAAAGAAAACAATATGGAA	CTD-2161E19.1	Gene	ENSG00000242477.1	processed_pseudogene	KNOWN	OTTHUMG00000157797.1
SG_TBCAP1_6	TATTATAAAAACTCCTTAAG	TBCAP1	Gene	ENSG00000226781.1	processed_pseudogene	KNOWN	OTTHUMG00000021335.1
SG_PPIAP29_6	TATAAAATTATTCCACCAAA	PPIAP29	Gene	ENSG00000214975.4	processed_pseudogene	KNOWN	OTTHUMG00000014377.2
SG_RP11-466H18.1_1	ACATAGTATATATAAAAACC	RP11-466H18.1	Gene	ENSG00000244398.1	processed_pseudogene	KNOWN	OTTHUMG00000158484.1
SG_RP11-244J10.1_7	GAATTCATAAGAATTAACTA	RP11-244J10.1	Gene	ENSG00000230291.5	processed_pseudogene	KNOWN	OTTHUMG00000157628.1
SG_TPI1P1_1	ATACAAAATTTCTTTAGCTA	TPI1P1	Gene	ENSG00000226415.1	processed_pseudogene	KNOWN	OTTHUMG00000009616.1
SG_RPSAP52_4	AAATCCAAAAGAAATTACAA	RPSAP52	Gene	ENSG00000241749.4	transcribed_processed_pseudogene	KNOWN	OTTHUMG00000157608.3
SG_RP11-297L17.6_4	AATATGTATGGATATAGAAT	RP11-297L17.6	Gene	ENSG00000234337.4	processed_pseudogene	KNOWN	OTTHUMG00000173227.1
SG_RP11-761N21.2_3	CAATATGAACACATAAAAAT	RP11-761N21.2	Gene	ENSG00000234287.1	processed_pseudogene	KNOWN	OTTHUMG00000156012.1
SG_RPL6P27_4	TTAGATGCAAATAAACAAAT	RPL6P27	Gene	ENSG00000235552.4	transcribed_processed_pseudogene	KNOWN	OTTHUMG00000158161.2
SG_AC006978.6_8	AATAATGCTTGTATTAGTAA	AC006978.6	Gene	ENSG00000235859.5	processed_pseudogene	KNOWN	OTTHUMG00000152767.1
SG_ZNF702P_8	TAATCTTAATAATAGACAGA	ZNF702P	Gene	ENSG00000242779.5	transcribed_processed_pseudogene	KNOWN	OTTHUMG00000150515.2
SG_RP5-827C21.1_4	ATTTATTTAAAACAGACCAA	RP5-827C21.1	Gene	ENSG00000235605.1	processed_pseudogene	KNOWN	OTTHUMG00000037943.1
SG_CDC20P1_10	TACGCAAAAATATAAAACAA	CDC20P1	Gene	ENSG00000231007.5	processed_pseudogene	KNOWN	OTTHUMG00000020142.3
SG_RPS26P47_3	TAAATAACTAAAACCAGAAA	RPS26P47	Gene	ENSG00000234354.3	processed_pseudogene	KNOWN	OTTHUMG00000017285.2
SG_FTH1P16_7	TTTGCAAATTAAACATCAAA	FTH1P16	Gene	ENSG00000227376.1	processed_pseudogene	KNOWN	OTTHUMG00000150432.1
SG_RPL15P2_8	GAAAGTTTATAAGTAAAAGT	RPL15P2	Gene	ENSG00000240914.1	processed_pseudogene	KNOWN	OTTHUMG00000158125.1
SG_RPL21P28_2	AAAAACAGCATATTATATAC	RPL21P28	Gene	ENSG00000220749.4	processed_pseudogene	KNOWN	OTTHUMG00000037130.1
SG_RP11-767N6.2_6	AATTTCCATTAACAGAAAAA	RP11-767N6.2	Gene	ENSG00000234329.1	processed_pseudogene	KNOWN	OTTHUMG00000040991.1
SG_YWHAZP4_10	TTTAAAAAATATAACCCCAA	YWHAZP4	Gene	ENSG00000213131.3	processed_pseudogene	KNOWN	OTTHUMG00000015524.2
SG_HNRNPKP4_5	ATAAAGAAGAACATCAAAAA	HNRNPKP4	Gene	ENSG00000243547.1	processed_pseudogene	KNOWN	OTTHUMG00000159028.1
SG_EIF3EP1_4	AAAGAAAAGGAATTATTACA	EIF3EP1	Gene	ENSG00000234882.1	processed_pseudogene	KNOWN	OTTHUMG00000015029.2
SG_EIF3EP1_5	AATGTTTAATATTTGTGTGA	EIF3EP1	Gene	ENSG00000234882.1	processed_pseudogene	KNOWN	OTTHUMG00000015029.2
SG_EEF1A1P13_1	AAGGAAATTCAATAAGAAAA	EEF1A1P13	Gene	ENSG00000250182.3	processed_pseudogene	KNOWN	OTTHUMG00000161826.2
SG_EEF1A1P13_6	AAAACAGCATATTTAAATGT	EEF1A1P13	Gene	ENSG00000250182.3	processed_pseudogene	KNOWN	OTTHUMG00000161826.2
SG_PPP1R14BP2_6	AATTAGATGAAATAGTATGA	PPP1R14BP2	Gene	ENSG00000213082.3	processed_pseudogene	KNOWN	OTTHUMG00000154793.1
SG_LRRC37B_9	AATAAAGGTGACATAAATAA	LRRC37B	Gene	ENSG00000185158.11	protein_coding	KNOWN	OTTHUMG00000132785.2
SG_RPS20P14_7	AGTTTAAAAGGTAGAAATAA	RPS20P14	Gene	ENSG00000223803.1	processed_pseudogene	KNOWN	OTTHUMG00000156517.1
SG_CTC-451P13.1_4	GGAAGTATTTAAAAATAAGT	CTC-451P13.1	Gene	ENSG00000213757.3	processed_pseudogene	KNOWN	OTTHUMG00000157775.1
SG_RP11-624L12.1_2	CATTTGAAGTTAAAAAATGA	RP11-624L12.1	Gene	ENSG00000213432.2	processed_pseudogene	KNOWN	OTTHUMG00000018771.2
SG_TTC3_6	AAAGTTATAAATTATATGGC	TTC3	Gene	ENSG00000182670.12	protein_coding	KNOWN	OTTHUMG00000086654.6
SG_RPS2P55_3	ACTACTGGTAAATAAATAAA	RPS2P55	Gene	ENSG00000216866.5	processed_pseudogene	KNOWN	OTTHUMG00000024112.2
SG_CCT8P1_8	TAATTATAAAGACAAAGTCT	CCT8P1	Gene	ENSG00000226015.2	processed_pseudogene	KNOWN	OTTHUMG00000041050.3
SG_RP11-23J18.1_8	GTGAAAGATGATTATAATAA	RP11-23J18.1	Gene	ENSG00000258352.1	transcribed_processed_pseudogene	KNOWN	OTTHUMG00000169618.2
SG_RP1-159A19.3_9	TATATTTATGAATAAAGTGC	RP1-159A19.3	Gene	ENSG00000235912.1	processed_pseudogene	KNOWN	OTTHUMG00000003515.1
SG_HMGN1P36_4	CTTAACTAATTACTATACAA	HMGN1P36	Gene	ENSG00000235734.4	processed_pseudogene	KNOWN	OTTHUMG00000153063.2
SG_KLRAP1_9	TGTTCAAAATCAATATTTGA	KLRAP1	Gene	ENSG00000256667.5	transcribed_unprocessed_pseudogene	KNOWN	OTTHUMG00000160127.3
SG_RP11-424C20.2_2	TAATATCTTCAAGATATCAA	RP11-424C20.2	Gene	ENSG00000256663.1	processed_pseudogene	KNOWN	OTTHUMG00000168964.1
SG_H3F3BP1_3	TATATGAAAACACATACAAA	H3F3BP1	Gene	ENSG00000236534.1	processed_pseudogene	KNOWN	OTTHUMG00000017061.1
SG_ENSAP2_5	GTATAGGTTTAGTAAAATAA	ENSAP2	Gene	ENSG00000259032.2	processed_pseudogene	KNOWN	OTTHUMG00000171388.2
SG_DNAJC19P9_4	TTCAAATATAAAGTATTCAG	DNAJC19P9	Gene	ENSG00000258608.1	processed_pseudogene	KNOWN	OTTHUMG00000170808.1
SG_HLA-DRB9_7	TAAAAACAATCCTTTAAAGA	HLA-DRB9	Gene	ENSG00000196301.3	unprocessed_pseudogene	KNOWN	OTTHUMG00000031197.4
SG_PPP4R1L_8	AAGGTTATTGATTAATAAAC	PPP4R1L	Gene	ENSG00000124224.15	transcribed_unprocessed_pseudogene	KNOWN	OTTHUMG00000032838.11
SG_VDAC1P1_4	TTGAAAACAAAATATGAGAA	VDAC1P1	Gene	ENSG00000073905.8	processed_pseudogene	KNOWN	OTTHUMG00000021909.2
SG_VDAC1P1_7	AATTTATTAACAACATCTGA	VDAC1P1	Gene	ENSG00000073905.8	processed_pseudogene	KNOWN	OTTHUMG00000021909.2
SG_EEF1A1P12_4	AATGTGAAAATACTGAATAT	EEF1A1P12	Gene	ENSG00000214199.3	processed_pseudogene	KNOWN	OTTHUMG00000153185.1
SG_CTD-2235C13.1_4	CAAAAGTTAGAAAAAAAAAC	CTD-2235C13.1	Gene	ENSG00000242198.1	processed_pseudogene	KNOWN	OTTHUMG00000157751.1
SG_HMGN2P6_6	CAGAGAAAAAAAAAGTATTA	HMGN2P6	Gene	ENSG00000257179.1	processed_pseudogene	KNOWN	OTTHUMG00000170312.1
SG_RPS7P4_9	GATTGTAATGAATATTAAGA	RPS7P4	Gene	ENSG00000229133.1	processed_pseudogene	KNOWN	OTTHUMG00000009206.1
SG_UBE2CP2_2	CTACCATTAAAAAAAAAAGT	UBE2CP2	Gene	ENSG00000265939.1	processed_pseudogene	KNOWN	OTTHUMG00000179444.1
SG_RPSAP56_5	CATAAATAAAATGGATACAT	RPSAP56	Gene	ENSG00000225178.4	processed_pseudogene	KNOWN	OTTHUMG00000158247.2
SG_VDAC1P8_9	TATTTACTCAACATAATCAA	VDAC1P8	Gene	ENSG00000229036.6	transcribed_processed_pseudogene	KNOWN	OTTHUMG00000015727.2
SG_XXbac-B562F10.11_9	AAAAAGAAAAATTGATAAGC	XXbac-B562F10.11	Gene	ENSG00000215493.3	processed_pseudogene	KNOWN	OTTHUMG00000151320.1
SG_HMGB1P31_4	TGAGGAAAAATAACTAAAAA	HMGB1P31	Gene	ENSG00000233266.1	processed_pseudogene	KNOWN	OTTHUMG00000152407.1
SG_DNAJB7_6	TAAAAAAGCTTATCATAAAG	DNAJB7	Gene	ENSG00000172404.4	protein_coding	KNOWN	OTTHUMG00000151202.1
SG_RP11-50D9.1_2	AAAAAGCAACCTTAAAAAAA	RP11-50D9.1	Gene	ENSG00000244021.4	processed_pseudogene	KNOWN	OTTHUMG00000157551.2
SG_RP11-311P8.2_7	AAATCGGTAAAATAATAACT	RP11-311P8.2	Gene	ENSG00000232186.1	processed_pseudogene	KNOWN	OTTHUMG00000021863.1
SG_RP11-529H20.3_6	GAAATAATAAGAACATAATG	RP11-529H20.3	Gene	ENSG00000259020.3	processed_pseudogene	KNOWN	OTTHUMG00000171129.1
SG_GCSHP5_1	ATTATTAAAAACTTAAGCCT	GCSHP5	Gene	ENSG00000224837.1	processed_pseudogene	KNOWN	OTTHUMG00000034577.1
SG_RP11-134K13.2_6	ATAAATAGAAAACCTAGAAA	RP11-134K13.2	Gene	ENSG00000232389.1	processed_pseudogene	KNOWN	OTTHUMG00000014993.1
SG_ATP5G1P4_6	TTCCAAAAGTTAATTATAGA	ATP5G1P4	Gene	ENSG00000227440.1	processed_pseudogene	KNOWN	OTTHUMG00000156866.1
SG_HDGFP1_7	TTAGATATGAAGAAAATATG	HDGFP1	Gene	ENSG00000227183.3	processed_pseudogene	KNOWN	OTTHUMG00000022415.3
SG_RP11-120B7.1_9	CTACTAATTAATCAAAAGTA	RP11-120B7.1	Gene	ENSG00000244245.1	processed_pseudogene	KNOWN	OTTHUMG00000157808.1
SG_KRT8P39_8	AATTAAGTTAGCAAAAAGTA	KRT8P39	Gene	ENSG00000233560.2	processed_pseudogene	KNOWN	OTTHUMG00000169266.1
SG_FAM96AP2_3	TTTACCATTTAAACATAAGT	FAM96AP2	Gene	ENSG00000224566.2	processed_pseudogene	KNOWN	OTTHUMG00000039501.2
SG_RPL18AP7_6	ATATAAATAAAAATGAGGAC	RPL18AP7	Gene	ENSG00000232439.1	processed_pseudogene	KNOWN	OTTHUMG00000156165.1
SG_HNRNPA1P12_2	CATATTAATTAACACTACAA	HNRNPA1P12	Gene	ENSG00000220157.4	processed_pseudogene	KNOWN	OTTHUMG00000162536.1
SG_AC093642.5_9	AGTTATTTAGCTAAAAAATG	AC093642.5	Gene	ENSG00000220804.7	transcribed_unprocessed_pseudogene	KNOWN	OTTHUMG00000151386.5
SG_RP11-397A15.4_6	AAGAAAAATAAAATGTGGAA	RP11-397A15.4	Gene	ENSG00000235386.1	unprocessed_pseudogene	KNOWN	OTTHUMG00000040520.2
SG_HNRNPA3P5_2	ATTTCTAAAATATGTGAAAG	HNRNPA3P5	Gene	ENSG00000236565.3	processed_pseudogene	KNOWN	OTTHUMG00000017031.2
SG_RP11-296A18.5_6	TAAAAAATTAAAATTTGGGC	RP11-296A18.5	Gene	ENSG00000233406.5	processed_pseudogene	KNOWN	OTTHUMG00000008196.1
SG_AC027612.1_5	ATAATTTCAAGATAATTAGG	AC027612.1	Gene	ENSG00000232531.3	processed_pseudogene	KNOWN	OTTHUMG00000150478.1
SG_RP11-478C6.6_2	AAGTAGAAATACAAAAAATG	RP11-478C6.6	Gene	ENSG00000251188.1	processed_pseudogene	KNOWN	OTTHUMG00000159939.1
SG_RP11-421N8.1_2	ACAAAGTTACTTTAAAAATG	RP11-421N8.1	Gene	ENSG00000260747.1	processed_pseudogene	KNOWN	OTTHUMG00000177069.1
SG_CTD-2561J22.2_2	AAAGATTTACAGTTAAGAAA	CTD-2561J22.2	Gene	ENSG00000213976.4	unprocessed_pseudogene	KNOWN	OTTHUMG00000182844.1
SG_LARP1P1_9	TTTACTATTCTTATCTGAAA	LARP1P1	Gene	ENSG00000217159.2	processed_pseudogene	KNOWN	OTTHUMG00000014424.2
SG_RHOT1P2_7	ATACTTTAAAAGATAAGTTC	RHOT1P2	Gene	ENSG00000203616.2	processed_pseudogene	KNOWN	OTTHUMG00000155588.1
SG_AC069213.1_10	TGAAATTTAATTTGAAGATG	AC069213.1	Gene	ENSG00000224769.1	unprocessed_pseudogene	KNOWN	OTTHUMG00000155856.1
SG_CTD-2623N2.3_5	TTTGATGTTGAGTTATTAAA	CTD-2623N2.3	Gene	ENSG00000267370.1	unprocessed_pseudogene	KNOWN	OTTHUMG00000180209.1
SG_RP1-34B20.4_8	ATTACAAAGATTCTTAAAAG	RP1-34B20.4	Gene	ENSG00000217275.2	processed_pseudogene	KNOWN	OTTHUMG00000014442.2
SG_RP11-788M5.3_1	AATGTGTAAACAAAAAGAAA	RP11-788M5.3	Gene	ENSG00000255504.1	transcribed_processed_pseudogene	KNOWN	OTTHUMG00000167532.1
SG_RP11-788M5.3_4	TCTATAAAAATAAATCACCA	RP11-788M5.3	Gene	ENSG00000255504.1	transcribed_processed_pseudogene	KNOWN	OTTHUMG00000167532.1
SG_HSPA8P15_5	AAATGAAATAAACTCAATGT	HSPA8P15	Gene	ENSG00000219395.2	processed_pseudogene	KNOWN	OTTHUMG00000015835.2
SG_CYCSP34_1	AAAATAGAATGATAATCCAA	CYCSP34	Gene	ENSG00000176268.5	processed_pseudogene	KNOWN	OTTHUMG00000016778.1
SG_CYCSP34_5	GTAAATAATAGCAAAGATAA	CYCSP34	Gene	ENSG00000176268.5	processed_pseudogene	KNOWN	OTTHUMG00000016778.1
SG_RPSAP53_5	ATTTGTGAAAATATGAGAAA	RPSAP53	Gene	ENSG00000214263.2	processed_pseudogene	KNOWN	OTTHUMG00000017039.1
SG_EEF1B2P3_5	AAAATGCATATAGAAAAAAG	EEF1B2P3	Gene	ENSG00000232472.1	processed_pseudogene	KNOWN	OTTHUMG00000021274.1
SG_TAS2R15P_2	CAAGATTATATGTCAAATAA	TAS2R15P	Gene	ENSG00000212125.2	processed_pseudogene	KNOWN	OTTHUMG00000169063.1
SG_RP4-730K3.3_1	TAAGGAATTAGTAAAGTAAA	RP4-730K3.3	Gene	ENSG00000232450.1	transcribed_processed_pseudogene	KNOWN	OTTHUMG00000011942.1
SG_DSTNP1_4	TGTTTAAAAATTAGACATAG	DSTNP1	Gene	ENSG00000230982.1	processed_pseudogene	KNOWN	OTTHUMG00000048830.1
SG_RPL23AP53_4	ACACGTATATATAAAAATAG	RPL23AP53	Gene	ENSG00000223508.5	transcribed_processed_pseudogene	KNOWN	OTTHUMG00000163943.2
SG_RP11-458F8.2_5	ATTAAAAAAAAAAAGCGTGA	RP11-458F8.2	Gene	ENSG00000230295.1	unprocessed_pseudogene	KNOWN	OTTHUMG00000156905.1
SG_SNRPGP9_3	AAACATATTTATATCAAAGG	SNRPGP9	Gene	ENSG00000228551.1	processed_pseudogene	KNOWN	OTTHUMG00000153438.1
SG_RP11-510N19.3_2	ATTAAAGTATATTCACATTG	RP11-510N19.3	Gene	ENSG00000235811.1	processed_pseudogene	KNOWN	OTTHUMG00000035926.1
SG_RPS29_8	TGAGTAAAATGAAATCTTAG	RPS29	Gene	ENSG00000213741.7	protein_coding	KNOWN	OTTHUMG00000140272.5
SG_PSMC6_7	ACTTGATTAAATGGAAAGAA	PSMC6	Gene	ENSG00000100519.10	protein_coding	KNOWN	OTTHUMG00000152333.6
SG_CHP1_9	TTAGTTTGTTGTAAAACTGT	CHP1	Gene	ENSG00000187446.10	protein_coding	KNOWN	OTTHUMG00000130233.6
SG_EEF1B2_9	GAAAATTCCTTATATAGAGA	EEF1B2	Gene	ENSG00000114942.12	protein_coding	KNOWN	OTTHUMG00000132891.2
SG_PABPN1_5	TATTACTTGGCAATCAAATA	PABPN1	Gene	ENSG00000100836.9	protein_coding	KNOWN	OTTHUMG00000028739.4
SG_RPL29_9	TTCAAGATACTGAAAAAGAA	RPL29	Gene	ENSG00000162244.9	protein_coding	KNOWN	OTTHUMG00000155262.3
SG_SNRPN_6	GAATATCTGATGAATAAAAG	SNRPN	Gene	ENSG00000128739.19	protein_coding	KNOWN	OTTHUMG00000129180.34
SG_RNF5_8	AAGAATTCAAAAGAAAGGAT	RNF5	Gene	ENSG00000204308.7	protein_coding	KNOWN	OTTHUMG00000031093.2
SG_RPL6_9	AGAAAAAAGTAGTAAATCCT	RPL6	Gene	ENSG00000089009.14	protein_coding	KNOWN	OTTHUMG00000169685.3
SG_RPL39_4	TTTCAAGAAAATATCCAGTT	RPL39	Gene	ENSG00000198918.7	protein_coding	KNOWN	OTTHUMG00000022278.1
SG_ZSCAN20_10	TTAGAAGATGACATATCTAT	ZSCAN20	Gene	ENSG00000121903.13	protein_coding	KNOWN	OTTHUMG00000004173.3
SG_RBMS2_5	TTCTCATATAAAGACAATGA	RBMS2	Gene	ENSG00000076067.10	protein_coding	KNOWN	OTTHUMG00000170488.5
SG_CMAHP_5	AACGTTTAAAACTTCTAGAA	CMAHP	Gene	ENSG00000168405.13	unitary_pseudogene	KNOWN	OTTHUMG00000016099.4
SG_RP11-36C20.1_4	CTTAAGCCAAAATCTTAAAT	RP11-36C20.1	Gene	ENSG00000240376.1	processed_pseudogene	KNOWN	OTTHUMG00000157664.1
SG_RPL9P7_3	TGAACTTGTAAAACAATATG	RPL9P7	Gene	ENSG00000238103.4	processed_pseudogene	KNOWN	OTTHUMG00000021254.3
SG_RPL14P3_4	AGATGTTATTGATCAAAACA	RPL14P3	Gene	ENSG00000241923.2	processed_pseudogene	KNOWN	OTTHUMG00000157571.2
SG_TBCAP1_3	AAATTATGACATCAAAAAGC	TBCAP1	Gene	ENSG00000226781.1	processed_pseudogene	KNOWN	OTTHUMG00000021335.1
SG_SUGT1P3_5	GGGTATAAAATAAATAGCAA	SUGT1P3	Gene	ENSG00000239827.7	transcribed_unprocessed_pseudogene	KNOWN	OTTHUMG00000016780.4
SG_PPIAP29_3	TGATATTAAGAAACGAGAAA	PPIAP29	Gene	ENSG00000214975.4	processed_pseudogene	KNOWN	OTTHUMG00000014377.2
SG_NACA3P_7	ACATATTCTCAATCAAAAGT	NACA3P	Gene	ENSG00000121089.4	processed_pseudogene	KNOWN	OTTHUMG00000161263.1
SG_AC005255.3_1	TAGACTCTGAATATTGAAAA	AC005255.3	Gene	ENSG00000256210.3	processed_pseudogene	KNOWN	OTTHUMG00000183409.1
SG_SUZ12P1_2	AGAAAATAGAAAAAAAGAGG	SUZ12P1	Gene	ENSG00000264538.5	transcribed_unprocessed_pseudogene	KNOWN	OTTHUMG00000178989.2
SG_AC004453.8_4	ATAGGGTGATAACAATTAAA	AC004453.8	Gene	ENSG00000146677.7	processed_pseudogene	KNOWN	OTTHUMG00000155305.2
SG_TAGLN2P1_7	AATATCCTTTGAAAATGAAG	TAGLN2P1	Gene	ENSG00000253676.1	processed_pseudogene	KNOWN	OTTHUMG00000164808.2
SG_AC005795.1_8	ATATGGTTCATAATATCCTT	AC005795.1	Gene	ENSG00000268034.1	processed_pseudogene	KNOWN	OTTHUMG00000182621.1
SG_GAPDHP1_5	AAGAAATGAGTTTAAAAGGT	GAPDHP1	Gene	ENSG00000228232.1	processed_pseudogene	KNOWN	OTTHUMG00000024098.1
SG_BNIP3P1_5	AAATAAGTCAGCTACAAATA	BNIP3P1	Gene	ENSG00000197358.9	transcribed_processed_pseudogene	KNOWN	OTTHUMG00000170378.2
SG_RP1-292B18.1_3	AAGAAAATATTTCAGAGACA	RP1-292B18.1	Gene	ENSG00000219747.1	processed_pseudogene	KNOWN	OTTHUMG00000015827.1
SG_CDC42P6_2	AAACAGAAAGAGAAAAACTA	CDC42P6	Gene	ENSG00000237350.1	processed_pseudogene	KNOWN	OTTHUMG00000160449.1
SG_AC009299.5_3	AATTTATAAAAATTTGGGCC	AC009299.5	Gene	ENSG00000232320.6	processed_pseudogene	KNOWN	OTTHUMG00000153886.2
SG_RP11-761N21.2_1	AAACTATAAAAGACTGAGAA	RP11-761N21.2	Gene	ENSG00000234287.1	processed_pseudogene	KNOWN	OTTHUMG00000156012.1
SG_RPL6P27_2	CTATGCTAATACATAATACA	RPL6P27	Gene	ENSG00000235552.4	transcribed_processed_pseudogene	KNOWN	OTTHUMG00000158161.2
SG_RPL6P27_5	AAGAACACTAATATTGGTAA	RPL6P27	Gene	ENSG00000235552.4	transcribed_processed_pseudogene	KNOWN	OTTHUMG00000158161.2
SG_AC079250.1_2	TAACATAAAAACAACAGGAA	AC079250.1	Gene	ENSG00000230979.3	processed_pseudogene	KNOWN	OTTHUMG00000151670.1
SG_RBBP4P1_4	TCAACAAGGAATACAAAATA	RBBP4P1	Gene	ENSG00000249485.1	processed_pseudogene	KNOWN	OTTHUMG00000161817.1
SG_RBBP4P1_5	CACCAAATTATAAAGAAAAG	RBBP4P1	Gene	ENSG00000249485.1	processed_pseudogene	KNOWN	OTTHUMG00000161817.1
SG_RPL15P3_3	ATAACAATAGAACAACTAAG	RPL15P3	Gene	ENSG00000212802.4	processed_pseudogene	KNOWN	OTTHUMG00000014268.2
SG_RP11-345K20.2_7	AAAATTATCCCTATTAGAGT	RP11-345K20.2	Gene	ENSG00000229659.1	processed_pseudogene	KNOWN	OTTHUMG00000018465.1
SG_RPL41P5_2	TCTTAAAAAAAGATAGAGTG	RPL41P5	Gene	ENSG00000256393.1	processed_pseudogene	KNOWN	OTTHUMG00000186889.1
SG_RPL7AP11_2	GAACTCTTAAAAACATGTAA	RPL7AP11	Gene	ENSG00000242445.1	processed_pseudogene	KNOWN	OTTHUMG00000157358.1
SG_RPL7AP11_5	AAGTTAATACATGAAAACTG	RPL7AP11	Gene	ENSG00000242445.1	processed_pseudogene	KNOWN	OTTHUMG00000157358.1
SG_ARMC4_9	AGTTAGCAGAAAACTTAAAA	ARMC4	Gene	ENSG00000169126.14	protein_coding	KNOWN	OTTHUMG00000017867.2
SG_RP11-234A1.1_6	TTTACCCTATTATTTAAAGC	RP11-234A1.1	Gene	ENSG00000242299.1	processed_pseudogene	KNOWN	OTTHUMG00000157333.1
SG_EIF2S2P4_2	GTGTCAAAGAATAAATGAAA	EIF2S2P4	Gene	ENSG00000128692.8	processed_pseudogene	KNOWN	OTTHUMG00000154071.1
SG_RPL15P2_2	AACAAGGTTACATTATATGT	RPL15P2	Gene	ENSG00000240914.1	processed_pseudogene	KNOWN	OTTHUMG00000158125.1
SG_MUC20_8	ATCTTCAAATCAAATTTCAG	MUC20	Gene	ENSG00000176945.15	protein_coding	KNOWN	OTTHUMG00000155823.1
SG_GS1-184P14.2_4	TTAATAAAATGGATGAAGGT	GS1-184P14.2	Gene	ENSG00000225071.1	processed_pseudogene	KNOWN	OTTHUMG00000021266.1
SG_RP3-340B19.2_6	GTTCACAATAGTAAAAATGT	RP3-340B19.2	Gene	ENSG00000219023.1	processed_pseudogene	KNOWN	OTTHUMG00000014572.1
SG_RPL21P75_4	GATAAAAGAAACTGTAGAAT	RPL21P75	Gene	ENSG00000213860.4	processed_pseudogene	KNOWN	OTTHUMG00000152536.1
SG_RP11-175B9.3_3	TTGTTAAAAAAAATGAGTGG	RP11-175B9.3	Gene	ENSG00000236439.4	processed_pseudogene	KNOWN	OTTHUMG00000041381.2
SG_ANP32BP1_3	AGCCTACATTTATTAAACTA	ANP32BP1	Gene	ENSG00000259790.1	transcribed_processed_pseudogene	KNOWN	OTTHUMG00000172674.1
SG_C1DP1_5	GCATAAATTTATATAGTAGC	C1DP1	Gene	ENSG00000231245.2	processed_pseudogene	KNOWN	OTTHUMG00000017927.1
SG_C1DP1_6	GTGTATAAAAAGCTATACAT	C1DP1	Gene	ENSG00000231245.2	processed_pseudogene	KNOWN	OTTHUMG00000017927.1
SG_HNRNPLP2_6	TTTGGTAAAGTTTAAAAGGT	HNRNPLP2	Gene	ENSG00000259917.1	unprocessed_pseudogene	KNOWN	OTTHUMG00000173388.1
SG_HNRNPLP2_9	AGTAGTTTCTGTATTTAAGA	HNRNPLP2	Gene	ENSG00000259917.1	unprocessed_pseudogene	KNOWN	OTTHUMG00000173388.1
SG_RP11-170M17.2_4	GTATTTGGATAGTTAAAACA	RP11-170M17.2	Gene	ENSG00000213609.3	processed_pseudogene	KNOWN	OTTHUMG00000018321.1
SG_EEF1A1P13_5	AAAATCTATTGATGAAAGCT	EEF1A1P13	Gene	ENSG00000250182.3	processed_pseudogene	KNOWN	OTTHUMG00000161826.2
SG_FAM3C2_5	AGATATCATCATGTATACTA	FAM3C2	Gene	ENSG00000174028.6	processed_pseudogene	KNOWN	OTTHUMG00000021247.1
SG_TUBBP1_6	TGTTGAAAAACAATAGGAAA	TUBBP1	Gene	ENSG00000127589.4	transcribed_processed_pseudogene	KNOWN	OTTHUMG00000163834.1
SG_PPP1R14BP2_7	TCATAAGATAAATACAAGTG	PPP1R14BP2	Gene	ENSG00000213082.3	processed_pseudogene	KNOWN	OTTHUMG00000154793.1
SG_MTND2P28_5	AATTTGGTATATGATTGAGA	MTND2P28	Gene	ENSG00000225630.1	unprocessed_pseudogene	KNOWN	OTTHUMG00000002336.1
SG_NPM1P27_3	ACATACTGTATATTCAGAAA	NPM1P27	Gene	ENSG00000249353.2	processed_pseudogene	KNOWN	OTTHUMG00000162646.3
SG_RPL7AP6_2	AATACAAGTTAGAATACAAG	RPL7AP6	Gene	ENSG00000242071.3	processed_pseudogene	KNOWN	OTTHUMG00000157981.1
SG_ALG1L13P_2	AATCTTACAATATCAGAAGT	ALG1L13P	Gene	ENSG00000253981.4	transcribed_unprocessed_pseudogene	KNOWN	OTTHUMG00000163708.2
SG_RP11-556K13.1_3	TAATGGTTCACTATATTTGA	RP11-556K13.1	Gene	ENSG00000183298.5	processed_pseudogene	KNOWN	OTTHUMG00000010943.1
SG_RPS3AP25_5	AAAATATTTGAAAATCAGCC	RPS3AP25	Gene	ENSG00000232385.2	processed_pseudogene	KNOWN	OTTHUMG00000155577.1
SG_RP11-592N21.1_6	TATAATAAAAACCTAGTAGG	RP11-592N21.1	Gene	ENSG00000212664.5	processed_pseudogene	KNOWN	OTTHUMG00000157993.1
SG_RP11-680H20.1_5	AAAGAAATTACCCAAAACTA	RP11-680H20.1	Gene	ENSG00000256745.1	processed_pseudogene	KNOWN	OTTHUMG00000167753.1
SG_HIST1H1PS1_3	AAAGACTGAAGTAAAGAAAA	HIST1H1PS1	Gene	ENSG00000216331.1	processed_pseudogene	KNOWN	OTTHUMG00000014431.1
SG_AB019441.29_3	AAGTATTGTTAAAGAAACAG	AB019441.29	Gene	ENSG00000225200.2	processed_pseudogene	KNOWN	OTTHUMG00000152326.3
SG_AC016739.2_7	AAAAATAAATGCAATGACTG	AC016739.2	Gene	ENSG00000218175.2	processed_pseudogene	KNOWN	OTTHUMG00000155366.1
SG_AC009302.2_4	ATTAATACTTCAAAGACCTA	AC009302.2	Gene	ENSG00000233868.1	processed_pseudogene	KNOWN	OTTHUMG00000153408.1
SG_TLK2_4	AATTACGCTTATATTCACAT	TLK2	Gene	ENSG00000146872.16	protein_coding	KNOWN	OTTHUMG00000179176.2
SG_CBX3P9_2	ATCAAGTCTGCTATAAAAAA	CBX3P9	Gene	ENSG00000217241.1	processed_pseudogene	KNOWN	OTTHUMG00000015436.1
SG_CBX3P9_4	AAACTACATTGTGAAAAATG	CBX3P9	Gene	ENSG00000217241.1	processed_pseudogene	KNOWN	OTTHUMG00000015436.1
SG_CBX3P9_7	CTTTGTTAACAAATATGAGA	CBX3P9	Gene	ENSG00000217241.1	processed_pseudogene	KNOWN	OTTHUMG00000015436.1
SG_NDUFV2_10	GGATTCATAATTTACAACAA	NDUFV2	Gene	ENSG00000178127.11	protein_coding	KNOWN	OTTHUMG00000131593.6
SG_FNBP1_9	AGGTAAGTTGATATTGAAAA	FNBP1	Gene	ENSG00000187239.15	protein_coding	KNOWN	OTTHUMG00000020800.2
SG_RP11-572P18.1_3	CTTTGAACTGATATTTATGT	RP11-572P18.1	Gene	ENSG00000220842.6	processed_pseudogene	KNOWN	OTTHUMG00000019165.2
SG_RP11-349N19.2_5	GGTGATACAAATTAAAATAG	RP11-349N19.2	Gene	ENSG00000179101.5	processed_pseudogene	KNOWN	OTTHUMG00000022327.1
SG_EIF4A1P2_2	AAGAAGCAGAAACTATAATT	EIF4A1P2	Gene	ENSG00000235001.3	processed_pseudogene	KNOWN	OTTHUMG00000035195.1
SG_TTC3_8	CAATGGTTAAAGTGATAAAT	TTC3	Gene	ENSG00000182670.12	protein_coding	KNOWN	OTTHUMG00000086654.6
SG_RP11-676M6.1_3	CTAACTAAAACAGAAAAAAG	RP11-676M6.1	Gene	ENSG00000254612.2	processed_pseudogene	KNOWN	OTTHUMG00000165798.2
SG_CCT8P1_5	ACGAAATGGAATGAAAAAAA	CCT8P1	Gene	ENSG00000226015.2	processed_pseudogene	KNOWN	OTTHUMG00000041050.3
SG_RPS26P11_1	TAATGATTACATAAGAAGAG	RPS26P11	Gene	ENSG00000196933.5	processed_pseudogene	KNOWN	OTTHUMG00000021806.2
SG_RPL13AP25_5	GAGTAAAAAAATCATATCAG	RPL13AP25	Gene	ENSG00000136149.6	processed_pseudogene	KNOWN	OTTHUMG00000016985.2
SG_RP11-20O24.4_4	GAGGAAATAACAGATTAATA	RP11-20O24.4	Gene	ENSG00000244716.3	processed_pseudogene	KNOWN	OTTHUMG00000057601.1
SG_RP1-206D15.5_4	TCAAACTACAAATAAAAGCA	RP1-206D15.5	Gene	ENSG00000234604.2	processed_pseudogene	KNOWN	OTTHUMG00000035450.2
SG_RP11-480I12.2_4	TCTCTAAGATTAAAAAAGGA	RP11-480I12.2	Gene	ENSG00000235449.2	processed_pseudogene	KNOWN	OTTHUMG00000041384.2
SG_RP11-1094M14.1_7	TATCACTATTTGTAAAAAGG	RP11-1094M14.1	Gene	ENSG00000242660.1	processed_pseudogene	KNOWN	OTTHUMG00000157810.1
SG_RP11-364L4.1_3	GTATTTCTGTTCATTTAACA	RP11-364L4.1	Gene	ENSG00000228981.3	processed_pseudogene	KNOWN	OTTHUMG00000157574.1
SG_RHOT1_9	ATGACTCTTTGAAAACAAAT	RHOT1	Gene	ENSG00000126858.15	protein_coding	KNOWN	OTTHUMG00000179564.3
SG_RHOT1_10	CAGGTGTGTTATAAATAAAA	RHOT1	Gene	ENSG00000126858.15	protein_coding	KNOWN	OTTHUMG00000179564.3
SG_KLRAP1_4	AAGATCTGAGAAAATAAAAG	KLRAP1	Gene	ENSG00000256667.5	transcribed_unprocessed_pseudogene	KNOWN	OTTHUMG00000160127.3
SG_KLRAP1_5	TTCTAGAATTAGTAAGACTA	KLRAP1	Gene	ENSG00000256667.5	transcribed_unprocessed_pseudogene	KNOWN	OTTHUMG00000160127.3
SG_RP11-270C12.3_8	TTAATCCAATTCATTTACTG	RP11-270C12.3	Gene	ENSG00000224550.1	processed_pseudogene	KNOWN	OTTHUMG00000011031.1
SG_RP11-424C20.2_1	TTAAAAAAAGATTTACGGAC	RP11-424C20.2	Gene	ENSG00000256663.1	processed_pseudogene	KNOWN	OTTHUMG00000168964.1
SG_AC007238.1_7	ATGATTAAGCTATTAATCTG	AC007238.1	Gene	ENSG00000231043.3	processed_pseudogene	KNOWN	OTTHUMG00000152125.1
SG_H3F3BP1_5	ATATCTAGGAAATATTTGAG	H3F3BP1	Gene	ENSG00000236534.1	processed_pseudogene	KNOWN	OTTHUMG00000017061.1
SG_RPL17P50_3	AAGGGTATGTATATACAAAA	RPL17P50	Gene	ENSG00000213700.3	processed_pseudogene	KNOWN	OTTHUMG00000018448.1
SG_RPL4_10	AAAAACCAAAAATATAGACC	RPL4	Gene	ENSG00000174444.13	protein_coding	KNOWN	OTTHUMG00000133193.3
SG_RPL23AP64_7	AATATTTCTAATTATTGGCC	RPL23AP64	Gene	ENSG00000240970.1	processed_pseudogene	KNOWN	OTTHUMG00000158473.1
SG_RP11-365H23.1_1	AAGAGACAGTAAATAATCTA	RP11-365H23.1	Gene	ENSG00000219487.2	processed_pseudogene	KNOWN	OTTHUMG00000015779.2
SG_EIF4BP6_5	GTTGTAAATTGCATGTATAA	EIF4BP6	Gene	ENSG00000197258.5	processed_pseudogene	KNOWN	OTTHUMG00000157274.1
SG_EIF4BP6_6	AATATTAGTTATGCTGATAG	EIF4BP6	Gene	ENSG00000197258.5	processed_pseudogene	KNOWN	OTTHUMG00000157274.1
SG_CTC-359D24.3_2	AAAATATTTCAGATACTTGG	CTC-359D24.3	Gene	ENSG00000242615.1	transcribed_processed_pseudogene	KNOWN	OTTHUMG00000158017.1
SG_RP11-492M23.2_4	GATTCTTAAAAAGTCTTTAG	RP11-492M23.2	Gene	ENSG00000229605.5	processed_pseudogene	KNOWN	OTTHUMG00000017879.1
SG_HNRNPA1P8_3	CCATCTATTACAAATTCTAT	HNRNPA1P8	Gene	ENSG00000229251.3	processed_pseudogene	KNOWN	OTTHUMG00000154606.1
SG_RP11-254B13.1_4	ACAAATGAAACTAAATACCT	RP11-254B13.1	Gene	ENSG00000240087.3	processed_pseudogene	KNOWN	OTTHUMG00000157612.2
SG_MEIS3P2_4	ACAATTTAAGCCTTTACAAA	MEIS3P2	Gene	ENSG00000188013.6	processed_pseudogene	KNOWN	OTTHUMG00000059559.4
SG_CETN4P_5	ACTATAAAATGAATCTCAAC	CETN4P	Gene	ENSG00000224786.1	unitary_pseudogene	KNOWN	OTTHUMG00000150126.1
SG_RPS19P3_3	CAAGCTGTTACTTAAAAAAA	RPS19P3	Gene	ENSG00000240463.1	processed_pseudogene	KNOWN	OTTHUMG00000157732.1
SG_RPL35P5_7	TTTATACGTCAAAATATGTG	RPL35P5	Gene	ENSG00000225573.4	processed_pseudogene	KNOWN	OTTHUMG00000156759.1
SG_KRT8P45_3	GTAACTAATAAAAGATGAAG	KRT8P45	Gene	ENSG00000224520.2	processed_pseudogene	KNOWN	OTTHUMG00000041329.2
SG_KRT8P45_8	ATTCCTAATGACAAAAACAA	KRT8P45	Gene	ENSG00000224520.2	processed_pseudogene	KNOWN	OTTHUMG00000041329.2
SG_TMEM14D_5	AAAAATAAAAACAAGAGACC	TMEM14D	Gene	ENSG00000214881.4	processed_pseudogene	KNOWN	OTTHUMG00000018356.1
SG_SNRPEP4_4	TCTGCTAAAAAAAAATAGCT	SNRPEP4	Gene	ENSG00000233270.1	processed_pseudogene	KNOWN	OTTHUMG00000186872.1
SG_SBDS_9	GTGTTTGTAAATGTTTCTAA	SBDS	Gene	ENSG00000126524.8	protein_coding	KNOWN	OTTHUMG00000023165.3
SG_NDUFV2P1_8	TGTGAAATGAAAGTATACAT	NDUFV2P1	Gene	ENSG00000267809.1	processed_pseudogene	KNOWN	OTTHUMG00000182889.1
SG_SIMC1_6	TGTAGATCATTTGATTTAAG	SIMC1	Gene	ENSG00000170085.16	protein_coding	KNOWN	OTTHUMG00000130663.4
SG_RPSAP9_2	ATCTGTAAAAGGAAAAGTAA	RPSAP9	Gene	ENSG00000234618.1	processed_pseudogene	KNOWN	OTTHUMG00000020041.1
SG_BRI3P1_8	ACAGTAATATTTACATGTCA	BRI3P1	Gene	ENSG00000225169.1	processed_pseudogene	KNOWN	OTTHUMG00000010919.1
SG_RP1-102E24.1_4	AGGAAACCATAAGAATAAAA	RP1-102E24.1	Gene	ENSG00000213942.3	processed_pseudogene	KNOWN	OTTHUMG00000157418.1
SG_RP1-102E24.1_5	AAATGCTTGAAATAAAATCG	RP1-102E24.1	Gene	ENSG00000213942.3	processed_pseudogene	KNOWN	OTTHUMG00000157418.1
SG_RP1-102E24.1_8	GTTAAAGGATTTAATGGAAA	RP1-102E24.1	Gene	ENSG00000213942.3	processed_pseudogene	KNOWN	OTTHUMG00000157418.1
SG_SNRPGP2_8	GTTAGTAAATTTAGAAGACA	SNRPGP2	Gene	ENSG00000264350.1	processed_pseudogene	KNOWN	OTTHUMG00000179764.1
SG_RP11-196I18.3_9	AACTAATACAGTAATGAATG	RP11-196I18.3	Gene	ENSG00000225531.1	processed_pseudogene	KNOWN	OTTHUMG00000020442.1
SG_RP11-458F8.1_2	TAAATTAAAAGGCTGAAAAG	RP11-458F8.1	Gene	ENSG00000232546.1	unprocessed_pseudogene	KNOWN	OTTHUMG00000156907.1
SG_VDAC1P8_10	GAAATATATTAGGAATATGG	VDAC1P8	Gene	ENSG00000229036.6	transcribed_processed_pseudogene	KNOWN	OTTHUMG00000015727.2
SG_HMGB1P10_3	AAATAACTAAACATGAGCAA	HMGB1P10	Gene	ENSG00000213707.2	processed_pseudogene	KNOWN	OTTHUMG00000150984.1
SG_DUSP5P1_9	AAAAGTCAAAACAATAACTG	DUSP5P1	Gene	ENSG00000183929.7	processed_pseudogene	KNOWN	OTTHUMG00000037916.3
SG_HMGN2P41_6	ACATTAAAATAAATCACAGC	HMGN2P41	Gene	ENSG00000261620.1	processed_pseudogene	KNOWN	OTTHUMG00000176023.1
SG_HMGN2P41_7	TTATAATCTTTCTAAAGAGC	HMGN2P41	Gene	ENSG00000261620.1	processed_pseudogene	KNOWN	OTTHUMG00000176023.1
SG_RP3-393E18.1_2	AGTGTAAGACAAGAATAAAT	RP3-393E18.1	Gene	ENSG00000216480.2	processed_pseudogene	KNOWN	OTTHUMG00000015932.2
SG_RP11-50D9.1_4	ATGTCTTTATTTGTTAGTGA	RP11-50D9.1	Gene	ENSG00000244021.4	processed_pseudogene	KNOWN	OTTHUMG00000157551.2
SG_AC092155.1_2	TAAAAGAATGAAGTACCTTT	AC092155.1	Gene	ENSG00000229503.1	processed_pseudogene	KNOWN	OTTHUMG00000152517.2
SG_DPY19L1_5	GTAATAAGGAATGTTTCAAA	DPY19L1	Gene	ENSG00000173852.12	protein_coding	KNOWN	OTTHUMG00000154888.2
SG_GCSHP5_7	ATTACAGAATAAGAAGATGA	GCSHP5	Gene	ENSG00000224837.1	processed_pseudogene	KNOWN	OTTHUMG00000034577.1
SG_FABP5P7_1	AAGAAGCAAACAAATTAAAG	FABP5P7	Gene	ENSG00000234964.4	processed_pseudogene	KNOWN	OTTHUMG00000167408.2
SG_FABP5P7_2	AAGGTGTATAAATTGTGAAA	FABP5P7	Gene	ENSG00000234964.4	processed_pseudogene	KNOWN	OTTHUMG00000167408.2
SG_RP11-490K7.4_6	TCATCTGTTGGTAAATATAA	RP11-490K7.4	Gene	ENSG00000229447.2	processed_pseudogene	KNOWN	OTTHUMG00000003793.2
SG_AC002075.4_7	ACAACAAACAAAATATCTGT	AC002075.4	Gene	ENSG00000237729.2	processed_pseudogene	KNOWN	OTTHUMG00000155773.1
SG_ZNF204P_1	TTAATCTCAAAGATTAGAGA	ZNF204P	Gene	ENSG00000204789.4	processed_pseudogene	KNOWN	OTTHUMG00000016415.1
SG_ZNF204P_4	TAAACAAGGAGAATAATCTA	ZNF204P	Gene	ENSG00000204789.4	processed_pseudogene	KNOWN	OTTHUMG00000016415.1
SG_ZNF204P_5	ATACTGAGAACATAAAATAC	ZNF204P	Gene	ENSG00000204789.4	processed_pseudogene	KNOWN	OTTHUMG00000016415.1
SG_CTC-471F3.5_5	AAAAAAGAAACAGAAATAGG	CTC-471F3.5	Gene	ENSG00000269069.1	processed_pseudogene	KNOWN	OTTHUMG00000182630.1
SG_HNRNPA3P12_7	AAATAGAATATCTTACCAGA	HNRNPA3P12	Gene	ENSG00000219102.3	processed_pseudogene	KNOWN	OTTHUMG00000008438.2
SG_PHBP9_8	AAGTGTTATTCAGTTTGAAA	PHBP9	Gene	ENSG00000230224.1	processed_pseudogene	KNOWN	OTTHUMG00000018902.1
SG_HMGN2P3_5	TTTAAGACTGATTTAGATTC	HMGN2P3	Gene	ENSG00000230330.1	processed_pseudogene	KNOWN	OTTHUMG00000059918.1
SG_HDGFP1_8	GTGATATAATTAGTAAGTGA	HDGFP1	Gene	ENSG00000227183.3	processed_pseudogene	KNOWN	OTTHUMG00000022415.3
SG_RP11-404P21.9_6	AAAATTTGAAGTTACTTCTG	RP11-404P21.9	Gene	ENSG00000258788.3	processed_pseudogene	KNOWN	OTTHUMG00000171411.3
SG_RP13-93L13.2_9	AAAATAATAGCACTTAAAGC	RP13-93L13.2	Gene	ENSG00000231799.2	processed_pseudogene	KNOWN	OTTHUMG00000020186.2
SG_KRT8P39_9	CTAACTAACATAATAAAACC	KRT8P39	Gene	ENSG00000233560.2	processed_pseudogene	KNOWN	OTTHUMG00000169266.1
SG_FAM96AP2_7	CCAAATTTAATATACTGATG	FAM96AP2	Gene	ENSG00000224566.2	processed_pseudogene	KNOWN	OTTHUMG00000039501.2
SG_PCDHB17P_7	TAATAGCTAAAACATATAGC	PCDHB17P	Gene	ENSG00000255622.3	transcribed_unprocessed_pseudogene	KNOWN	OTTHUMG00000187247.3
SG_NPM1P21_5	TTTGACAAATATAATTGGTG	NPM1P21	Gene	ENSG00000248578.1	processed_pseudogene	KNOWN	OTTHUMG00000160268.1
SG_SCML2_10	TACATTGAAAAGCTTAAAGA	SCML2	Gene	ENSG00000102098.16	protein_coding	KNOWN	OTTHUMG00000021212.2
SG_AC093642.5_10	TCTGCTCATTAATTAAATGT	AC093642.5	Gene	ENSG00000220804.7	transcribed_unprocessed_pseudogene	KNOWN	OTTHUMG00000151386.5
SG_RPS12P26_5	AATTATCTTATCTTACAGAC	RPS12P26	Gene	ENSG00000225193.5	transcribed_processed_pseudogene	KNOWN	OTTHUMG00000158056.4
SG_RPL39P38_3	TTGGATTTGAAGAAATAGTA	RPL39P38	Gene	ENSG00000241464.3	processed_pseudogene	KNOWN	OTTHUMG00000158045.3
SG_RPS2_10	GAAACAAACAAGAAAATTGT	RPS2	Gene	ENSG00000140988.14	protein_coding	KNOWN	OTTHUMG00000128708.4
SG_FABP5_9	TATTGTAAACATATATCCCA	FABP5	Gene	ENSG00000164687.9	protein_coding	KNOWN	OTTHUMG00000134313.1
SG_RP11-296A18.5_4	GTGACAATTTGAATAAACTT	RP11-296A18.5	Gene	ENSG00000233406.5	processed_pseudogene	KNOWN	OTTHUMG00000008196.1
SG_BNIP3P11_5	CCATTACAAATAAAAAACTG	BNIP3P11	Gene	ENSG00000271550.1	processed_pseudogene	KNOWN	OTTHUMG00000184529.1
SG_RP11-3K24.1_7	AATCTGTCTTTAAATACTGA	RP11-3K24.1	Gene	ENSG00000241157.1	processed_pseudogene	KNOWN	OTTHUMG00000157893.1
SG_THOC3_3	ACTTATTGTTGAATCATAAG	THOC3	Gene	ENSG00000051596.8	protein_coding	KNOWN	OTTHUMG00000130658.2
SG_RP11-326C3.16_7	AAATGATCAACAGATTACTA	RP11-326C3.16	Gene	ENSG00000277290.1	processed_pseudogene	KNOWN	OTTHUMG00000187725.1
SG_CXorf56_10	AAAAAAATAAGAGCCTTTGA	CXorf56	Gene	ENSG00000018610.12	protein_coding	KNOWN	OTTHUMG00000022276.6
SG_CTD-2561J22.2_4	ATGATATAGCAAAATACCAA	CTD-2561J22.2	Gene	ENSG00000213976.4	unprocessed_pseudogene	KNOWN	OTTHUMG00000182844.1
SG_RPL21P134_4	CCAAGTATATAATAGGAAAA	RPL21P134	Gene	ENSG00000233254.1	processed_pseudogene	KNOWN	OTTHUMG00000021865.1
SG_IPO7P2_6	TCATGCATATATATTCGTAA	IPO7P2	Gene	ENSG00000225674.1	processed_pseudogene	KNOWN	OTTHUMG00000016575.1
SG_AK4P1_2	AAGGATTAATGATTAAAAGC	AK4P1	Gene	ENSG00000263535.1	processed_pseudogene	KNOWN	OTTHUMG00000179256.1
SG_AK4P1_3	AAAAATAGGTGATTTGAACA	AK4P1	Gene	ENSG00000263535.1	processed_pseudogene	KNOWN	OTTHUMG00000179256.1
SG_UBE2Q2P2_5	AATTTGGGAAAAACAGAAAA	UBE2Q2P2	Gene	ENSG00000259429.4	transcribed_unprocessed_pseudogene	KNOWN	OTTHUMG00000172604.3
SG_EEF1E1P1_3	TAAAAAAAAAAACCAGTGTG	EEF1E1P1	Gene	ENSG00000236307.2	processed_pseudogene	KNOWN	OTTHUMG00000153261.2
SG_RP11-168A11.4_5	TAAAAGAAAATCCTTTCTGA	RP11-168A11.4	Gene	ENSG00000251050.1	processed_pseudogene	KNOWN	OTTHUMG00000162562.1
SG_CTD-2124B8.2_3	AGTTGGATAACATAAAATCA	CTD-2124B8.2	Gene	ENSG00000270558.1	processed_pseudogene	KNOWN	OTTHUMG00000184305.1
SG_HSPD1P11_8	CTTAGGCAATTAATCTATAA	HSPD1P11	Gene	ENSG00000251348.1	processed_pseudogene	KNOWN	OTTHUMG00000162737.1
SG_CTD-2623N2.3_2	ATAAAACCCTACAAATGTAA	CTD-2623N2.3	Gene	ENSG00000267370.1	unprocessed_pseudogene	KNOWN	OTTHUMG00000180209.1
SG_CTD-2623N2.3_3	TAACACATCTTAAATTGATG	CTD-2623N2.3	Gene	ENSG00000267370.1	unprocessed_pseudogene	KNOWN	OTTHUMG00000180209.1
SG_STAG3L5P_9	ACAAGATTCAAAAACAAAAC	STAG3L5P	Gene	ENSG00000242294.5	transcribed_unprocessed_pseudogene	KNOWN	OTTHUMG00000156884.1
SG_EIF4HP2_8	CTATTCCAATAACAAAAACT	EIF4HP2	Gene	ENSG00000237977.1	processed_pseudogene	KNOWN	OTTHUMG00000151158.1
SG_RP11-173M1.5_3	ATCAATCCTGATTCAAAAAT	RP11-173M1.5	Gene	ENSG00000265683.1	processed_pseudogene	KNOWN	OTTHUMG00000179154.1
SG_ZNF818P_8	CAAAAGTAATGAATGTAGTA	ZNF818P	Gene	ENSG00000269001.1	processed_pseudogene	KNOWN	OTTHUMG00000182888.1
SG_USP24P1_1	ACTGAAAAAATTATTGAGTG	USP24P1	Gene	ENSG00000229375.1	unprocessed_pseudogene	KNOWN	OTTHUMG00000016474.1
SG_OR2AF1P_4	TCATAATAATAGTGTAATGG	OR2AF1P	Gene	ENSG00000235730.1	processed_pseudogene	KNOWN	OTTHUMG00000022414.1
SG_RP11-420C9.1_6	TGACTCATTATGATTAGATA	RP11-420C9.1	Gene	ENSG00000273763.1	processed_pseudogene	KNOWN	OTTHUMG00000187530.1
SG_RP11-443P15.2_10	AAATTCCTTAAAGTAGCATT	RP11-443P15.2	Gene	ENSG00000171658.7	transcribed_unprocessed_pseudogene	KNOWN	OTTHUMG00000156640.2
SG_CCT6P3_7	ATAATTTAAAAGGAAAGGTC	CCT6P3	Gene	ENSG00000234585.5	transcribed_unprocessed_pseudogene	KNOWN	OTTHUMG00000156630.1
SG_UBE2FP1_3	AATTAAAGCATAGTCTGTAA	UBE2FP1	Gene	ENSG00000224080.1	processed_pseudogene	KNOWN	OTTHUMG00000155910.1
SG_HMGN2P28_3	ATTGAATAAAATGTTAGCTG	HMGN2P28	Gene	ENSG00000236086.4	processed_pseudogene	KNOWN	OTTHUMG00000185340.1
SG_RP11-260A9.4_5	TAACACTAGATAGAAAGTTA	RP11-260A9.4	Gene	ENSG00000266736.1	unprocessed_pseudogene	KNOWN	OTTHUMG00000179166.1
SG_HSPA8P15_1	TTAACAGAGACAAAATATAC	HSPA8P15	Gene	ENSG00000219395.2	processed_pseudogene	KNOWN	OTTHUMG00000015835.2
SG_ZNF137P_7	TAATATCAGAACAAAGACTT	ZNF137P	Gene	ENSG00000123870.10	transcribed_unprocessed_pseudogene	KNOWN	OTTHUMG00000154335.2
SG_CYCSP34_3	ACCATTCATGAGAAAAAATA	CYCSP34	Gene	ENSG00000176268.5	processed_pseudogene	KNOWN	OTTHUMG00000016778.1
SG_RP5-1142J19.2_2	AACACATACTAATTAAAGGA	RP5-1142J19.2	Gene	ENSG00000224629.1	processed_pseudogene	KNOWN	OTTHUMG00000157238.2
SG_AC090804.1_3	ATCCATGAAAACAATATAGA	AC090804.1	Gene	ENSG00000230593.3	processed_pseudogene	KNOWN	OTTHUMG00000012286.1
SG_AC090804.1_5	AACACAAACAACTTATCAAA	AC090804.1	Gene	ENSG00000230593.3	processed_pseudogene	KNOWN	OTTHUMG00000012286.1
SG_TAS2R15P_7	GTTCTCATAATAAACAGAAA	TAS2R15P	Gene	ENSG00000212125.2	processed_pseudogene	KNOWN	OTTHUMG00000169063.1
SG_CTC-436P18.5_4	AAAATCTTAAAACTAGACAC	CTC-436P18.5	Gene	ENSG00000276945.1	unprocessed_pseudogene	KNOWN	OTTHUMG00000187584.1
SG_CTC-436P18.5_5	TGAATCTGAATATAAGACAA	CTC-436P18.5	Gene	ENSG00000276945.1	unprocessed_pseudogene	KNOWN	OTTHUMG00000187584.1
SG_RP4-730K3.3_2	TGTTCCATAAATGTTTAATG	RP4-730K3.3	Gene	ENSG00000232450.1	transcribed_processed_pseudogene	KNOWN	OTTHUMG00000011942.1
SG_RASA4CP_10	TATGTAAATTACATAGTCTG	RASA4CP	Gene	ENSG00000228903.5	transcribed_unprocessed_pseudogene	KNOWN	OTTHUMG00000155354.1
SG_RPS20P22_6	AAAGTGCATTGTGAAAAAAA	RPS20P22	Gene	ENSG00000239218.2	transcribed_processed_pseudogene	KNOWN	OTTHUMG00000158605.2
SG_CRYZP1_4	AATAAGTTCTCACTATATGT	CRYZP1	Gene	ENSG00000233025.1	processed_pseudogene	KNOWN	OTTHUMG00000157207.1
SG_CRYZP1_6	TAAGAAATGTGTGATAAGAA	CRYZP1	Gene	ENSG00000233025.1	processed_pseudogene	KNOWN	OTTHUMG00000157207.1
SG_CTD-2331H12.5_4	CTTACAAGTGTTAATAAATG	CTD-2331H12.5	Gene	ENSG00000268225.1	processed_pseudogene	KNOWN	OTTHUMG00000182812.1
SG_GS1-124K5.6_7	ATTTGATAACGTATCAGTAA	GS1-124K5.6	Gene	ENSG00000251451.1	unprocessed_pseudogene	KNOWN	OTTHUMG00000156592.1
SG_RP11-458F8.2_4	TTAAATTAAAGACATACTGC	RP11-458F8.2	Gene	ENSG00000230295.1	unprocessed_pseudogene	KNOWN	OTTHUMG00000156905.1
SG_SNRPGP9_1	TTAGAAAACTATTGAGTATG	SNRPGP9	Gene	ENSG00000228551.1	processed_pseudogene	KNOWN	OTTHUMG00000153438.1
SG_SNRPGP9_2	TAAATGGAATAATAATGGAC	SNRPGP9	Gene	ENSG00000228551.1	processed_pseudogene	KNOWN	OTTHUMG00000153438.1
SG_RPL23AP81_4	AAAAGTGGAAATACACAAAT	RPL23AP81	Gene	ENSG00000242748.1	transcribed_processed_pseudogene	KNOWN	OTTHUMG00000032477.2
SG_AC069282.6_6	ACTTATAGGAATTTACACAA	AC069282.6	Gene	ENSG00000225507.1	processed_pseudogene	KNOWN	OTTHUMG00000155643.1
POS_HEATR1_5	TTAACAACTAATTACAGTAG	HEATR1	Positive	ENSG00000119285.9	protein_coding	KNOWN	OTTHUMG00000040061.3
SG_METTL15_10	ATTTAAACATGGCAATAGTG	METTL15	Gene	ENSG00000169519.18	protein_coding	KNOWN	OTTHUMG00000150448.2
SG_RPL7A_7	AATTGTGGGTAATATGTATG	RPL7A	Gene	ENSG00000148303.15	protein_coding	KNOWN	OTTHUMG00000020864.1
SG_SUGT1_8	GGGGATAAAATAAATACCAA	SUGT1	Gene	ENSG00000165416.13	protein_coding	KNOWN	OTTHUMG00000016977.3
SG_CRYBB2P1_4	TAGTGAGAAGATGAGAATAA	CRYBB2P1	Gene	ENSG00000100058.11	transcribed_unprocessed_pseudogene	KNOWN	OTTHUMG00000150874.3
SG_PTMA_4	CTTTAATATAGATTAGTGGG	PTMA	Gene	ENSG00000187514.13	protein_coding	KNOWN	OTTHUMG00000153810.2
SG_HMGN2_1	TAAAAACTTTATAAACCCCC	HMGN2	Gene	ENSG00000198830.9	protein_coding	KNOWN	OTTHUMG00000003555.3
SG_BTN2A1_7	TTGCTTTCGAACAAAGAAAA	BTN2A1	Gene	ENSG00000112763.14	protein_coding	KNOWN	OTTHUMG00000014457.2
SG_NDUFB8_5	GTTGATATATCCAGAAAATG	NDUFB8	Gene	ENSG00000166136.14	protein_coding	KNOWN	OTTHUMG00000019346.3
SG_RPL26_4	CTGTTGCTTTCTTAAATCAA	RPL26	Gene	ENSG00000161970.11	protein_coding	KNOWN	OTTHUMG00000108191.3
SG_EBAG9_7	GTGAACTGAGATTTAAATTG	EBAG9	Gene	ENSG00000147654.13	protein_coding	KNOWN	OTTHUMG00000165346.2
SG_IPO7_9	GCAAAACAATCAGTTACAAA	IPO7	Gene	ENSG00000205339.8	protein_coding	KNOWN	OTTHUMG00000165753.1
SG_RPL32_9	AATGTATTCTACCTATCCTT	RPL32	Gene	ENSG00000144713.11	protein_coding	KNOWN	OTTHUMG00000129804.3
SG_RPL41_2	AAAACACTCACCCAAAAAAA	RPL41	Gene	ENSG00000279483.1	protein_coding	KNOWN
SG_GBA_4	TTATATGCCCTATAAAACTC	GBA	Gene	ENSG00000177628.14	protein_coding	KNOWN	OTTHUMG00000035841.2
SG_YBX1_5	ATATTAGCCAATAGAAGCTA	YBX1	Gene	ENSG00000065978.16	protein_coding	KNOWN	OTTHUMG00000007523.6
SG_RPL23_7	AAAAAAGGAAGTCGATTCAA	RPL23	Gene	ENSG00000125691.11	protein_coding	KNOWN	OTTHUMG00000133118.3
SG_RAB28_7	TCAAATTAAGGAGAGAAAAC	RAB28	Gene	ENSG00000157869.13	protein_coding	KNOWN	OTTHUMG00000090543.2
SG_RPL26P30_2	GTCTTTAAAAGAAACTGTTG	RPL26P30	Gene	ENSG00000236264.4	transcribed_processed_pseudogene	KNOWN	OTTHUMG00000009761.2
SG_PRR13_6	CTTCCTCCAAAAAAGAAAAA	PRR13	Gene	ENSG00000205352.9	protein_coding	KNOWN	OTTHUMG00000170049.2
SG_BAK1_6	CAATACCAATAAAAAACCCA	BAK1	Gene	ENSG00000030110.11	protein_coding	KNOWN	OTTHUMG00000014530.2
SG_MT-ND1_4	ACTTAAAACTTTACAGTCAG	MT-ND1	Gene	ENSG00000198888.2	protein_coding	KNOWN
SG_MT-ND1_6	TTGAGATGATATCATTTACG	MT-ND1	Gene	ENSG00000198888.2	protein_coding	KNOWN
SG_PIN4_3	TTACATCTGTAGGAATACAT	PIN4	Gene	ENSG00000102309.11	protein_coding	KNOWN	OTTHUMG00000021811.2
SG_PHKA1_3	AAAACTGAAATAGTGATCTG	PHKA1	Gene	ENSG00000067177.13	protein_coding	KNOWN	OTTHUMG00000022696.1
SG_DPY19L2P2_4	CTAGGAATTATGAAGAAACA	DPY19L2P2	Gene	ENSG00000170629.13	transcribed_unprocessed_pseudogene	KNOWN	OTTHUMG00000157200.1
SG_RP11-568K15.1_9	AAAGAATAAAGGAAAACACC	RP11-568K15.1	Gene	ENSG00000242193.8	unitary_pseudogene	KNOWN	OTTHUMG00000154878.2
SG_RPL4P4_5	GTGAATCTCATTAGTAGAAA	RPL4P4	Gene	ENSG00000229638.1	processed_pseudogene	KNOWN	OTTHUMG00000156700.1
SG_SPC25_7	AATAAGGGAAAGTGAATTTG	SPC25	Gene	ENSG00000152253.7	protein_coding	KNOWN	OTTHUMG00000132181.9
SG_MT2P1_5	TAAGTTTAAGTACCATCTAG	MT2P1	Gene	ENSG00000162840.4	processed_pseudogene	KNOWN	OTTHUMG00000160744.1
SG_RBMS2_6	AAAGGGGATAAATTTGAAAG	RBMS2	Gene	ENSG00000076067.10	protein_coding	KNOWN	OTTHUMG00000170488.5
SG_B3GNT5_6	ATTTGGACATTTAAAGAGCT	B3GNT5	Gene	ENSG00000176597.10	protein_coding	KNOWN	OTTHUMG00000158436.1
SG_RPL3P2_3	TATGCATACATGTAAGACAT	RPL3P2	Gene	ENSG00000227939.1	processed_pseudogene	KNOWN	OTTHUMG00000031035.2
SG_RPS2P46_3	ATTGTCTTAAAGAAACACAG	RPS2P46	Gene	ENSG00000189343.7	processed_pseudogene	KNOWN	OTTHUMG00000178199.1
SG_RPS2P46_4	GATGGAGATCTATAAACTAT	RPS2P46	Gene	ENSG00000189343.7	processed_pseudogene	KNOWN	OTTHUMG00000178199.1
SG_PFN1_5	TAAGAAAGCAAAGAAGAGTT	PFN1	Gene	ENSG00000108518.7	protein_coding	KNOWN	OTTHUMG00000099396.3
SG_RPS4XP16_4	CAGCGGTTTATTAAAATTGA	RPS4XP16	Gene	ENSG00000224892.5	transcribed_processed_pseudogene	KNOWN	OTTHUMG00000016946.3
SG_RP11-9L18.2_4	AAACACCCCTATTAAAAAGT	RP11-9L18.2	Gene	ENSG00000215835.2	processed_pseudogene	KNOWN	OTTHUMG00000034702.1
SG_FTH1P10_2	TTAGCTTAAAAGTAGAGAGA	FTH1P10	Gene	ENSG00000223361.5	transcribed_processed_pseudogene	KNOWN	OTTHUMG00000161872.1
SG_EIF2S2_7	ACTTGTAGTCCATTTATAAG	EIF2S2	Gene	ENSG00000125977.6	protein_coding	KNOWN	OTTHUMG00000032287.2
SG_RPL9P7_2	TTTACTGTTATTTATCTGGG	RPL9P7	Gene	ENSG00000238103.4	processed_pseudogene	KNOWN	OTTHUMG00000021254.3
SG_IGSF21_5	AGAAAAGTCTGTATAATACG	IGSF21	Gene	ENSG00000117154.10	protein_coding	KNOWN	OTTHUMG00000002432.3
SG_GBAP1_9	ATTGCAGCCATATTTCTAAA	GBAP1	Gene	ENSG00000160766.13	transcribed_unprocessed_pseudogene	KNOWN	OTTHUMG00000176393.4
SG_EIF4BP7_5	TTATCAGCTGATGAAAACTT	EIF4BP7	Gene	ENSG00000225031.1	processed_pseudogene	KNOWN	OTTHUMG00000022206.1
SG_CTC-575D19.1_3	GTTTGATGAAGTCAAAATGT	CTC-575D19.1	Gene	ENSG00000233913.7	processed_pseudogene	KNOWN	OTTHUMG00000157935.1
SG_NACA3P_5	ACAAATACCTAATTCATACG	NACA3P	Gene	ENSG00000121089.4	processed_pseudogene	KNOWN	OTTHUMG00000161263.1
SG_AC005255.3_4	ATACAGCATACTTCAACATA	AC005255.3	Gene	ENSG00000256210.3	processed_pseudogene	KNOWN	OTTHUMG00000183409.1
SG_UQCRFS1P1_1	TACAGTTAAAGAAATTCGGT	UQCRFS1P1	Gene	ENSG00000226085.3	processed_pseudogene	KNOWN	OTTHUMG00000151103.1
SG_UQCRFS1P1_3	TATTATCCATCAGCAAAAGA	UQCRFS1P1	Gene	ENSG00000226085.3	processed_pseudogene	KNOWN	OTTHUMG00000151103.1
SG_MCTS1_4	GAAAGAAATTGAATTTGCAG	MCTS1	Gene	ENSG00000232119.6	protein_coding	KNOWN	OTTHUMG00000022303.2
SG_CHCHD2P6_6	CTGTCTATACTAATTACATG	CHCHD2P6	Gene	ENSG00000235084.3	processed_pseudogene	KNOWN	OTTHUMG00000002360.1
SG_HSPD1P1_4	TATTTGAACCAGACATAGAT	HSPD1P1	Gene	ENSG00000213430.6	processed_pseudogene	KNOWN	OTTHUMG00000161914.1
SG_HNRNPA1P48_4	TCAGAAAACTGCTAAAAACA	HNRNPA1P48	Gene	ENSG00000224578.4	transcribed_processed_pseudogene	KNOWN	OTTHUMG00000173250.1
SG_RP3-417G15.1_4	CTGTATCATGGATAAAGAAA	RP3-417G15.1	Gene	ENSG00000227008.2	processed_pseudogene	KNOWN	OTTHUMG00000022439.1
SG_RP3-417G15.1_5	TGCACAGTAAAATAAAGCAA	RP3-417G15.1	Gene	ENSG00000227008.2	processed_pseudogene	KNOWN	OTTHUMG00000022439.1
SG_RP3-417G15.1_6	AGAAAAACCATCCTATTAAG	RP3-417G15.1	Gene	ENSG00000227008.2	processed_pseudogene	KNOWN	OTTHUMG00000022439.1
SG_RP3-417G15.1_7	TTAAAGACAAACCAGAAAAC	RP3-417G15.1	Gene	ENSG00000227008.2	processed_pseudogene	KNOWN	OTTHUMG00000022439.1
SG_GAPDHP1_8	TACTTCTCATATCCATTAGA	GAPDHP1	Gene	ENSG00000228232.1	processed_pseudogene	KNOWN	OTTHUMG00000024098.1
SG_CDC42P6_4	AAGATGGTAAAGAAAACAGA	CDC42P6	Gene	ENSG00000237350.1	processed_pseudogene	KNOWN	OTTHUMG00000160449.1
SG_MCTS2P_5	GTTCAAGAAGTTTGATGAAA	MCTS2P	Gene	ENSG00000101898.5	processed_pseudogene	KNOWN	OTTHUMG00000032177.1
SG_TCEB1P2_3	TGATATCAATTTGACATACG	TCEB1P2	Gene	ENSG00000259838.1	unprocessed_pseudogene	KNOWN	OTTHUMG00000172717.1
SG_RPL36AP21_5	AGGTCAAATAATCACTAAGA	RPL36AP21	Gene	ENSG00000240785.1	processed_pseudogene	KNOWN	OTTHUMG00000157629.1
SG_EEF1A1P11_4	AGAAAGCAGAAATTGGAAAA	EEF1A1P11	Gene	ENSG00000228502.1	processed_pseudogene	KNOWN	OTTHUMG00000010710.1
SG_BANF1P3_5	CTTTCTACATGTATAACTTC	BANF1P3	Gene	ENSG00000237758.1	processed_pseudogene	KNOWN	OTTHUMG00000153830.1
SG_AC079250.1_3	AATATAAAATTAGACAGGCG	AC079250.1	Gene	ENSG00000230979.3	processed_pseudogene	KNOWN	OTTHUMG00000151670.1
SG_HNRNPA1P59_7	ATTGTTATCTAATGATCTCC	HNRNPA1P59	Gene	ENSG00000230280.2	processed_pseudogene	KNOWN	OTTHUMG00000041398.2
SG_SUMO1P3_3	AAAAAACACTAATGTGGTAG	SUMO1P3	Gene	ENSG00000235082.2	processed_pseudogene	KNOWN	OTTHUMG00000033120.2
SG_SUMO1P3_5	GTATTTCCCATACAAACAAA	SUMO1P3	Gene	ENSG00000235082.2	processed_pseudogene	KNOWN	OTTHUMG00000033120.2
SG_UBE2V1P2_1	AAATACAAGAAAACGCAAGA	UBE2V1P2	Gene	ENSG00000214192.3	processed_pseudogene	KNOWN	OTTHUMG00000157118.1
SG_NME2P1_6	TTGTTCCAAAAAAGAAAGAG	NME2P1	Gene	ENSG00000123009.4	processed_pseudogene	KNOWN	OTTHUMG00000168971.1
SG_RPL13AP7_2	TGGGACATAGCTTTAAAAAT	RPL13AP7	Gene	ENSG00000213885.3	processed_pseudogene	KNOWN	OTTHUMG00000078369.2
SG_RP11-345K20.2_6	ATTGAAAGGTGAATAAGACA	RP11-345K20.2	Gene	ENSG00000229659.1	processed_pseudogene	KNOWN	OTTHUMG00000018465.1
SG_RPS3AP5_3	CTATGTGCATTTGAAAGTAA	RPS3AP5	Gene	ENSG00000178429.9	processed_pseudogene	KNOWN	OTTHUMG00000018642.2
SG_GLUD2_6	ATAAATCAAAAGGAGTCAGA	GLUD2	Gene	ENSG00000182890.4	protein_coding	KNOWN	OTTHUMG00000022320.1
SG_ARMC4_10	GCATAAAAGTGTTTGAGAAA	ARMC4	Gene	ENSG00000169126.14	protein_coding	KNOWN	OTTHUMG00000017867.2
SG_EIF4BP3_3	CAACTTTCCAATCATTAAGT	EIF4BP3	Gene	ENSG00000224546.2	processed_pseudogene	KNOWN	OTTHUMG00000020290.2
SG_RPS26P47_2	ATCTAGGTTAGACAATTTGT	RPS26P47	Gene	ENSG00000234354.3	processed_pseudogene	KNOWN	OTTHUMG00000017285.2
SG_RPS26P47_4	CACATCTTGCAGAAATAAAA	RPS26P47	Gene	ENSG00000234354.3	processed_pseudogene	KNOWN	OTTHUMG00000017285.2
SG_MORF4L1P1_1	TTATGAAGCAAAGTGTGTAA	MORF4L1P1	Gene	ENSG00000218283.2	processed_pseudogene	KNOWN	OTTHUMG00000037285.1
SG_RP11-756P10.3_4	TATCAAAATCAATGCTACTG	RP11-756P10.3	Gene	ENSG00000180015.12	processed_pseudogene	KNOWN	OTTHUMG00000160289.1
SG_NDUFB8P2_6	AAGAAGTATAACATGTGTGT	NDUFB8P2	Gene	ENSG00000270264.1	processed_pseudogene	KNOWN	OTTHUMG00000184889.1
SG_GS1-184P14.2_1	ATACCTGCTATAAAGAAAAG	GS1-184P14.2	Gene	ENSG00000225071.1	processed_pseudogene	KNOWN	OTTHUMG00000021266.1
SG_GS1-184P14.2_6	TTTAAAAGTCGACACAAAGT	GS1-184P14.2	Gene	ENSG00000225071.1	processed_pseudogene	KNOWN	OTTHUMG00000021266.1
SG_RPL7AP30_3	CTATGTAATAGATTACGGTT	RPL7AP30	Gene	ENSG00000241741.1	processed_pseudogene	KNOWN	OTTHUMG00000157546.1
SG_HMGN2P46_3	AGTTACAAGTAGGAGAAAAA	HMGN2P46	Gene	ENSG00000179362.13	transcribed_processed_pseudogene	KNOWN	OTTHUMG00000153087.4
SG_RP11-767N6.2_3	GAGGTATTGTTAATTAGAGA	RP11-767N6.2	Gene	ENSG00000234329.1	processed_pseudogene	KNOWN	OTTHUMG00000040991.1
SG_RP11-767N6.2_4	TGAATCCGCTATTTAAGAAA	RP11-767N6.2	Gene	ENSG00000234329.1	processed_pseudogene	KNOWN	OTTHUMG00000040991.1
SG_RP11-767N6.2_7	AGTAAAAAAGATCTAGAGCA	RP11-767N6.2	Gene	ENSG00000234329.1	processed_pseudogene	KNOWN	OTTHUMG00000040991.1
SG_YWHAZP4_4	TCAGTTGCTTCTAAAAATGT	YWHAZP4	Gene	ENSG00000213131.3	processed_pseudogene	KNOWN	OTTHUMG00000015524.2
SG_FTH1P7_5	ACTAGAAATTGAAAGATGAG	FTH1P7	Gene	ENSG00000232187.1	processed_pseudogene	KNOWN	OTTHUMG00000016551.1
SG_HNRNPCP7_10	GTTTAAACTCATAGAAGCAT	HNRNPCP7	Gene	ENSG00000228653.2	processed_pseudogene	KNOWN	OTTHUMG00000156253.1
SG_EIF3EP1_7	GAATGTATTGTGTAATAGTG	EIF3EP1	Gene	ENSG00000234882.1	processed_pseudogene	KNOWN	OTTHUMG00000015029.2
SG_RPS15AP17_3	ATCAACAATGCAAAAAAGAG	RPS15AP17	Gene	ENSG00000225405.3	processed_pseudogene	KNOWN	OTTHUMG00000157485.1
SG_DYNC1I2P1_5	AAAAGAAACAGATCAGAAGA	DYNC1I2P1	Gene	ENSG00000225137.1	processed_pseudogene	KNOWN	OTTHUMG00000018224.1
SG_RP11-305M3.2_2	TCAAGTGTACATTTAAGATC	RP11-305M3.2	Gene	ENSG00000238072.1	processed_pseudogene	KNOWN	OTTHUMG00000157697.1
SG_RP11-305M3.2_5	TATTCTGTTAATTCCCAAAG	RP11-305M3.2	Gene	ENSG00000238072.1	processed_pseudogene	KNOWN	OTTHUMG00000157697.1
SG_RP11-305M3.2_6	TCTAGTATGTAATTAAGGCA	RP11-305M3.2	Gene	ENSG00000238072.1	processed_pseudogene	KNOWN	OTTHUMG00000157697.1
SG_RP11-305M3.2_7	AAATAAGTATCTTACCCTAG	RP11-305M3.2	Gene	ENSG00000238072.1	processed_pseudogene	KNOWN	OTTHUMG00000157697.1
SG_PZP_9	ATTTAGCCTTGAGAAAAATG	PZP	Gene	ENSG00000126838.8	protein_coding	KNOWN	OTTHUMG00000154915.2
SG_CRYBB2_5	TAAGGATTCAAGAGAAGTTA	CRYBB2	Gene	ENSG00000244752.2	protein_coding	KNOWN	OTTHUMG00000150905.1
SG_EEF1A1P13_3	TTAAGTAGAATTCTGCGAAT	EEF1A1P13	Gene	ENSG00000250182.3	processed_pseudogene	KNOWN	OTTHUMG00000161826.2
SG_EEF1A1P13_4	TACTGCATTTATAGATCAGA	EEF1A1P13	Gene	ENSG00000250182.3	processed_pseudogene	KNOWN	OTTHUMG00000161826.2
SG_SERBP1P5_4	TACATCATATAACCACAACA	SERBP1P5	Gene	ENSG00000249565.2	processed_pseudogene	KNOWN	OTTHUMG00000160901.2
SG_LDHAP4_4	TGCCATCAATATCTTAATGA	LDHAP4	Gene	ENSG00000214110.3	processed_pseudogene	KNOWN	OTTHUMG00000019577.2
SG_C6orf183_4	TATTGAGAGACAATGAAGAA	C6orf183	Gene	ENSG00000243587.6	polymorphic_pseudogene	KNOWN	OTTHUMG00000015337.4
SG_MTND2P28_1	ATGGCTATAGCAATAAAACT	MTND2P28	Gene	ENSG00000225630.1	unprocessed_pseudogene	KNOWN	OTTHUMG00000002336.1
SG_HSPB1P1_3	AAAAAAGCTCTTACCTACAA	HSPB1P1	Gene	ENSG00000236060.2	processed_pseudogene	KNOWN	OTTHUMG00000153719.1
SG_HSPB1P1_5	AAACTGGAAGATAACATCAA	HSPB1P1	Gene	ENSG00000236060.2	processed_pseudogene	KNOWN	OTTHUMG00000153719.1
SG_RP11-556K13.1_2	TATTATTCAGGCCTAAATCA	RP11-556K13.1	Gene	ENSG00000183298.5	processed_pseudogene	KNOWN	OTTHUMG00000010943.1
SG_RPS3AP25_2	AAGAACAAGTGCTTTATGAA	RPS3AP25	Gene	ENSG00000232385.2	processed_pseudogene	KNOWN	OTTHUMG00000155577.1
SG_RP11-592N21.1_1	TAGGAGAAAAAAGGAAGAAA	RP11-592N21.1	Gene	ENSG00000212664.5	processed_pseudogene	KNOWN	OTTHUMG00000157993.1
SG_HILS1_5	TGAAAAATCAGCCAAAAATC	HILS1	Gene	ENSG00000188662.6	unitary_pseudogene	KNOWN	OTTHUMG00000162025.2
SG_RP11-680H20.1_3	ATGAAGCATCTATTACTTCA	RP11-680H20.1	Gene	ENSG00000256745.1	processed_pseudogene	KNOWN	OTTHUMG00000167753.1
SG_SRP9P1_3	GAAGTAAAGCTAAGAAAGAA	SRP9P1	Gene	ENSG00000180581.7	processed_pseudogene	KNOWN	OTTHUMG00000040029.1
SG_SRP9P1_4	AGGTATCACAGTATATGAAA	SRP9P1	Gene	ENSG00000180581.7	processed_pseudogene	KNOWN	OTTHUMG00000040029.1
SG_HIST1H1PS1_10	ATAGTTTAAATTTCCTGAGG	HIST1H1PS1	Gene	ENSG00000216331.1	processed_pseudogene	KNOWN	OTTHUMG00000014431.1
SG_RPL23AP2_2	TAAATAAGGATTTGGTACAG	RPL23AP2	Gene	ENSG00000225067.4	processed_pseudogene	KNOWN	OTTHUMG00000158039.3
SG_CTC-451P13.1_3	CACTGGATTTAAAAATCTAG	CTC-451P13.1	Gene	ENSG00000213757.3	processed_pseudogene	KNOWN	OTTHUMG00000157775.1
SG_CTC-451P13.1_6	TAAATAAGCTAGAAACTGGA	CTC-451P13.1	Gene	ENSG00000213757.3	processed_pseudogene	KNOWN	OTTHUMG00000157775.1
SG_AP000936.1_2	AAAAAAATTAACCTTTCCGG	AP000936.1	Gene	ENSG00000234268.1	processed_pseudogene	KNOWN	OTTHUMG00000045135.1
SG_EIF1AXP1_2	AAAGGTTTGGATAAATACCT	EIF1AXP1	Gene	ENSG00000236698.1	processed_pseudogene	KNOWN	OTTHUMG00000002579.1
SG_HSP90AB2P_3	AAGTTGAAAAAGTCACAGAA	HSP90AB2P	Gene	ENSG00000205940.8	transcribed_processed_pseudogene	KNOWN	OTTHUMG00000160089.2
SG_HSP90AB2P_7	TCCAGGTATTTCACATAAAA	HSP90AB2P	Gene	ENSG00000205940.8	transcribed_processed_pseudogene	KNOWN	OTTHUMG00000160089.2
SG_AC009302.2_1	TTCGTTTCTCAGGTAAAATA	AC009302.2	Gene	ENSG00000233868.1	processed_pseudogene	KNOWN	OTTHUMG00000153408.1
SG_CBX3P9_5	GGAAAAGTAAAAAGTTGAAG	CBX3P9	Gene	ENSG00000217241.1	processed_pseudogene	KNOWN	OTTHUMG00000015436.1
SG_CBX3P9_6	GGAACTATTTCAGAAAATTG	CBX3P9	Gene	ENSG00000217241.1	processed_pseudogene	KNOWN	OTTHUMG00000015436.1
SG_CBX3P9_8	CATTAAAATAACCTGTGGAT	CBX3P9	Gene	ENSG00000217241.1	processed_pseudogene	KNOWN	OTTHUMG00000015436.1
SG_RPL7P1_3	AAATATTTCCAGGCATAATG	RPL7P1	Gene	ENSG00000214485.6	processed_pseudogene	KNOWN	OTTHUMG00000157906.1
SG_RP11-278C7.1_6	TTGAGAAATGATTCCAAGAT	RP11-278C7.1	Gene	ENSG00000257511.1	processed_pseudogene	KNOWN	OTTHUMG00000169453.1
SG_RP11-572P18.1_4	AGTATTAGATAGACCAAAGA	RP11-572P18.1	Gene	ENSG00000220842.6	processed_pseudogene	KNOWN	OTTHUMG00000019165.2
SG_YWHAZP3_5	GTAAGAACTTACAGGAAAAA	YWHAZP3	Gene	ENSG00000229932.3	processed_pseudogene	KNOWN	OTTHUMG00000017813.2
SG_LSM12P1_5	AAAGCAATGTGTTACTTCAA	LSM12P1	Gene	ENSG00000232024.2	processed_pseudogene	KNOWN	OTTHUMG00000157150.1
SG_PTMAP5_3	ATGGTTGTCTACAATTAATG	PTMAP5	Gene	ENSG00000214182.5	transcribed_processed_pseudogene	KNOWN	OTTHUMG00000017147.4
SG_PTMAP5_4	TGGGAAAAATGCTTCAATAA	PTMAP5	Gene	ENSG00000214182.5	transcribed_processed_pseudogene	KNOWN	OTTHUMG00000017147.4
SG_RP11-349N19.2_6	TTTGTCACTATTGCAAAAAC	RP11-349N19.2	Gene	ENSG00000179101.5	processed_pseudogene	KNOWN	OTTHUMG00000022327.1
SG_AC011242.6_4	AAACATAGTTATCAAAACCC	AC011242.6	Gene	ENSG00000223658.6	processed_pseudogene	KNOWN	OTTHUMG00000152807.2
SG_MTND4P12_2	TTTGGTTGAAAAATAGTAGG	MTND4P12	Gene	ENSG00000247627.2	processed_pseudogene	KNOWN	OTTHUMG00000163066.1
SG_RP11-49K24.5_2	TCTTTCATTAGTTTACCAAG	RP11-49K24.5	Gene	ENSG00000267800.1	processed_pseudogene	KNOWN	OTTHUMG00000180183.1
SG_AC011322.1_3	GTCTATAAAAGGAAAAGTGA	AC011322.1	Gene	ENSG00000233487.6	transcribed_processed_pseudogene	KNOWN	OTTHUMG00000155521.1
SG_AC011322.1_8	TTTAGGCACTTCATATTAAG	AC011322.1	Gene	ENSG00000233487.6	transcribed_processed_pseudogene	KNOWN	OTTHUMG00000155521.1
SG_TXNP4_5	TAACAGGCTACAAATGAATA	TXNP4	Gene	ENSG00000262519.1	processed_pseudogene	KNOWN	OTTHUMG00000177829.2
SG_TXNP4_8	GAACATCCTAAAGAATTATG	TXNP4	Gene	ENSG00000262519.1	processed_pseudogene	KNOWN	OTTHUMG00000177829.2
SG_PTMAP4_4	TTTGTCAATATAAAGCCTGA	PTMAP4	Gene	ENSG00000231503.4	processed_pseudogene	KNOWN	OTTHUMG00000168331.1
SG_RP11-480I12.2_7	CAACTATTTATGTAGACAAC	RP11-480I12.2	Gene	ENSG00000235449.2	processed_pseudogene	KNOWN	OTTHUMG00000041384.2
SG_TTC3P1_5	TTAAGACTTTAAAGTACAGC	TTC3P1	Gene	ENSG00000215105.4	processed_pseudogene	KNOWN	OTTHUMG00000021869.1
SG_YWHAZP5_3	TAACCATAAAAGAAGACTTG	YWHAZP5	Gene	ENSG00000213260.3	processed_pseudogene	KNOWN	OTTHUMG00000019013.1
SG_YWHAZP5_8	AATTCATTCAGATATGACTG	YWHAZP5	Gene	ENSG00000213260.3	processed_pseudogene	KNOWN	OTTHUMG00000019013.1
SG_RP11-270C12.3_5	GTGATTTATATCACATCAGA	RP11-270C12.3	Gene	ENSG00000224550.1	processed_pseudogene	KNOWN	OTTHUMG00000011031.1
SG_H3F3AP4_1	CTAGTAGAAAATGTTGGTAT	H3F3AP4	Gene	ENSG00000235655.3	processed_pseudogene	KNOWN	OTTHUMG00000154155.1
SG_AC007238.1_3	GAAGAATGATAACAAAATGC	AC007238.1	Gene	ENSG00000231043.3	processed_pseudogene	KNOWN	OTTHUMG00000152125.1
SG_H3F3BP1_6	TCTCTTCAAGAAAAGTACAA	H3F3BP1	Gene	ENSG00000236534.1	processed_pseudogene	KNOWN	OTTHUMG00000017061.1
SG_RP11-351I24.3_4	AAAATAAAAAATACCAGGCC	RP11-351I24.3	Gene	ENSG00000254719.1	processed_pseudogene	KNOWN	OTTHUMG00000166010.1
SG_SEC63P1_3	GACCATGAATATAAAATCAC	SEC63P1	Gene	ENSG00000228057.1	processed_pseudogene	KNOWN	OTTHUMG00000039678.1
SG_EIF4BP6_2	GGAGTACTTAAAGAAATACA	EIF4BP6	Gene	ENSG00000197258.5	processed_pseudogene	KNOWN	OTTHUMG00000157274.1
SG_EIF4BP6_8	CTTTAGTTACTATTTACCCT	EIF4BP6	Gene	ENSG00000197258.5	processed_pseudogene	KNOWN	OTTHUMG00000157274.1
SG_SNRPGP15_4	AGTGGACAACAGAAAAATAT	SNRPGP15	Gene	ENSG00000224543.4	processed_pseudogene	KNOWN	OTTHUMG00000183288.1
SG_DNAJC19P9_6	TTTACAGAAACATTTAGCAC	DNAJC19P9	Gene	ENSG00000258608.1	processed_pseudogene	KNOWN	OTTHUMG00000170808.1
SG_RP11-492M23.2_3	AAGGCCTAAAGAACATATAT	RP11-492M23.2	Gene	ENSG00000229605.5	processed_pseudogene	KNOWN	OTTHUMG00000017879.1
SG_RP1-95L4.4_6	CGAAAAGTACAAAATTAGCA	RP1-95L4.4	Gene	ENSG00000217648.1	processed_pseudogene	KNOWN	OTTHUMG00000015724.1
SG_RPL32P3_9	ATAGTAAATAGTGATGAGAC	RPL32P3	Gene	ENSG00000251474.5	transcribed_unprocessed_pseudogene	KNOWN	OTTHUMG00000159465.3
SG_PTENP1_9	AACTCTGTAATTAGATTTGG	PTENP1	Gene	ENSG00000237984.3	transcribed_processed_pseudogene	KNOWN	OTTHUMG00000000410.2
SG_CFL1P5_8	CTTAATGAAACTTTAGAGGT	CFL1P5	Gene	ENSG00000213830.3	processed_pseudogene	KNOWN	OTTHUMG00000162502.2
SG_CFL1P5_10	AGGAGAAAAGAATCTATTAG	CFL1P5	Gene	ENSG00000213830.3	processed_pseudogene	KNOWN	OTTHUMG00000162502.2
SG_RPL41P1_4	GACTAAGAATGATTTACTCA	RPL41P1	Gene	ENSG00000227063.5	processed_pseudogene	KNOWN	OTTHUMG00000032033.1
SG_RP11-254B13.1_2	ATCTATGAAAGGAAAAGTGA	RP11-254B13.1	Gene	ENSG00000240087.3	processed_pseudogene	KNOWN	OTTHUMG00000157612.2
SG_RPL30P11_1	AAAGTGCTACTTATTGATTG	RPL30P11	Gene	ENSG00000244573.3	transcribed_processed_pseudogene	KNOWN	OTTHUMG00000157491.5
SG_RPL35P5_4	GTTAATAACTGTGAGAACAT	RPL35P5	Gene	ENSG00000225573.4	processed_pseudogene	KNOWN	OTTHUMG00000156759.1
SG_KRT8P45_7	AAAGTAAATTGGTTACTTGG	KRT8P45	Gene	ENSG00000224520.2	processed_pseudogene	KNOWN	OTTHUMG00000041329.2
SG_EEF1A1P4_2	CATTGAAAAAATTGAGAAGG	EEF1A1P4	Gene	ENSG00000245205.3	processed_pseudogene	KNOWN	OTTHUMG00000168909.1
SG_PSMA6P1_5	AGCTAGGATAGAAAAAAGAA	PSMA6P1	Gene	ENSG00000215414.4	processed_pseudogene	KNOWN	OTTHUMG00000036322.1
SG_PSMC1P1_4	ACATAAATCAAGGAGGAAAA	PSMC1P1	Gene	ENSG00000241506.1	processed_pseudogene	KNOWN	OTTHUMG00000158743.1
SG_NDUFV2P1_5	ACTAAAGCCAAAAAAGGAAT	NDUFV2P1	Gene	ENSG00000267809.1	processed_pseudogene	KNOWN	OTTHUMG00000182889.1
SG_IFITM4P_7	ATGATTCTTTCAGTAGAAAG	IFITM4P	Gene	ENSG00000235821.1	processed_pseudogene	KNOWN	OTTHUMG00000031097.2
SG_RP3-437C15.1_3	CAGATGAGTTAATTCTAAGA	RP3-437C15.1	Gene	ENSG00000232702.3	processed_pseudogene	KNOWN	OTTHUMG00000014837.1
SG_BRI3P1_6	CTTTCCATTTAAGGAAATTG	BRI3P1	Gene	ENSG00000225169.1	processed_pseudogene	KNOWN	OTTHUMG00000010919.1
SG_RP11-425L10.1_4	ATAAGTGGTTTAGTAAGAAG	RP11-425L10.1	Gene	ENSG00000244313.3	processed_pseudogene	KNOWN	OTTHUMG00000158376.1
SG_RPSAP54_3	AGAAAGAAAAAAACCTCTGT	RPSAP54	Gene	ENSG00000213621.3	processed_pseudogene	KNOWN	OTTHUMG00000016525.1
SG_NAMPTP1_2	GATGATGTCGTTAATGAAAA	NAMPTP1	Gene	ENSG00000229644.6	processed_pseudogene	KNOWN	OTTHUMG00000017964.1
SG_RP11-420L9.2_1	TCATCACTTTCATATTCTTG	RP11-420L9.2	Gene	ENSG00000219992.2	processed_pseudogene	KNOWN	OTTHUMG00000014148.2
SG_NPM1P9_4	TAAAGATGATCACTTTAAGG	NPM1P9	Gene	ENSG00000231066.3	processed_pseudogene	KNOWN	OTTHUMG00000021167.3
SG_NPM1P9_6	CTAAATCAGAAATTGAGAGT	NPM1P9	Gene	ENSG00000231066.3	processed_pseudogene	KNOWN	OTTHUMG00000021167.3
SG_SNRPGP2_6	ATTGTAAAATCTTTGAGGCA	SNRPGP2	Gene	ENSG00000264350.1	processed_pseudogene	KNOWN	OTTHUMG00000179764.1
SG_SNRPGP2_9	TTCCAGCTAACAAATATACA	SNRPGP2	Gene	ENSG00000264350.1	processed_pseudogene	KNOWN	OTTHUMG00000179764.1
SG_RAB28_10	AAGTGGTATACTTTCAATAC	RAB28	Gene	ENSG00000157869.13	protein_coding	KNOWN	OTTHUMG00000090543.2
SG_RP11-181C21.4_3	GAAAATCAAACAAGAAGGAA	RP11-181C21.4	Gene	ENSG00000219201.4	processed_pseudogene	KNOWN	OTTHUMG00000040532.2
SG_DTX2_3	GATATTAGTGAAACTACACT	DTX2	Gene	ENSG00000091073.18	protein_coding	KNOWN	OTTHUMG00000162594.2
SG_VDAC1P8_6	ACACCTTTCATTATATAACC	VDAC1P8	Gene	ENSG00000229036.6	transcribed_processed_pseudogene	KNOWN	OTTHUMG00000015727.2
SG_VDAC1P8_8	TGAAATATTTCAAGAGGTGA	VDAC1P8	Gene	ENSG00000229036.6	transcribed_processed_pseudogene	KNOWN	OTTHUMG00000015727.2
SG_PABPC1P3_3	AATTCATCAACACAGACAAT	PABPC1P3	Gene	ENSG00000230673.3	processed_pseudogene	KNOWN	OTTHUMG00000021858.1
SG_PABPC1P3_8	TCATGTTATTCATAGTGCTA	PABPC1P3	Gene	ENSG00000230673.3	processed_pseudogene	KNOWN	OTTHUMG00000021858.1
SG_RPL5P23_3	CATTTGGTATCTCTTAAAGT	RPL5P23	Gene	ENSG00000240395.1	processed_pseudogene	KNOWN	OTTHUMG00000158609.1
SG_RP11-472I20.1_4	AGATGCTCTCATTTAAAAAG	RP11-472I20.1	Gene	ENSG00000243721.1	processed_pseudogene	KNOWN	OTTHUMG00000158373.1
SG_DNAJB7_3	TTTAACAGATAGTTGGAAGT	DNAJB7	Gene	ENSG00000172404.4	protein_coding	KNOWN	OTTHUMG00000151202.1
SG_DNAJB7_4	AAAATTCAAAGAAGTAGCTG	DNAJB7	Gene	ENSG00000172404.4	protein_coding	KNOWN	OTTHUMG00000151202.1
SG_DNAJB7_8	AGTTACAAATATGTCAGAGA	DNAJB7	Gene	ENSG00000172404.4	protein_coding	KNOWN	OTTHUMG00000151202.1
SG_CRHR1-IT1_7	AATACTTCATAACACTAGGA	CRHR1-IT1	Gene	ENSG00000204650.12	transcribed_unprocessed_pseudogene	KNOWN	OTTHUMG00000132521.5
SG_PPIAP11_3	GGACAAGAAATATAAGAAAG	PPIAP11	Gene	ENSG00000251495.1	processed_pseudogene	KNOWN	OTTHUMG00000162554.1
SG_PPIAP11_6	GAATATCTGTAAAAATGGAG	PPIAP11	Gene	ENSG00000251495.1	processed_pseudogene	KNOWN	OTTHUMG00000162554.1
SG_RP11-20O24.1_3	CAGGATAATATAAATCACCA	RP11-20O24.1	Gene	ENSG00000228665.2	processed_pseudogene	KNOWN	OTTHUMG00000042361.2
SG_AC073063.10_7	AGCCTGTAATAATTGTATGT	AC073063.10	Gene	ENSG00000228335.1	processed_pseudogene	KNOWN	OTTHUMG00000154658.1
SG_RP4-682C21.2_6	AATAATATAAAACGGAGACC	RP4-682C21.2	Gene	ENSG00000181227.3	processed_pseudogene	KNOWN	OTTHUMG00000009785.1
SG_PRPS1P2_4	CTGAATATCAAAATCTTCAG	PRPS1P2	Gene	ENSG00000232630.1	processed_pseudogene	KNOWN	OTTHUMG00000020669.1
SG_PRPS1P2_6	AAATTAAGATACACTGATGC	PRPS1P2	Gene	ENSG00000232630.1	processed_pseudogene	KNOWN	OTTHUMG00000020669.1
SG_RP11-274B21.1_4	TCTACTGAAAAAGAAAGAGT	RP11-274B21.1	Gene	ENSG00000280828.1	unprocessed_pseudogene	KNOWN	OTTHUMG00000158229.2
SG_RP11-50D9.1_3	TGAAGTAGTTTAAAGTCTAG	RP11-50D9.1	Gene	ENSG00000244021.4	processed_pseudogene	KNOWN	OTTHUMG00000157551.2
SG_RP11-50D9.1_5	TCTTATTTGAATTGAGGAAG	RP11-50D9.1	Gene	ENSG00000244021.4	processed_pseudogene	KNOWN	OTTHUMG00000157551.2
SG_AC092155.1_3	TAGTTTATGACTTGGAGAAA	AC092155.1	Gene	ENSG00000229503.1	processed_pseudogene	KNOWN	OTTHUMG00000152517.2
SG_FAM3C_10	AAATCTAAAAGCAAACAGAG	FAM3C	Gene	ENSG00000196937.9	protein_coding	KNOWN	OTTHUMG00000156979.1
SG_ARMC10P1_3	AATAGCTTGGTTAACTGAAA	ARMC10P1	Gene	ENSG00000178660.6	processed_pseudogene	KNOWN	OTTHUMG00000159019.1
SG_RP11-311P8.2_3	GGCTCAAAAAATTTAAAGCT	RP11-311P8.2	Gene	ENSG00000232186.1	processed_pseudogene	KNOWN	OTTHUMG00000021863.1
SG_PHF10_10	ACAAAAGTTGGGAAAGATAA	PHF10	Gene	ENSG00000130024.13	protein_coding	KNOWN	OTTHUMG00000016058.3
SG_SEC14L1P1_4	CAGCCATAATTAATTTGAAG	SEC14L1P1	Gene	ENSG00000213693.4	processed_pseudogene	KNOWN	OTTHUMG00000166418.1
SG_RP11-490K7.4_4	AATGACTTAAGCAAGATTGA	RP11-490K7.4	Gene	ENSG00000229447.2	processed_pseudogene	KNOWN	OTTHUMG00000003793.2
SG_RP11-490K7.4_7	CCAGTACTTGATCATAAAAA	RP11-490K7.4	Gene	ENSG00000229447.2	processed_pseudogene	KNOWN	OTTHUMG00000003793.2
SG_COX7CP1_3	CTGGAAATCACAATTTAAAG	COX7CP1	Gene	ENSG00000235957.1	processed_pseudogene	KNOWN	OTTHUMG00000016912.1
SG_COX7CP1_4	AGATACTATGAATCTTCTGA	COX7CP1	Gene	ENSG00000235957.1	processed_pseudogene	KNOWN	OTTHUMG00000016912.1
SG_AC002075.4_3	AAGATGCTATAAAATCACCA	AC002075.4	Gene	ENSG00000237729.2	processed_pseudogene	KNOWN	OTTHUMG00000155773.1
SG_AC002075.4_4	CTTTACAGTACAAAGCATAA	AC002075.4	Gene	ENSG00000237729.2	processed_pseudogene	KNOWN	OTTHUMG00000155773.1
SG_AC002075.4_6	TAAACACGTCTATTAAAGGT	AC002075.4	Gene	ENSG00000237729.2	processed_pseudogene	KNOWN	OTTHUMG00000155773.1
SG_NPM1P39_5	TAAAGCATTAAATAGAAGGG	NPM1P39	Gene	ENSG00000225159.1	processed_pseudogene	KNOWN	OTTHUMG00000004280.1
SG_RP11-887P2.3_1	AATCAAAACACTTTCACAGT	RP11-887P2.3	Gene	ENSG00000186076.5	processed_pseudogene	KNOWN	OTTHUMG00000170321.2
SG_GNAQ_10	TCATCTTTATCTAGAAGGAA	GNAQ	Gene	ENSG00000156052.9	protein_coding	KNOWN	OTTHUMG00000020059.1
SG_ZNF204P_7	TATAAGATAGTAATCTAGGG	ZNF204P	Gene	ENSG00000204789.4	processed_pseudogene	KNOWN	OTTHUMG00000016415.1
SG_METTL15P1_6	ATAAAAAGCTGATTAGAGCT	METTL15P1	Gene	ENSG00000174912.7	processed_pseudogene	KNOWN	OTTHUMG00000158645.1
SG_PHBP9_7	GGTGTGCACATTATAAAATT	PHBP9	Gene	ENSG00000230224.1	processed_pseudogene	KNOWN	OTTHUMG00000018902.1
SG_HMGN2P3_8	AAATTAAGTGGAAAGAACAC	HMGN2P3	Gene	ENSG00000230330.1	processed_pseudogene	KNOWN	OTTHUMG00000059918.1
SG_ASS1P12_3	CTTTAAAGTAGTACTACAGT	ASS1P12	Gene	ENSG00000237437.1	processed_pseudogene	KNOWN	OTTHUMG00000019754.1
SG_RP11-404P21.9_3	AAAGACAGTAAGAAATAGCA	RP11-404P21.9	Gene	ENSG00000258788.3	processed_pseudogene	KNOWN	OTTHUMG00000171411.3
SG_RP11-120B7.1_10	TGTGTTAAATCAGAATAGCT	RP11-120B7.1	Gene	ENSG00000244245.1	processed_pseudogene	KNOWN	OTTHUMG00000157808.1
SG_AC090602.2_5	GGAAGTTGAACATAAAGATT	AC090602.2	Gene	ENSG00000242088.1	processed_pseudogene	KNOWN	OTTHUMG00000157867.1
SG_AC090602.2_8	AAAAAATTCTTTACAAGGCC	AC090602.2	Gene	ENSG00000242088.1	processed_pseudogene	KNOWN	OTTHUMG00000157867.1
SG_AC090602.2_9	GATGCTATTCATTAAGACAA	AC090602.2	Gene	ENSG00000242088.1	processed_pseudogene	KNOWN	OTTHUMG00000157867.1
SG_RP11-423H2.1_4	ATAGTGCAATAAACTTGTAG	RP11-423H2.1	Gene	ENSG00000170089.14	transcribed_unprocessed_pseudogene	KNOWN	OTTHUMG00000163406.3
SG_HMGN2P4_5	CCTTATTAAAAGTGCAAACT	HMGN2P4	Gene	ENSG00000249014.2	processed_pseudogene	KNOWN	OTTHUMG00000162400.2
SG_LINC00674_7	AACTTGTATTTGGTTTGAGA	LINC00674	Gene	ENSG00000237854.3	transcribed_unprocessed_pseudogene	KNOWN	OTTHUMG00000132303.3
SG_BTF3L4P2_1	CAGAGTTCTCTAAAAAAAAC	BTF3L4P2	Gene	ENSG00000213189.5	processed_pseudogene	KNOWN	OTTHUMG00000153946.2
SG_LDHAP3_3	TCTTTAGTGTTCTAAGGAAA	LDHAP3	Gene	ENSG00000236090.2	processed_pseudogene	KNOWN	OTTHUMG00000152304.3
SG_LDHAP3_5	GTCCTTAATTAAGATACTGA	LDHAP3	Gene	ENSG00000236090.2	processed_pseudogene	KNOWN	OTTHUMG00000152304.3
SG_GLUD1_7	CGATCAAAGTGAAAATTAAC	GLUD1	Gene	ENSG00000148672.8	protein_coding	KNOWN	OTTHUMG00000018666.1
SG_GLUD1_9	GAGAAAATATAGTAGAAGCA	GLUD1	Gene	ENSG00000148672.8	protein_coding	KNOWN	OTTHUMG00000018666.1
SG_TIMM8AP1_5	TTATCAGTCATATTGGATTG	TIMM8AP1	Gene	ENSG00000231445.1	processed_pseudogene	KNOWN	OTTHUMG00000154346.1
SG_TIMM8AP1_6	AAAACCATGTGAAGAAACAT	TIMM8AP1	Gene	ENSG00000231445.1	processed_pseudogene	KNOWN	OTTHUMG00000154346.1
SG_FTLP14_2	AAGTTGCCAAAATAAAACTC	FTLP14	Gene	ENSG00000260459.2	processed_pseudogene	KNOWN	OTTHUMG00000176777.2
SG_AC000089.3_3	AATATATGACCCATAGTCAA	AC000089.3	Gene	ENSG00000235776.2	processed_pseudogene	KNOWN	OTTHUMG00000150618.2
SG_CTC-250I14.1_4	ATACAAATTTGATCTCGTTG	CTC-250I14.1	Gene	ENSG00000213253.5	processed_pseudogene	KNOWN	OTTHUMG00000158033.1
SG_RP11-397A15.4_4	CTGTTAACAATTAAATCCTG	RP11-397A15.4	Gene	ENSG00000235386.1	unprocessed_pseudogene	KNOWN	OTTHUMG00000040520.2
SG_KRT8P8_6	ATAGAGCATAAGACATATGT	KRT8P8	Gene	ENSG00000223940.1	processed_pseudogene	KNOWN	OTTHUMG00000024182.1
SG_KRT8P8_7	AAACTCAGTGAATCATAAAC	KRT8P8	Gene	ENSG00000223940.1	processed_pseudogene	KNOWN	OTTHUMG00000024182.1
SG_UBE2S_10	AAAAACTAAACAAAGCGCTA	UBE2S	Gene	ENSG00000108106.12	protein_coding	KNOWN	OTTHUMG00000180811.3
SG_NPM1P24_1	TTAAAAACTTAAGTGTACCC	NPM1P24	Gene	ENSG00000215086.2	processed_pseudogene	KNOWN	OTTHUMG00000018445.1
SG_RP11-3J10.7_4	GTGCATATTTATAAGAAGCA	RP11-3J10.7	Gene	ENSG00000232454.2	processed_pseudogene	KNOWN	OTTHUMG00000019931.2
SG_RP3-468K18.6_5	ATACATCTGAAAGCCTAAAA	RP3-468K18.6	Gene	ENSG00000270890.1	processed_pseudogene	KNOWN	OTTHUMG00000184579.1
SG_XRCC6P2_1	TATTTATGTCTTATAGGAGC	XRCC6P2	Gene	ENSG00000234825.3	processed_pseudogene	KNOWN	OTTHUMG00000022637.2
SG_HIST2H2BC_2	CAAGAAAGATTCTTTAACTG	HIST2H2BC	Gene	ENSG00000203819.6	processed_pseudogene	KNOWN	OTTHUMG00000035826.3
SG_HIST2H2BC_4	AAGCTTACATAGATTGATAG	HIST2H2BC	Gene	ENSG00000203819.6	processed_pseudogene	KNOWN	OTTHUMG00000035826.3
SG_FAM103A2P_7	TTATTCTGAAGACATGACAA	FAM103A2P	Gene	ENSG00000235272.1	processed_pseudogene	KNOWN	OTTHUMG00000016003.3
SG_HNRNPA1P39_3	TTACAAAGGAGAAAGAATCA	HNRNPA1P39	Gene	ENSG00000237804.1	processed_pseudogene	KNOWN	OTTHUMG00000154151.1
SG_AC012358.4_6	TTAAAGTACCAAGCAAAAAG	AC012358.4	Gene	ENSG00000227799.1	processed_pseudogene	KNOWN	OTTHUMG00000151917.2
SG_GMPSP1_5	AATTAAAACTGTAAGTGTGC	GMPSP1	Gene	ENSG00000250471.2	processed_pseudogene	KNOWN	OTTHUMG00000160021.2
SG_AC005336.4_7	AGAAAAGAGAAATAGGTCAA	AC005336.4	Gene	ENSG00000267056.2	processed_pseudogene	KNOWN	OTTHUMG00000182293.2
SG_RP11-33B1.1_10	CTGTATATTAATTTGGACAG	RP11-33B1.1	Gene	ENSG00000245958.5	transcribed_unprocessed_pseudogene	KNOWN	OTTHUMG00000160571.3
SG_EXOSC3P1_2	ATTCCAAATACTATCTTCAG	EXOSC3P1	Gene	ENSG00000229007.1	processed_pseudogene	KNOWN	OTTHUMG00000064920.1
SG_VN1R108P_4	TGACATAATATTCTTCACTG	VN1R108P	Gene	ENSG00000230772.1	unprocessed_pseudogene	KNOWN	OTTHUMG00000032139.1
SG_PPP1R14BP3_6	GAGACTATCAACTTTAAGAT	PPP1R14BP3	Gene	ENSG00000179967.11	processed_pseudogene	KNOWN	OTTHUMG00000161326.4
SG_RP11-142L4.3_4	TAACTTCTCTTCATTTGCAA	RP11-142L4.3	Gene	ENSG00000226723.2	processed_pseudogene	KNOWN	OTTHUMG00000035599.2
SG_TCEB1P19_5	AGTTTCTGTTAATACTTCTG	TCEB1P19	Gene	ENSG00000241975.1	processed_pseudogene	KNOWN	OTTHUMG00000010612.1
SG_RP11-423H2.1_7	TGTGGTGCTAAAACAATAAT	RP11-423H2.1	Gene	ENSG00000170089.14	transcribed_unprocessed_pseudogene	KNOWN	OTTHUMG00000163406.3
SG_RPL21P134_1	TGAATTCCTATATAGAAAGC	RPL21P134	Gene	ENSG00000233254.1	processed_pseudogene	KNOWN	OTTHUMG00000021865.1
SG_RPL21P134_2	TAAAATGTTAGTATAGGCCA	RPL21P134	Gene	ENSG00000233254.1	processed_pseudogene	KNOWN	OTTHUMG00000021865.1
SG_RPL21P134_3	ATTTGGGATGATTAGATAAG	RPL21P134	Gene	ENSG00000233254.1	processed_pseudogene	KNOWN	OTTHUMG00000021865.1
SG_VN1R83P_2	TGGTATGATAGACAGTAAAT	VN1R83P	Gene	ENSG00000268521.1	unprocessed_pseudogene	KNOWN	OTTHUMG00000182840.1
SG_CKS1BP7_3	TAATCAGTATTGCCATATGT	CKS1BP7	Gene	ENSG00000254331.1	processed_pseudogene	KNOWN	OTTHUMG00000164749.1
SG_OR10Y1P_8	TAACATTGACTAAACTCCAA	OR10Y1P	Gene	ENSG00000254403.1	unprocessed_pseudogene	KNOWN	OTTHUMG00000167350.1
SG_RP13-104F24.3_1	TTGGGGAAGAAAAAAAATCT	RP13-104F24.3	Gene	ENSG00000265298.1	unprocessed_pseudogene	KNOWN	OTTHUMG00000179293.1
SG_AKR1C7P_7	AAGAATCAGAACAAAGTCAA	AKR1C7P	Gene	ENSG00000215267.7	transcribed_unprocessed_pseudogene	KNOWN	OTTHUMG00000017588.3
SG_AKR1C7P_9	ATTGATGGAAATAAAGAACG	AKR1C7P	Gene	ENSG00000215267.7	transcribed_unprocessed_pseudogene	KNOWN	OTTHUMG00000017588.3
SG_IPO7P2_3	AAAGATCTATAACGATCAGA	IPO7P2	Gene	ENSG00000225674.1	processed_pseudogene	KNOWN	OTTHUMG00000016575.1
SG_IPO7P2_5	AAAAATTACAAAGGCAGTGA	IPO7P2	Gene	ENSG00000225674.1	processed_pseudogene	KNOWN	OTTHUMG00000016575.1
SG_PSPHP1_1	AATAATGGAACTGCTAAGAA	PSPHP1	Gene	ENSG00000226278.1	unprocessed_pseudogene	KNOWN	OTTHUMG00000156125.1
SG_POLRMTP1_10	TTTCTTGTTGGTAAATACAG	POLRMTP1	Gene	ENSG00000266066.1	processed_pseudogene	KNOWN	OTTHUMG00000179254.1
SG_RP11-390G14.1_3	TGATGAGGTAGAAAATAAAG	RP11-390G14.1	Gene	ENSG00000248557.1	processed_pseudogene	KNOWN	OTTHUMG00000162636.2
SG_RP11-390G14.1_5	GAGTCTGAATTAACATATGT	RP11-390G14.1	Gene	ENSG00000248557.1	processed_pseudogene	KNOWN	OTTHUMG00000162636.2
SG_RP11-390G14.1_6	AGGAATATTTAATAGGCATG	RP11-390G14.1	Gene	ENSG00000248557.1	processed_pseudogene	KNOWN	OTTHUMG00000162636.2
SG_HERC2_6	AAATGATCGAATACATAAGG	HERC2	Gene	ENSG00000128731.14	protein_coding	KNOWN	OTTHUMG00000129251.3
SG_AK4P1_4	CAATAAATAGGGTTGATTAG	AK4P1	Gene	ENSG00000263535.1	processed_pseudogene	KNOWN	OTTHUMG00000179256.1
SG_EMC3-AS1_9	CTCTCAGCAAAAATTTAAAG	EMC3-AS1	Gene	ENSG00000180385.7	transcribed_unprocessed_pseudogene	KNOWN	OTTHUMG00000155324.2
SG_RP11-206L10.8_5	TTATTTCTGTTCAACAGAAG	RP11-206L10.8	Gene	ENSG00000230092.6	transcribed_unprocessed_pseudogene	KNOWN	OTTHUMG00000002403.3
SG_RP3-342P20.2_1	ATTGAAGTAACTTTGAGACT	RP3-342P20.2	Gene	ENSG00000228477.1	processed_pseudogene	KNOWN	OTTHUMG00000009294.1
SG_EEF1E1P1_1	AAAAAGCAATAGTTCAGCAA	EEF1E1P1	Gene	ENSG00000236307.2	processed_pseudogene	KNOWN	OTTHUMG00000153261.2
SG_EEF1E1P1_2	CTAACAAAGGATATTTGCTA	EEF1E1P1	Gene	ENSG00000236307.2	processed_pseudogene	KNOWN	OTTHUMG00000153261.2
SG_EEF1E1P1_5	GTTCTCAAAAAGTTAAACGT	EEF1E1P1	Gene	ENSG00000236307.2	processed_pseudogene	KNOWN	OTTHUMG00000153261.2
SG_HMGN1P8_4	CAAACAAAAGAGAAAAGAGT	HMGN1P8	Gene	ENSG00000241120.1	processed_pseudogene	KNOWN	OTTHUMG00000158449.1
SG_CD99P1_9	TTAGATGTAGACTTGATATG	CD99P1	Gene	ENSG00000223773.5	transcribed_unprocessed_pseudogene	KNOWN	OTTHUMG00000021071.4
SG_FCF1P2_3	TTTCCAATATATTACACAGC	FCF1P2	Gene	ENSG00000228638.1	processed_pseudogene	KNOWN	OTTHUMG00000156835.1
SG_ST13_8	TTGGCAGAAATTGATAAAGA	ST13	Gene	ENSG00000100380.11	protein_coding	KNOWN	OTTHUMG00000151201.1
SG_CTD-2124B8.2_4	ATTTGTAGTGGAAAAAGTAC	CTD-2124B8.2	Gene	ENSG00000270558.1	processed_pseudogene	KNOWN	OTTHUMG00000184305.1
SG_HSPD1P11_2	GAAGTGTTATAAAACCACAA	HSPD1P11	Gene	ENSG00000251348.1	processed_pseudogene	KNOWN	OTTHUMG00000162737.1
SG_HSPD1P11_6	CTTACCTTTAAGAACTGTAT	HSPD1P11	Gene	ENSG00000251348.1	processed_pseudogene	KNOWN	OTTHUMG00000162737.1
SG_RP11-380M21.2_2	AATACTTAGAAATGACCAGT	RP11-380M21.2	Gene	ENSG00000267541.1	processed_pseudogene	KNOWN	OTTHUMG00000180285.1
SG_CTD-2623N2.3_6	AAACTGTCAGAAATTTCTGA	CTD-2623N2.3	Gene	ENSG00000267370.1	unprocessed_pseudogene	KNOWN	OTTHUMG00000180209.1
SG_CTD-2623N2.3_7	TAGTACTTCATAATCAACAC	CTD-2623N2.3	Gene	ENSG00000267370.1	unprocessed_pseudogene	KNOWN	OTTHUMG00000180209.1
SG_CTD-2623N2.3_9	TTACTGTAAAAGCCAATTGA	CTD-2623N2.3	Gene	ENSG00000267370.1	unprocessed_pseudogene	KNOWN	OTTHUMG00000180209.1
SG_EIF4HP2_6	CTATATAGAATTCGATGAAG	EIF4HP2	Gene	ENSG00000237977.1	processed_pseudogene	KNOWN	OTTHUMG00000151158.1
SG_RP11-173M1.5_5	GAAAAAAGCAACCTATAGAA	RP11-173M1.5	Gene	ENSG00000265683.1	processed_pseudogene	KNOWN	OTTHUMG00000179154.1
SG_ISCA1P4_3	TGAGTATTAGGTGTAAAAGT	ISCA1P4	Gene	ENSG00000259405.1	processed_pseudogene	KNOWN	OTTHUMG00000172512.1
SG_ISCA1P4_6	TCTAGAATAAACGAAGACAA	ISCA1P4	Gene	ENSG00000259405.1	processed_pseudogene	KNOWN	OTTHUMG00000172512.1
SG_HAUS6P3_4	ATTTGGCTGCAGTTTAAAAT	HAUS6P3	Gene	ENSG00000235454.1	processed_pseudogene	KNOWN	OTTHUMG00000156040.1
SG_ZNF818P_2	ATTCACCAAAAAATCTATGC	ZNF818P	Gene	ENSG00000269001.1	processed_pseudogene	KNOWN	OTTHUMG00000182888.1
SG_ZNF818P_6	TATTCAAAATTCAAGTCTGG	ZNF818P	Gene	ENSG00000269001.1	processed_pseudogene	KNOWN	OTTHUMG00000182888.1
SG_RPL9P29_3	AAAGGTCAACATTACTCTAA	RPL9P29	Gene	ENSG00000267355.2	processed_pseudogene	KNOWN	OTTHUMG00000157951.3
SG_RPL9P29_4	CTAGTATGTTCAAAATTCCA	RPL9P29	Gene	ENSG00000267355.2	processed_pseudogene	KNOWN	OTTHUMG00000157951.3
SG_RP11-427P5.3_2	CAAGACATATGAGAATCTTA	RP11-427P5.3	Gene	ENSG00000273682.1	processed_pseudogene	KNOWN	OTTHUMG00000187552.1
SG_RP11-427P5.3_7	ATATGAATAAAGCTTTGTCC	RP11-427P5.3	Gene	ENSG00000273682.1	processed_pseudogene	KNOWN	OTTHUMG00000187552.1
SG_RP11-427P5.3_10	TGAGAATCCAAGAATTTAAG	RP11-427P5.3	Gene	ENSG00000273682.1	processed_pseudogene	KNOWN	OTTHUMG00000187552.1
SG_PARG_7	AAGGTAAGTTGTTGTAGAAA	PARG	Gene	ENSG00000227345.7	protein_coding	KNOWN	OTTHUMG00000018201.3
SG_PARG_10	CCACAAAAATCTAAGAGAAA	PARG	Gene	ENSG00000227345.7	protein_coding	KNOWN	OTTHUMG00000018201.3
SG_MINOS1P3_2	CCTTCTTTAAAAGAAGAATG	MINOS1P3	Gene	ENSG00000224237.1	processed_pseudogene	KNOWN	OTTHUMG00000155687.1
SG_RP11-177C12.1_7	AACATGTTAAACACATCATG	RP11-177C12.1	Gene	ENSG00000249863.2	processed_pseudogene	KNOWN	OTTHUMG00000160411.2
SG_EBAG9P1_3	TATTAACCTATTTCCTGAGA	EBAG9P1	Gene	ENSG00000233690.1	processed_pseudogene	KNOWN	OTTHUMG00000018890.1
SG_CTD-2248H3.1_6	TGAGATTTGTAGTGAGAAAA	CTD-2248H3.1	Gene	ENSG00000248794.1	processed_pseudogene	KNOWN	OTTHUMG00000162652.1
SG_USP24P1_8	ACTAGGTCAAAACTTAATAC	USP24P1	Gene	ENSG00000229375.1	unprocessed_pseudogene	KNOWN	OTTHUMG00000016474.1
SG_OR2AF1P_3	TGAGGAAAAAAAAATCCCAT	OR2AF1P	Gene	ENSG00000235730.1	processed_pseudogene	KNOWN	OTTHUMG00000022414.1
SG_AC079150.2_3	TTATTGGTTGTAAAGGGAAA	AC079150.2	Gene	ENSG00000226338.1	processed_pseudogene	KNOWN	OTTHUMG00000153826.1
SG_RP11-320L11.2_9	AGTGAAGGAAATATTTGAAG	RP11-320L11.2	Gene	ENSG00000254783.1	processed_pseudogene	KNOWN	OTTHUMG00000167210.1
SG_MTRF1L_9	TTATACAGTTCTAATTGGCA	MTRF1L	Gene	ENSG00000112031.14	protein_coding	KNOWN	OTTHUMG00000015857.2
SG_RP11-381E24.1_1	GAATGGGAAAGATTTAAAAG	RP11-381E24.1	Gene	ENSG00000241634.1	processed_pseudogene	KNOWN	OTTHUMG00000157344.1
SG_RP11-381E24.1_3	TTAGCAGTATGATCATAAGT	RP11-381E24.1	Gene	ENSG00000241634.1	processed_pseudogene	KNOWN	OTTHUMG00000157344.1
SG_RP11-410L14.1_1	TAATAGTTCTAATGGAGTAG	RP11-410L14.1	Gene	ENSG00000253180.1	processed_pseudogene	KNOWN	OTTHUMG00000164698.2
SG_AF196972.3_4	CAGAAGAATCACTTAAATAC	AF196972.3	Gene	ENSG00000235350.1	unprocessed_pseudogene	KNOWN	OTTHUMG00000021492.2
SG_AC004383.3_2	AATGACCTTTATACTTGTGT	AC004383.3	Gene	ENSG00000226107.1	processed_pseudogene	KNOWN	OTTHUMG00000022454.1
SG_PDCL3P4_1	CATAGTTACACTTTGTAACT	PDCL3P4	Gene	ENSG00000244119.1	processed_pseudogene	KNOWN	OTTHUMG00000159184.2
SG_RP4-657E11.10_4	ATTTGCAAAATAGATTAGGG	RP4-657E11.10	Gene	ENSG00000270728.1	processed_pseudogene	KNOWN	OTTHUMG00000184272.1
SG_AK3P3_5	ATAAATTGGTATGTTAGCCA	AK3P3	Gene	ENSG00000230042.1	processed_pseudogene	KNOWN	OTTHUMG00000152600.1
SG_UBE2FP1_1	TCAAAGAAAATGACTAACTC	UBE2FP1	Gene	ENSG00000224080.1	processed_pseudogene	KNOWN	OTTHUMG00000155910.1
SG_UBE2FP1_2	TATGTTATGGAACATATGTG	UBE2FP1	Gene	ENSG00000224080.1	processed_pseudogene	KNOWN	OTTHUMG00000155910.1
SG_UBE2FP1_4	CAACTACCAAAAACTTAAAG	UBE2FP1	Gene	ENSG00000224080.1	processed_pseudogene	KNOWN	OTTHUMG00000155910.1
SG_HLA-Z_9	AAAAAAAGAAAGGATTGCAG	HLA-Z	Gene	ENSG00000235301.1	unprocessed_pseudogene	KNOWN	OTTHUMG00000031189.2
SG_AC073415.2_4	TAGTTGAATAAAGATTCTGG	AC073415.2	Gene	ENSG00000227470.1	processed_pseudogene	KNOWN	OTTHUMG00000153436.1
SG_HSPA8P15_2	TCAACTAGAAGATGAAACAA	HSPA8P15	Gene	ENSG00000219395.2	processed_pseudogene	KNOWN	OTTHUMG00000015835.2
SG_HSPA8P15_4	TTTGAAACAAACGAAAAAGC	HSPA8P15	Gene	ENSG00000219395.2	processed_pseudogene	KNOWN	OTTHUMG00000015835.2
SG_ZNF137P_4	AAAACTGTAATGTGAAGTCA	ZNF137P	Gene	ENSG00000123870.10	transcribed_unprocessed_pseudogene	KNOWN	OTTHUMG00000154335.2
SG_RP11-269G24.7_2	TAAAAGCTCTACAAAAGCTA	RP11-269G24.7	Gene	ENSG00000271749.1	unprocessed_pseudogene	KNOWN	OTTHUMG00000185385.1
SG_RP11-269G24.7_5	TGAGATGAGAATCTGAAAAA	RP11-269G24.7	Gene	ENSG00000271749.1	unprocessed_pseudogene	KNOWN	OTTHUMG00000185385.1
SG_RP5-1142J19.2_3	AAAATAATGGTTAGAATGGG	RP5-1142J19.2	Gene	ENSG00000224629.1	processed_pseudogene	KNOWN	OTTHUMG00000157238.2
SG_RPSAP53_2	TCACATTATACTTGTTAGGA	RPSAP53	Gene	ENSG00000214263.2	processed_pseudogene	KNOWN	OTTHUMG00000017039.1
SG_EEF1B2P3_1	AAGTGAAGACACAAATAACA	EEF1B2P3	Gene	ENSG00000232472.1	processed_pseudogene	KNOWN	OTTHUMG00000021274.1
SG_CTC-436P18.5_6	AATCAACATGAGGAAAGAAA	CTC-436P18.5	Gene	ENSG00000276945.1	unprocessed_pseudogene	KNOWN	OTTHUMG00000187584.1
SG_RP4-730K3.3_3	TAGTGAGATGAATAAGATAG	RP4-730K3.3	Gene	ENSG00000232450.1	transcribed_processed_pseudogene	KNOWN	OTTHUMG00000011942.1
SG_RASA4CP_6	ACCTAATTTGGACAAAAACA	RASA4CP	Gene	ENSG00000228903.5	transcribed_unprocessed_pseudogene	KNOWN	OTTHUMG00000155354.1
SG_CRYZP1_2	AATTCTTTCATGGATTTCAG	CRYZP1	Gene	ENSG00000233025.1	processed_pseudogene	KNOWN	OTTHUMG00000157207.1
SG_CRYZP1_3	TACCATTGAAATAAACCCAT	CRYZP1	Gene	ENSG00000233025.1	processed_pseudogene	KNOWN	OTTHUMG00000157207.1
SG_DSTNP1_3	GAAGACAAGAATTTGAAGTA	DSTNP1	Gene	ENSG00000230982.1	processed_pseudogene	KNOWN	OTTHUMG00000048830.1
SG_RPL23AP53_1	CTCAAAGTAAGAAATTAGCT	RPL23AP53	Gene	ENSG00000223508.5	transcribed_processed_pseudogene	KNOWN	OTTHUMG00000163943.2
SG_FCGR2C_1	AAATGCTTAAAGATCTCAGT	FCGR2C	Gene	ENSG00000244682.6	polymorphic_pseudogene	KNOWN	OTTHUMG00000074101.4
SG_FCGR2C_2	TGCCACCTTAAATTAGAATA	FCGR2C	Gene	ENSG00000244682.6	polymorphic_pseudogene	KNOWN	OTTHUMG00000074101.4
SG_ANKRD18EP_2	TTGTGAAGAAAGCAATAGAA	ANKRD18EP	Gene	ENSG00000217165.1	processed_pseudogene	KNOWN	OTTHUMG00000014640.1
SG_GS1-124K5.6_5	AGAAGTTTAGGACCTAAAAA	GS1-124K5.6	Gene	ENSG00000251451.1	unprocessed_pseudogene	KNOWN	OTTHUMG00000156592.1
SG_KRT18P17_1	ATAAAAGAAAGATCCACCAA	KRT18P17	Gene	ENSG00000213943.3	processed_pseudogene	KNOWN	OTTHUMG00000155395.1
SG_KRT18P17_2	ATTAACTTGAGAAATTGCAC	KRT18P17	Gene	ENSG00000213943.3	processed_pseudogene	KNOWN	OTTHUMG00000155395.1
SG_KRT18P17_3	TTAAAAACAAGAGAAGATGG	KRT18P17	Gene	ENSG00000213943.3	processed_pseudogene	KNOWN	OTTHUMG00000155395.1
SG_RPL23AP81_2	ATGGGTCAAAGAAATCATAA	RPL23AP81	Gene	ENSG00000242748.1	transcribed_processed_pseudogene	KNOWN	OTTHUMG00000032477.2
SG_AC069282.6_3	GTTGAATCAAGAGGTAAAAA	AC069282.6	Gene	ENSG00000225507.1	processed_pseudogene	KNOWN	OTTHUMG00000155643.1
POS_SF3B3_7	TTATATATATTCTTCAGGCG	SF3B3	Positive	ENSG00000189091.11	protein_coding	KNOWN	OTTHUMG00000137582.7
POS_RPL34_1	ATTGGTAAGGAAATAAAGAC	RPL34	Positive	ENSG00000109475.15	protein_coding	KNOWN	OTTHUMG00000131839.3
SG_SDAD1_1	TTTAAAAAAACTCAGACGGC	SDAD1	Gene	ENSG00000198301.10	protein_coding	KNOWN	OTTHUMG00000130111.6
SG_EIF4A1_2	GACATGATCCTTAGAAACTA	EIF4A1	Gene	ENSG00000161960.13	protein_coding	KNOWN	OTTHUMG00000108149.14
SG_HSPA8_8	TTCTGGAAGGTTCTAAGATA	HSPA8	Gene	ENSG00000109971.12	protein_coding	KNOWN	OTTHUMG00000166030.1
SG_ACTB_2	TAAAAAAATGCTGCACTGTG	ACTB	Gene	ENSG00000075624.12	protein_coding	KNOWN	OTTHUMG00000023268.6
SG_ACTB_6	ATAAAAGGCAACTTTCGGAA	ACTB	Gene	ENSG00000075624.12	protein_coding	KNOWN	OTTHUMG00000023268.6
SG_HNRNPC_5	TATCCAATCACAATTAGCAG	HNRNPC	Gene	ENSG00000092199.16	protein_coding	KNOWN	OTTHUMG00000170757.1
SG_HNRNPC_7	TTGAACTGTCTAATTAGGAG	HNRNPC	Gene	ENSG00000092199.16	protein_coding	KNOWN	OTTHUMG00000170757.1
SG_RPL3_5	CCAGATTTGGCTTTATATAG	RPL3	Gene	ENSG00000100316.14	protein_coding	KNOWN	OTTHUMG00000151079.8
SG_RPS16_4	CTGTAAGATACAAGAGAAAC	RPS16	Gene	ENSG00000105193.7	protein_coding	KNOWN	OTTHUMG00000182972.2
SG_MRPL9_8	CTCTGCCAAAAAGCAAAAAT	MRPL9	Gene	ENSG00000143436.9	protein_coding	KNOWN	OTTHUMG00000013063.3
SG_FANCD2_4	TTAAAATGCGGAAACGAGAA	FANCD2	Gene	ENSG00000144554.9	protein_coding	KNOWN	OTTHUMG00000128670.3
SG_EIF4E_10	AAATGAGATTCAAACCGGAT	EIF4E	Gene	ENSG00000151247.11	protein_coding	KNOWN	OTTHUMG00000161090.2
SG_RPL13A_7	GTTTCTTATCCCTTGAAACA	RPL13A	Gene	ENSG00000142541.15	protein_coding	KNOWN	OTTHUMG00000134289.4
SG_CALM2_9	CCAAATAACTGTGAAGAAAG	CALM2	Gene	ENSG00000143933.15	protein_coding	KNOWN	OTTHUMG00000128850.8
SG_NPM1_4	TTACCGAAAAGATAGTTCTG	NPM1	Gene	ENSG00000181163.12	protein_coding	KNOWN	OTTHUMG00000130465.3
SG_GOLGA2_2	AAGAAAAAGGTAAAGTGCAC	GOLGA2	Gene	ENSG00000167110.15	protein_coding	KNOWN	OTTHUMG00000020732.9
SG_STAG3L4_7	TACCAGGTAAAACCTTATCA	STAG3L4	Gene	ENSG00000106610.13	transcribed_unprocessed_pseudogene	KNOWN	OTTHUMG00000156920.1
SG_EIF3E_2	ACAGAGAGAAATTCAAGAAG	EIF3E	Gene	ENSG00000104408.8	protein_coding	KNOWN	OTTHUMG00000164858.5
SG_EIF3E_8	TAAAACTGGCCTAAAGAAAG	EIF3E	Gene	ENSG00000104408.8	protein_coding	KNOWN	OTTHUMG00000164858.5
SG_RPL26_5	CTTTGGTAAACTTACAGAAC	RPL26	Gene	ENSG00000161970.11	protein_coding	KNOWN	OTTHUMG00000108191.3
SG_CXorf56_6	AAACAGTAGTAAACATGGAG	CXorf56	Gene	ENSG00000018610.12	protein_coding	KNOWN	OTTHUMG00000022276.6
SG_COX6C_10	AAAGAGGTCGATAAATAAGG	COX6C	Gene	ENSG00000164919.9	protein_coding	KNOWN	OTTHUMG00000164703.4
SG_EEF1B2_6	TTTGTGGGCCATTTAATTCA	EEF1B2	Gene	ENSG00000114942.12	protein_coding	KNOWN	OTTHUMG00000132891.2
SG_EEF1B2_8	GTACTTTGACCTTTAACCTT	EEF1B2	Gene	ENSG00000114942.12	protein_coding	KNOWN	OTTHUMG00000132891.2
SG_PSMA6_3	CTACTTTAAACACAATCCCT	PSMA6	Gene	ENSG00000100902.9	protein_coding	KNOWN	OTTHUMG00000140221.3
SG_UBE2V1_5	TTTCCTTTCTCTAAAAGGGA	UBE2V1	Gene	ENSG00000244687.10	protein_coding	KNOWN	OTTHUMG00000152626.6
SG_ZNF37A_8	ATGTAGTCTGCACTTTCTAA	ZNF37A	Gene	ENSG00000075407.16	protein_coding	KNOWN	OTTHUMG00000017990.2
SG_HSP90AB1_4	AGCCTTACCTTGAAAAGAAA	HSP90AB1	Gene	ENSG00000096384.18	protein_coding	KNOWN	OTTHUMG00000014761.7
SG_MT2A_6	TGTTTATAGCTAGAAAGAGC	MT2A	Gene	ENSG00000125148.6	protein_coding	KNOWN	OTTHUMG00000133281.2
SG_TMEM183A_7	CTCTCAATTCTAATCAACAC	TMEM183A	Gene	ENSG00000163444.10	protein_coding	KNOWN	OTTHUMG00000042051.3
SG_PSMC1_9	TGTCCTAATTCTTTGACAGT	PSMC1	Gene	ENSG00000100764.12	protein_coding	KNOWN	OTTHUMG00000171019.2
SG_RPS27_8	AGTTAAAGACCTTCCGAAAA	RPS27	Gene	ENSG00000177954.10	protein_coding	KNOWN	OTTHUMG00000036591.1
SG_UBA52_3	GCTGAAGAAAAAGAAGATAG	UBA52	Gene	ENSG00000221983.6	protein_coding	KNOWN	OTTHUMG00000183110.2
SG_RPS18_8	ATCATTATATAGCTTCCAGG	RPS18	Gene	ENSG00000231500.5	protein_coding	KNOWN	OTTHUMG00000031053.3
SG_NKAP_9	ACAGTATACATTTCACTGAG	NKAP	Gene	ENSG00000101882.8	protein_coding	KNOWN	OTTHUMG00000022284.2
SG_NKAP_10	CTTGAACTTGAAACACTTGA	NKAP	Gene	ENSG00000101882.8	protein_coding	KNOWN	OTTHUMG00000022284.2
SG_MT1X_5	GAAAGCACCTAACGAAATAA	MT1X	Gene	ENSG00000187193.8	protein_coding	KNOWN	OTTHUMG00000133280.6
SG_MT1X_6	TTTAAAGTTCTGAGCTGAAG	MT1X	Gene	ENSG00000187193.8	protein_coding	KNOWN	OTTHUMG00000133280.6
SG_SPCS2_3	CAAAAGGCCGTAGAAAATAA	SPCS2	Gene	ENSG00000118363.10	protein_coding	KNOWN	OTTHUMG00000165517.1
SG_RPL26P30_4	AACATCACCAAATAAGGAAG	RPL26P30	Gene	ENSG00000236264.4	transcribed_processed_pseudogene	KNOWN	OTTHUMG00000009761.2
SG_LSM12_4	GGAAAGAAGAGGAAATAAAG	LSM12	Gene	ENSG00000161654.8	protein_coding	KNOWN	OTTHUMG00000181804.1
SG_LSM12_7	TTAAGGATAAATGACCTACG	LSM12	Gene	ENSG00000161654.8	protein_coding	KNOWN	OTTHUMG00000181804.1
SG_C4orf46_9	CATATGAGTCAATTCACCTT	C4orf46	Gene	ENSG00000205208.4	protein_coding	KNOWN	OTTHUMG00000161919.2
SG_RPL24_3	CGAAAAGAAAGAGAGAATCA	RPL24	Gene	ENSG00000114391.11	protein_coding	KNOWN	OTTHUMG00000159146.3
SG_RPL24_7	CAAAAAGTGAAAGTCCATCA	RPL24	Gene	ENSG00000114391.11	protein_coding	KNOWN	OTTHUMG00000159146.3
SG_MT-ND1_1	AATGCCATTGCGATTAGAAT	MT-ND1	Gene	ENSG00000198888.2	protein_coding	KNOWN
SG_MT-ND1_2	TCTTCTTAACAACATACCCA	MT-ND1	Gene	ENSG00000198888.2	protein_coding	KNOWN
SG_SCAND2P_8	AAGTTTGATAAGAGGAGTCA	SCAND2P	Gene	ENSG00000176700.18	transcribed_unprocessed_pseudogene	KNOWN	OTTHUMG00000166569.5
SG_SCAND2P_9	ATGATTCGTCTGAAACGAAT	SCAND2P	Gene	ENSG00000176700.18	transcribed_unprocessed_pseudogene	KNOWN	OTTHUMG00000166569.5
SG_MIPEP_8	ATGACATATTCGAATTCCAG	MIPEP	Gene	ENSG00000027001.8	protein_coding	KNOWN	OTTHUMG00000016573.2
SG_C1D_1	CACCTTAGAAAAATACCTCA	C1D	Gene	ENSG00000197223.10	protein_coding	KNOWN	OTTHUMG00000129564.7
SG_HNRNPA1_5	GGAGAGGAAAAAATTCAAGT	HNRNPA1	Gene	ENSG00000135486.16	protein_coding	KNOWN	OTTHUMG00000169702.4
SG_RPL22_7	TCTCTTGGTTATGTACGATA	RPL22	Gene	ENSG00000116251.8	protein_coding	KNOWN	OTTHUMG00000000953.4
SG_RPL37P6_3	GGTATGTCAATAAATGAGTG	RPL37P6	Gene	ENSG00000241431.1	transcribed_processed_pseudogene	KNOWN	OTTHUMG00000158614.1
SG_RPL37P6_5	AAAGTATAACTGGAGTACCA	RPL37P6	Gene	ENSG00000241431.1	transcribed_processed_pseudogene	KNOWN	OTTHUMG00000158614.1
SG_TOB2_3	AATTTCTTTCAGCTCTTAGG	TOB2	Gene	ENSG00000183864.4	protein_coding	KNOWN	OTTHUMG00000150970.1
SG_COX17_9	TTGTTAAATCAACTTGGGGA	COX17	Gene	ENSG00000138495.5	protein_coding	KNOWN	OTTHUMG00000159433.3
SG_ZNF816-ZNF321P_3	ATGGTGACTTTAAACCCAAA	ZNF816-ZNF321P	Gene	ENSG00000213801.4	transcribed_processed_pseudogene	KNOWN	OTTHUMG00000167760.2
SG_SPC25_9	AAAGTATTAATAGCACCCGA	SPC25	Gene	ENSG00000152253.7	protein_coding	KNOWN	OTTHUMG00000132181.9
SG_RBMS2_4	AAGTTAACAGAGTCTGAATG	RBMS2	Gene	ENSG00000076067.10	protein_coding	KNOWN	OTTHUMG00000170488.5
SG_ZNF826P_8	TCTAGAAATGGTAAGAGTAC	ZNF826P	Gene	ENSG00000231205.10	transcribed_unprocessed_pseudogene	KNOWN	OTTHUMG00000162773.4
SG_CMAHP_2	CAACTGAAATTCATATCAGC	CMAHP	Gene	ENSG00000168405.13	unitary_pseudogene	KNOWN	OTTHUMG00000016099.4
SG_MT1L_4	CTATTCCAAGAAGAAAGTAC	MT1L	Gene	ENSG00000260549.1	unitary_pseudogene	KNOWN	OTTHUMG00000176212.2
SG_B3GNT5_9	ATTGCGATCACTTACTCAAA	B3GNT5	Gene	ENSG00000176597.10	protein_coding	KNOWN	OTTHUMG00000158436.1
SG_AC016292.3_2	AATTTCTGATACAGAGCTGA	AC016292.3	Gene	ENSG00000108958.4	processed_pseudogene	KNOWN	OTTHUMG00000132195.1
SG_AC007969.5_1	AGTAAGAAGACATGTTGTGA	AC007969.5	Gene	ENSG00000233762.3	processed_pseudogene	KNOWN	OTTHUMG00000154086.1
SG_MEIS3_3	GAAATTAAACAGAACCACCA	MEIS3	Gene	ENSG00000105419.16	protein_coding	KNOWN	OTTHUMG00000172280.2
SG_RP11-475C16.1_4	TCAAGAAAATCAGAATGCAG	RP11-475C16.1	Gene	ENSG00000218426.5	processed_pseudogene	KNOWN	OTTHUMG00000015859.2
SG_RPL7_8	TGTTGAAAGAGGCTAAATCA	RPL7	Gene	ENSG00000147604.12	protein_coding	KNOWN	OTTHUMG00000134312.3
SG_RBM8B_3	GAAAAAGCGAAGAAACAGAA	RBM8B	Gene	ENSG00000258427.3	processed_pseudogene	KNOWN	OTTHUMG00000171184.2
SG_RBM8B_4	ATAGTGGATCACTATTACCA	RBM8B	Gene	ENSG00000258427.3	processed_pseudogene	KNOWN	OTTHUMG00000171184.2
SG_SC22CB-1E7.1_2	TGAACTCCCAATGAGAAAAA	SC22CB-1E7.1	Gene	ENSG00000232346.1	processed_pseudogene	KNOWN	OTTHUMG00000030769.2
SG_GBAP1_5	TACACCCTATAAAATTCTGG	GBAP1	Gene	ENSG00000160766.13	transcribed_unprocessed_pseudogene	KNOWN	OTTHUMG00000176393.4
SG_PPP4R1L_5	AAACACACAAGAAGTTACCA	PPP4R1L	Gene	ENSG00000124224.15	transcribed_unprocessed_pseudogene	KNOWN	OTTHUMG00000032838.11
SG_PIN4P1_2	GGAAAAACATGGCAAAATCA	PIN4P1	Gene	ENSG00000227973.1	processed_pseudogene	KNOWN	OTTHUMG00000060476.1
SG_EIF4BP7_6	ATACATCCTTGAACAACATG	EIF4BP7	Gene	ENSG00000225031.1	processed_pseudogene	KNOWN	OTTHUMG00000022206.1
SG_UBA52P6_8	AGTTATGTGCAACATTGGAA	UBA52P6	Gene	ENSG00000215221.2	processed_pseudogene	KNOWN	OTTHUMG00000019688.1
SG_UBA52P6_9	CTCCACCTTATTAAAAGACA	UBA52P6	Gene	ENSG00000215221.2	processed_pseudogene	KNOWN	OTTHUMG00000019688.1
SG_RP11-100N21.1_2	AGCAAGGTTACGTTATACAT	RP11-100N21.1	Gene	ENSG00000242262.1	processed_pseudogene	KNOWN	OTTHUMG00000157465.1
SG_RP11-100N21.1_6	TCATTTCAATCTGGATACCA	RP11-100N21.1	Gene	ENSG00000242262.1	processed_pseudogene	KNOWN	OTTHUMG00000157465.1
SG_RP5-1056L3.3_6	CGAATTGACCATGTATGTAT	RP5-1056L3.3	Gene	ENSG00000226396.1	processed_pseudogene	KNOWN	OTTHUMG00000002695.2
SG_CTC-575D19.1_4	TACAAAAGAGGAAACTTGAG	CTC-575D19.1	Gene	ENSG00000233913.7	processed_pseudogene	KNOWN	OTTHUMG00000157935.1
SG_PPIAP29_5	ATTGTCATACATTTGGCTGT	PPIAP29	Gene	ENSG00000214975.4	processed_pseudogene	KNOWN	OTTHUMG00000014377.2
SG_PPIAP29_7	AGTGGTTGCACAATATTTCA	PPIAP29	Gene	ENSG00000214975.4	processed_pseudogene	KNOWN	OTTHUMG00000014377.2
SG_RPL23P2_9	AAATAGCAGCAACACTACAT	RPL23P2	Gene	ENSG00000176054.6	processed_pseudogene	KNOWN	OTTHUMG00000078804.1
SG_UQCRFS1P1_4	CAGAAACTGAAGAACACATA	UQCRFS1P1	Gene	ENSG00000226085.3	processed_pseudogene	KNOWN	OTTHUMG00000151103.1
SG_RPL7P23_2	ACTAGAATCAGACATGAAAG	RPL7P23	Gene	ENSG00000244363.3	processed_pseudogene	KNOWN	OTTHUMG00000157760.1
SG_GPX1P1_4	GGTACTACTTATAGAGAATG	GPX1P1	Gene	ENSG00000197582.5	processed_pseudogene	KNOWN	OTTHUMG00000021150.1
SG_RP11-112J1.1_9	TTGGCAGAAGAAAAACTCTA	RP11-112J1.1	Gene	ENSG00000213598.4	processed_pseudogene	KNOWN	OTTHUMG00000157936.1
SG_RPS24P8_4	GAATAGTTATGGCCAAATGT	RPS24P8	Gene	ENSG00000224094.1	processed_pseudogene	KNOWN	OTTHUMG00000156988.1
SG_MTMR9LP_10	ATTGCCAATATTTCTTAGCG	MTMR9LP	Gene	ENSG00000220785.6	transcribed_unprocessed_pseudogene	KNOWN	OTTHUMG00000007461.5
SG_PABPC1_8	CATTTCTTGGGTGAAATCAA	PABPC1	Gene	ENSG00000070756.12	protein_coding	KNOWN	OTTHUMG00000164779.1
SG_PRR13P5_3	GGAGGAGTAGAAATTTCTTA	PRR13P5	Gene	ENSG00000187534.6	processed_pseudogene	KNOWN	OTTHUMG00000182585.1
SG_TAGLN2P1_5	TAAGCATGTAAGAAGAAGCT	TAGLN2P1	Gene	ENSG00000253676.1	processed_pseudogene	KNOWN	OTTHUMG00000164808.2
SG_TAGLN2P1_6	AAACACAAGCCAGAAAACAA	TAGLN2P1	Gene	ENSG00000253676.1	processed_pseudogene	KNOWN	OTTHUMG00000164808.2
SG_GAPDHP1_2	AAGTCAGAAAAATCTTGGCT	GAPDHP1	Gene	ENSG00000228232.1	processed_pseudogene	KNOWN	OTTHUMG00000024098.1
SG_BNIP3P1_3	CACTTTAGCAATAATGGGAA	BNIP3P1	Gene	ENSG00000197358.9	transcribed_processed_pseudogene	KNOWN	OTTHUMG00000170378.2
SG_RP1-292B18.1_8	CACATTACATTTGTATCCTG	RP1-292B18.1	Gene	ENSG00000219747.1	processed_pseudogene	KNOWN	OTTHUMG00000015827.1
SG_ZNF876P_10	ATTCGACCATACACTTAATG	ZNF876P	Gene	ENSG00000198155.5	transcribed_unprocessed_pseudogene	KNOWN	OTTHUMG00000159874.2
SG_RPL7AP66_2	CTGCAAAAGTATTTATTCGG	RPL7AP66	Gene	ENSG00000175886.10	processed_pseudogene	KNOWN	OTTHUMG00000155303.2
SG_RPL7AP66_3	TGTTAGGCTAACTTATGCTT	RPL7AP66	Gene	ENSG00000175886.10	processed_pseudogene	KNOWN	OTTHUMG00000155303.2
SG_RPS4XP22_4	TCTTCCTTAGGAAAATGATG	RPS4XP22	Gene	ENSG00000239830.1	processed_pseudogene	KNOWN	OTTHUMG00000157988.1
SG_RPSAP52_3	GCAATTAGTGAGTTAGAACT	RPSAP52	Gene	ENSG00000241749.4	transcribed_processed_pseudogene	KNOWN	OTTHUMG00000157608.3
SG_RPSAP52_6	CCAAGTAGTAAATACTCAAG	RPSAP52	Gene	ENSG00000241749.4	transcribed_processed_pseudogene	KNOWN	OTTHUMG00000157608.3
SG_MYO15B_9	TGCATGATGACTCAAATCTA	MYO15B	Gene	ENSG00000266714.5	transcribed_unprocessed_pseudogene	KNOWN	OTTHUMG00000179794.5
SG_MIPEPP3_9	ATGACATAATCGAATTCCAG	MIPEPP3	Gene	ENSG00000233325.3	transcribed_unprocessed_pseudogene	KNOWN	OTTHUMG00000016538.2
SG_SLC22A6_3	ATTAAAAACTGCCCATGCAA	SLC22A6	Gene	ENSG00000197901.10	protein_coding	KNOWN	OTTHUMG00000167767.1
SG_RPL36AP21_6	TTTCAAAACTAGAAGGGGAA	RPL36AP21	Gene	ENSG00000240785.1	processed_pseudogene	KNOWN	OTTHUMG00000157629.1
SG_BANF1P3_4	CTGTTAAAAGATTAAACGGG	BANF1P3	Gene	ENSG00000237758.1	processed_pseudogene	KNOWN	OTTHUMG00000153830.1
SG_HNRNPA1P59_4	TGGGAAAAATTCTGAAACGA	HNRNPA1P59	Gene	ENSG00000230280.2	processed_pseudogene	KNOWN	OTTHUMG00000041398.2
SG_HMGB1P5_3	TGAGACACAAAAGAAATCTG	HMGB1P5	Gene	ENSG00000132967.9	transcribed_processed_pseudogene	KNOWN	OTTHUMG00000155591.1
SG_HMGB1P5_4	ACTATTGATTTATCAGGGTG	HMGB1P5	Gene	ENSG00000132967.9	transcribed_processed_pseudogene	KNOWN	OTTHUMG00000155591.1
SG_HMGB1P5_5	TTGCTGCTAAAAAGCAATGT	HMGB1P5	Gene	ENSG00000132967.9	transcribed_processed_pseudogene	KNOWN	OTTHUMG00000155591.1
SG_AC006978.6_4	CAATCTTGGACAGATAATAC	AC006978.6	Gene	ENSG00000235859.5	processed_pseudogene	KNOWN	OTTHUMG00000152767.1
SG_AC006978.6_6	ATTTATATTGCAGTTGACCC	AC006978.6	Gene	ENSG00000235859.5	processed_pseudogene	KNOWN	OTTHUMG00000152767.1
SG_HTATSF1P2_4	AAATACAAACGTGTATGTGC	HTATSF1P2	Gene	ENSG00000271361.1	processed_pseudogene	KNOWN	OTTHUMG00000184550.1
SG_RPL15P3_4	AAACATTGTAAGCTGTGTCA	RPL15P3	Gene	ENSG00000212802.4	processed_pseudogene	KNOWN	OTTHUMG00000014268.2
SG_RPS7P10_8	TATTGGTGGTTCTTAAAGTG	RPS7P10	Gene	ENSG00000226525.5	processed_pseudogene	KNOWN	OTTHUMG00000016546.1
SG_RP11-345K20.2_8	TTGGAGATACCTTTATTGCA	RP11-345K20.2	Gene	ENSG00000229659.1	processed_pseudogene	KNOWN	OTTHUMG00000018465.1
SG_RPL41P5_1	TTCCAAAAAAAATGGCGCTA	RPL41P5	Gene	ENSG00000256393.1	processed_pseudogene	KNOWN	OTTHUMG00000186889.1
SG_GLUD2_8	ATTGCATATATCCAAAGCTC	GLUD2	Gene	ENSG00000182890.4	protein_coding	KNOWN	OTTHUMG00000022320.1
SG_RPL7P21_6	AAGGATTAAGAGTGTAACTG	RPL7P21	Gene	ENSG00000231579.3	processed_pseudogene	KNOWN	OTTHUMG00000157888.2
SG_RANP1_4	TATTGCTGTTGTTTAGAGAC	RANP1	Gene	ENSG00000236603.2	processed_pseudogene	KNOWN	OTTHUMG00000031142.1
SG_SCART1_5	ACTTCTGTATATGTGACTCT	SCART1	Gene	ENSG00000214279.11	unitary_pseudogene	KNOWN	OTTHUMG00000019326.4
SG_RPL13AP20_6	GGTTAATGTTCATCCTACAA	RPL13AP20	Gene	ENSG00000234498.3	processed_pseudogene	KNOWN	OTTHUMG00000157469.1
SG_RP11-507E23.1_1	TGATCATGAACTTTCTAGTG	RP11-507E23.1	Gene	ENSG00000242951.1	processed_pseudogene	KNOWN	OTTHUMG00000157994.1
SG_RP5-827C21.1_1	TATGCAAATAGCTCTTTCTG	RP5-827C21.1	Gene	ENSG00000235605.1	processed_pseudogene	KNOWN	OTTHUMG00000037943.1
SG_CDC20P1_9	GCCATTGCTTCATTATCAAA	CDC20P1	Gene	ENSG00000231007.5	processed_pseudogene	KNOWN	OTTHUMG00000020142.3
SG_CTB-52I2.4_9	TGATAACAAAAGGCTCCAAT	CTB-52I2.4	Gene	ENSG00000273654.1	transcribed_processed_pseudogene	KNOWN	OTTHUMG00000183486.7
SG_BTN2A3P_10	CTAGTAACTGCTGAGAAATA	BTN2A3P	Gene	ENSG00000124549.13	transcribed_unprocessed_pseudogene	KNOWN	OTTHUMG00000014453.5
SG_RP11-756P10.3_3	AGTGAATCACAAACTCAGAA	RP11-756P10.3	Gene	ENSG00000180015.12	processed_pseudogene	KNOWN	OTTHUMG00000160289.1
SG_GS1-184P14.2_3	TACCTGTCATATAAGGGAAA	GS1-184P14.2	Gene	ENSG00000225071.1	processed_pseudogene	KNOWN	OTTHUMG00000021266.1
SG_RP11-512F24.1_1	TATCGATATTGAACTCGAGT	RP11-512F24.1	Gene	ENSG00000232499.2	processed_pseudogene	KNOWN	OTTHUMG00000011799.2
SG_RPL21P28_4	AATGAAAGCAGAGATGATAG	RPL21P28	Gene	ENSG00000220749.4	processed_pseudogene	KNOWN	OTTHUMG00000037130.1
SG_RP11-570P14.1_2	TGTTCTGTTCTTCAATGCAA	RP11-570P14.1	Gene	ENSG00000233514.1	processed_pseudogene	KNOWN	OTTHUMG00000009626.1
SG_RPL7AP30_4	AATACAGCATAAACTCTCTG	RPL7AP30	Gene	ENSG00000241741.1	processed_pseudogene	KNOWN	OTTHUMG00000157546.1
SG_RPL7AP10_9	AATGGTACCCTTAATTTAGG	RPL7AP10	Gene	ENSG00000240522.1	processed_pseudogene	KNOWN	OTTHUMG00000158087.1
SG_SUB1P1_3	AGTTTCAGATTGGGAAAATG	SUB1P1	Gene	ENSG00000227203.3	processed_pseudogene	KNOWN	OTTHUMG00000165367.1
SG_DPY19L2P1_5	CTAGGGATTATGAAGAAACA	DPY19L2P1	Gene	ENSG00000189212.11	transcribed_unprocessed_pseudogene	KNOWN	OTTHUMG00000155026.1
SG_RP11-767N6.2_5	GGAGACTAAACTTAAAGGAT	RP11-767N6.2	Gene	ENSG00000234329.1	processed_pseudogene	KNOWN	OTTHUMG00000040991.1
SG_RPL21P75_3	AGAATTTGGGAAATCAAAGC	RPL21P75	Gene	ENSG00000213860.4	processed_pseudogene	KNOWN	OTTHUMG00000152536.1
SG_YWHAZP4_5	TGAAATTATCCAATGAGGAG	YWHAZP4	Gene	ENSG00000213131.3	processed_pseudogene	KNOWN	OTTHUMG00000015524.2
SG_RPS2P7_3	CTCTATACTAAATCCAGACA	RPS2P7	Gene	ENSG00000235508.3	processed_pseudogene	KNOWN	OTTHUMG00000032603.1
SG_RPL29P11_4	TTTGCAGAATGAAAAGTCTG	RPL29P11	Gene	ENSG00000224858.5	processed_pseudogene	KNOWN	OTTHUMG00000155865.1
SG_EIF4HP1_5	AAGATGAGGAAATCCTAACT	EIF4HP1	Gene	ENSG00000233830.2	processed_pseudogene	KNOWN	OTTHUMG00000152711.1
SG_HNRNPKP4_4	GAATATGTAAACTGAACAGC	HNRNPKP4	Gene	ENSG00000243547.1	processed_pseudogene	KNOWN	OTTHUMG00000159028.1
SG_HNRNPKP4_6	CTTACTCTTTAAATCTGAGG	HNRNPKP4	Gene	ENSG00000243547.1	processed_pseudogene	KNOWN	OTTHUMG00000159028.1
SG_HNRNPKP4_7	TCACAATAATCCTTCAAGGA	HNRNPKP4	Gene	ENSG00000243547.1	processed_pseudogene	KNOWN	OTTHUMG00000159028.1
SG_FTH1P11_8	TTTCCCAGCTTAAAAAGAAC	FTH1P11	Gene	ENSG00000237264.4	processed_pseudogene	KNOWN	OTTHUMG00000164678.2
SG_FTH1P11_9	ATATGGAGTTATTCCTAGTG	FTH1P11	Gene	ENSG00000237264.4	processed_pseudogene	KNOWN	OTTHUMG00000164678.2
SG_CTB-55B8.1_2	TGTAACTTCACATACAGCTT	CTB-55B8.1	Gene	ENSG00000243538.1	processed_pseudogene	KNOWN	OTTHUMG00000157620.1
SG_HNRNPCP7_8	GGACATGATGCTAAATAAGA	HNRNPCP7	Gene	ENSG00000228653.2	processed_pseudogene	KNOWN	OTTHUMG00000156253.1
SG_C1DP1_3	ATTTCTAGAAACAGACATCG	C1DP1	Gene	ENSG00000231245.2	processed_pseudogene	KNOWN	OTTHUMG00000017927.1
SG_RP11-25I15.1_6	TGTGAAATTTGGCATAACAG	RP11-25I15.1	Gene	ENSG00000240759.1	processed_pseudogene	KNOWN	OTTHUMG00000157540.1
SG_RPS28P7_2	CAAAAACAGTAGAAAACAGG	RPS28P7	Gene	ENSG00000227097.5	processed_pseudogene	KNOWN	OTTHUMG00000158427.1
SG_CTD-2270N23.1_3	AGAGAGCTATACTCTATAAG	CTD-2270N23.1	Gene	ENSG00000213862.4	processed_pseudogene	KNOWN	OTTHUMG00000157911.1
SG_CTD-2270N23.1_5	TACGTGATCCCAAAAGAAAA	CTD-2270N23.1	Gene	ENSG00000213862.4	processed_pseudogene	KNOWN	OTTHUMG00000157911.1
SG_RP11-169K16.8_2	CTGATGGATAGCATAAATCT	RP11-169K16.8	Gene	ENSG00000178715.8	processed_pseudogene	KNOWN	OTTHUMG00000003169.2
SG_SNRPGP10_5	GAAACAGAAGGCTAAACAAA	SNRPGP10	Gene	ENSG00000235363.1	processed_pseudogene	KNOWN	OTTHUMG00000037198.1
SG_RP11-863K10.4_1	AAAAACTCTACGCAAAGAAG	RP11-863K10.4	Gene	ENSG00000233170.4	processed_pseudogene	KNOWN	OTTHUMG00000164006.3
SG_RP11-863K10.4_5	GACAGATATAATTTGGTCTG	RP11-863K10.4	Gene	ENSG00000233170.4	processed_pseudogene	KNOWN	OTTHUMG00000164006.3
SG_RP11-170M17.2_2	CTATCACCAGCTTTCAAAAA	RP11-170M17.2	Gene	ENSG00000213609.3	processed_pseudogene	KNOWN	OTTHUMG00000018321.1
SG_RPS3AP47_2	AATTGCATCTGATGATCTCA	RPS3AP47	Gene	ENSG00000205871.5	processed_pseudogene	KNOWN	OTTHUMG00000157905.1
SG_RP11-305M3.2_4	ATAGTTAGAGAAAGTAGACG	RP11-305M3.2	Gene	ENSG00000238072.1	processed_pseudogene	KNOWN	OTTHUMG00000157697.1
SG_PZP_1	ATTGTGAGGGATAAATCTCA	PZP	Gene	ENSG00000126838.8	protein_coding	KNOWN	OTTHUMG00000154915.2
SG_ARPC3P1_3	ATTGGCCTTGAAGTAATAGT	ARPC3P1	Gene	ENSG00000226284.1	processed_pseudogene	KNOWN	OTTHUMG00000032694.3
SG_CRYBB2_7	GTTACCAGAAAAGAAAACTG	CRYBB2	Gene	ENSG00000244752.2	protein_coding	KNOWN	OTTHUMG00000150905.1
SG_HMGA1P8_7	TTACCCAGTATCATACAAGT	HMGA1P8	Gene	ENSG00000233155.1	processed_pseudogene	KNOWN	OTTHUMG00000152827.1
SG_HMGA1P8_8	TTGTTGCAAATGTCTTTGAG	HMGA1P8	Gene	ENSG00000233155.1	processed_pseudogene	KNOWN	OTTHUMG00000152827.1
[truncated: 11,032 more rows]

## Sheet: sgRNAs for BRCA
sgRNA ID	sgRNA	HUGO	Category	gene_id	gene_type	gene_status	level	havana_gene
[truncated: 10,348 more rows]
