# Supplementary material for: Systematic functional interrogation of human pseudogenes using CRISPRi
Source: Genome Biol. 2021 Aug 23;22:240. doi: 10.1186/s13059-021-02464-2 (PMC8381491; doi:10.1186/s13059-021-02464-2)
Supplement: Supplementary file 3 — Additional file 3: Supplementary Table 2. The CRISPRi screen results for individual pseudogenes and parent genes in MCF7 cells, including the positive and negative selection information about pseudogene/parent genes as well as the significant negatively selected sgRNAs that may have putative off-target effect on pseudogene/parent gene hits. [file 13059_2021_2464_MOESM3_ESM.xlsx]

## Sheet: Pseudogene-Neg
	number of sgRNA	neg|score	neg|p-value	neg|fdr	neg|rank	neg|goodsgrna	neg|lfc	gene_type	MCF7_FPKM	MDAMB231_FPKM	Category	lgeneName	lgeneType	rgeneName	rgeneType	CAT_distance	TSS_distance	Count
FAM185BP	6	0.0025885	0.0010762	0.023958	65	4	-1.9242	unprocessed_pseudogene	4.03662	0.634902	Pseudogene	FAM185BP	unprocessed_pseudogene	CCDC146	protein_coding	962	317	2
CCT6P1	9	0.0035369	0.0015223	0.029728	76	6	-1.9646	transcribed_unprocessed_pseudogene	4.62771	2.77372	Pseudogene
RPS2P55	4	0.0037044	0.00073692	0.020311	78	4	-0.96321	processed_pseudogene	2.06817	1.04261	Pseudogene
PKD1P6	4	0.0058916	0.0015983	0.029728	89	3	-1.3328	transcribed_unprocessed_pseudogene	2.20528	1.78649	Pseudogene	PKD1P6	transcribed_unprocessed_pseudogene	MIR3180-4	miRNA	996	338	2
HLA-H	10	0.0062336	0.0029116	0.047466	92	8	-1.3924	unprocessed_pseudogene	1.85417	7.70988	Pseudogene	HLA-H	unprocessed_pseudogene	HCG4P7	unprocessed_pseudogene	962	515	2
CMAHP	10	0.0078559	0.0038745	0.057653	100	8	-1.2403	unitary_pseudogene	1.03259	0.56655	Pseudogene
RPL7AP30	4	0.0086085	0.0034903	0.053543	104	3	-1.923	processed_pseudogene	7.67662	4.25694	Pseudogene
RP11-77K12.5	10	0.0086659	0.0043877	0.06218	105	9	-0.86534	transcribed_unprocessed_pseudogene	0.899512	0.235801	Pseudogene
CTB-52I2.4	10	0.0087872	0.0044318	0.062213	106	8	-2.2781	transcribed_processed_pseudogene	0.660179	0.403809	Pseudogene
NBR2	10	0.0092835	0.0050194	0.069157	108	6	-2.8617	transcribed_unprocessed_pseudogene	5.70233	2.97024	Pseudogene	NBR2	transcribed_unprocessed_pseudogene	BRCA1	protein_coding	954	126	2
RP11-466P24.2	7	0.010042	0.0060361	0.080193	110	6	-1.0151	processed_pseudogene	14.1106	14.8345	Pseudogene
TUBBP5	7	0.010175	0.0065236	0.08515	112	6	-1.4192	transcribed_unprocessed_pseudogene	10.0239	0	Pseudogene
AC009237.8	10	0.010966	0.0070118	0.090726	114	6	-1.8169	transcribed_unprocessed_pseudogene	1.94334	1.62756	Pseudogene	AC009237.8	transcribed_unprocessed_pseudogene	RP11-440D17.3	lincRNA	957	50	2
AF196972.3	4	0.01216	0.0056896	0.077671	117	2	-1.4378	unprocessed_pseudogene	0.503169	0	Pseudogene
NUS1P2	8	0.012354	0.0072937	0.091975	118	4	-2.3236	processed_pseudogene	2.08658	0.105189	Pseudogene	NUS1P2	processed_pseudogene	LINC00621	lincRNA	983	717	2
BMS1P1	6	0.013207	0.0089065	0.101091	123	4	-1.4243	transcribed_unprocessed_pseudogene	1.35064	1.81296	Pseudogene	BMS1P1	transcribed_unprocessed_pseudogene	GLUD1P7	transcribed_unprocessed_pseudogene	976	95	2
HSPD1P1	4	0.013554	0.0077504	0.094529	127	4	-0.70068	processed_pseudogene	0.579083	1.01202	Pseudogene
DDX12P	5	0.014222	0.0076552	0.094141	134	5	-1.4347	unprocessed_pseudogene	8.98447	6.89699	Pseudogene
DYNC1I2P1	5	0.014871	0.0080117	0.096922	136	3	-1.4734	processed_pseudogene	4.20575	4.51722	Pseudogene
RPS4XP16	10	0.015158	0.010064	0.10621	137	5	-1.341	transcribed_processed_pseudogene	0.972218	0.231691	Pseudogene	RPS4XP16	transcribed_processed_pseudogene	INTS6	protein_coding	982	99	2
PSPHP1	4	0.015188	0.0089661	0.101091	138	3	-1.574	unprocessed_pseudogene	0	46.8838	Pseudogene
FTH1P23	7	0.015441	0.008962	0.101091	140	4	-1.6124	processed_pseudogene	6.03863	3.95746	Pseudogene
DHRS4L1	6	0.016751	0.012044	0.115847	145	3	-0.78187	transcribed_unprocessed_pseudogene	0.56498	0.0965905	Pseudogene
GNRHR2	10	0.017783	0.01149	0.113982	146	7	-1.0142	unitary_pseudogene	1.92295	0.650435	Pseudogene	GNRHR2	unitary_pseudogene	PEX11B	protein_coding	955	175	2
ISCA1P4	10	0.017884	0.01149	0.113982	147	7	-2.343	processed_pseudogene	2.22014	0.529085	Pseudogene
KRT8P33	5	0.019339	0.011768	0.115847	152	4	-0.98407	processed_pseudogene	1.53864	0.71011	Pseudogene
HNRNPCP1	10	0.020515	0.012379	0.115847	159	6	-1.4576	processed_pseudogene	0.762352	0.66615	Pseudogene
RP11-676M6.1	6	0.022451	0.014869	0.125712	169	5	-1.0329	processed_pseudogene	18.1663	27.155	Pseudogene
COX17P1	7	0.024128	0.014669	0.125712	176	3	-0.74407	processed_pseudogene	0.555726	0.728398	Pseudogene
RPS18P9	8	0.024636	0.01572	0.12968	179	7	-0.7602	processed_pseudogene	2.87269	3.5816	Pseudogene	RPS18P9	processed_pseudogene	RP1-12G14.7	antisense	999		1
KRT8P45	8	0.024745	0.015973	0.12968	180	6	-1.0273	processed_pseudogene	5.03911	0.668843	Pseudogene
SCML2P2	6	0.025037	0.015958	0.12968	181	4	-1.3076	processed_pseudogene	0.601007	0.196937	Pseudogene
TPI1P2	10	0.025191	0.015336	0.127486	182	6	-2.3539	processed_pseudogene	2.33214	0.0986056	Pseudogene	TPI1P2	processed_pseudogene	TNPO3	protein_coding		845	1
RP11-92K2.2	3	0.026081	0.012643	0.116852	184	3	-0.45938	processed_pseudogene	1.03358	0.56447	Pseudogene
RP3-375P9.2	5	0.026368	0.022109	0.15022	185	5	-0.83894	processed_pseudogene	3.31438	4.43109	Pseudogene
STIP1P3	10	0.026441	0.016134	0.12968	186	7	-1.5489	processed_pseudogene	0.336077	0.579606	Pseudogene
HNRNPKP4	7	0.026837	0.016458	0.130958	187	6	-0.81094	processed_pseudogene	0.910853	0.857136	Pseudogene
AC009487.6	3	0.026878	0.01384	0.122581	189	3	-1.1668	processed_pseudogene	0.337276	0.828886	Pseudogene
RP3-340B19.2	6	0.028468	0.018963	0.140385	194	3	-1.3994	processed_pseudogene	1.2214	0.914805	Pseudogene
RPS15AP17	4	0.029014	0.019968	0.14354	198	4	-0.55012	processed_pseudogene	0.801883	0.191098	Pseudogene
RPS3AP47	6	0.029249	0.019769	0.142796	200	4	-1.3125	processed_pseudogene	2.34393	2.48141	Pseudogene
HMGA1P3	7	0.029481	0.019502	0.142796	204	6	-0.6959	processed_pseudogene	0.25595	0.894604	Pseudogene
RP11-1094M14.1	8	0.029602	0.020252	0.14419	205	6	-1.2999	processed_pseudogene	1.22933	1.34275	Pseudogene
PRELID1P1	5	0.030185	0.027815	0.17036	207	3	-1.1982	transcribed_processed_pseudogene	0.460524	1.53648	Pseudogene
BANF1P3	6	0.030725	0.020914	0.147342	209	2	-1.9071	processed_pseudogene	14.0183	12.6205	Pseudogene
TLK2P1	3	0.031267	0.018166	0.135835	212	1	0.0017461	processed_pseudogene	4.37554	1.48321	Pseudogene
HSP90AB3P	4	0.032693	0.022252	0.150502	213	4	-0.77583	processed_pseudogene	0.726776	1.43903	Pseudogene
EIF2S2P4	3	0.033226	0.019729	0.142796	214	3	-0.87504	processed_pseudogene	1.83358	4.20578	Pseudogene
TMSB10P1	10	0.03326	0.020992	0.147342	215	8	-1.9815	processed_pseudogene	0.443366	2.90563	Pseudogene	TMSB10P1	processed_pseudogene	AGAP1	protein_coding		901	1
CD99P1	10	0.035094	0.021995	0.150129	219	8	-1.294	transcribed_unprocessed_pseudogene	0.661119	0.396654	Pseudogene	CD99P1	transcribed_unprocessed_pseudogene	LINC00102	lincRNA	995		1
PMS2P4	10	0.035307	0.021995	0.150129	221	7	-1.0289	transcribed_unprocessed_pseudogene	3.36864	1.97638	Pseudogene	PMS2P4	transcribed_unprocessed_pseudogene	STAG3L4	transcribed_unprocessed_pseudogene	954	201	2
BMPR1APS1	4	0.036825	0.024495	0.157816	226	4	-0.56937	processed_pseudogene	0.86795	0.182022	Pseudogene
AC011385.1	4	0.036938	0.024495	0.157816	227	4	-0.94491	pseudogene	1.44242	0.945299	Pseudogene
HLA-DRB9	7	0.037262	0.025858	0.162143	228	3	-1.3344	unprocessed_pseudogene	1.10712	0.103651	Pseudogene
RP11-165N19.2	10	0.038348	0.023857	0.155699	231	4	-0.72593	processed_pseudogene	0.180302	0.866524	Pseudogene
RP11-109N23.6	10	0.039275	0.0245	0.157816	235	8	-0.73358	processed_pseudogene	3.93046	0.490639	Pseudogene
HNRNPLP2	9	0.03957	0.026208	0.162487	236	7	-0.81013	unprocessed_pseudogene	0.0909087	0.536199	Pseudogene
TAGLN2P1	7	0.039571	0.02942	0.177958	237	6	-1.0548	processed_pseudogene	0.183566	0.641605	Pseudogene
AC144530.1	8	0.040441	0.027531	0.169985	240	5	-1.3819	processed_pseudogene	0.320442	0.672013	Pseudogene
RP3-437C15.1	6	0.040832	0.032066	0.188773	242	2	-1.5393	processed_pseudogene	1.22933	1.6113	Pseudogene
UBE2SP2	4	0.040846	0.028255	0.171606	243	4	-0.40463	processed_pseudogene	1.31928	1.5851	Pseudogene
EMC3-AS1	10	0.043266	0.028145	0.171606	248	4	-2.0035	transcribed_unprocessed_pseudogene	3.63782	1.90517	Pseudogene	EMC3-AS1	transcribed_unprocessed_pseudogene	EMC3	protein_coding	920	54	2
RP11-421N8.1	6	0.044244	0.034145	0.194667	249	5	-0.6632	processed_pseudogene	2.55546	2.65167	Pseudogene
RP11-478C6.6	3	0.044698	0.035031	0.195679	250	2	-0.83172	processed_pseudogene	0.602123	0	Pseudogene
HNRNPUP1	8	0.045605	0.032287	0.189148	252	6	-0.6324	processed_pseudogene	0.281722	0.8616	Pseudogene
AC092155.1	4	0.045849	0.032705	0.190096	253	4	-0.32358	processed_pseudogene	0.772724	0.578754	Pseudogene
RP11-40C6.2	6	0.046169	0.035863	0.196916	254	3	-0.53244	processed_pseudogene	5.93099	4.97526	Pseudogene
COX20P1	6	0.046199	0.035863	0.196916	255	5	-0.83333	processed_pseudogene	8.86486	0.196937	Pseudogene
SUZ12P1	10	0.046559	0.032096	0.188773	257	7	-1.8337	transcribed_unprocessed_pseudogene	2.80068	2.73947	Pseudogene	SUZ12P1	transcribed_unprocessed_pseudogene	CRLF3	protein_coding		232	1
RPL13P12	9	0.047057	0.0309	0.185401	259	6	-1.2937	processed_pseudogene	59.5148	16.3913	Pseudogene
HNRNPA1P48	4	0.047349	0.033686	0.192898	261	3	-0.90833	transcribed_processed_pseudogene	6.91085	6.00973	Pseudogene
LRRC37A6P	10	0.047547	0.033705	0.192898	262	5	-1.1869	transcribed_processed_pseudogene	0.880158	0.580231	Pseudogene	LRRC37A6P	transcribed_processed_pseudogene	ARMC4P1	transcribed_unprocessed_pseudogene		692	1
HLA-L	10	0.048033	0.033705	0.192898	263	5	-2.0095	transcribed_unprocessed_pseudogene	0.7432	0.54711	Pseudogene
USP24P1	8	0.048699	0.035341	0.196219	264	6	-0.6727	unprocessed_pseudogene	1.04422	0	Pseudogene
IFITM4P	9	0.049394	0.031542	0.18849	267	6	-0.81754	processed_pseudogene	0.0643937	0.844017	Pseudogene	IFITM4P	processed_pseudogene	Y_RNA	misc_RNA		776	1
CLUHP3	10	0.049723	0.035486	0.196297	269	5	-1.6787	transcribed_unprocessed_pseudogene	5.86679	0.911456	Pseudogene	CLUHP3	transcribed_unprocessed_pseudogene	CTD-2358C21.3	lincRNA	999	124	2
CCT8P1	10	0.050076	0.036481	0.199573	270	5	-2.0199	processed_pseudogene	2.84974	0.618568	Pseudogene
HMGA1P2	9	0.050907	0.03262	0.190096	272	6	-0.89801	processed_pseudogene	0.0959054	1.25705	Pseudogene
RP11-120B7.1	10	0.050945	0.037905	0.205849	273	7	-2.0559	processed_pseudogene	0.704764	0.461872	Pseudogene
AC012065.1	5	0.05119	0.04022	0.214508	274	2	-1.0051	processed_pseudogene	0.719838	0.943502	Pseudogene
XXbac-BPG248L24.10	10	0.051317	0.03828	0.207127	275	5	-1.5694	unprocessed_pseudogene	0.709386	0	Pseudogene
MGAT4EP	10	0.052402	0.039355	0.211408	277	7	-1.3262	transcribed_unitary_pseudogene	0.673936	0	Pseudogene
DPY19L2P2	6	0.052446	0.040656	0.216059	278	3	-1.2782	transcribed_unprocessed_pseudogene	0.0498204	1.74445	Pseudogene
AC073869.1	5	0.052459	0.04022	0.214508	279	4	-0.91454	transcribed_processed_pseudogene	0.735928	0	Pseudogene
PTMAP5	4	0.052873	0.047285	0.230689	280	4	-0.62511	transcribed_processed_pseudogene	4.93657	3.189	Pseudogene
YWHAZP2	9	0.053505	0.034502	0.195205	282	5	-1.0156	processed_pseudogene	0.60934	0.860107	Pseudogene
VN1R81P	6	0.05437	0.041699	0.22081	283	4	-0.67146	unprocessed_pseudogene	2.39918	2.95406	Pseudogene
GS1-184P14.2	6	0.055046	0.042486	0.220825	284	5	-0.70403	processed_pseudogene	1.00915	3.7036	Pseudogene
RPL36AP43	4	0.055125	0.050581	0.242194	285	3	-0.62239	processed_pseudogene	2.40205	0	Pseudogene
TCEB1P19	6	0.055674	0.04444	0.224767	286	5	-1.4067	processed_pseudogene	1.78601	1.11474	Pseudogene
RP11-556K13.1	5	0.055983	0.041861	0.220825	288	2	-1.0446	processed_pseudogene	45.0756	34.8405	Pseudogene
RP11-543B16.1	6	0.057618	0.044901	0.224767	292	3	-1.195	processed_pseudogene	0.783923	0.770624	Pseudogene
ZNF37BP	10	0.058414	0.043472	0.221527	296	6	-1.2215	transcribed_processed_pseudogene	1.93599	1.77444	Pseudogene
KRT8P12	10	0.058566	0.043472	0.221527	297	5	-1.2807	transcribed_processed_pseudogene	5.91997	1.7184	Pseudogene	KRT8P12	transcribed_processed_pseudogene	KPNA4	protein_coding	982	123	2
AP003068.18	4	0.059334	0.058176	0.264728	298	3	-1.1867	transcribed_processed_pseudogene	0.502989	0.473326	Pseudogene
TMEM14D	7	0.059396	0.052946	0.248531	299	5	-0.78933	processed_pseudogene	0.411336	1.887	Pseudogene
PPP1R14BP3	6	0.060215	0.044901	0.224767	302	5	-0.81602	processed_pseudogene	32.5163	75.9035	Pseudogene
RPS7P1	5	0.06147	0.058716	0.266369	304	4	-1.2438	processed_pseudogene	21.3396	15.406	Pseudogene
DGKZP1	4	0.062207	0.063805	0.282564	305	4	-0.61322	processed_pseudogene	0.562273	0.147396	Pseudogene
SNRPGP2	10	0.062286	0.046637	0.229228	306	7	-1.2625	processed_pseudogene	1.662	0.990187	Pseudogene
FAM86DP	4	0.062466	0.063805	0.282564	307	2	-0.63539	transcribed_unprocessed_pseudogene	2.88801	4.12678	Pseudogene	FAM86DP	transcribed_unprocessed_pseudogene	RP11-803B1.8	lincRNA	969	237	2
MST1P2	7	0.063705	0.058019	0.264728	308	4	-0.70539	unprocessed_pseudogene	2.81027	0.182349	Pseudogene	MST1P2	unprocessed_pseudogene	CROCCP2	lincRNA	949	938	2
ANKRD20A5P	10	0.065259	0.046831	0.229228	311	3	-1.4295	transcribed_unprocessed_pseudogene	1.78906	1.73869	Pseudogene
RP11-705C15.2	10	0.065654	0.046831	0.229228	312	5	-1.1212	transcribed_unprocessed_pseudogene	3.61703	1.62577	Pseudogene	RP11-705C15.2	transcribed_unprocessed_pseudogene	RP11-705C15.4	antisense	905	37	2
YWHAZP5	8	0.066736	0.059232	0.267896	313	6	-1.3206	processed_pseudogene	1.27701	1.91291	Pseudogene	YWHAZP5	processed_pseudogene	RP11-45P22.2	processed_pseudogene	999	456	2
RP11-570P14.1	4	0.067224	0.065447	0.285434	316	3	-0.77327	processed_pseudogene	1.05496	2.6398	Pseudogene
FABP5P7	4	0.067551	0.065447	0.285434	317	3	-1.1121	processed_pseudogene	1.08181	12.7615	Pseudogene
RP11-730G20.2	10	0.068471	0.051211	0.242194	321	7	-1.5495	processed_pseudogene	5.5577	1.22821	Pseudogene
EIF4BP3	4	0.06974	0.067903	0.285434	325	3	-0.66999	processed_pseudogene	0.93425	0.094195	Pseudogene
GUSBP1	5	0.070001	0.061712	0.277424	326	3	-1.1383	transcribed_unprocessed_pseudogene	2.30665	0.725888	Pseudogene	GUSBP1	transcribed_unprocessed_pseudogene	RP11-374A4.1	lincRNA		457	1
PSMA6P1	6	0.070099	0.056095	0.256828	328	5	-0.96902	processed_pseudogene	0.254664	0.534067	Pseudogene
TXNP4	9	0.070173	0.053921	0.249952	329	5	-1.2588	processed_pseudogene	1.24143	0.581126	Pseudogene
AC008592.3	10	0.071152	0.05378	0.249952	331	6	-0.92393	processed_pseudogene	0.520103	0.486933	Pseudogene
MCTS2P	9	0.071887	0.054598	0.252302	332	5	-1.6088	processed_pseudogene	3.29953	6.94795	Pseudogene
AC073072.7	6	0.072029	0.072047	0.291132	333	3	-1.5073	processed_pseudogene	0.582874	0.763981	Pseudogene
AC007969.5	3	0.074008	0.067201	0.285434	337	1	0.49412	processed_pseudogene	30.9631	36.7739	Pseudogene
MORF4L1P1	4	0.074081	0.068557	0.285434	338	3	-1.0093	processed_pseudogene	11.6787	6.44522	Pseudogene
RP11-267J23.4	3	0.075314	0.068151	0.285434	341	2	-0.79927	processed_pseudogene	3.50328	1.10203	Pseudogene
CTD-2161E19.1	9	0.077027	0.066212	0.285434	343	7	-0.89963	processed_pseudogene	2.44091	2.04758	Pseudogene
RPL35P1	6	0.077474	0.076066	0.294502	344	5	-1.7001	processed_pseudogene	0.866221	1.13537	Pseudogene
RP11-592N21.1	6	0.077655	0.076066	0.294502	346	3	-1.3968	processed_pseudogene	1.97092	2.87034	Pseudogene	RP11-592N21.1	processed_pseudogene	RP11-592N21.2	sense_intronic	999	611	2
MTND4P12	3	0.07783	0.069117	0.285434	347	1	0.16851	processed_pseudogene	2.19117	6.78339	Pseudogene	MTND4P12	processed_pseudogene	MIR4461	miRNA	995	2	2
GOLGA2P5	10	0.078514	0.063588	0.282564	348	6	-1.576	transcribed_unprocessed_pseudogene	1.58774	0.522783	Pseudogene
RPS18P12	5	0.078543	0.066359	0.285434	349	3	-1.1919	processed_pseudogene	1.34268	1.42465	Pseudogene
RP11-328L11.1	4	0.079142	0.073362	0.291132	350	3	-0.74375	processed_pseudogene	0.409778	0.537102	Pseudogene
FER1L4	10	0.079245	0.064482	0.284716	351	7	-0.74414	unitary_pseudogene	5.48894	0.706052	Pseudogene
KRT8P32	6	0.079651	0.077972	0.297787	352	4	-0.87003	processed_pseudogene	0.735928	0	Pseudogene
CTC-451P13.1	6	0.081262	0.078836	0.297787	354	4	-1.6572	processed_pseudogene	3.96861	5.20171	Pseudogene
HCG4	10	0.081658	0.065615	0.285434	355	7	-1.7558	unprocessed_pseudogene	1.6698	0	Pseudogene	HCG4	unprocessed_pseudogene	HLA-V	transcribed_unprocessed_pseudogene	969	515	2
SEC63P1	5	0.081832	0.070057	0.286387	356	3	-1.0797	processed_pseudogene	0.921252	1.035	Pseudogene
RP11-512F24.1	4	0.082248	0.076555	0.295114	357	3	-0.60104	processed_pseudogene	0.556488	0.583518	Pseudogene
RP1-292B18.1	10	0.082346	0.066971	0.285434	358	5	-1.9143	processed_pseudogene	2.65869	1.32182	Pseudogene
RP11-587D21.1	5	0.082449	0.071926	0.291132	360	4	-1.004	processed_pseudogene	4.36977	2.78636	Pseudogene
TLE1P1	4	0.083055	0.078287	0.297787	362	2	-0.31917	processed_pseudogene	4.46676	4.81204	Pseudogene
RP11-425L10.1	6	0.08374	0.081776	0.304207	365	5	-1.4139	processed_pseudogene	18.1204	34.7397	Pseudogene
EEF1B2P6	5	0.084113	0.072989	0.291132	367	3	-0.72195	processed_pseudogene	2.60751	3.4177	Pseudogene
RPL24P8	10	0.084183	0.067491	0.285434	369	7	-1.2415	processed_pseudogene	1.1789	1.5452	Pseudogene
ROCK1P1	3	0.084741	0.073831	0.291132	370	3	-0.36052	transcribed_unprocessed_pseudogene	0.907272	0.736155	Pseudogene	ROCK1P1	transcribed_unprocessed_pseudogene	MIR8078	miRNA		27	1
RP1-241P17.4	5	0.085162	0.073939	0.291132	372	4	-1.459	processed_pseudogene	0	0.513749	Pseudogene
PA2G4P4	7	0.085215	0.082713	0.306401	373	5	-1.0197	processed_pseudogene	0.650982	0.581762	Pseudogene
IPO5P1	10	0.085472	0.068312	0.285434	374	6	-0.81868	transcribed_processed_pseudogene	2.80419	2.01064	Pseudogene
RP11-764K9.2	7	0.085846	0.084808	0.306401	375	4	-0.80843	unprocessed_pseudogene	0.784521	0	Pseudogene
NDUFV2P1	8	0.086994	0.070392	0.286967	377	5	-2.0127	processed_pseudogene	4.81389	6.0802	Pseudogene
AC097533.1	3	0.088287	0.077695	0.297787	380	3	-0.59612	processed_pseudogene	0.54637	0	Pseudogene
SPCS2P4	8	0.088878	0.073115	0.291132	385	5	-1.8935	processed_pseudogene	39.2005	36.6436	Pseudogene
URAHP	10	0.089229	0.07295	0.291132	386	5	-1.7422	transcribed_unprocessed_pseudogene	1.76539	0	Pseudogene
HLA-U	10	0.089607	0.073255	0.291132	387	6	-1.1589	unprocessed_pseudogene	0	0.762338	Pseudogene
SUGT1P	9	0.090085	0.083843	0.306401	388	6	-1.1495	unprocessed_pseudogene	1.57663	1.35118	Pseudogene
CDC20P1	10	0.090115	0.073957	0.291132	389	3	-1.025	processed_pseudogene	1.06652	0.105502	Pseudogene
CTD-2026D20.3	5	0.090191	0.080217	0.299154	390	2	-1.2891	transcribed_unprocessed_pseudogene	1.59856	1.24253	Pseudogene
AC004453.8	4	0.090254	0.089539	0.314068	391	3	-0.90087	processed_pseudogene	10.1535	6.04927	Pseudogene
RP11-254B13.1	4	0.090581	0.089539	0.314068	393	1	0.36351	processed_pseudogene	11.4466	10.9582	Pseudogene
RPS3AP25	6	0.091023	0.090156	0.314175	395	4	-0.68842	processed_pseudogene	0.815653	0.450142	Pseudogene
CTD-3199J23.6	8	0.091089	0.074502	0.291736	396	3	-2.7701	transcribed_processed_pseudogene	2.08771	0.995051	Pseudogene
PLEKHM1P	3	0.09136	0.078759	0.297787	397	2	-0.76135	transcribed_unprocessed_pseudogene	6.47589	1.57651	Pseudogene
RPL32P3	10	0.092622	0.075027	0.292253	399	5	-1.9501	transcribed_unprocessed_pseudogene	5.24439	0.59308	Pseudogene
RP11-177C12.1	7	0.093136	0.091658	0.315973	402	3	-2.3208	processed_pseudogene	0.285507	1.12266	Pseudogene
MINOS1P3	10	0.093557	0.079142	0.297787	404	7	-1.4782	processed_pseudogene	0	2.44474	Pseudogene
PHF2P2	10	0.094551	0.07945	0.297787	408	6	-1.1717	transcribed_unprocessed_pseudogene	1.74141	0.0127513	Pseudogene
RNF216P1	10	0.095248	0.083191	0.306401	410	5	-1.4539	transcribed_unprocessed_pseudogene	2.33083	2.72517	Pseudogene
MORF4	4	0.095697	0.093386	0.318712	411	2	-1.5631	processed_pseudogene	0.557298	0.171872	Pseudogene
ATF4P3	4	0.096321	0.093386	0.318712	412	3	-0.98213	processed_pseudogene	3.28588	1.89312	Pseudogene
RPS2P7	4	0.096529	0.093386	0.318712	413	2	-0.91791	processed_pseudogene	1.88351	0.759615	Pseudogene
SETP14	7	0.09697	0.094121	0.320484	415	4	-1.1089	processed_pseudogene	1.11842	0.533063	Pseudogene
RAET1K	10	0.097014	0.084305	0.306401	416	5	-1.1462	transcribed_unprocessed_pseudogene	0.691255	0.453019	Pseudogene
NBPF25P	6	0.099462	0.09811	0.329542	421	4	-0.86695	transcribed_unprocessed_pseudogene	8.65046	5.60275	Pseudogene	NBPF25P	transcribed_unprocessed_pseudogene	GPR89A	protein_coding	982	131	2
RP1-159A19.3	10	0.099932	0.085043	0.306401	423	7	-1.0644	processed_pseudogene	0.203348	0.533063	Pseudogene
RPS10L	10	0.10013	0.085043	0.306401	424	7	-1.7253	processed_pseudogene	0.809049	0.0757451	Pseudogene
CTD-2287O16.1	4	0.10051	0.096428	0.324628	425	3	-0.44228	processed_pseudogene	53.8873	34.6491	Pseudogene	CTD-2287O16.1	processed_pseudogene	ARL14EPL	protein_coding		822	1
RP11-48B14.1	10	0.10295	0.086635	0.309427	429	7	-0.66267	processed_pseudogene	1.65277	0.886218	Pseudogene
RNPS1P1	5	0.10321	0.089915	0.314068	430	2	-1.1179	processed_pseudogene	1.04021	0.50231	Pseudogene
SNRPGP10	7	0.10366	0.099441	0.3327	432	5	-1.7698	processed_pseudogene	0.680386	0.445896	Pseudogene
CRHR1-IT1	10	0.10432	0.087396	0.309427	436	5	-0.77336	transcribed_unprocessed_pseudogene	2.46601	1.65756	Pseudogene
RPL26P19	5	0.10468	0.091734	0.315973	440	3	-1.5552	processed_pseudogene	2.71964	3.56467	Pseudogene
TSPY26P	7	0.10509	0.10115	0.335211	442	3	-1.0498	transcribed_processed_pseudogene	0.98359	0.0444554	Pseudogene
RP11-244J10.1	9	0.10536	0.11257	0.361769	443	4	-1.4215	processed_pseudogene	0.557636	0.365451	Pseudogene
FTH1P15	10	0.1062	0.090573	0.314889	445	6	-1.0682	processed_pseudogene	0.538752	0.14123	Pseudogene
NPM1P6	6	0.10643	0.10972	0.355686	446	2	-0.8947	processed_pseudogene	0.743966	0.745685	Pseudogene
TRIM60P18	3	0.10663	0.092921	0.318712	447	2	-0.49361	unprocessed_pseudogene	0.94724	0.941874	Pseudogene
HSPD1P11	8	0.10922	0.10561	0.346127	451	5	-1.8137	processed_pseudogene	3.82957	0.395726	Pseudogene
RRP7B	6	0.10938	0.11292	0.361878	452	5	-1.1493	transcribed_unprocessed_pseudogene	0.49964	0.557865	Pseudogene
DNAJC19P5	8	0.11205	0.10863	0.352942	457	4	-0.73444	processed_pseudogene	0.342346	1.00961	Pseudogene
AC024560.3	4	0.1124	0.10525	0.345735	459	3	-1.2717	transcribed_unprocessed_pseudogene	11.7606	5.53761	Pseudogene
LARP1P1	10	0.11539	0.11903	0.373844	463	7	-1.4991	processed_pseudogene	0.648347	0.242799	Pseudogene
RP11-454L9.2	7	0.1173	0.11309	0.361878	466	4	-0.72742	processed_pseudogene	2.26954	0.743679	Pseudogene
ANXA2P2	9	0.11772	0.12021	0.373844	467	5	-1.2122	processed_pseudogene	4.58914	21.7344	Pseudogene
CTD-2561J22.2	4	0.11931	0.11007	0.356055	469	1	-0.16768	unprocessed_pseudogene	0.496245	0.802203	Pseudogene	CTD-2561J22.2	unprocessed_pseudogene	CTD-2561J22.1	processed_pseudogene		943	1
AC016292.3	3	0.11937	0.10734	0.351033	471	2	-0.5642	processed_pseudogene	5.77187	3.45841	Pseudogene
SMG1P1	7	0.11944	0.1145	0.365614	472	5	-1.0053	transcribed_unprocessed_pseudogene	12.7272	5.41164	Pseudogene	SMG1P1	transcribed_unprocessed_pseudogene	RRN3P3	transcribed_unprocessed_pseudogene	983	129	2
HIST1H1PS1	10	0.12187	0.1226	0.373844	477	7	-1.5618	processed_pseudogene	0.525152	0	Pseudogene
CTD-3057O21.1	9	0.12209	0.12488	0.376915	478	5	-1.0277	processed_pseudogene	2.79779	0	Pseudogene
HLA-K	10	0.1231	0.1226	0.373844	480	6	-1.2622	unprocessed_pseudogene	0.0535551	6.52818	Pseudogene	HLA-K	unprocessed_pseudogene	HCG4B	unprocessed_pseudogene	991	513	2
RP11-572P18.1	5	0.12433	0.11818	0.373348	481	4	-0.45655	processed_pseudogene	323.462	189.296	Pseudogene
CIDECP	10	0.12439	0.1226	0.373844	482	5	-1.3667	transcribed_unprocessed_pseudogene	4.86162	4.67205	Pseudogene	CIDECP	transcribed_unprocessed_pseudogene	FANCD2	protein_coding	923	48	2
AC069213.1	10	0.12498	0.1226	0.373844	483	7	-1.1241	unprocessed_pseudogene	2.19636	0	Pseudogene
FAM86JP	6	0.12533	0.12367	0.374019	484	3	-1.0731	transcribed_unprocessed_pseudogene	2.07826	0.457049	Pseudogene	FAM86JP	transcribed_unprocessed_pseudogene	RP11-379B18.5	processed_transcript	973	235	2
RP11-260A9.4	6	0.12535	0.12367	0.374019	485	4	-0.96165	unprocessed_pseudogene	1.34109	0	Pseudogene
CTC-250I14.1	5	0.1257	0.11818	0.373348	487	2	-1.4233	processed_pseudogene	1.01945	0.314401	Pseudogene
RP11-452G18.2	8	0.12576	0.12238	0.373844	488	4	-0.61723	processed_pseudogene	18.4649	0.220521	Pseudogene
FOXO3B	4	0.12773	0.11502	0.365706	489	2	-0.81054	processed_pseudogene	3.85293	1.27478	Pseudogene
SERBP1P1	5	0.12869	0.11949	0.373844	491	4	-0.6219	processed_pseudogene	0.609563	1.00922	Pseudogene
PRORSD1P	10	0.12876	0.12595	0.376931	492	4	-1.0947	unitary_pseudogene	1.32111	0.130686	Pseudogene
ABCA11P	10	0.12905	0.1264	0.376931	493	5	-1.2113	transcribed_processed_pseudogene	0.342753	0.61772	Pseudogene
RP11-3J10.7	7	0.13013	0.12299	0.374019	496	5	-0.97672	processed_pseudogene	0.299395	0.784842	Pseudogene
AC006978.6	8	0.13052	0.12547	0.376931	497	5	-0.9179	processed_pseudogene	6.33396	2.38431	Pseudogene
POLRMTP1	10	0.13294	0.12881	0.382577	498	5	-0.87849	processed_pseudogene	0.309394	0.531381	Pseudogene
RPL7AP6	6	0.13345	0.14066	0.39942	499	4	-0.78178	processed_pseudogene	64.8024	40.0292	Pseudogene
VN1R108P	8	0.13495	0.13017	0.38585	500	4	-0.95251	unprocessed_pseudogene	0.553941	0.0427093	Pseudogene
HIST1H3PS1	8	0.13568	0.13165	0.38742	501	6	-0.61668	processed_pseudogene	1.51051	0.377114	Pseudogene
STAG3L4	10	0.13639	0.13118	0.38742	503	6	-1.4541	transcribed_unprocessed_pseudogene	8.44486	7.84804	Pseudogene	STAG3L4	transcribed_unprocessed_pseudogene	PMS2P4	transcribed_unprocessed_pseudogene	963	201	2
HCG4P7	8	0.13643	0.13226	0.38742	504	6	-1.3528	unprocessed_pseudogene	0.610254	0.109073	Pseudogene	HCG4P7	unprocessed_pseudogene	HLA-H	unprocessed_pseudogene	985	515	2
HNRNPA1P41	5	0.13717	0.13155	0.38742	505	3	-0.74786	processed_pseudogene	0.755632	0.536476	Pseudogene
AC005795.1	9	0.13768	0.13618	0.391939	506	4	-1.698	processed_pseudogene	0.550822	0.649773	Pseudogene
MTMR9LP	10	0.13877	0.13474	0.391939	507	7	-0.9967	transcribed_unprocessed_pseudogene	1.04415	0.513218	Pseudogene
RP11-734J24.1	4	0.13902	0.12169	0.373844	508	3	-0.45721	processed_pseudogene	0.568179	0	Pseudogene
SRP9P1	4	0.14078	0.12169	0.373844	512	3	-1.3582	processed_pseudogene	73.5633	74.4423	Pseudogene
HMGN2P3	9	0.14138	0.13618	0.391939	513	3	-1.3126	processed_pseudogene	49.493	54.2365	Pseudogene
RP11-507E23.1	9	0.14341	0.13668	0.392627	516	6	-1.0718	processed_pseudogene	4.06462	1.53679	Pseudogene
CTC-575D19.1	5	0.14358	0.13823	0.394021	517	4	-0.51434	processed_pseudogene	133.182	4.62904	Pseudogene
RP11-767N6.2	7	0.14394	0.13193	0.38742	518	4	-0.61458	processed_pseudogene	0.590965	0.82015	Pseudogene
AP000936.1	4	0.14397	0.12583	0.376931	519	2	-0.96612	processed_pseudogene	6.04365	4.15879	Pseudogene
RP11-64B16.2	5	0.14492	0.13823	0.394021	520	4	-0.61124	processed_pseudogene	2.54721	0.589175	Pseudogene
DSTNP2	10	0.14686	0.14429	0.40897	522	4	-0.84646	transcribed_unprocessed_pseudogene	1.82011	3.12486	Pseudogene
EIF3FP3	6	0.1474	0.14501	0.409452	523	1	-0.070206	processed_pseudogene	18.212	9.43393	Pseudogene
UBE2Q2P1	10	0.14896	0.14618	0.410414	525	7	-1.7438	transcribed_unprocessed_pseudogene	1.0043	0.433623	Pseudogene	UBE2Q2P1	transcribed_unprocessed_pseudogene	LINC00933	transcribed_unprocessed_pseudogene	961	50	2
RP1-95L4.4	7	0.15156	0.15205	0.420268	529	2	-0.22928	processed_pseudogene	0.626049	0.557989	Pseudogene
MTND2P28	5	0.15216	0.1459	0.410414	530	3	-0.95679	unprocessed_pseudogene	127.348	57.1473	Pseudogene	MTND2P28	unprocessed_pseudogene	RP5-857K21.5	lincRNA	982	629	2
RP11-255B23.1	8	0.15221	0.15172	0.420268	531	5	-1.4011	processed_pseudogene	0.221943	0.748038	Pseudogene
MRPS31P4	10	0.15394	0.15167	0.420268	532	6	-1.756	transcribed_unprocessed_pseudogene	1.78218	0.942567	Pseudogene
PDIA3P1	8	0.15474	0.15172	0.420268	533	5	-0.7802	processed_pseudogene	12.7679	2.63804	Pseudogene
PMS2P3	10	0.15508	0.15344	0.420864	534	7	-0.67335	transcribed_unprocessed_pseudogene	5.02119	3.37772	Pseudogene
ZNF137P	7	0.1551	0.15331	0.420864	535	5	-0.51041	transcribed_unprocessed_pseudogene	1.91637	1.18981	Pseudogene
CYCSP55	6	0.15762	0.15223	0.420268	536	4	-0.88975	processed_pseudogene	0.408231	0.936381	Pseudogene
RP11-651P23.4	5	0.15787	0.15375	0.420864	537	2	-0.78439	processed_pseudogene	30.2376	16.504	Pseudogene
FAM21EP	6	0.15924	0.15386	0.420864	538	4	-0.67857	transcribed_unprocessed_pseudogene	0.500469	0.446061	Pseudogene	FAM21EP	transcribed_unprocessed_pseudogene	FAM21A	protein_coding	985	84	2
HIST2H2BC	4	0.15954	0.13433	0.391939	539	3	-0.45584	processed_pseudogene	20.4993	1.58052	Pseudogene	HIST2H2BC	processed_pseudogene	HIST2H2AA4	protein_coding		288	1
DFFBP1	4	0.15973	0.13433	0.391939	540	3	-0.89885	processed_pseudogene	0.553074	0.144984	Pseudogene	DFFBP1	processed_pseudogene	GVQW1	protein_coding		336	1
RP11-297L17.6	7	0.15988	0.16535	0.447925	541	5	-1.2393	processed_pseudogene	0.143604	0.56467	Pseudogene
RPL23AP81	4	0.16146	0.13589	0.391939	542	3	-0.46549	transcribed_processed_pseudogene	0.810781	0.0759073	Pseudogene	RPL23AP81	transcribed_processed_pseudogene	RP3-511B24.5	transcribed_processed_pseudogene		246	1
CTD-2331H12.5	6	0.16463	0.15688	0.428318	546	4	-0.43944	processed_pseudogene	0	0.687657	Pseudogene
ZNF767P	10	0.16519	0.16999	0.454927	547	6	-0.52472	transcribed_unprocessed_pseudogene	5.01836	1.80908	Pseudogene
RPL12L3	5	0.1656	0.1668	0.449622	549	2	-0.77548	processed_pseudogene	0.787728	0.229441	Pseudogene
RP5-827C21.1	4	0.16561	0.13749	0.393673	550	3	-0.68243	processed_pseudogene	0.842773	0.702949	Pseudogene	RP5-827C21.1	processed_pseudogene	RP5-827C21.2	antisense	965	134	2
STAG3L5P	9	0.166	0.15349	0.420864	551	3	-0.80937	transcribed_unprocessed_pseudogene	7.63211	1.54417	Pseudogene
FNBP1P1	10	0.16804	0.17324	0.458407	552	5	-1.6018	processed_pseudogene	2.14976	0.509007	Pseudogene
ZNRF2P2	4	0.16831	0.15066	0.420268	553	3	-0.43258	transcribed_processed_pseudogene	0.954541	1.79329	Pseudogene	ZNRF2P2	transcribed_processed_pseudogene	DPY19L2P3	transcribed_unprocessed_pseudogene	979	15	2
HSPA8P15	6	0.16835	0.15956	0.434841	554	2	-0.6057	processed_pseudogene	0.964674	0.135473	Pseudogene
HNRNPCP2	3	0.16984	0.17148	0.456467	557	2	-0.65731	processed_pseudogene	8.62875	6.41453	Pseudogene
Z97634.3	10	0.16986	0.17423	0.458407	558	3	-1.2225	transcribed_processed_pseudogene	1.7242	0.129139	Pseudogene	Z97634.3	transcribed_processed_pseudogene	TMEM8A	protein_coding	939	114	2
AC027612.1	5	0.17015	0.17121	0.456467	560	3	-0.70517	processed_pseudogene	0.414806	0.706799	Pseudogene
STAG3L2	3	0.17199	0.17408	0.458407	562	2	-1.0909	transcribed_unprocessed_pseudogene	8.77555	4.01587	Pseudogene
FAM86B3P	10	0.17251	0.17794	0.461837	563	5	-0.73069	transcribed_unprocessed_pseudogene	1.21037	0.340594	Pseudogene	FAM86B3P	transcribed_unprocessed_pseudogene	ALG1L13P	transcribed_unprocessed_pseudogene		135	1
SNRPEP4	4	0.17274	0.16408	0.446354	564	3	-0.66405	processed_pseudogene	14.0162	8.53874	Pseudogene
RP11-435F17.3	7	0.17328	0.17816	0.461837	565	4	-0.54088	processed_pseudogene	1.11024	1.22237	Pseudogene
RPS10P3	5	0.17371	0.17437	0.458407	566	2	-1.3892	processed_pseudogene	1.42344	1.76753	Pseudogene
RP11-488L18.6	10	0.17384	0.17794	0.461837	568	6	-0.98921	processed_pseudogene	0.50084	0	Pseudogene
RPS26P47	5	0.17396	0.17437	0.458407	569	4	-0.83892	processed_pseudogene	1.94921	0.958073	Pseudogene
CFL1P5	10	0.17567	0.18004	0.461837	572	6	-1.2802	processed_pseudogene	1.88563	0.211845	Pseudogene
RP11-274B21.4	3	0.17598	0.17545	0.460449	573	2	-0.34038	processed_pseudogene	19.2964	9.75835	Pseudogene
HTATSF1P2	10	0.17638	0.18004	0.461837	574	5	-1.0183	processed_pseudogene	4.24325	13.3705	Pseudogene
RP4-756H11.5	5	0.17719	0.18064	0.461837	575	4	-0.71354	processed_pseudogene	9.07951	11.5208	Pseudogene
DPY19L1P1	10	0.17745	0.18055	0.461837	576	3	-0.4018	unprocessed_pseudogene	2.70329	0.893938	Pseudogene
RHOT1P1	5	0.17827	0.18064	0.461837	578	4	-0.71713	processed_pseudogene	2.72154	1.78358	Pseudogene
RP11-87H9.2	8	0.17863	0.18425	0.465804	579	3	-0.77937	transcribed_unprocessed_pseudogene	5.46804	7.27243	Pseudogene
AMZ2P1	10	0.17958	0.18221	0.463044	581	5	-1.3704	transcribed_unprocessed_pseudogene	5.09504	0.854062	Pseudogene
RP11-9L18.2	4	0.17994	0.18267	0.463044	583	3	-1.5462	processed_pseudogene	0.760246	0.424028	Pseudogene
RPL13AP20	7	0.18107	0.1825	0.463044	585	3	-1.527	processed_pseudogene	2.6515	7.87749	Pseudogene
NPM1P27	3	0.18128	0.17823	0.461837	586	2	-0.29498	processed_pseudogene	51.9125	70.4216	Pseudogene
CHCHD2P6	6	0.18298	0.17137	0.456467	587	2	-1	processed_pseudogene	0.728144	0.545365	Pseudogene	CHCHD2P6	processed_pseudogene	RP4-680D5.2	antisense	988	970	2
RP4-730K3.3	3	0.18407	0.17968	0.461837	589	2	-0.80737	transcribed_processed_pseudogene	1.98863	1.13739	Pseudogene
AC016734.2	5	0.18603	0.1925	0.478987	590	4	-0.52181	processed_pseudogene	5.40907	22.7077	Pseudogene
AC068134.10	10	0.18798	0.18635	0.466817	592	5	-1.8841	processed_pseudogene	0.789394	0.224928	Pseudogene
UBBP1	9	0.18815	0.1912	0.476553	593	4	-0.95493	processed_pseudogene	0.308737	0.566532	Pseudogene
MSTO2P	8	0.18894	0.19589	0.484999	594	5	-1.1928	unprocessed_pseudogene	8.28263	3.65565	Pseudogene
METTL15P1	6	0.18903	0.17891	0.461837	595	4	-0.73002	processed_pseudogene	1.78714	2.49859	Pseudogene
AL845472.1	4	0.18955	0.19911	0.491338	596	3	-0.42941	pseudogene	4.64656	0.507525	Pseudogene
RPL29P11	7	0.18962	0.19306	0.479595	597	4	-1.4631	processed_pseudogene	2.08041	0.908941	Pseudogene
RP11-296A18.5	6	0.19152	0.18438	0.465804	599	4	-1.0851	processed_pseudogene	0.965905	0.189904	Pseudogene
EIF4HP1	6	0.19611	0.18544	0.466817	603	4	-0.73615	processed_pseudogene	10.166	15.5874	Pseudogene
RPL37P6	9	0.19826	0.19846	0.490535	604	4	-1.1978	transcribed_processed_pseudogene	0.57851	0.568696	Pseudogene
OR10Y1P	10	0.20206	0.20228	0.494242	606	5	-0.77051	unprocessed_pseudogene	0	0.691504	Pseudogene
TDH	10	0.20234	0.20228	0.494242	607	5	-0.84845	unitary_pseudogene	0.795451	0	Pseudogene	TDH	unitary_pseudogene	AF131216.5	antisense	958	142	2
GS1-44D20.1	6	0.20336	0.19467	0.482778	609	4	-1.3019	processed_pseudogene	1.48601	2.1425	Pseudogene
FTH1P16	7	0.2037	0.2042	0.497304	610	5	-0.37753	processed_pseudogene	6.13273	2.89377	Pseudogene
AC011242.6	8	0.2042	0.21417	0.512355	611	5	-1.0617	processed_pseudogene	1.83553	1.16533	Pseudogene
RP11-380M21.2	5	0.20577	0.21248	0.509947	612	3	-1.2093	processed_pseudogene	8.48481	1.39015	Pseudogene
RP11-554D14.2	7	0.20613	0.20939	0.506632	613	3	-1.2439	processed_pseudogene	2.23652	0	Pseudogene
RP11-443P15.2	10	0.20688	0.21992	0.524419	614	5	-0.85117	transcribed_unprocessed_pseudogene	0.0533439	0.685202	Pseudogene
RP11-262H14.5	5	0.20744	0.21248	0.509947	615	2	-1.3313	processed_pseudogene	1.61626	0	Pseudogene
RPL7P23	3	0.21021	0.20396	0.497304	619	2	-0.73055	processed_pseudogene	4.50756	2.25071	Pseudogene
NACA3P	7	0.21067	0.2114	0.509002	620	4	-0.86328	processed_pseudogene	2.65398	0.607377	Pseudogene
FCGR2C	3	0.21089	0.20751	0.503713	621	2	-0.3116	polymorphic_pseudogene	0.588279	0.0608736	Pseudogene
RPS21P4	9	0.21122	0.20797	0.503995	622	6	-0.37584	processed_pseudogene	0.441557	1.01282	Pseudogene
RHOQP1	6	0.21238	0.20001	0.491781	624	4	-0.89744	processed_pseudogene	3.00504	2.77502	Pseudogene	RHOQP1	processed_pseudogene	RPS29	protein_coding		829	1
RP11-308D16.2	10	0.21377	0.22621	0.531932	625	6	-0.95368	transcribed_unprocessed_pseudogene	0.644567	0.243037	Pseudogene
AK4P1	4	0.21403	0.22734	0.531932	626	2	-1.1676	processed_pseudogene	2.70453	1.41795	Pseudogene
NUDT16P1	10	0.21482	0.22621	0.531932	628	5	-1.317	unitary_pseudogene	0	3.25894	Pseudogene	NUDT16P1	unitary_pseudogene	RP11-933H2.4	processed_transcript		286	1
RBBP4P1	5	0.21548	0.24156	0.536624	629	2	-0.33398	processed_pseudogene	1.96184	1.24897	Pseudogene
ZNF826P	10	0.21586	0.22621	0.531932	630	6	-0.73183	transcribed_unprocessed_pseudogene	0	2.99927	Pseudogene
ANP32BP1	7	0.21704	0.22465	0.531932	631	5	-1.1263	transcribed_processed_pseudogene	0.721209	0.409629	Pseudogene
HMGN2P4	7	0.21825	0.22556	0.531932	633	4	-0.81085	processed_pseudogene	2.15855	1.83068	Pseudogene
PPIAP29	7	0.21919	0.22772	0.531932	634	5	-0.84635	processed_pseudogene	2.32767	3.19619	Pseudogene
P2RX6P	7	0.21955	0.22772	0.531932	635	4	-0.74166	transcribed_unprocessed_pseudogene	0	0.513749	Pseudogene	P2RX6P	transcribed_unprocessed_pseudogene	LRRC74B	protein_coding	972	942	2
ZNF252P	10	0.21997	0.22987	0.535578	636	6	-0.6673	unitary_pseudogene	5.22567	3.59382	Pseudogene	ZNF252P	unitary_pseudogene	ZNF252P-AS1	antisense	960	38	2
GCSHP5	7	0.22158	0.22772	0.531932	638	4	-1.7093	processed_pseudogene	0.540907	0.354487	Pseudogene
RPL26P30	6	0.22166	0.21069	0.508124	639	4	-0.86152	transcribed_processed_pseudogene	3.04484	2.3476	Pseudogene
CH17-431G21.1	4	0.22188	0.23	0.535578	640	3	-0.41971	unprocessed_pseudogene	66.9537	86.0279	Pseudogene
HNRNPA1P12	4	0.22764	0.23528	0.535746	644	2	-0.83423	processed_pseudogene	0.612059	0.300838	Pseudogene
RP11-529H20.3	7	0.22801	0.23705	0.535746	645	4	-0.73086	processed_pseudogene	0.548216	0.359277	Pseudogene
C2orf27A	4	0.22938	0.2367	0.535746	647	3	-0.36254	transcribed_unprocessed_pseudogene	5.33051	3.65274	Pseudogene
TMSB4XP4	4	0.2297	0.23868	0.535746	649	3	-0.77385	processed_pseudogene	1.92098	4.04181	Pseudogene
NPIPP1	4	0.23356	0.23868	0.535746	652	2	-1.0154	transcribed_unprocessed_pseudogene	9.49223	3.85097	Pseudogene
RP11-756P10.3	4	0.23399	0.23868	0.535746	653	3	-0.522	processed_pseudogene	0.668536	2.46946	Pseudogene
RP5-857K21.6	5	0.23664	0.26691	0.557572	654	3	-0.78937	unprocessed_pseudogene	77.0167	61.9135	Pseudogene
TPM3P9	10	0.23836	0.23802	0.535746	658	4	-0.80943	transcribed_processed_pseudogene	4.11109	4.31716	Pseudogene
RP11-266L9.4	10	0.23866	0.23802	0.535746	659	2	-1.0294	transcribed_unprocessed_pseudogene	1.80973	0.362394	Pseudogene
RP11-345K20.2	8	0.24103	0.23917	0.535746	662	4	-0.93799	processed_pseudogene	2.26522	2.5192	Pseudogene
WBP1LP2	10	0.24128	0.24015	0.535746	664	4	-2.1083	processed_pseudogene	0.291123	1.25921	Pseudogene
RP11-3K24.1	7	0.24129	0.23901	0.535746	665	4	-0.83852	processed_pseudogene	0.525882	0	Pseudogene
NAP1L4P1	10	0.24196	0.24015	0.535746	668	5	-0.72972	processed_pseudogene	0.751933	3.24284	Pseudogene
RP4-800G7.1	3	0.24207	0.23628	0.535746	669	2	-0.3409	processed_pseudogene	4.07826	3.37607	Pseudogene
RP11-203F10.6	4	0.24213	0.24563	0.539029	670	3	-0.32788	processed_pseudogene	0.827918	0.361721	Pseudogene
RP3-417G15.1	7	0.24296	0.23901	0.535746	671	3	-1.3419	processed_pseudogene	0.275973	0.602869	Pseudogene
RP11-848P1.7	9	0.24377	0.2534	0.547254	673	6	-1.4239	processed_pseudogene	0.50084	0.656457	Pseudogene	RP11-848P1.7	processed_pseudogene	RP11-848P1.9	transcribed_unprocessed_pseudogene	900	177	2
EIF3EP1	7	0.24528	0.2435	0.538336	674	4	-0.64401	processed_pseudogene	0.590694	0.608324	Pseudogene
RP11-788M5.3	5	0.24622	0.2801	0.570607	677	3	-0.89563	transcribed_processed_pseudogene	1.01996	0	Pseudogene
EEF1B2P3	5	0.24676	0.2801	0.570607	678	2	-0.17535	processed_pseudogene	14.6687	22.9515	Pseudogene
CTD-2583A14.11	8	0.25238	0.24733	0.539626	683	5	-0.76082	transcribed_processed_pseudogene	2.59579	2.89659	Pseudogene	CTD-2583A14.11	transcribed_processed_pseudogene	CTD-2583A14.8	sense_intronic	999	201	2
NTAN1P2	10	0.25378	0.24633	0.539029	686	5	-1.8314	processed_pseudogene	0.631058	0.354487	Pseudogene
RPL21P119	4	0.25636	0.2593	0.549699	689	3	-0.47849	processed_pseudogene	2.6602	2.03394	Pseudogene
ALOX12P2	10	0.25708	0.25197	0.544949	690	5	-0.93315	transcribed_unprocessed_pseudogene	2.41844	0	Pseudogene
MTND5P11	4	0.25744	0.2593	0.549699	691	2	-0.7009	processed_pseudogene	1.88503	0.230322	Pseudogene
AC068522.4	5	0.2579	0.28488	0.570607	692	3	-0.54068	processed_pseudogene	0.50395	1.10089	Pseudogene
RHOT1P2	7	0.25856	0.25443	0.547544	693	4	-1.141	processed_pseudogene	1.54206	0	Pseudogene
BAK1P1	4	0.25971	0.26514	0.557235	696	3	-0.26429	processed_pseudogene	1.08491	2.64088	Pseudogene
RP11-673C5.1	5	0.25972	0.28979	0.570607	697	1	0.16128	processed_pseudogene	44.3299	32.1171	Pseudogene
ST13P6	9	0.26036	0.27731	0.570607	698	5	-1.038	processed_pseudogene	0.400342	0.524734	Pseudogene
RP11-472I20.1	5	0.26057	0.28979	0.570607	699	3	-0.80033	processed_pseudogene	0.734565	0.525166	Pseudogene
AC000089.3	4	0.26067	0.26514	0.557235	700	2	-0.2138	processed_pseudogene	1.20954	0.57073	Pseudogene
AC009299.5	3	0.26114	0.24899	0.541655	701	2	-0.58257	processed_pseudogene	0	1.17186	Pseudogene
RP11-61N20.3	3	0.26215	0.24899	0.541655	703	2	-0.3281	processed_pseudogene	0.69347	1.36341	Pseudogene
RPL3P2	4	0.26262	0.26883	0.559562	704	3	-0.32466	processed_pseudogene	0.637611	0.417863	Pseudogene
FTLP3	9	0.26458	0.28114	0.570607	710	5	-1.2337	processed_pseudogene	0.575433	1.97985	Pseudogene
RP11-504P24.3	6	0.26602	0.28862	0.570607	714	4	-0.48206	transcribed_unprocessed_pseudogene	1.55518	1.41717	Pseudogene
HMGN1P8	10	0.2669	0.25777	0.548728	716	6	-0.72889	processed_pseudogene	0.657352	0	Pseudogene
RP11-36C20.1	6	0.26761	0.29062	0.570607	717	3	-0.88618	processed_pseudogene	0.718472	0.739916	Pseudogene
RP11-305B6.1	6	0.26928	0.29062	0.570607	718	4	-0.58883	processed_pseudogene	1.34641	1.22766	Pseudogene
LRRC37BP1	3	0.27039	0.26007	0.549699	720	1	0.068924	transcribed_unprocessed_pseudogene	1.3421	6.91205	Pseudogene
FTH1P2	4	0.27061	0.27786	0.570607	721	3	-0.82708	processed_pseudogene	29.6923	21.8726	Pseudogene
RPL7P1	3	0.27202	0.26007	0.549699	723	1	-0.14945	processed_pseudogene	25.0097	14.1032	Pseudogene
PDCL3P4	6	0.27218	0.30073	0.578903	724	2	-0.71469	processed_pseudogene	1.32057	0.761593	Pseudogene
RP11-43F13.1	5	0.2725	0.2927	0.572323	725	3	-0.98524	transcribed_unprocessed_pseudogene	9.99008	1.40044	Pseudogene
TPSP2	10	0.27258	0.26717	0.557572	726	5	-0.71373	unprocessed_pseudogene	0.759952	0	Pseudogene
RPS26P6	6	0.27289	0.30073	0.578903	728	3	-0.85385	processed_pseudogene	1.5909	0	Pseudogene
ZNF322P1	3	0.27487	0.26235	0.553723	731	1	0.00082883	processed_pseudogene	0.540907	0.708974	Pseudogene
PIPSL	10	0.27527	0.26888	0.559562	733	3	-0.8898	transcribed_processed_pseudogene	0.74804	0.649041	Pseudogene
EIF4BP6	8	0.27643	0.2711	0.563407	734	5	-0.93495	processed_pseudogene	7.46671	1.4883	Pseudogene
SCAND2P	10	0.27773	0.27318	0.565356	735	5	-0.95663	transcribed_unprocessed_pseudogene	1.34063	0.232212	Pseudogene	SCAND2P	transcribed_unprocessed_pseudogene	RP11-182J1.1	antisense		242	1
TECRP1	6	0.27796	0.312	0.585205	736	2	-0.65185	processed_pseudogene	19.4726	38.2846	Pseudogene
HERC2P2	10	0.27798	0.27318	0.565356	737	4	-1.2698	transcribed_unprocessed_pseudogene	17.1901	14.5349	Pseudogene
LRRFIP1P1	6	0.27803	0.312	0.585205	738	4	-0.49809	processed_pseudogene	4.00005	0.634956	Pseudogene
AC093838.4	7	0.27949	0.28085	0.570607	740	3	-0.93981	transcribed_processed_pseudogene	14.1302	3.54212	Pseudogene	AC093838.4	transcribed_processed_pseudogene	MZT2A	protein_coding	970	69	2
RPS7P4	10	0.28095	0.27976	0.570607	741	6	-0.49114	processed_pseudogene	0.536614	0.492343	Pseudogene
ZNF876P	10	0.28095	0.27976	0.570607	742	5	-1.6359	transcribed_unprocessed_pseudogene	0.547805	0.146262	Pseudogene
SUMO2P17	10	0.28153	0.28127	0.570607	743	4	-1.6512	transcribed_processed_pseudogene	2.22094	0.187808	Pseudogene	SUMO2P17	transcribed_processed_pseudogene	UBE2Z	protein_coding	942	266	2
RPL5P23	7	0.28185	0.29136	0.570607	744	3	-1.031	processed_pseudogene	0.425138	0.728692	Pseudogene
RPL17P50	4	0.28231	0.28561	0.570607	745	3	-0.38732	processed_pseudogene	0.47974	4.00861	Pseudogene
TOMM20P4	4	0.28255	0.28561	0.570607	746	3	-0.19038	processed_pseudogene	0.599106	0.560897	Pseudogene
RP11-20O24.4	5	0.28317	0.29759	0.575899	747	3	-0.85427	processed_pseudogene	8.94882	11.208	Pseudogene
SUMO1P3	6	0.28408	0.32493	0.598384	748	2	-0.22785	processed_pseudogene	4.89952	5.39437	Pseudogene
VDAC1P1	8	0.28473	0.27592	0.570197	749	5	-0.66672	processed_pseudogene	0.986729	2.11634	Pseudogene
CENPBD1P1	10	0.28483	0.28659	0.570607	750	6	-0.93274	transcribed_processed_pseudogene	5.65908	8.27104	Pseudogene	CENPBD1P1	transcribed_processed_pseudogene	MZF1	protein_coding		71	1
HMGB1P31	5	0.2857	0.29759	0.575899	752	3	-0.72552	processed_pseudogene	0.510289	0.167211	Pseudogene
PTENP1	10	0.28712	0.28659	0.570607	754	3	-0.63992	transcribed_processed_pseudogene	0.428185	0.678694	Pseudogene	PTENP1	transcribed_processed_pseudogene	PTENP1-AS	antisense	980	230	2
RBM8B	4	0.2877	0.29755	0.575899	755	2	-0.45418	processed_pseudogene	4.95067	2.52347	Pseudogene
HMGN2P46	10	0.288	0.28659	0.570607	757	6	-0.97902	transcribed_processed_pseudogene	0.12679	0.588042	Pseudogene	HMGN2P46	transcribed_processed_pseudogene	SLC30A4	protein_coding		399	1
RP11-270C12.3	8	0.29144	0.28305	0.570607	762	5	-1.1083	processed_pseudogene	0.700656	0.91836	Pseudogene
SNRPGP15	5	0.29161	0.30312	0.581989	764	3	-0.56367	processed_pseudogene	0.342346	1.12179	Pseudogene
RP11-175B9.3	3	0.2934	0.28863	0.570607	766	1	0.15724	processed_pseudogene	76.4645	33.8374	Pseudogene
LRRC37A15P	8	0.29356	0.28305	0.570607	768	4	-0.90523	processed_pseudogene	1.06462	0.214678	Pseudogene
PARPG1	4	0.29434	0.31093	0.585205	770	2	-0.73041	transcribed_unprocessed_pseudogene	3.37331	1.56807	Pseudogene	PARPG1	transcribed_unprocessed_pseudogene	TIMM23	protein_coding	978	294	2
UBE2Q2P2	6	0.29469	0.33571	0.611425	771	2	-1.2156	transcribed_unprocessed_pseudogene	7.05617	0.576402	Pseudogene
CYP4F23P	10	0.29635	0.29675	0.575899	772	5	-0.81032	transcribed_unprocessed_pseudogene	1.52661	0	Pseudogene
EEF1A1P12	5	0.29756	0.30507	0.584742	775	3	-0.94089	processed_pseudogene	2.167	3.65184	Pseudogene
SMG1P2	4	0.29873	0.31589	0.589037	776	1	-0.15608	unprocessed_pseudogene	9.19541	2.30417	Pseudogene
CTC-398G3.1	9	0.30022	0.30671	0.584742	777	5	-0.62869	processed_pseudogene	1.32425	0.0667584	Pseudogene
RP11-464D20.2	3	0.30062	0.29091	0.570607	778	2	-0.3737	processed_pseudogene	1.90776	2.79471	Pseudogene
HAUS6P3	4	0.30155	0.32259	0.594809	781	2	-0.22357	processed_pseudogene	0.0935825	1.71724	Pseudogene
AKR1C7P	9	0.30159	0.30998	0.585205	782	4	-0.82946	transcribed_unprocessed_pseudogene	0.0615366	0.52427	Pseudogene
RP11-64K7.1	6	0.30348	0.34569	0.624663	784	4	-0.46819	processed_pseudogene	0.526174	0.882769	Pseudogene
RPS20P14	7	0.3043	0.32844	0.603786	785	4	-0.9278	processed_pseudogene	1.69033	0.390978	Pseudogene
FKBP9P1	4	0.30714	0.33345	0.610298	787	2	-0.4489	transcribed_unprocessed_pseudogene	1.09872	2.7325	Pseudogene
RP11-793I11.1	10	0.3084	0.30563	0.584742	788	5	-0.98232	processed_pseudogene	0.379584	2.86077	Pseudogene
HNRNPA3P12	8	0.30877	0.30754	0.584742	789	3	-0.76904	processed_pseudogene	0.71534	0.649112	Pseudogene
PRR13P5	5	0.30885	0.31849	0.590921	790	3	-0.76542	processed_pseudogene	17.3463	5.86737	Pseudogene
HNRNPA1P8	4	0.31036	0.33769	0.61429	791	3	-0.38757	processed_pseudogene	0.690152	0.339222	Pseudogene
RPSAP56	5	0.31101	0.31849	0.590921	793	3	-0.53766	processed_pseudogene	0.801656	0.663626	Pseudogene
HMGA1P8	8	0.31236	0.31375	0.586501	795	4	-1.5207	processed_pseudogene	2.73185	0.596779	Pseudogene
RPL23AP82	6	0.31404	0.35394	0.632254	796	3	-0.73963	transcribed_unprocessed_pseudogene	1.82665	8.61203	Pseudogene	RPL23AP82	transcribed_unprocessed_pseudogene	RABL2B	protein_coding	973	31	2
CYCSP24	7	0.31528	0.35607	0.633772	798	4	-0.74234	processed_pseudogene	0.293971	1.28437	Pseudogene
AC004967.7	10	0.31598	0.3077	0.584742	800	6	-0.90474	unprocessed_pseudogene	7.35742	5.89324	Pseudogene
RP11-278C7.1	7	0.3167	0.36447	0.63405	801	3	-0.87665	processed_pseudogene	0.572388	0.225071	Pseudogene
RP11-397A15.4	6	0.31856	0.35861	0.63405	803	3	-0.93396	unprocessed_pseudogene	1.08181	0	Pseudogene
EEF1DP1	4	0.31883	0.34717	0.624663	804	2	-0.76209	processed_pseudogene	1.05195	0.444777	Pseudogene
RP11-269G24.7	10	0.31889	0.31009	0.585205	805	6	-0.60551	unprocessed_pseudogene	0.932598	0.763981	Pseudogene
RPL7P21	6	0.31926	0.36029	0.63405	806	3	-0.71644	processed_pseudogene	0.232149	1.21712	Pseudogene
RP5-1056L3.3	7	0.31931	0.36628	0.63405	807	4	-0.89183	processed_pseudogene	1.01104	0.662593	Pseudogene
RP11-492M23.2	4	0.31933	0.34717	0.624663	808	1	-0.14507	processed_pseudogene	1.07643	1.05817	Pseudogene
NKAPP1	10	0.31984	0.31227	0.585205	809	6	-1.2433	transcribed_processed_pseudogene	0.477923	0.503374	Pseudogene
RP11-686D22.7	10	0.32028	0.31227	0.585205	811	5	-0.85084	transcribed_processed_pseudogene	0	2.54417	Pseudogene
BNIP3P1	6	0.32062	0.36204	0.63405	813	2	-1.0929	transcribed_processed_pseudogene	0.204308	1.67369	Pseudogene
RP11-796G6.1	6	0.32136	0.36204	0.63405	816	1	-0.1753	processed_pseudogene	1.12022	1.36341	Pseudogene
AC005255.3	6	0.32208	0.36488	0.63405	818	3	-0.72868	processed_pseudogene	1.20738	1.89904	Pseudogene
AC004383.3	5	0.324	0.33447	0.611418	821	1	0.35325	processed_pseudogene	0.74866	0.24532	Pseudogene
DPY19L2P1	7	0.32475	0.37299	0.638271	822	4	-0.90491	transcribed_unprocessed_pseudogene	0.639849	0	Pseudogene
AL390877.1	3	0.32585	0.30851	0.585205	824	1	-0.046298	processed_pseudogene	9.41877	3.17451	Pseudogene
CALM2P2	4	0.32602	0.34717	0.624663	825	2	-0.65036	processed_pseudogene	0.54716	1.63925	Pseudogene	CALM2P2	processed_pseudogene	SAR1A	protein_coding		653	1
PPIAP11	6	0.32645	0.37143	0.636743	828	4	-0.61977	processed_pseudogene	14.9986	18.0903	Pseudogene
EIF4BP7	6	0.32846	0.37143	0.636743	830	4	-0.54114	processed_pseudogene	25.0539	7.83046	Pseudogene
RPL4P5	8	0.32874	0.35693	0.63405	831	4	-1.0721	processed_pseudogene	1.08429	0.852718	Pseudogene
SNRPFP1	6	0.32974	0.37318	0.638271	833	3	-0.65941	processed_pseudogene	0.401663	0.526466	Pseudogene
AFG3L1P	10	0.33395	0.32908	0.603786	836	5	-1.007	unitary_pseudogene	5.77526	1.50041	Pseudogene	AFG3L1P	unitary_pseudogene	CENPBD1	protein_coding	929	51	2
CEP170P1	5	0.33619	0.34451	0.623631	838	2	-0.78265	transcribed_unprocessed_pseudogene	0.34607	2.06387	Pseudogene
GMPSP1	6	0.33841	0.38395	0.652939	840	4	-0.75533	processed_pseudogene	0.728767	0.955205	Pseudogene
DAZAP2P1	10	0.33866	0.33269	0.609654	841	5	-0.68726	processed_pseudogene	2.38955	2.13546	Pseudogene
PPP1R14BP2	8	0.33987	0.36666	0.63405	842	5	-0.57857	processed_pseudogene	0.736383	1.40391	Pseudogene	PPP1R14BP2	processed_pseudogene	RNU6-664P	snRNA		950	1
RP11-47G11.2	10	0.34031	0.33566	0.611425	843	5	-0.54607	processed_pseudogene	0	0.540171	Pseudogene
AC079150.2	3	0.34098	0.32072	0.592139	846	2	-0.59495	processed_pseudogene	0.540907	0.708974	Pseudogene
RP13-93L13.2	9	0.34308	0.34607	0.624663	848	4	-0.62727	processed_pseudogene	0.535551	0.031907	Pseudogene
FTH1P20	7	0.34566	0.38564	0.655056	851	3	-0.20706	processed_pseudogene	10.7207	7.77104	Pseudogene
TTC3P1	7	0.34689	0.38763	0.657692	852	3	-0.74494	processed_pseudogene	2.50172	0.759511	Pseudogene
TUBBP1	10	0.3486	0.35312	0.632254	856	5	-0.90134	transcribed_processed_pseudogene	1.00499	5.47391	Pseudogene
FTH1P10	9	0.3489	0.35813	0.63405	857	5	-0.55623	transcribed_processed_pseudogene	2.57152	1.45282	Pseudogene	FTH1P10	transcribed_processed_pseudogene	CTD-2139B15.2	lincRNA		513	1
HMGN2P41	8	0.35033	0.39794	0.666246	860	5	-0.79831	processed_pseudogene	0.776759	0.740443	Pseudogene
GPS2P1	10	0.35035	0.3604	0.63405	861	5	-0.81118	processed_pseudogene	0.832606	1.84393	Pseudogene
AB019441.29	8	0.35152	0.39939	0.666246	862	5	-0.68051	processed_pseudogene	5.17566	4.98809	Pseudogene
PPIAP6	5	0.35265	0.36489	0.63405	864	2	-0.24737	processed_pseudogene	0.819556	0.805652	Pseudogene
NUS1P1	5	0.35688	0.36489	0.63405	868	3	-0.59372	processed_pseudogene	3.28486	3.73144	Pseudogene
RP11-100N21.1	6	0.35835	0.39724	0.666246	872	3	-0.54136	processed_pseudogene	1.25932	1.179	Pseudogene
RP11-349N19.2	7	0.36063	0.39579	0.665469	875	2	-0.62628	processed_pseudogene	3.58612	1.1751	Pseudogene
AC009245.3	7	0.36542	0.39909	0.666246	878	3	-0.83246	processed_pseudogene	13.429	8.51424	Pseudogene
RPSAP54	6	0.36636	0.40835	0.677398	880	2	-0.43854	processed_pseudogene	0.751259	0.908941	Pseudogene
GPX1P1	4	0.36803	0.39657	0.666024	882	1	-0.060412	processed_pseudogene	0	0.647887	Pseudogene
ANO7P1	10	0.36862	0.39028	0.659923	884	5	-0.74463	transcribed_unprocessed_pseudogene	0.526119	0.54049	Pseudogene
PIN4P1	6	0.37117	0.41372	0.679479	887	3	-0.2805	processed_pseudogene	1.33557	1.20351	Pseudogene
RP11-486A14.1	10	0.37118	0.39318	0.661831	888	6	-0.57726	transcribed_processed_pseudogene	1.14622	0	Pseudogene
AC079250.1	3	0.37144	0.35543	0.633392	889	1	-0.049658	processed_pseudogene	10.1527	10.0643	Pseudogene
TUBAP2	4	0.37467	0.39866	0.666246	892	1	0.089702	processed_pseudogene	0.991303	2.28792	Pseudogene
RRN3P2	3	0.37605	0.3636	0.63405	895	1	-0.12465	transcribed_unprocessed_pseudogene	2.93053	0.716135	Pseudogene
GBAP1	10	0.37829	0.41102	0.679479	896	4	-1.1542	transcribed_unprocessed_pseudogene	7.47371	3.68575	Pseudogene
BMPR1APS2	5	0.37972	0.38213	0.650589	897	3	-0.65444	processed_pseudogene	0.689053	1.46762	Pseudogene
RPS12P26	8	0.38017	0.43343	0.701511	898	3	-0.68776	transcribed_processed_pseudogene	0.273877	0.717948	Pseudogene
AC005822.1	6	0.38069	0.41372	0.679479	899	3	-0.3612	processed_pseudogene	0.676133	0.792931	Pseudogene
RP11-179G5.1	6	0.38248	0.41372	0.679479	901	3	-0.64608	processed_pseudogene	0.50595	0.301435	Pseudogene
FTH1P12	4	0.38337	0.4029	0.671346	902	2	-0.49502	processed_pseudogene	1.02058	0.222948	Pseudogene
RPL39P36	3	0.38387	0.36996	0.636743	903	2	-0.36259	processed_pseudogene	0.883835	0.695073	Pseudogene
H3F3BP1	7	0.3842	0.41564	0.681896	904	4	-0.48174	processed_pseudogene	1.36275	0.274796	Pseudogene
RP11-1277A3.2	10	0.38831	0.43818	0.703225	906	5	-0.45071	transcribed_unprocessed_pseudogene	2.60507	0.900186	Pseudogene
NME2P1	10	0.38939	0.43908	0.703225	907	4	-1.4946	processed_pseudogene	1.42719	0.561193	Pseudogene
RP11-367G18.2	6	0.39009	0.41752	0.684222	908	3	-0.27473	processed_pseudogene	0.707581	0.103049	Pseudogene
TCEB1P2	4	0.39103	0.40724	0.677061	913	1	-0.01324	unprocessed_pseudogene	0.528229	0.9693	Pseudogene
ZNF818P	8	0.39113	0.44372	0.705959	915	2	-0.59573	processed_pseudogene	7.53831	2.42681	Pseudogene
RPS26P15	7	0.39363	0.42152	0.688491	916	4	-0.46704	processed_pseudogene	0.937989	0.614717	Pseudogene
LDHAP4	8	0.39633	0.45054	0.706431	918	4	-0.81395	processed_pseudogene	5.3005	39.0898	Pseudogene
YWHAZP3	6	0.39694	0.41907	0.686004	919	3	-0.62329	processed_pseudogene	3.71713	4.9561	Pseudogene
RPL23AP3	6	0.40212	0.42068	0.687888	921	3	-0.64511	processed_pseudogene	0.563444	0.553886	Pseudogene
FAM86EP	7	0.4031	0.42904	0.698475	922	4	-0.63758	transcribed_unprocessed_pseudogene	2.21393	0.572193	Pseudogene
RP11-314A20.1	6	0.40592	0.43009	0.699427	925	2	-0.19639	processed_pseudogene	1.48515	1.7417	Pseudogene	RP11-314A20.1	processed_pseudogene	RP11-314A20.2	antisense		986	1
YBX1P1	8	0.40623	0.45534	0.710966	926	3	-0.91713	processed_pseudogene	8.16644	16.4966	Pseudogene
RP11-848P1.9	10	0.40714	0.45013	0.706431	927	5	-1.7175	transcribed_unprocessed_pseudogene	0.645436	0.515843	Pseudogene	RP11-848P1.9	transcribed_unprocessed_pseudogene	RP11-848P1.7	processed_pseudogene	982	177	2
LDHAP3	7	0.40806	0.4455	0.705959	928	3	-0.78297	processed_pseudogene	0.888141	5.93315	Pseudogene
RPSAP52	10	0.40818	0.46126	0.716811	929	4	-0.60281	transcribed_processed_pseudogene	0	0.626618	Pseudogene
COX7CP1	5	0.40946	0.4125	0.679479	933	3	-0.42291	processed_pseudogene	2.45867	1.93357	Pseudogene
HSP90AB2P	9	0.41037	0.45446	0.710966	934	4	-1.0006	transcribed_processed_pseudogene	1.00577	2.23463	Pseudogene
RP11-887P2.3	5	0.41116	0.4125	0.679479	935	2	-0.62297	processed_pseudogene	45.948	174.575	Pseudogene
POTEKP	7	0.41281	0.44967	0.706431	939	4	-0.55098	unprocessed_pseudogene	5.40296	0.0400098	Pseudogene
SEC14L1P1	7	0.41424	0.44967	0.706431	940	3	-0.52366	processed_pseudogene	0.661774	0.392783	Pseudogene
RP11-12M9.3	6	0.41544	0.43753	0.703225	941	3	-0.42763	processed_pseudogene	0.681243	0.892914	Pseudogene
RP11-480I12.5	10	0.41578	0.47533	0.721424	942	4	-1.0871	transcribed_unprocessed_pseudogene	5.2395	0.774153	Pseudogene	RP11-480I12.5	transcribed_unprocessed_pseudogene	RP11-480I12.7	lincRNA	985	133	2
RP11-175P13.3	10	0.41939	0.48024	0.725484	945	5	-0.94902	transcribed_unprocessed_pseudogene	0.988438	0.882083	Pseudogene	RP11-175P13.3	transcribed_unprocessed_pseudogene	ACTR6	protein_coding	923	81	2
RPL10P15	10	0.41985	0.48929	0.735032	946	4	-0.89112	processed_pseudogene	3.96061	0.296642	Pseudogene	RPL10P15	processed_pseudogene	FBXL12	protein_coding	960		1
RP11-458F8.2	6	0.42082	0.44494	0.705959	947	3	-0.59653	unprocessed_pseudogene	3.56471	0.609433	Pseudogene
RPL21P28	5	0.42153	0.43345	0.701511	948	3	-0.42933	processed_pseudogene	11.9099	5.85391	Pseudogene
RP11-163E9.2	6	0.42212	0.44494	0.705959	949	2	-0.81814	transcribed_unprocessed_pseudogene	1.34889	0.442004	Pseudogene
GAPDHP65	5	0.42479	0.44561	0.705959	951	3	-0.25282	processed_pseudogene	0.73821	0.703696	Pseudogene
NPM1P21	6	0.42586	0.44697	0.705959	953	3	-0.35815	processed_pseudogene	1.38069	1.33066	Pseudogene
HMGB1P10	8	0.42836	0.4701	0.719655	955	4	-1.0196	processed_pseudogene	6.40349	3.06103	Pseudogene
XRCC6P2	3	0.42872	0.40677	0.677034	956	1	0.2512	processed_pseudogene	3.637	6.74489	Pseudogene
ANKRD20A11P	10	0.43023	0.4917	0.735032	957	3	-0.82573	transcribed_unprocessed_pseudogene	0.560354	0.0216019	Pseudogene
TWF1P1	4	0.43141	0.43373	0.701511	959	1	0.12969	processed_pseudogene	0.24076	0.525945	Pseudogene
EEF1A1P4	5	0.43257	0.45294	0.709454	961	3	-0.5149	processed_pseudogene	0.384227	0.895311	Pseudogene
ZNF204P	8	0.43263	0.4701	0.719655	962	4	-0.99299	processed_pseudogene	0.372339	1.19789	Pseudogene
RP11-351I24.3	4	0.43383	0.43373	0.701511	964	1	-0.079494	processed_pseudogene	3.1818	8.75791	Pseudogene
RPL23AP2	4	0.43512	0.43613	0.703225	965	2	-0.30574	processed_pseudogene	1.64364	1.37094	Pseudogene	RPL23AP2	processed_pseudogene	AD000091.3	processed_pseudogene		251	1
FTH1P11	10	0.43805	0.49425	0.735032	968	3	-0.94167	processed_pseudogene	1.72348	1.6508	Pseudogene	FTH1P11	processed_pseudogene	RP11-257P3.3	antisense		596	1
RP11-365H23.1	4	0.43907	0.43999	0.703225	969	1	0.093325	processed_pseudogene	0.658495	0.554849	Pseudogene
MEIS3P1	5	0.43911	0.46198	0.716811	970	3	-0.481	processed_pseudogene	17.6308	9.57265	Pseudogene
DTX2P1	4	0.44033	0.43999	0.703225	973	2	-0.40572	transcribed_unprocessed_pseudogene	0.972628	1.68608	Pseudogene
RP11-568K15.1	10	0.44232	0.49908	0.737467	976	5	-0.82847	unitary_pseudogene	1.08008	2.18398	Pseudogene
RP11-424C20.2	3	0.44452	0.42443	0.691725	979	1	0.74972	processed_pseudogene	4.149	10.2721	Pseudogene
RP11-10G12.1	7	0.44499	0.47707	0.721424	980	3	-0.50886	processed_pseudogene	4.10983	2.60652	Pseudogene
RPS4XP22	5	0.44602	0.46908	0.719655	981	2	-0.52857	processed_pseudogene	0.278459	0.54747	Pseudogene
ZNF815P	10	0.44757	0.50163	0.738998	984	4	-0.82329	transcribed_unprocessed_pseudogene	2.16891	0.716884	Pseudogene
RP11-413E6.1	4	0.44837	0.4462	0.705959	985	2	-0.33565	processed_pseudogene	0.765434	1.17048	Pseudogene
BAGE2	5	0.44865	0.47173	0.721406	986	3	-0.55211	transcribed_unprocessed_pseudogene	3.78305	0.126216	Pseudogene
AC141586.5	10	0.44904	0.50327	0.738998	987	4	-0.37258	transcribed_unprocessed_pseudogene	2.84268	2.43753	Pseudogene
EIF4A1P2	3	0.44959	0.43056	0.699432	988	2	-0.16866	processed_pseudogene	1.55555	1.85353	Pseudogene
MT2P1	7	0.45108	0.48118	0.726158	989	4	-0.29043	processed_pseudogene	0.834733	4.15756	Pseudogene
RP11-291L22.6	5	0.45149	0.4736	0.721424	990	2	-0.17276	processed_pseudogene	0.586782	0.279674	Pseudogene	RP11-291L22.6	processed_pseudogene	RP11-291L22.8	processed_pseudogene		38	1
HSPB1P1	5	0.45412	0.47551	0.721424	992	3	-0.25919	processed_pseudogene	54.9745	2.5486	Pseudogene
UBE2HP1	9	0.45431	0.49196	0.735032	993	3	-0.82391	processed_pseudogene	0.669854	0	Pseudogene
TCEA1P4	9	0.45534	0.49447	0.735032	994	3	-0.70702	processed_pseudogene	0.256354	0.546011	Pseudogene
RP11-309L24.6	10	0.45625	0.50771	0.740215	996	5	-0.62878	unprocessed_pseudogene	0	2.00362	Pseudogene
RP11-305M3.2	7	0.45705	0.48898	0.735032	997	2	-0.63924	processed_pseudogene	34.618	2.8359	Pseudogene
RP11-151F5.2	4	0.45891	0.45729	0.713255	999	2	-0.37946	processed_pseudogene	0.75828	0.662593	Pseudogene
AC090602.2	9	0.46007	0.49604	0.735906	1001	4	-0.91295	processed_pseudogene	0.650128	0	Pseudogene
RPL36AP21	6	0.46203	0.4763	0.721424	1003	3	-0.57674	processed_pseudogene	0.621732	1.62983	Pseudogene
CTD-2623N2.3	9	0.46256	0.49604	0.735906	1004	4	-0.59018	unprocessed_pseudogene	0.585397	0.562678	Pseudogene
RP11-286H14.4	10	0.46263	0.5094	0.740215	1005	4	-1.1039	transcribed_processed_pseudogene	0.393101	0.549592	Pseudogene
FTH1P7	6	0.46283	0.4763	0.721424	1006	2	-0.53168	processed_pseudogene	12.9415	8.63364	Pseudogene
ENSAP2	7	0.46476	0.50409	0.738998	1007	2	-1.2123	processed_pseudogene	1.20201	0.787749	Pseudogene
RP11-25I15.1	6	0.46502	0.4763	0.721424	1008	2	-0.71787	processed_pseudogene	1.15702	0.189565	Pseudogene
HNRNPA3P10	5	0.46667	0.49419	0.735032	1009	3	-0.56438	processed_pseudogene	1.52906	0.918576	Pseudogene
FAM96AP2	7	0.46775	0.50409	0.738998	1010	2	-0.45359	processed_pseudogene	0.0582874	0.534786	Pseudogene
RP11-613M5.2	5	0.46918	0.5003	0.738541	1011	3	-0.21626	processed_pseudogene	1.06959	0.801101	Pseudogene
KRT18P17	5	0.47201	0.5024	0.738998	1014	3	-0.22251	processed_pseudogene	2.36769	0.255947	Pseudogene
UBE2FP1	4	0.47246	0.46595	0.717736	1015	1	-0.08748	processed_pseudogene	11.4958	0.872339	Pseudogene
SNRPGP9	3	0.4732	0.46383	0.717736	1017	2	-0.19754	processed_pseudogene	1.08181	1.41795	Pseudogene
RP11-466H18.1	4	0.47639	0.46595	0.717736	1018	1	0.29238	processed_pseudogene	1822.86	917.412	Pseudogene
RP11-488L18.4	10	0.4787	0.51886	0.744512	1020	4	-0.71192	transcribed_unprocessed_pseudogene	14.9004	12.3754	Pseudogene
LINC01347	5	0.48002	0.5156	0.74343	1023	3	-0.16393	transcribed_unprocessed_pseudogene	1.05496	0.603382	Pseudogene
SNX25P1	4	0.48052	0.46595	0.717736	1024	2	-0.34747	unprocessed_pseudogene	1.06514	0.910497	Pseudogene
RP1-102E24.1	8	0.48093	0.51463	0.74343	1025	4	-0.80778	processed_pseudogene	0.980496	1.07096	Pseudogene
FAM21FP	5	0.48268	0.52309	0.748076	1026	2	-0.1924	transcribed_unprocessed_pseudogene	0.614667	1.30439	Pseudogene	FAM21FP	transcribed_unprocessed_pseudogene	FAM21C	protein_coding	941	4	2
ADCY10P1	10	0.48477	0.52335	0.748076	1027	3	-0.84778	transcribed_unprocessed_pseudogene	0.305381	0.569131	Pseudogene
HNRNPA1P39	6	0.48557	0.50867	0.740215	1028	2	-0.60952	processed_pseudogene	0.349587	0.583175	Pseudogene
YWHAZP4	10	0.48641	0.52716	0.75064	1029	5	-0.96694	processed_pseudogene	1.21171	1.01645	Pseudogene
RALGAPA1P	3	0.48647	0.48185	0.726436	1030	1	0.022974	processed_pseudogene	0.541245	0.332539	Pseudogene
HDGFP1	8	0.48858	0.51644	0.743907	1033	4	-0.91529	processed_pseudogene	2.84688	1.86572	Pseudogene
RP11-762H8.2	9	0.48939	0.53419	0.755923	1034	4	-0.46562	transcribed_processed_pseudogene	2.7124	0.206097	Pseudogene
PTMAP4	5	0.48946	0.52883	0.751119	1035	3	-0.46626	processed_pseudogene	8.79523	4.89941	Pseudogene	PTMAP4	processed_pseudogene	LINC00987	lincRNA	987	327	2
HMGB1P5	5	0.48977	0.52883	0.751119	1036	3	-0.17268	transcribed_processed_pseudogene	86.5749	61.8155	Pseudogene
RPSAP53	6	0.48985	0.51512	0.74343	1037	3	-0.57082	processed_pseudogene	1.48442	1.044	Pseudogene
FTH1P3	5	0.49275	0.5356	0.756139	1038	1	0.093045	processed_pseudogene	2.51975	1.9816	Pseudogene
CTB-33G10.1	6	0.49279	0.51512	0.74343	1039	3	-0.57134	processed_pseudogene	0.386362	0.940476	Pseudogene
HLA-Z	9	0.49683	0.54687	0.764309	1040	2	-1.1674	unprocessed_pseudogene	2.52423	0	Pseudogene
LINC00888	10	0.49729	0.53359	0.755923	1041	5	-0.69226	transcribed_unprocessed_pseudogene	3.64714	6.74973	Pseudogene
RP11-480I12.2	7	0.49798	0.54155	0.760938	1042	4	-0.23543	processed_pseudogene	3.8332	1.95387	Pseudogene
GNAQP1	3	0.49987	0.50306	0.738998	1044	2	-0.21806	processed_pseudogene	2.49011	0.0453308	Pseudogene
RPL13AP5	4	0.50243	0.49284	0.735032	1045	2	-0.26733	processed_pseudogene	24.1127	12.5992	Pseudogene
RPL13AP7	6	0.50267	0.52709	0.75064	1046	3	-0.41883	processed_pseudogene	3.22269	3.23014	Pseudogene
UBE2CP2	10	0.50774	0.5402	0.759754	1051	4	-1.1278	processed_pseudogene	0.795451	0.278029	Pseudogene
RP11-386M24.4	7	0.51075	0.54802	0.764309	1053	2	-0.73089	transcribed_processed_pseudogene	0.711719	0.103651	Pseudogene
AC007238.1	7	0.51259	0.54802	0.764309	1054	3	-0.55008	processed_pseudogene	1.00087	1.05519	Pseudogene
RP11-329A14.1	3	0.51327	0.5086	0.740215	1056	1	-0.053026	processed_pseudogene	0.497489	2.60827	Pseudogene
RPL15P2	8	0.51436	0.55022	0.764309	1057	4	-0.36029	processed_pseudogene	2.12833	1.97315	Pseudogene
RP11-274B21.1	4	0.51437	0.50928	0.740215	1058	2	-0.38766	unprocessed_pseudogene	3.26175	1.12818	Pseudogene
RPS7P10	8	0.51823	0.55211	0.765654	1060	3	-0.39054	processed_pseudogene	8.52377	7.98016	Pseudogene
RP11-446E9.1	8	0.51925	0.55365	0.767063	1061	3	-1.0983	processed_pseudogene	1.97161	2.13479	Pseudogene
CACYBPP2	5	0.52065	0.55823	0.769832	1062	2	-0.23549	processed_pseudogene	2.67309	6.18291	Pseudogene
TOB2P1	9	0.52133	0.56774	0.772867	1063	3	-0.86312	processed_pseudogene	2.15381	0.85763	Pseudogene
RBMS2P1	3	0.52179	0.5086	0.740215	1064	1	-0.033063	processed_pseudogene	0.632355	2.29524	Pseudogene
RP11-615J4.4	10	0.52189	0.55499	0.767809	1065	4	-0.7758	processed_pseudogene	0.724429	0.52751	Pseudogene
TPI1P1	4	0.52233	0.51198	0.743243	1066	1	0.12598	processed_pseudogene	1.62142	3.8254	Pseudogene
PGAM1P7	8	0.52737	0.55725	0.769193	1068	4	-0.42798	processed_pseudogene	1.98161	0.625282	Pseudogene
ZNF702P	10	0.52755	0.56482	0.772867	1069	5	-0.58111	transcribed_processed_pseudogene	0.0859947	6.18319	Pseudogene
RP11-242D8.3	10	0.52929	0.56772	0.772867	1072	5	-0.7051	processed_pseudogene	0.819556	0.537102	Pseudogene	RP11-242D8.3	processed_pseudogene	NBR1	protein_coding	955	403	2
CHCHD2P2	5	0.52989	0.56566	0.772867	1073	1	-0.069907	processed_pseudogene	0.582874	0.458388	Pseudogene
UQCRFS1P1	4	0.53	0.51743	0.744512	1074	1	0.05238	processed_pseudogene	1.00168	1.31291	Pseudogene	UQCRFS1P1	processed_pseudogene	RN7SKP210	misc_RNA	997	773	2
LSM12P1	5	0.53042	0.56566	0.772867	1075	2	-0.46967	processed_pseudogene	0.540907	2.8359	Pseudogene
SSR4P1	10	0.53289	0.56772	0.772867	1076	3	-0.63406	transcribed_processed_pseudogene	1.65065	0.23577	Pseudogene	SSR4P1	transcribed_processed_pseudogene	ADARB1	protein_coding	921	311	2
RP11-252A24.2	6	0.53321	0.54428	0.764041	1077	2	-0.5951	transcribed_unprocessed_pseudogene	4.06631	0.824388	Pseudogene	RP11-252A24.2	transcribed_unprocessed_pseudogene	RP11-252A24.3	lincRNA	997	685	2
RP11-624L12.1	8	0.53532	0.56518	0.772867	1078	2	-0.50009	processed_pseudogene	0.292066	0.612505	Pseudogene
RP11-410L14.1	6	0.53541	0.55049	0.764309	1079	3	-0.52667	processed_pseudogene	0.542262	0	Pseudogene
BTN2A3P	10	0.53619	0.56978	0.772867	1081	5	-1.6567	transcribed_unprocessed_pseudogene	0.534889	1.73519	Pseudogene
RPS26P11	7	0.53848	0.57481	0.775513	1084	3	-0.52783	processed_pseudogene	0.954541	0.625565	Pseudogene
RPL24P2	10	0.53886	0.56978	0.772867	1086	2	-0.15067	processed_pseudogene	2.10992	0.838031	Pseudogene
TDPX2	5	0.54304	0.56976	0.772867	1090	2	-0.50522	processed_pseudogene	0.551009	0	Pseudogene
RP11-320L11.2	10	0.54579	0.57603	0.775513	1092	4	-0.75344	processed_pseudogene	0.437391	0.955491	Pseudogene
CTA-276O3.4	3	0.54705	0.52246	0.748076	1095	1	-0.087379	processed_pseudogene	3.19285	0.492343	Pseudogene
RPL14P1	5	0.55018	0.57926	0.775513	1097	1	0.091027	processed_pseudogene	7.23748	6.98988	Pseudogene
AC022210.2	4	0.55023	0.53494	0.755923	1098	2	-0.2271	processed_pseudogene	0.724429	0.211004	Pseudogene
CTB-36O1.4	4	0.55043	0.53494	0.755923	1099	2	-0.23998	processed_pseudogene	1.51833	0.248763	Pseudogene	CTB-36O1.4	processed_pseudogene	MIR4461	miRNA	995	286	2
SLC22A20	10	0.55043	0.57955	0.775513	1100	2	-0.72034	unitary_pseudogene	0.612625	0.171301	Pseudogene
RP11-170M17.2	6	0.55148	0.56759	0.772867	1101	3	-0.48598	processed_pseudogene	6.82548	4.91035	Pseudogene
CRYBB2P1	10	0.55207	0.57955	0.775513	1102	5	-0.94182	transcribed_unprocessed_pseudogene	1.75054	2.01306	Pseudogene
RP4-740C4.5	10	0.55329	0.58186	0.776507	1103	5	-0.34846	transcribed_processed_pseudogene	0.584278	0.589094	Pseudogene
RPL35P5	8	0.55366	0.57763	0.775513	1104	3	-0.63148	processed_pseudogene	1.28787	0.844017	Pseudogene
CA5BP1	10	0.55491	0.58186	0.776507	1106	5	-0.71116	transcribed_unprocessed_pseudogene	5.49098	7.65437	Pseudogene
CBX3P9	8	0.55516	0.57763	0.775513	1107	4	-0.47777	processed_pseudogene	4.90382	2.62944	Pseudogene
YBX1P10	4	0.55537	0.54673	0.764309	1108	2	-0.3407	processed_pseudogene	2.65452	4.89121	Pseudogene
AC009302.2	6	0.55538	0.56945	0.772867	1109	3	-0.25846	processed_pseudogene	0.920692	0.301691	Pseudogene
OR7E14P	10	0.55653	0.58475	0.778268	1110	4	-0.36384	transcribed_unprocessed_pseudogene	7.92334	1.32578	Pseudogene	OR7E14P	transcribed_unprocessed_pseudogene	PLEKHA7	protein_coding	961	413	2
PPP4R1L	10	0.55738	0.58475	0.778268	1111	5	-0.48702	transcribed_unprocessed_pseudogene	3.54295	2.28314	Pseudogene	PPP4R1L	transcribed_unprocessed_pseudogene	RAB22A	protein_coding	961	256	2
RP11-627K11.1	6	0.55944	0.57562	0.775513	1114	2	-0.28544	processed_pseudogene	3.07882	1.89904	Pseudogene
RP11-4K3__A.5	10	0.56082	0.59055	0.783186	1115	4	-0.6278	processed_pseudogene	1.6091	1.05454	Pseudogene
UBE2V1P2	4	0.56561	0.54957	0.764309	1116	2	-0.40871	processed_pseudogene	0.714068	0.701954	Pseudogene
LRRC37A17P	10	0.56652	0.59444	0.78625	1117	3	-1.0096	transcribed_unprocessed_pseudogene	0.0522615	0.547999	Pseudogene	LRRC37A17P	transcribed_unprocessed_pseudogene	RPRML	protein_coding	980	766	2
RPL23AP53	5	0.56856	0.58988	0.783001	1118	2	-0.60783	transcribed_processed_pseudogene	2.35177	3.33108	Pseudogene	RPL23AP53	transcribed_processed_pseudogene	ZNF596	protein_coding		6	1
RPS2P46	6	0.57026	0.58439	0.778268	1121	2	-0.17523	processed_pseudogene	17.5655	4.47677	Pseudogene
FAM86FP	9	0.57274	0.61558	0.798589	1122	2	-0.48351	transcribed_unprocessed_pseudogene	1.82881	0.921943	Pseudogene
CTB-50E14.5	6	0.57466	0.59329	0.785421	1124	3	-0.30099	processed_pseudogene	4.21144	7.24499	Pseudogene
GUCY1B2	10	0.57599	0.6045	0.793488	1125	4	-0.69548	unitary_pseudogene	3.08449	0.00918836	Pseudogene
SEPT7P2	10	0.57837	0.61514	0.798589	1127	3	-0.70563	transcribed_unprocessed_pseudogene	4.77501	1.71344	Pseudogene
KRT8P39	10	0.57877	0.61514	0.798589	1129	5	-0.52751	processed_pseudogene	1.27572	0.0771742	Pseudogene
CTD-2248H3.1	7	0.57936	0.60843	0.796252	1130	3	-0.33084	processed_pseudogene	0.74829	0.560454	Pseudogene
RP11-423H2.1	7	0.58074	0.60843	0.796252	1131	3	-1.0043	transcribed_unprocessed_pseudogene	15.7126	8.95871	Pseudogene
RP11-889L3.1	8	0.5848	0.6213	0.803911	1133	4	-0.5064	processed_pseudogene	0.764325	1.07887	Pseudogene
CTA-963H5.5	10	0.58535	0.618	0.801029	1134	5	-0.71434	unprocessed_pseudogene	0.980226	0.291999	Pseudogene
CCDC144B	5	0.58796	0.60254	0.793433	1135	2	-0.35318	transcribed_unprocessed_pseudogene	1.2329	3.4817	Pseudogene
THAP5P1	5	0.59097	0.60471	0.793488	1136	2	-0.3826	processed_pseudogene	0.245867	0.644522	Pseudogene
HMGN2P5	5	0.59174	0.60471	0.793488	1137	1	0.075355	processed_pseudogene	7.57269	7.79871	Pseudogene
ASNSP1	4	0.59528	0.57569	0.775513	1139	1	0.027093	unprocessed_pseudogene	1.5724	0	Pseudogene
GEMIN8P4	10	0.59549	0.63714	0.820837	1141	4	-0.70854	processed_pseudogene	0.374589	0.981958	Pseudogene	GEMIN8P4	processed_pseudogene	ZNF326	protein_coding	917	790	2
ZNRF2P1	6	0.59902	0.6208	0.803911	1142	2	-0.43596	processed_pseudogene	0.95374	0.535749	Pseudogene
RPL41P5	4	0.59918	0.57856	0.775513	1143	1	0.06136	processed_pseudogene	174.713	51.0461	Pseudogene
LINC00674	10	0.59929	0.64377	0.825227	1144	5	-0.66948	transcribed_unprocessed_pseudogene	21.4484	7.02818	Pseudogene	LINC00674	transcribed_unprocessed_pseudogene	AC145343.2	lincRNA	990	433	2
RP1-89D4.1	3	0.60226	0.55573	0.767809	1147	1	-0.091147	processed_pseudogene	0.20698	1.44689	Pseudogene
ABBA01017803.1	3	0.6028	0.55573	0.767809	1148	1	-0.089992	pseudogene	0.554208	0.0968544	Pseudogene
RPL37P23	8	0.60421	0.6409	0.823204	1149	3	-0.43957	processed_pseudogene	1.02586	0.733421	Pseudogene
RPL4P4	5	0.60748	0.61212	0.797642	1152	2	-0.12699	processed_pseudogene	4.69112	2.08522	Pseudogene
RPL6P27	5	0.60788	0.61212	0.797642	1153	1	-0.038236	transcribed_processed_pseudogene	145.432	92.9692	Pseudogene
EIF4EP2	5	0.60854	0.61212	0.797642	1154	2	-0.49757	processed_pseudogene	1.36938	0.673077	Pseudogene
AC002075.4	7	0.61183	0.6357	0.819696	1156	3	-0.67718	processed_pseudogene	1.2214	0	Pseudogene
HMGN1P4	6	0.61302	0.63418	0.818434	1157	3	-0.40886	processed_pseudogene	1.00168	0.187559	Pseudogene
AC098614.2	6	0.61361	0.63418	0.818434	1158	2	-0.26352	processed_pseudogene	3.01519	1.85627	Pseudogene
MYO15B	10	0.61386	0.6675	0.840304	1159	3	-0.18598	transcribed_unprocessed_pseudogene	2.58102	0.0865283	Pseudogene
PSMC1P1	6	0.61778	0.64119	0.823204	1161	2	-0.76449	processed_pseudogene	4.86816	6.38077	Pseudogene
ZNF542P	10	0.61974	0.67442	0.847429	1162	5	-0.45649	transcribed_unprocessed_pseudogene	0.00595712	1.65531	Pseudogene	ZNF542P	transcribed_unprocessed_pseudogene	AC006116.21	lincRNA	979	45	2
CTB-79E8.3	7	0.62535	0.65012	0.828238	1163	3	-0.5316	processed_pseudogene	18.9515	18.3712	Pseudogene
SCART1	10	0.62546	0.67864	0.84858	1164	3	-0.69366	unitary_pseudogene	0.517213	0.151157	Pseudogene
RP11-313J2.1	10	0.62886	0.67864	0.84858	1166	3	-0.61877	transcribed_unprocessed_pseudogene	0.0900011	0.937172	Pseudogene
EEF1A1P7	4	0.62936	0.60721	0.796054	1167	2	-0.23806	processed_pseudogene	0.376501	0.767644	Pseudogene
TEKT4P2	4	0.63272	0.60986	0.797429	1169	2	-0.25724	transcribed_unprocessed_pseudogene	6.14974	1.0275	Pseudogene
RP11-764K9.4	7	0.63443	0.65898	0.83303	1171	3	-0.54526	unprocessed_pseudogene	4.38682	7.27964	Pseudogene
RP11-680H20.1	7	0.63911	0.65898	0.83303	1174	3	-0.67977	processed_pseudogene	0.715141	0.596493	Pseudogene
SORD2P	3	0.64198	0.59172	0.784047	1176	1	0.46065	transcribed_unprocessed_pseudogene	4.35786	4.31663	Pseudogene	SORD2P	transcribed_unprocessed_pseudogene	RNU1-119P	snRNA		77	1
MRPS36P1	6	0.64246	0.67274	0.846186	1177	3	-0.23587	processed_pseudogene	0.81136	0.708974	Pseudogene
RPL12P4	6	0.64358	0.6755	0.847504	1178	3	-0.32895	processed_pseudogene	8.88903	3.7184	Pseudogene
RP11-298C3.2	7	0.64422	0.66609	0.839245	1179	3	-0.2795	processed_pseudogene	2.22389	2.91488	Pseudogene
RPL10AP6	8	0.64755	0.68877	0.853369	1181	3	-0.54381	processed_pseudogene	13.9992	10.8532	Pseudogene
AC114737.3	3	0.64967	0.60004	0.791545	1182	1	-0.024326	processed_pseudogene	0.450756	2.95406	Pseudogene	AC114737.3	processed_pseudogene	FDPSP7	processed_pseudogene		903	1
SDHAP3	10	0.65922	0.7026	0.856859	1188	4	-0.69906	transcribed_unprocessed_pseudogene	9.59127	2.44321	Pseudogene	SDHAP3	transcribed_unprocessed_pseudogene	CTD-2012J19.3	lincRNA	994	5	2
RP11-475C16.1	4	0.66308	0.64877	0.827936	1190	2	-0.14439	processed_pseudogene	38.655	81.4456	Pseudogene
CDC42P6	4	0.66399	0.64877	0.827936	1191	2	-0.22408	processed_pseudogene	4.99443	12.2279	Pseudogene
SKP1P1	5	0.66407	0.65912	0.83303	1192	2	-0.31609	processed_pseudogene	2.58522	0.781957	Pseudogene
MPRIPP1	5	0.66477	0.65912	0.83303	1193	2	-0.39831	processed_pseudogene	0.184233	0.772724	Pseudogene
CTD-2124B8.2	4	0.66515	0.64877	0.827936	1195	2	-0.20461	processed_pseudogene	0.409003	1.2732	Pseudogene
RPL21P134	6	0.66544	0.70311	0.856859	1196	2	-0.34858	processed_pseudogene	1.75619	0.920745	Pseudogene
ISCA1P1	6	0.66584	0.70311	0.856859	1197	2	-0.19593	processed_pseudogene	0.684692	0.448718	Pseudogene
SUGT1P3	9	0.66684	0.69557	0.856313	1198	2	-0.67916	transcribed_unprocessed_pseudogene	0.740661	0.235344	Pseudogene
RP11-510N19.3	7	0.66892	0.69104	0.853874	1199	2	-0.47098	processed_pseudogene	0.643937	0	Pseudogene
KRT8P8	7	0.67076	0.69575	0.856313	1200	2	-0.31928	processed_pseudogene	1.2061	0.0535884	Pseudogene
WI2-1528O10.1	4	0.67186	0.65948	0.83303	1201	2	-0.25214	processed_pseudogene	0.209654	0.824388	Pseudogene
RP3-449O17.1	10	0.67189	0.71879	0.867861	1202	2	-0.19231	transcribed_unprocessed_pseudogene	0.534767	0.415364	Pseudogene
BRI3P1	8	0.67269	0.70609	0.858368	1203	3	-0.32603	processed_pseudogene	0.955406	3.0825	Pseudogene
MEIS3P2	4	0.67557	0.66557	0.839245	1205	2	-0.15944	processed_pseudogene	1.54402	0.783397	Pseudogene
AC073063.10	7	0.67703	0.69776	0.856859	1206	1	-0.074545	processed_pseudogene	0.938308	0.50641	Pseudogene
RP11-157G21.2	6	0.67954	0.70649	0.858368	1207	1	0.18861	processed_pseudogene	5.95754	0.0413155	Pseudogene
U47924.6	10	0.67975	0.72307	0.870452	1208	3	-0.83473	transcribed_processed_pseudogene	0.286869	1.31601	Pseudogene	U47924.6	transcribed_processed_pseudogene	SPSB2	protein_coding	963	52	2
HLA-J	9	0.68046	0.70665	0.858368	1209	4	-0.61656	transcribed_unprocessed_pseudogene	0.120354	0.540857	Pseudogene	HLA-J	transcribed_unprocessed_pseudogene	HCG4P3	unprocessed_pseudogene	968	509	2
YBX1P2	8	0.68254	0.71516	0.865173	1211	2	-0.57288	processed_pseudogene	0.603124	1.58105	Pseudogene
PLEKHA8P1	10	0.68305	0.72836	0.870452	1212	4	-0.85329	transcribed_processed_pseudogene	2.8531	1.88086	Pseudogene	PLEKHA8P1	transcribed_processed_pseudogene	ANO6	protein_coding	984	5	2
CTD-2270N23.1	5	0.68578	0.6763	0.847795	1215	2	-0.2143	processed_pseudogene	4.19903	2.24883	Pseudogene
RP11-404P21.9	7	0.68953	0.70647	0.858368	1218	1	-0.13093	processed_pseudogene	0.850482	0.445896	Pseudogene
RP11-3P17.3	3	0.69028	0.63888	0.822363	1219	1	0.26959	processed_pseudogene	243.408	241.538	Pseudogene	RP11-3P17.3	processed_pseudogene	RP11-3P17.5	lincRNA	997	484	2
ACTG1P1	10	0.69119	0.73335	0.870452	1220	4	-0.3552	processed_pseudogene	0.705319	0.0637567	Pseudogene
ZNF271P	10	0.69139	0.73335	0.870452	1221	4	-0.29891	unitary_pseudogene	3.96957	6.55266	Pseudogene	ZNF271P	unitary_pseudogene	ZSCAN30	protein_coding	940	36	2
CCT6P3	8	0.69184	0.72386	0.870452	1222	3	-0.71305	transcribed_unprocessed_pseudogene	1.59485	0.946179	Pseudogene
RPL13AP25	6	0.69463	0.71477	0.865173	1224	2	-0.42482	processed_pseudogene	55.3167	41.026	Pseudogene
RPL9P7	3	0.69544	0.64443	0.825227	1226	1	0.08625	processed_pseudogene	5.67952	5.67179	Pseudogene
SC22CB-1E7.1	5	0.69642	0.68843	0.853369	1227	1	0.038687	processed_pseudogene	3.30257	0.935939	Pseudogene
COL6A4P1	10	0.69856	0.73443	0.870452	1228	4	-0.75619	unitary_pseudogene	0.523342	0	Pseudogene	COL6A4P1	unitary_pseudogene	CAPN7	protein_coding	892	192	2
PMS2CL	10	0.69882	0.73443	0.870452	1229	4	-0.50522	transcribed_unprocessed_pseudogene	5.26261	3.44889	Pseudogene
RPL39P3	3	0.69907	0.64443	0.825227	1230	1	0.10504	processed_pseudogene	17.8499	17.0154	Pseudogene
MIPEPP3	10	0.70034	0.73587	0.870452	1231	4	-0.50429	transcribed_unprocessed_pseudogene	1.91811	0.314262	Pseudogene
FTLP14	10	0.70169	0.73734	0.870761	1232	3	-0.75792	processed_pseudogene	6.48194	0.0732411	Pseudogene	FTLP14	processed_pseudogene	RP11-354M1.2	antisense		938	1
RP11-112J1.1	9	0.70257	0.72749	0.870452	1233	4	-0.2717	processed_pseudogene	1.0119	0.723443	Pseudogene
ARMC10P1	5	0.70535	0.69085	0.853874	1235	2	-0.1847	processed_pseudogene	3.067	1.58362	Pseudogene
CTD-2033A16.2	5	0.70694	0.69334	0.85546	1236	1	-0.062318	processed_pseudogene	2.75801	2.80344	Pseudogene
RPL30P11	10	0.71056	0.74398	0.874828	1237	3	-0.7572	transcribed_processed_pseudogene	0	1.29118	Pseudogene	RPL30P11	transcribed_processed_pseudogene	ATF7IP	protein_coding	968	128	2
RP11-465B22.3	10	0.71335	0.747	0.876167	1238	3	-0.72486	transcribed_unprocessed_pseudogene	2.34086	7.76182	Pseudogene	RP11-465B22.3	transcribed_unprocessed_pseudogene	RP11-54O7.18	lincRNA		208	1
RP11-119F19.4	6	0.71398	0.72652	0.870452	1239	1	-0.073266	transcribed_processed_pseudogene	2.33149	1.48431	Pseudogene
RPS3AP6	3	0.71452	0.65825	0.83303	1240	1	-0.093703	processed_pseudogene	6.03925	6.53908	Pseudogene
NPM1P24	3	0.71495	0.65825	0.83303	1243	1	-0.051827	processed_pseudogene	1.75775	1.3614	Pseudogene
RP11-364L4.1	5	0.71608	0.70046	0.856859	1244	2	-0.49947	processed_pseudogene	0.531459	0.154798	Pseudogene
EEF1E1P1	7	0.7163	0.73591	0.870452	1245	2	-0.16193	processed_pseudogene	1.7109	1.46625	Pseudogene
ARMC4P1	10	0.71912	0.74957	0.876167	1247	4	-0.78662	transcribed_unprocessed_pseudogene	0.478679	0.627411	Pseudogene	ARMC4P1	transcribed_unprocessed_pseudogene	LRRC37A6P	transcribed_processed_pseudogene		692	1
RP3-393E18.1	6	0.72118	0.73105	0.870452	1248	2	-0.20746	processed_pseudogene	0.701464	0.204315	Pseudogene
PTGES3P1	9	0.72459	0.74914	0.876167	1250	1	-0.14997	processed_pseudogene	1.1838	4.41617	Pseudogene
GAPDHP1	8	0.72615	0.75226	0.877669	1252	3	-0.38548	processed_pseudogene	3.00504	5.0399	Pseudogene
SUMO2P1	5	0.72962	0.71218	0.864378	1255	1	0.16124	processed_pseudogene	2.31157	3.0298	Pseudogene
FAM86C2P	7	0.73115	0.74886	0.876167	1256	3	-0.33178	transcribed_unprocessed_pseudogene	3.49913	0.668843	Pseudogene
RPS28P7	4	0.73255	0.71913	0.867861	1257	1	-0.1879	processed_pseudogene	10.8181	326.128	Pseudogene
NPM1P39	6	0.7333	0.73505	0.870452	1258	2	-0.38272	processed_pseudogene	0.222779	0.525599	Pseudogene
CTC-359D24.3	10	0.73333	0.76123	0.884107	1259	3	-0.71607	transcribed_processed_pseudogene	0.785475	0.818947	Pseudogene
UBE2SP1	6	0.73926	0.74078	0.87275	1265	1	-0.070171	processed_pseudogene	0.488771	0.640639	Pseudogene
CHCHD2P9	5	0.74475	0.7239	0.870452	1267	1	-0.047019	processed_pseudogene	0.444581	0.776958	Pseudogene
SHFM1P1	9	0.7502	0.78537	0.89778	1271	3	-0.42352	processed_pseudogene	0.700656	1.10203	Pseudogene
RP11-778D9.4	4	0.75221	0.72962	0.870452	1272	1	0.38445	processed_pseudogene	1.73428	1.41303	Pseudogene
RPL7AP66	3	0.75471	0.68039	0.848629	1273	1	0.22599	processed_pseudogene	4.08497	2.86174	Pseudogene
RP11-253E3.1	3	0.75599	0.68039	0.848629	1274	1	0.42892	processed_pseudogene	1.78321	1.23356	Pseudogene
SLC35E1P1	10	0.75693	0.77757	0.893062	1275	4	-1.3928	processed_pseudogene	0.907772	0.0820572	Pseudogene
RP3-337H4.6	4	0.75805	0.7422	0.873729	1277	1	0.031172	processed_pseudogene	6.97758	0.453502	Pseudogene
C6orf183	10	0.75819	0.78	0.894178	1278	4	-0.50998	polymorphic_pseudogene	4.15221	0.0814725	Pseudogene
RP11-603J24.7	3	0.75991	0.68315	0.849936	1279	1	0.42539	processed_pseudogene	1.1531	0.137398	Pseudogene
BTF3L4P2	7	0.76072	0.78447	0.89778	1280	3	-0.34701	processed_pseudogene	4.86816	5.67179	Pseudogene
RPL7AP11	6	0.76166	0.76374	0.884107	1282	2	-0.44907	processed_pseudogene	0.81136	0.649893	Pseudogene
RP11-458F8.1	3	0.76252	0.68315	0.849936	1283	1	0.15831	unprocessed_pseudogene	4.64415	1.67098	Pseudogene
GS1-124K5.6	7	0.76292	0.78681	0.89778	1284	1	-0.029709	unprocessed_pseudogene	1.28787	0.361721	Pseudogene
IPO7P2	6	0.76325	0.76374	0.884107	1285	2	-0.29084	processed_pseudogene	0.117164	0.511895	Pseudogene
RPL5P34	4	0.76527	0.74431	0.874828	1286	1	0.11826	processed_pseudogene	1.03878	1.89643	Pseudogene
UBA52P6	9	0.76533	0.80034	0.901517	1287	2	-0.19883	processed_pseudogene	0.711719	0	Pseudogene
TUBB8P7	3	0.76627	0.69148	0.853874	1288	1	0.43488	polymorphic_pseudogene	3.26447	0	Pseudogene
AC004980.7	3	0.76732	0.69148	0.853874	1289	1	0.043463	transcribed_unprocessed_pseudogene	1.0303	2.36325	Pseudogene
PRSS3P2	10	0.76753	0.78752	0.89778	1290	4	-0.5954	transcribed_unprocessed_pseudogene	0.136869	10.7997	Pseudogene
AC073415.2	7	0.76929	0.79549	0.89778	1292	3	-0.24998	processed_pseudogene	1.5909	1.39015	Pseudogene
DYNLL1P1	10	0.77017	0.79153	0.89778	1293	4	-0.44832	processed_pseudogene	0	1.11775	Pseudogene
RP9P	8	0.77109	0.79101	0.89778	1294	2	-0.20496	transcribed_unprocessed_pseudogene	2.17901	3.83048	Pseudogene
AC016739.2	9	0.77144	0.80488	0.902534	1295	3	-0.66307	processed_pseudogene	8.97861	11.7684	Pseudogene
SBDSP1	8	0.7722	0.79101	0.89778	1296	2	-0.27171	transcribed_unprocessed_pseudogene	20.9965	29.2356	Pseudogene
RP11-631M6.2	6	0.77497	0.76944	0.887539	1300	1	0.06541	processed_pseudogene	0.865451	0.567179	Pseudogene
RP11-50D9.1	5	0.77864	0.76235	0.884107	1301	2	-0.32879	processed_pseudogene	2.03766	1.214	Pseudogene	RP11-50D9.1	processed_pseudogene	HSPA4L	protein_coding		181	1
RP11-206L10.8	7	0.77934	0.80416	0.902534	1302	2	-0.19508	transcribed_unprocessed_pseudogene	1.20536	0.987429	Pseudogene	RP11-206L10.8	transcribed_unprocessed_pseudogene	FAM87B	lincRNA	987	340	2
HNRNPA3P5	3	0.78522	0.71358	0.865173	1303	1	0.19882	processed_pseudogene	8.2429	6.28473	Pseudogene
RASA4CP	10	0.78639	0.80637	0.903523	1305	4	-0.42022	transcribed_unprocessed_pseudogene	1.88185	0.763981	Pseudogene	RASA4CP	transcribed_unprocessed_pseudogene	LINC00957	lincRNA		162	1
AC018804.7	8	0.78738	0.80225	0.902534	1306	2	-0.26857	transcribed_processed_pseudogene	12.003	0.165993	Pseudogene
ATP5F1P5	8	0.7892	0.80365	0.902534	1308	3	-0.27744	processed_pseudogene	0.471299	0.665257	Pseudogene
RP11-333E13.2	4	0.79263	0.76318	0.884107	1310	1	0.21811	processed_pseudogene	0.659642	0	Pseudogene	RP11-333E13.2	processed_pseudogene	PABPC1P1	processed_pseudogene	999	1	2
CKS1BP7	5	0.79471	0.78639	0.89778	1311	2	-0.18029	processed_pseudogene	3.53864	5.63204	Pseudogene
RP11-173M1.5	10	0.79526	0.81483	0.910941	1312	3	-0.39273	processed_pseudogene	1.45085	0.438842	Pseudogene
RPS24P8	5	0.79794	0.78808	0.89778	1313	1	0.28904	processed_pseudogene	3.273	4.17708	Pseudogene
EEF1A1P13	6	0.79834	0.79221	0.89778	1314	2	-0.4837	processed_pseudogene	10.1679	12.5113	Pseudogene
HMGN1P36	4	0.79985	0.76528	0.884107	1315	1	-0.031206	processed_pseudogene	8.54982	2.51571	Pseudogene
RP11-543B16.2	7	0.80002	0.81625	0.911845	1316	1	0.021781	processed_pseudogene	0.627745	2.81121	Pseudogene
RPS7P11	6	0.80121	0.79221	0.89778	1317	2	-0.20878	processed_pseudogene	21.0936	19.9614	Pseudogene
EEF1A1P11	5	0.80153	0.79642	0.89778	1318	1	0.042779	processed_pseudogene	5.96161	6.78481	Pseudogene
AC016700.6	3	0.80193	0.73301	0.870452	1319	1	0.48522	processed_pseudogene	2.10353	0.787749	Pseudogene
RP11-420C9.1	6	0.80563	0.79589	0.89778	1320	2	-0.29386	processed_pseudogene	0.779084	0.291759	Pseudogene	RP11-420C9.1	processed_pseudogene	AC007318.5	processed_pseudogene	987		1
RP11-564D11.3	10	0.80565	0.82667	0.919347	1321	4	-0.33246	transcribed_processed_pseudogene	1.13151	0.785164	Pseudogene	RP11-564D11.3	transcribed_processed_pseudogene	FAM24B	protein_coding	944	209	2
GLUD1P3	10	0.8091	0.83179	0.923662	1323	2	-0.64875	transcribed_unprocessed_pseudogene	1.15345	1.31291	Pseudogene	GLUD1P3	transcribed_unprocessed_pseudogene	BMS1P4	processed_transcript	947	74	2
VN1R83P	3	0.8116	0.73851	0.870761	1324	1	0.51514	unprocessed_pseudogene	0.972417	0.47796	Pseudogene
RPL12P8	3	0.81193	0.73851	0.870761	1325	1	0.068866	processed_pseudogene	0.662876	0.0868841	Pseudogene
OR2AF1P	9	0.81322	0.83765	0.926723	1327	3	-0.31302	processed_pseudogene	2.64673	0	Pseudogene
RP11-427P5.3	10	0.81471	0.83953	0.926723	1328	3	-0.6252	processed_pseudogene	0.628961	0	Pseudogene
RP1-206D15.5	4	0.81658	0.77783	0.893062	1329	1	-0.20669	processed_pseudogene	5.73689	0.716135	Pseudogene
CYP2T1P	10	0.8198	0.84735	0.932585	1330	3	-0.36387	unitary_pseudogene	1.2068	0.0847379	Pseudogene
TCEA1P2	7	0.82212	0.82615	0.919347	1332	2	-0.25581	processed_pseudogene	5.51671	6.17266	Pseudogene
RP11-27I1.4	10	0.82242	0.8549	0.938174	1333	4	-0.51791	transcribed_processed_pseudogene	4.21182	4.01258	Pseudogene	RP11-27I1.4	transcribed_processed_pseudogene	FBXW2	protein_coding	942	138	2
CYCSP34	5	0.82486	0.82273	0.917021	1334	1	-0.043359	processed_pseudogene	1.50252	0.246172	Pseudogene
RP11-16F15.1	8	0.82643	0.83823	0.926723	1335	3	-0.23495	processed_pseudogene	0.822047	0.215494	Pseudogene
DUSP5P1	9	0.82778	0.84409	0.930372	1336	3	-0.50716	processed_pseudogene	0.118724	0.778066	Pseudogene
RP11-23J18.1	10	0.83094	0.86328	0.943138	1337	3	-0.55871	transcribed_processed_pseudogene	7.44532	0	Pseudogene
RPL24P4	3	0.83399	0.75511	0.879882	1339	1	-0.028753	processed_pseudogene	3.41953	2.71638	Pseudogene
CTGLF8P	3	0.83851	0.76064	0.884107	1340	1	-0.0021019	unprocessed_pseudogene	1.37519	1.80248	Pseudogene
AC005336.4	7	0.83944	0.84192	0.928674	1341	2	-0.3215	processed_pseudogene	0.687995	0	Pseudogene
MICE	10	0.83958	0.86828	0.946515	1342	3	-0.66245	transcribed_unprocessed_pseudogene	0.664855	0.622453	Pseudogene	MICE	transcribed_unprocessed_pseudogene	HCG9P5	unprocessed_pseudogene	999	679	2
RPL21P75	4	0.84087	0.79251	0.89778	1343	1	-0.1064	processed_pseudogene	4.59771	3.89936	Pseudogene	RPL21P75	processed_pseudogene	AC005062.2	sense_overlapping		78	1
TBCAP1	6	0.84342	0.82902	0.921266	1344	1	0.0084642	processed_pseudogene	2.16363	2.06247	Pseudogene
EIF1AXP1	4	0.84588	0.79251	0.89778	1346	1	-0.13408	processed_pseudogene	1.22009	3.19838	Pseudogene
FAM86HP	10	0.84797	0.87548	0.950812	1347	3	-0.2906	transcribed_unprocessed_pseudogene	2.0252	0.201604	Pseudogene
RP11-420L9.2	8	0.85034	0.86904	0.946655	1348	3	-0.24726	processed_pseudogene	0	0.836054	Pseudogene
H3F3AP4	4	0.85061	0.79461	0.89778	1350	1	0.33354	processed_pseudogene	136.849	20.5602	Pseudogene
RP11-212P7.1	5	0.85068	0.83913	0.926723	1351	1	-0.1441	processed_pseudogene	0.446293	0.701954	Pseudogene
RP11-334A14.2	3	0.85137	0.77447	0.890582	1353	1	0.92184	processed_pseudogene	0	5.55764	Pseudogene	RP11-334A14.2	processed_pseudogene	TUBBP10	processed_pseudogene	964		1
CTC-471F3.5	6	0.85274	0.83914	0.926723	1354	1	0.050626	processed_pseudogene	0.667618	0.267874	Pseudogene
AC090804.1	8	0.85871	0.87489	0.950812	1356	2	-0.35163	processed_pseudogene	0.50552	0.773025	Pseudogene
COX6CP1	4	0.85883	0.80298	0.902534	1357	1	0.19075	processed_pseudogene	0.628961	0.494633	Pseudogene
HMGN2P17	6	0.86265	0.85495	0.938174	1359	1	-0.15744	processed_pseudogene	2.36018	2.12996	Pseudogene
RP11-574K11.27	4	0.86446	0.80927	0.905406	1360	1	-0.014287	processed_pseudogene	0.563444	0	Pseudogene
RNF5P1	7	0.86631	0.86028	0.941942	1361	2	-0.30734	processed_pseudogene	0.885413	3.16506	Pseudogene
RP13-39P12.2	10	0.86774	0.88884	0.956319	1363	3	-0.47449	processed_pseudogene	0.999543	0.125973	Pseudogene	RP13-39P12.2	processed_pseudogene	RP13-39P12.3	antisense		989	1
PCNPP1	9	0.8746	0.88363	0.954163	1366	3	-0.19574	processed_pseudogene	0.538752	0.28246	Pseudogene
RP11-20O24.1	3	0.87707	0.81882	0.914032	1368	0	0.18318	processed_pseudogene	0.662876	0.347536	Pseudogene
RP11-181C21.4	3	0.87849	0.82154	0.916383	1369	0	-0.13023	processed_pseudogene	0.540907	2.8359	Pseudogene
RPS23P8	7	0.88141	0.87061	0.946978	1370	1	0.11437	processed_pseudogene	15.9643	16.9858	Pseudogene
RP4-800G7.2	10	0.88518	0.89851	0.962075	1372	3	-0.3916	transcribed_unprocessed_pseudogene	1.74106	0.283109	Pseudogene
DNAJC19P9	6	0.88712	0.89042	0.957334	1373	2	-0.18453	processed_pseudogene	0.809741	0.424535	Pseudogene
RP11-381E24.1	8	0.88819	0.8925	0.958284	1376	2	-0.57977	processed_pseudogene	1.48776	2.57682	Pseudogene
TMEM198B	10	0.88825	0.90108	0.962075	1377	2	-0.47094	unitary_pseudogene	13.8904	1.66699	Pseudogene	TMEM198B	unitary_pseudogene	DNAJC14	protein_coding	960	29	2
RP11-745A24.2	4	0.8899	0.83451	0.925988	1381	1	0.068054	processed_pseudogene	0.361408	1.26321	Pseudogene
TMSB4XP6	5	0.89747	0.86742	0.946273	1384	1	0.22251	processed_pseudogene	72.9795	136.168	Pseudogene
SMG1P5	4	0.89764	0.83871	0.926723	1385	1	0.20473	transcribed_unprocessed_pseudogene	4.64519	0.811802	Pseudogene	SMG1P5	transcribed_unprocessed_pseudogene	RP11-347C12.12	unprocessed_pseudogene	981		1
GS1-124K5.12	7	0.90056	0.89259	0.958284	1387	2	-0.31357	unprocessed_pseudogene	10.5351	11.7475	Pseudogene
RPL41P1	5	0.90062	0.86742	0.946273	1388	1	-0.1348	processed_pseudogene	57.877	14.8885	Pseudogene
RCN1P2	3	0.90316	0.85215	0.93648	1389	0	0.28238	processed_pseudogene	0.662581	33.396	Pseudogene	RCN1P2	processed_pseudogene	TPT1-AS1	antisense		521	1
HNRNPA1P10	4	0.90451	0.84501	0.930704	1390	1	-0.037109	processed_pseudogene	98.4728	89.9852	Pseudogene
HMGB1P1	3	0.90491	0.85215	0.93648	1393	0	0.27788	processed_pseudogene	11.3938	0.786002	Pseudogene
RP1-152L7.5	10	0.90621	0.91543	0.967805	1394	2	-0.47122	transcribed_unprocessed_pseudogene	2.92984	2.76633	Pseudogene
RP11-234A1.1	6	0.90745	0.90317	0.96269	1396	1	0.020757	processed_pseudogene	37.593	62.567	Pseudogene
RPS13P2	3	0.91196	0.85688	0.939603	1398	0	-0.034916	processed_pseudogene	0.735372	0.428383	Pseudogene
RP13-254B10.1	10	0.91986	0.92394	0.969554	1404	3	-0.35872	processed_pseudogene	0.913219	0.0920745	Pseudogene
SUMO2P3	5	0.92479	0.88682	0.95553	1407	1	-0.060323	processed_pseudogene	0.665049	1.16225	Pseudogene
MT1XP1	8	0.92674	0.92103	0.968551	1408	2	-0.18771	processed_pseudogene	0	0.958073	Pseudogene
RP11-761N21.2	3	0.9278	0.88523	0.954506	1410	0	0.86869	processed_pseudogene	5.94997	1.77244	Pseudogene
TMSB4XP1	3	0.92793	0.88523	0.954506	1411	0	0.19987	processed_pseudogene	11.7305	15.3753	Pseudogene
AC011322.1	10	0.93071	0.93418	0.974795	1413	2	-0.38516	transcribed_processed_pseudogene	0.585728	0.0667584	Pseudogene
RP11-33B1.1	10	0.93241	0.93606	0.976073	1414	3	-0.26203	transcribed_unprocessed_pseudogene	3.10052	1.20739	Pseudogene
SDAD1P1	10	0.93596	0.93945	0.977371	1415	3	-0.23044	transcribed_processed_pseudogene	1.3567	0.604371	Pseudogene	SDAD1P1	transcribed_processed_pseudogene	BNIP3L	protein_coding	948	54	2
RP11-73B2.6	10	0.93606	0.93945	0.977371	1416	1	-0.07483	transcribed_processed_pseudogene	3.34581	0.228407	Pseudogene	RP11-73B2.6	transcribed_processed_pseudogene	AC092634.2	miRNA	967	529	2
API5P1	6	0.93647	0.91638	0.967805	1417	1	-0.076317	processed_pseudogene	0.373039	0.519507	Pseudogene
CTA-246H3.11	7	0.93695	0.93825	0.977371	1418	2	-0.14239	processed_pseudogene	0.435576	0.674719	Pseudogene
RP1-40G4P.1	8	0.93911	0.9329	0.974355	1420	2	-0.22514	processed_pseudogene	1.16895	1.1143	Pseudogene
HMGN1P38	5	0.93952	0.90028	0.962075	1422	1	-0.16067	processed_pseudogene	3.39837	0.742381	Pseudogene
FCF1P2	9	0.94085	0.94124	0.977371	1424	2	-0.23953	processed_pseudogene	9.88106	6.62763	Pseudogene
SMG1P3	10	0.94292	0.94742	0.980344	1426	2	-0.40933	transcribed_unprocessed_pseudogene	2.50047	1.54452	Pseudogene
RPL37P2	4	0.94426	0.90754	0.964581	1427	0	0.25167	processed_pseudogene	0.510289	0.535075	Pseudogene
AC004951.5	5	0.94574	0.90474	0.96299	1429	1	-0.0062516	transcribed_unprocessed_pseudogene	0.68643	0.299904	Pseudogene
FAM3C2	5	0.94743	0.90624	0.963897	1430	1	0.12664	processed_pseudogene	13.9589	66.3234	Pseudogene
RPL14P3	4	0.95198	0.9185	0.967805	1432	0	-0.030612	processed_pseudogene	0.378256	0.805652	Pseudogene
RPL38P4	6	0.95456	0.92862	0.972517	1434	1	-0.026478	processed_pseudogene	0	0.50401	Pseudogene
RP11-384K6.2	5	0.9546	0.9152	0.967805	1435	1	0.17659	transcribed_processed_pseudogene	0.276915	0.635173	Pseudogene
RP11-51O6.1	5	0.95872	0.91968	0.967805	1436	1	-0.14334	transcribed_processed_pseudogene	53.268	53.6448	Pseudogene
KRT8P46	9	0.95912	0.9574	0.983368	1437	2	-0.19477	processed_pseudogene	0.520488	0.183672	Pseudogene
FTH1P5	8	0.95947	0.95553	0.983368	1438	2	-0.18792	processed_pseudogene	0.988602	0.740443	Pseudogene
ZSCAN12P1	10	0.96242	0.96451	0.987504	1440	2	-0.15558	transcribed_unprocessed_pseudogene	0.538947	0	Pseudogene
AC093642.5	10	0.96255	0.96494	0.987504	1441	2	-0.32177	transcribed_unprocessed_pseudogene	3.90226	1.92436	Pseudogene	AC093642.5	transcribed_unprocessed_pseudogene	RP11-341N2.1	antisense	977	175	2
EEF1A1P9	4	0.9634	0.9331	0.974355	1442	0	0.3543	processed_pseudogene	5.06467	7.06983	Pseudogene
RPS11P5	8	0.96377	0.96318	0.987105	1443	2	-0.16884	processed_pseudogene	1.02058	0.334422	Pseudogene
RP11-142L4.3	4	0.97037	0.94693	0.980344	1447	0	0.2402	processed_pseudogene	0.203348	0.999493	Pseudogene	RP11-142L4.3	processed_pseudogene	RP11-142L4.2	processed_pseudogene	971	17	2
HMGN2P28	4	0.97283	0.95181	0.981488	1449	0	0.1462	processed_pseudogene	0.522615	0.684999	Pseudogene
TUFMP1	10	0.97326	0.97173	0.990468	1450	2	-0.25696	processed_pseudogene	1.12689	0	Pseudogene
NPM1P46	4	0.97374	0.95525	0.983368	1452	0	0.040181	processed_pseudogene	0.842773	1.55653	Pseudogene
RPSAP9	3	0.97376	0.95759	0.983368	1453	0	0.4226	processed_pseudogene	1.14478	1.31291	Pseudogene
TPT1P9	6	0.97449	0.94792	0.980344	1455	1	-0.030314	processed_pseudogene	0.510289	0.0743159	Pseudogene
RPS3AP5	3	0.97471	0.95759	0.983368	1456	0	0.30458	processed_pseudogene	3.44527	1.2042	Pseudogene
RP1-34B20.4	8	0.97537	0.96754	0.9888	1457	1	-0.033037	processed_pseudogene	5.44381	0	Pseudogene
RP11-134K13.2	6	0.97642	0.94894	0.980344	1458	1	-0.049037	processed_pseudogene	0.727025	1.02916	Pseudogene
RP11-686D22.10	10	0.98217	0.9785	0.994543	1460	2	-0.23737	processed_pseudogene	0	0.50641	Pseudogene
HMGN2P6	6	0.98268	0.96115	0.986341	1461	1	-0.041335	processed_pseudogene	1.55433	1.01864	Pseudogene
RPL15P3	4	0.98433	0.97217	0.990468	1462	0	0.12569	processed_pseudogene	37.2545	16.1984	Pseudogene
RANP1	6	0.98558	0.96821	0.988812	1463	0	-0.11508	processed_pseudogene	1.255	0.904723	Pseudogene
RP11-106M3.1	5	0.98859	0.97667	0.993355	1464	0	0.18708	processed_pseudogene	1.03714	0.209137	Pseudogene
PFN1P1	10	0.98887	0.98699	0.998463	1465	2	-0.16404	processed_pseudogene	0.430658	0.56447	Pseudogene
DUSP8P5	9	0.98954	0.98312	0.997872	1466	1	-0.09299	processed_pseudogene	0.588616	0.324845	Pseudogene
NAMPTP1	5	0.9904	0.98237	0.997795	1467	0	0.099505	processed_pseudogene	5.28274	41.6955	Pseudogene
MTND1P23	3	0.99131	0.98759	0.998463	1468	0	0.82741	unprocessed_pseudogene	3.61653	1.85487	Pseudogene	MTND1P23	unprocessed_pseudogene	RP5-857K21.5	lincRNA	982	51	2
RPL23P2	9	0.99276	0.98564	0.998463	1469	1	-0.13616	processed_pseudogene	0.592234	0.25875	Pseudogene
CTD-2192J16.15	7	0.99418	0.9861	0.998463	1471	0	-0.0939	processed_pseudogene	102.427	67.0006	Pseudogene
IDSP1	3	0.9945	0.99328	0.999326	1472	0	0.86219	unprocessed_pseudogene	1.02444	0	Pseudogene
RP11-365O16.1	8	0.99572	0.98773	0.998463	1473	1	-0.098301	processed_pseudogene	1.08803	0.611185	Pseudogene	RP11-365O16.1	processed_pseudogene	DEGS1	protein_coding		49	1
FAM103A2P	8	0.99618	0.98948	0.999326	1474	0	0.096778	processed_pseudogene	16.9033	7.97596	Pseudogene
AC093724.2	6	0.99621	0.99216	0.999326	1475	0	0.089613	processed_pseudogene	0.725076	1.14044	Pseudogene
CD24P4	5	0.99668	0.99318	0.999326	1477	0	0.61013	processed_pseudogene	3.59009	0	Pseudogene
RP11-196I18.3	9	0.99705	0.99042	0.999326	1478	1	-0.020672	processed_pseudogene	0.245867	0.837878	Pseudogene
CTB-55B8.1	4	0.99745	0.99543	1	1479	0	0.49399	processed_pseudogene	0.583712	0.255027	Pseudogene
PHKA1P1	4	0.99793	0.99634	1	1481	0	0.58199	processed_pseudogene	0.270453	0.886218	Pseudogene
ARPC3P1	3	0.9986	0.99742	1	1482	0	1.0303	processed_pseudogene	0	0.50401	Pseudogene
FTH1P8	5	0.99957	0.9992	1	1484	0	0.34256	processed_pseudogene	12.9755	7.27416	Pseudogene
RAB1C	7	0.99995	0.99988	1	1486	0	0.42468	processed_pseudogene	1.9802	1.57094	Pseudogene

## Sheet: Pseudogene-Pos
	number of sgRNA	pos|score	pos|p-value	pos|fdr	pos|rank	pos|goodsgrna	pos|lfc	gene_type	MCF7_FPKM	MDAMB231_FPKM	Category	lgeneName	lgeneType	rgeneName	rgeneType	CAT_distance	TSS_distance	Count
FAM185BP	6	0.60281	0.81014	1	1115	1	0.02887	unprocessed_pseudogene	4.03662	0.634902	Pseudogene	FAM185BP	unprocessed_pseudogene	CCDC146	protein_coding	962	317	2
CCT6P1	9	0.76595	0.93076	1	1266	2	0.23536	transcribed_unprocessed_pseudogene	4.62771	2.77372	Pseudogene
RPS2P55	4	0.9963	0.99961	1	1476	0	-0.71393	processed_pseudogene	2.06817	1.04261	Pseudogene
PKD1P6	4	0.28682	0.51836	1	777	1	-0.28645	transcribed_unprocessed_pseudogene	2.20528	1.78649	Pseudogene	PKD1P6	transcribed_unprocessed_pseudogene	MIR3180-4	miRNA	996	338	2
HLA-H	10	0.97932	0.99159	1	1444	1	0.012248	unprocessed_pseudogene	1.85417	7.70988	Pseudogene	HLA-H	unprocessed_pseudogene	HCG4P7	unprocessed_pseudogene	962	515	2
CMAHP	10	0.89893	0.97532	1	1367	2	0.096438	unitary_pseudogene	1.03259	0.56655	Pseudogene
RPL7AP30	4	0.85045	0.88898	1	1322	0	-1.106	processed_pseudogene	7.67662	4.25694	Pseudogene
RP11-77K12.5	10	0.99347	0.99726	1	1468	0	-0.18584	transcribed_unprocessed_pseudogene	0.899512	0.235801	Pseudogene
CTB-52I2.4	10	0.044811	0.20469	1	211	2	0.34774	transcribed_processed_pseudogene	0.660179	0.403809	Pseudogene
NBR2	10	0.9091	0.97974	1	1378	1	0.084068	transcribed_unprocessed_pseudogene	5.70233	2.97024	Pseudogene	NBR2	transcribed_unprocessed_pseudogene	BRCA1	protein_coding	954	126	2
RP11-466P24.2	7	0.47994	0.78301	1	1005	1	-0.37666	processed_pseudogene	14.1106	14.8345	Pseudogene
TUBBP5	7	0.25355	0.57021	1	729	1	-0.42731	transcribed_unprocessed_pseudogene	10.0239	0	Pseudogene
AC009237.8	10	0.54597	0.85643	1	1061	3	0.30957	transcribed_unprocessed_pseudogene	1.94334	1.62756	Pseudogene	AC009237.8	transcribed_unprocessed_pseudogene	RP11-440D17.3	lincRNA	957	50	2
AF196972.3	4	0.1753	0.37673	1	574	2	0.1812	unprocessed_pseudogene	0.503169	0	Pseudogene
NUS1P2	8	0.073842	0.29483	1	307	4	1.2565	processed_pseudogene	2.08658	0.105189	Pseudogene	NUS1P2	processed_pseudogene	LINC00621	lincRNA	983	717	2
BMS1P1	6	0.50011	0.7574	1	1023	2	0.22137	transcribed_unprocessed_pseudogene	1.35064	1.81296	Pseudogene	BMS1P1	transcribed_unprocessed_pseudogene	GLUD1P7	transcribed_unprocessed_pseudogene	976	95	2
HSPD1P1	4	0.98645	0.99476	1	1458	0	-0.6694	processed_pseudogene	0.579083	1.01202	Pseudogene
DDX12P	5	0.97082	0.98692	1	1436	0	-0.15719	unprocessed_pseudogene	8.98447	6.89699	Pseudogene
DYNC1I2P1	5	0.53651	0.75601	1	1051	1	-0.053535	processed_pseudogene	4.20575	4.51722	Pseudogene
RPS4XP16	10	0.66474	0.90986	1	1175	2	0.13398	transcribed_processed_pseudogene	0.972218	0.231691	Pseudogene	RPS4XP16	transcribed_processed_pseudogene	INTS6	protein_coding	982	99	2
PSPHP1	4	0.91849	0.95299	1	1385	0	-0.43625	unprocessed_pseudogene	0	46.8838	Pseudogene
FTH1P23	7	0.24019	0.55842	1	697	3	0.18321	processed_pseudogene	6.03863	3.95746	Pseudogene
DHRS4L1	6	0.056076	0.21228	1	249	3	0.85018	transcribed_unprocessed_pseudogene	0.56498	0.0965905	Pseudogene
GNRHR2	10	0.881	0.96794	1	1355	2	0.23145	unitary_pseudogene	1.92295	0.650435	Pseudogene	GNRHR2	unitary_pseudogene	PEX11B	protein_coding	955	175	2
ISCA1P4	10	0.7632	0.94481	1	1261	2	0.30373	processed_pseudogene	2.22014	0.529085	Pseudogene
KRT8P33	5	0.7554	0.85208	1	1254	1	-0.60084	processed_pseudogene	1.53864	0.71011	Pseudogene
HNRNPCP1	10	0.39422	0.75545	1	908	3	0.44489	processed_pseudogene	0.762352	0.66615	Pseudogene
RP11-676M6.1	6	0.91073	0.94869	1	1380	1	-0.6519	processed_pseudogene	18.1663	27.155	Pseudogene
COX17P1	7	0.071441	0.26913	1	303	4	0.81507	processed_pseudogene	0.555726	0.728398	Pseudogene
RPS18P9	8	0.3294	0.67351	1	828	1	-0.17963	processed_pseudogene	2.87269	3.5816	Pseudogene	RPS18P9	processed_pseudogene	RP1-12G14.7	antisense	999		1
KRT8P45	8	0.39209	0.72415	1	905	2	0.47012	processed_pseudogene	5.03911	0.668843	Pseudogene
SCML2P2	6	0.63929	0.83501	1	1151	2	0.22978	processed_pseudogene	0.601007	0.196937	Pseudogene
TPI1P2	10	0.41572	0.76542	1	930	3	0.50623	processed_pseudogene	2.33214	0.0986056	Pseudogene	TPI1P2	processed_pseudogene	TNPO3	protein_coding		845	1
RP11-92K2.2	3	0.9386	0.96727	1	1405	0	-0.45938	processed_pseudogene	1.03358	0.56447	Pseudogene
RP3-375P9.2	5	0.97363	0.98899	1	1440	0	-0.20089	processed_pseudogene	3.31438	4.43109	Pseudogene
STIP1P3	10	0.98843	0.995	1	1461	0	0.10519	processed_pseudogene	0.336077	0.579606	Pseudogene
HNRNPKP4	7	0.93985	0.968	1	1406	1	-0.35105	processed_pseudogene	0.910853	0.857136	Pseudogene
AC009487.6	3	0.94422	0.97301	1	1410	0	-1.1668	processed_pseudogene	0.337276	0.828886	Pseudogene
RP3-340B19.2	6	0.10877	0.3557	1	402	3	0.49721	processed_pseudogene	1.2214	0.914805	Pseudogene
RPS15AP17	4	0.97099	0.9871	1	1437	0	-0.41405	processed_pseudogene	0.801883	0.191098	Pseudogene
RPS3AP47	6	0.49933	0.7574	1	1021	2	0.22878	processed_pseudogene	2.34393	2.48141	Pseudogene
HMGA1P3	7	0.98558	0.99479	1	1455	0	-0.35899	processed_pseudogene	0.25595	0.894604	Pseudogene
RP11-1094M14.1	8	0.2103	0.54869	1	644	1	-0.059859	processed_pseudogene	1.22933	1.34275	Pseudogene
PRELID1P1	5	0.60289	0.78866	1	1116	1	-0.070204	transcribed_processed_pseudogene	0.460524	1.53648	Pseudogene
BANF1P3	6	0.033129	0.12392	1	175	4	0.7167	processed_pseudogene	14.0183	12.6205	Pseudogene
TLK2P1	3	0.62483	0.71591	1	1137	1	0.0017461	processed_pseudogene	4.37554	1.48321	Pseudogene
HSP90AB3P	4	0.96731	0.98525	1	1435	0	-0.41359	processed_pseudogene	0.726776	1.43903	Pseudogene
EIF2S2P4	3	0.96677	0.98564	1	1434	0	-0.87504	processed_pseudogene	1.83358	4.20578	Pseudogene
TMSB10P1	10	0.67261	0.91159	1	1182	2	0.44834	processed_pseudogene	0.443366	2.90563	Pseudogene	TMSB10P1	processed_pseudogene	AGAP1	protein_coding		901	1
CD99P1	10	0.64474	0.90025	1	1157	2	0.34215	transcribed_unprocessed_pseudogene	0.661119	0.396654	Pseudogene	CD99P1	transcribed_unprocessed_pseudogene	LINC00102	lincRNA	995		1
PMS2P4	10	0.58942	0.87532	1	1106	2	0.40763	transcribed_unprocessed_pseudogene	3.36864	1.97638	Pseudogene	PMS2P4	transcribed_unprocessed_pseudogene	STAG3L4	transcribed_unprocessed_pseudogene	954	201	2
BMPR1APS1	4	0.96318	0.98426	1	1430	0	-0.38586	processed_pseudogene	0.86795	0.182022	Pseudogene
AC011385.1	4	0.96306	0.98426	1	1429	0	-0.83652	pseudogene	1.44242	0.945299	Pseudogene
HLA-DRB9	7	0.021499	0.09955	1	124	3	1.3391	unprocessed_pseudogene	1.10712	0.103651	Pseudogene
RP11-165N19.2	10	0.052544	0.22475	1	235	5	0.64174	processed_pseudogene	0.180302	0.866524	Pseudogene
RP11-109N23.6	10	0.93485	0.98289	1	1400	1	0.060184	processed_pseudogene	3.93046	0.490639	Pseudogene
HNRNPLP2	9	0.61193	0.87977	1	1127	1	0.02764	unprocessed_pseudogene	0.0909087	0.536199	Pseudogene
TAGLN2P1	7	0.47624	0.78171	1	998	1	-0.21169	processed_pseudogene	0.183566	0.641605	Pseudogene
AC144530.1	8	0.70735	0.89815	1	1207	2	0.1991	processed_pseudogene	0.320442	0.672013	Pseudogene
RP3-437C15.1	6	0.21595	0.49222	1	656	3	0.3364	processed_pseudogene	1.22933	1.6113	Pseudogene
UBE2SP2	4	0.95915	0.98214	1	1424	0	-0.29543	processed_pseudogene	1.31928	1.5851	Pseudogene
EMC3-AS1	10	0.12534	0.43946	1	445	5	0.53249	transcribed_unprocessed_pseudogene	3.63782	1.90517	Pseudogene	EMC3-AS1	transcribed_unprocessed_pseudogene	EMC3	protein_coding	920	54	2
RP11-421N8.1	6	0.9771	0.98978	1	1441	0	-0.36075	processed_pseudogene	2.55546	2.65167	Pseudogene
RP11-478C6.6	3	0.71539	0.78423	1	1213	1	-0.83172	processed_pseudogene	0.602123	0	Pseudogene
HNRNPUP1	8	0.87546	0.9565	1	1346	1	0.042835	processed_pseudogene	0.281722	0.8616	Pseudogene
AC092155.1	4	0.95415	0.97854	1	1419	0	-0.27402	processed_pseudogene	0.772724	0.578754	Pseudogene
RP11-40C6.2	6	0.29839	0.59101	1	789	3	0.40708	processed_pseudogene	5.93099	4.97526	Pseudogene
COX20P1	6	0.85089	0.92202	1	1324	1	-0.16852	processed_pseudogene	8.86486	0.196937	Pseudogene
SUZ12P1	10	0.57701	0.8722	1	1091	3	0.58708	transcribed_unprocessed_pseudogene	2.80068	2.73947	Pseudogene	SUZ12P1	transcribed_unprocessed_pseudogene	CRLF3	protein_coding		232	1
RPL13P12	9	0.58336	0.85866	1	1100	2	0.19642	processed_pseudogene	59.5148	16.3913	Pseudogene
HNRNPA1P48	4	0.87851	0.92352	1	1352	0	-0.6002	transcribed_processed_pseudogene	6.91085	6.00973	Pseudogene
LRRC37A6P	10	0.0046065	0.039786	1	40	5	0.62776	transcribed_processed_pseudogene	0.880158	0.580231	Pseudogene	LRRC37A6P	transcribed_processed_pseudogene	ARMC4P1	transcribed_unprocessed_pseudogene		692	1
HLA-L	10	0.82212	0.95567	1	1306	2	0.1226	transcribed_unprocessed_pseudogene	0.7432	0.54711	Pseudogene
USP24P1	8	0.21194	0.54869	1	646	2	0.60905	unprocessed_pseudogene	1.04422	0	Pseudogene
IFITM4P	9	0.25389	0.61552	1	730	3	0.56284	processed_pseudogene	0.0643937	0.844017	Pseudogene	IFITM4P	processed_pseudogene	Y_RNA	misc_RNA		776	1
CLUHP3	10	0.6228	0.88797	1	1135	3	0.48076	transcribed_unprocessed_pseudogene	5.86679	0.911456	Pseudogene	CLUHP3	transcribed_unprocessed_pseudogene	CTD-2358C21.3	lincRNA	999	124	2
CCT8P1	10	0.63029	0.89056	1	1139	2	0.50206	processed_pseudogene	2.84974	0.618568	Pseudogene
HMGA1P2	9	0.36842	0.72009	1	879	2	0.46837	processed_pseudogene	0.0959054	1.25705	Pseudogene
RP11-120B7.1	10	0.074103	0.32063	1	308	2	1.0004	processed_pseudogene	0.704764	0.461872	Pseudogene
AC012065.1	5	0.11646	0.33321	1	417	3	0.5628	processed_pseudogene	0.719838	0.943502	Pseudogene
XXbac-BPG248L24.10	10	0.24671	0.64372	1	714	5	0.26415	unprocessed_pseudogene	0.709386	0	Pseudogene
MGAT4EP	10	0.51665	0.84074	1	1034	2	0.51047	transcribed_unitary_pseudogene	0.673936	0	Pseudogene
DPY19L2P2	6	0.55433	0.79262	1	1066	2	0.25283	transcribed_unprocessed_pseudogene	0.0498204	1.74445	Pseudogene
AC073869.1	5	0.808	0.88297	1	1296	1	-0.60024	transcribed_processed_pseudogene	0.735928	0	Pseudogene
PTMAP5	4	0.94713	0.97517	1	1411	0	-0.49218	transcribed_processed_pseudogene	4.93657	3.189	Pseudogene
YWHAZP2	9	0.39409	0.74613	1	907	3	0.6824	processed_pseudogene	0.60934	0.860107	Pseudogene
VN1R81P	6	0.85202	0.92447	1	1326	1	0.081452	unprocessed_pseudogene	2.39918	2.95406	Pseudogene
GS1-184P14.2	6	0.93998	0.96186	1	1407	0	-0.26876	processed_pseudogene	1.00915	3.7036	Pseudogene
RPL36AP43	4	0.73454	0.81707	1	1228	1	-0.60142	processed_pseudogene	2.40205	0	Pseudogene
TCEB1P19	6	0.95441	0.97516	1	1420	0	-0.30384	processed_pseudogene	1.78601	1.11474	Pseudogene
RP11-556K13.1	5	0.23904	0.50525	1	694	2	0.32232	processed_pseudogene	45.0756	34.8405	Pseudogene
RP11-543B16.1	6	0.54417	0.78672	1	1060	2	0.18318	processed_pseudogene	0.783923	0.770624	Pseudogene
ZNF37BP	10	0.25287	0.64731	1	727	4	0.60037	transcribed_processed_pseudogene	1.93599	1.77444	Pseudogene
KRT8P12	10	0.21873	0.59522	1	661	3	0.30225	transcribed_processed_pseudogene	5.91997	1.7184	Pseudogene	KRT8P12	transcribed_processed_pseudogene	KPNA4	protein_coding	982	123	2
AP003068.18	4	0.67972	0.77983	1	1188	1	-0.83791	transcribed_processed_pseudogene	0.502989	0.473326	Pseudogene
TMEM14D	7	0.66641	0.86136	1	1176	1	-0.056896	processed_pseudogene	0.411336	1.887	Pseudogene
PPP1R14BP3	6	0.97948	0.99086	1	1446	0	-0.24033	processed_pseudogene	32.5163	75.9035	Pseudogene
RPS7P1	5	0.54996	0.76139	1	1063	1	-0.18245	processed_pseudogene	21.3396	15.406	Pseudogene
DGKZP1	4	0.93779	0.96538	1	1404	0	-0.53543	processed_pseudogene	0.562273	0.147396	Pseudogene
SNRPGP2	10	0.95113	0.98629	1	1414	1	0.12909	processed_pseudogene	1.662	0.990187	Pseudogene
FAM86DP	4	0.29744	0.53358	1	788	2	0.21768	transcribed_unprocessed_pseudogene	2.88801	4.12678	Pseudogene	FAM86DP	transcribed_unprocessed_pseudogene	RP11-803B1.8	lincRNA	969	237	2
MST1P2	7	0.2833	0.59248	1	771	3	0.46352	unprocessed_pseudogene	2.81027	0.182349	Pseudogene	MST1P2	unprocessed_pseudogene	CROCCP2	lincRNA	949	938	2
ANKRD20A5P	10	0.0096099	0.070114	1	63	6	0.80816	transcribed_unprocessed_pseudogene	1.78906	1.73869	Pseudogene
RP11-705C15.2	10	0.35649	0.7319	1	864	3	0.74094	transcribed_unprocessed_pseudogene	3.61703	1.62577	Pseudogene	RP11-705C15.2	transcribed_unprocessed_pseudogene	RP11-705C15.4	antisense	905	37	2
YWHAZP5	8	0.99416	0.99799	1	1470	0	-0.25703	processed_pseudogene	1.27701	1.91291	Pseudogene	YWHAZP5	processed_pseudogene	RP11-45P22.2	processed_pseudogene	999	456	2
RP11-570P14.1	4	0.5879	0.72154	1	1104	1	-0.26654	processed_pseudogene	1.05496	2.6398	Pseudogene
FABP5P7	4	0.89357	0.93606	1	1364	0	-0.69627	processed_pseudogene	1.08181	12.7615	Pseudogene
RP11-730G20.2	10	0.68251	0.91466	1	1192	3	0.32997	processed_pseudogene	5.5577	1.22821	Pseudogene
EIF4BP3	4	0.33529	0.57742	1	835	1	-0.65691	processed_pseudogene	0.93425	0.094195	Pseudogene
GUSBP1	5	0.7977	0.88297	1	1288	1	0.028677	transcribed_unprocessed_pseudogene	2.30665	0.725888	Pseudogene	GUSBP1	transcribed_unprocessed_pseudogene	RP11-374A4.1	lincRNA		457	1
PSMA6P1	6	0.89009	0.93533	1	1363	1	-0.2394	processed_pseudogene	0.254664	0.534067	Pseudogene
TXNP4	9	0.23988	0.60639	1	695	4	0.38501	processed_pseudogene	1.24143	0.581126	Pseudogene
AC008592.3	10	0.44119	0.79033	1	960	3	0.49248	processed_pseudogene	0.520103	0.486933	Pseudogene
MCTS2P	9	0.35289	0.7121	1	860	2	0.65093	processed_pseudogene	3.29953	6.94795	Pseudogene
AC073072.7	6	0.22615	0.50631	1	673	3	0.40454	processed_pseudogene	0.582874	0.763981	Pseudogene
AC007969.5	3	0.11599	0.24657	1	416	2	0.49412	processed_pseudogene	30.9631	36.7739	Pseudogene
MORF4L1P1	4	0.93051	0.95954	1	1394	0	-0.95564	processed_pseudogene	11.6787	6.44522	Pseudogene
RP11-267J23.4	3	0.31574	0.51681	1	814	1	-0.79927	processed_pseudogene	3.50328	1.10203	Pseudogene
CTD-2161E19.1	9	0.61258	0.87977	1	1129	1	0.025358	processed_pseudogene	2.44091	2.04758	Pseudogene
RPL35P1	6	0.33867	0.63703	1	846	1	-0.18965	processed_pseudogene	0.866221	1.13537	Pseudogene
RP11-592N21.1	6	0.78843	0.89419	1	1278	1	-0.0061119	processed_pseudogene	1.97092	2.87034	Pseudogene	RP11-592N21.1	processed_pseudogene	RP11-592N21.2	sense_intronic	999	611	2
MTND4P12	3	0.21854	0.41279	1	660	2	0.16851	processed_pseudogene	2.19117	6.78339	Pseudogene	MTND4P12	processed_pseudogene	MIR4461	miRNA	995	2	2
GOLGA2P5	10	0.018724	0.11681	1	115	4	0.65801	transcribed_unprocessed_pseudogene	1.58774	0.522783	Pseudogene
RPS18P12	5	0.28574	0.55501	1	775	1	0.075736	processed_pseudogene	1.34268	1.42465	Pseudogene
RP11-328L11.1	4	0.02741	0.10202	1	154	1	-0.38254	processed_pseudogene	0.409778	0.537102	Pseudogene
FER1L4	10	0.98748	0.99476	1	1460	1	0.10209	unitary_pseudogene	5.48894	0.706052	Pseudogene
KRT8P32	6	0.30889	0.60473	1	804	2	0.40096	processed_pseudogene	0.735928	0	Pseudogene
CTC-451P13.1	6	0.80843	0.90023	1	1297	1	0.09343	processed_pseudogene	3.96861	5.20171	Pseudogene
HCG4	10	0.30547	0.68823	1	801	2	0.59364	unprocessed_pseudogene	1.6698	0	Pseudogene	HCG4	unprocessed_pseudogene	HLA-V	transcribed_unprocessed_pseudogene	969	515	2
SEC63P1	5	0.41663	0.68532	1	931	1	-0.078964	processed_pseudogene	0.921252	1.035	Pseudogene
RP11-512F24.1	4	0.41923	0.65289	1	936	1	-0.5906	processed_pseudogene	0.556488	0.583518	Pseudogene
RP1-292B18.1	10	0.3652	0.73587	1	873	4	0.46452	processed_pseudogene	2.65869	1.32182	Pseudogene
RP11-587D21.1	5	0.94089	0.96881	1	1408	0	-0.41532	processed_pseudogene	4.36977	2.78636	Pseudogene
TLE1P1	4	0.129	0.32693	1	455	2	0.59699	processed_pseudogene	4.46676	4.81204	Pseudogene
RP11-425L10.1	6	0.96073	0.98143	1	1426	0	-0.17282	processed_pseudogene	18.1204	34.7397	Pseudogene
EEF1B2P6	5	0.93745	0.96699	1	1403	0	-0.031083	processed_pseudogene	2.60751	3.4177	Pseudogene
RPL24P8	10	0.26069	0.65502	1	740	2	0.31381	processed_pseudogene	1.1789	1.5452	Pseudogene
ROCK1P1	3	0.91526	0.95339	1	1383	0	-0.36052	transcribed_unprocessed_pseudogene	0.907272	0.736155	Pseudogene	ROCK1P1	transcribed_unprocessed_pseudogene	MIR8078	miRNA		27	1
RP1-241P17.4	5	0.67838	0.82123	1	1186	1	-0.25091	processed_pseudogene	0	0.513749	Pseudogene
PA2G4P4	7	0.56976	0.82708	1	1084	1	-0.047925	processed_pseudogene	0.650982	0.581762	Pseudogene
IPO5P1	10	0.29628	0.68257	1	786	4	0.3832	transcribed_processed_pseudogene	2.80419	2.01064	Pseudogene
RP11-764K9.2	7	0.45426	0.76448	1	974	3	0.5093	unprocessed_pseudogene	0.784521	0	Pseudogene
NDUFV2P1	8	0.31843	0.6649	1	817	2	0.34077	processed_pseudogene	4.81389	6.0802	Pseudogene
AC097533.1	3	0.91171	0.95114	1	1381	0	-0.59612	processed_pseudogene	0.54637	0	Pseudogene
SPCS2P4	8	0.017655	0.099025	1	109	2	0.43328	processed_pseudogene	39.2005	36.6436	Pseudogene
URAHP	10	0.4006	0.76041	1	919	2	0.50211	transcribed_unprocessed_pseudogene	1.76539	0	Pseudogene
HLA-U	10	0.52873	0.84742	1	1042	2	0.28771	unprocessed_pseudogene	0	0.762338	Pseudogene
SUGT1P	9	0.47341	0.80084	1	995	2	0.27878	unprocessed_pseudogene	1.57663	1.35118	Pseudogene
CDC20P1	10	0.023532	0.13954	1	131	7	0.65526	processed_pseudogene	1.06652	0.105502	Pseudogene
CTD-2026D20.3	5	0.47022	0.71221	1	992	2	0.29408	transcribed_unprocessed_pseudogene	1.59856	1.24253	Pseudogene
AC004453.8	4	0.76954	0.83568	1	1268	1	-0.3282	processed_pseudogene	10.1535	6.04927	Pseudogene
RP11-254B13.1	4	0.043124	0.14023	1	202	3	0.57052	processed_pseudogene	11.4466	10.9582	Pseudogene
RPS3AP25	6	0.82823	0.91114	1	1311	1	-0.0071369	processed_pseudogene	0.815653	0.450142	Pseudogene
CTD-3199J23.6	8	0.017456	0.09708	1	107	4	0.99022	transcribed_processed_pseudogene	2.08771	0.995051	Pseudogene
PLEKHM1P	3	0.4394	0.56432	1	956	1	-0.76135	transcribed_unprocessed_pseudogene	6.47589	1.57651	Pseudogene
RPL32P3	10	0.60299	0.88037	1	1117	3	0.26255	transcribed_unprocessed_pseudogene	5.24439	0.59308	Pseudogene
RP11-177C12.1	7	0.06425	0.25893	1	276	3	0.56464	processed_pseudogene	0.285507	1.12266	Pseudogene
MINOS1P3	10	0.75059	0.9409	1	1247	2	0.36662	processed_pseudogene	0	2.44474	Pseudogene
PHF2P2	10	0.46407	0.80963	1	986	3	0.18906	transcribed_unprocessed_pseudogene	1.74141	0.0127513	Pseudogene
RNF216P1	10	0.31977	0.70268	1	819	4	0.37904	transcribed_unprocessed_pseudogene	2.33083	2.72517	Pseudogene
MORF4	4	0.87607	0.92014	1	1347	0	4.6507e-05	processed_pseudogene	0.557298	0.171872	Pseudogene
ATF4P3	4	0.7647	0.83337	1	1263	1	-0.18008	processed_pseudogene	3.28588	1.89312	Pseudogene
RPS2P7	4	0.22415	0.44041	1	668	1	-0.094326	processed_pseudogene	1.88351	0.759615	Pseudogene
SETP14	7	0.42237	0.72424	1	940	2	0.44776	processed_pseudogene	1.11842	0.533063	Pseudogene
RAET1K	10	0.11553	0.42816	1	415	5	0.60302	transcribed_unprocessed_pseudogene	0.691255	0.453019	Pseudogene
NBPF25P	6	0.92876	0.95713	1	1391	1	-0.13421	transcribed_unprocessed_pseudogene	8.65046	5.60275	Pseudogene	NBPF25P	transcribed_unprocessed_pseudogene	GPR89A	protein_coding	982	131	2
RP1-159A19.3	10	0.84932	0.96067	1	1320	2	0.11554	processed_pseudogene	0.203348	0.533063	Pseudogene
RPS10L	10	0.055229	0.22946	1	245	2	1.088	processed_pseudogene	0.809049	0.0757451	Pseudogene
CTD-2287O16.1	4	0.40911	0.64457	1	926	1	-0.439	processed_pseudogene	53.8873	34.6491	Pseudogene	CTD-2287O16.1	processed_pseudogene	ARL14EPL	protein_coding		822	1
RP11-48B14.1	10	0.37799	0.74341	1	889	3	0.60194	processed_pseudogene	1.65277	0.886218	Pseudogene
RNPS1P1	5	0.13819	0.36932	1	482	3	0.40274	processed_pseudogene	1.04021	0.50231	Pseudogene
SNRPGP10	7	0.79266	0.92071	1	1283	1	-0.033234	processed_pseudogene	0.680386	0.445896	Pseudogene
CRHR1-IT1	10	0.47847	0.82603	1	1002	4	0.26486	transcribed_unprocessed_pseudogene	2.46601	1.65756	Pseudogene
RPL26P19	5	0.15898	0.38833	1	536	2	0.57207	processed_pseudogene	2.71964	3.56467	Pseudogene
TSPY26P	7	0.0041464	0.025561	1	38	4	1.1181	transcribed_processed_pseudogene	0.98359	0.0444554	Pseudogene
RP11-244J10.1	9	0.33459	0.69869	1	834	4	0.40044	processed_pseudogene	0.557636	0.365451	Pseudogene
FTH1P15	10	0.62279	0.88797	1	1134	3	0.46848	processed_pseudogene	0.538752	0.14123	Pseudogene
NPM1P6	6	0.071071	0.24577	1	299	4	0.39068	processed_pseudogene	0.743966	0.745685	Pseudogene
TRIM60P18	3	0.39154	0.54648	1	904	1	-0.49361	unprocessed_pseudogene	0.94724	0.941874	Pseudogene
HSPD1P11	8	0.30163	0.65314	1	794	3	0.6827	processed_pseudogene	3.82957	0.395726	Pseudogene
RRP7B	6	0.59387	0.80635	1	1110	1	-0.17016	transcribed_unprocessed_pseudogene	0.49964	0.557865	Pseudogene
DNAJC19P5	8	0.065519	0.26255	1	281	3	0.22408	processed_pseudogene	0.342346	1.00961	Pseudogene
AC024560.3	4	0.76561	0.83337	1	1265	1	-0.2276	transcribed_unprocessed_pseudogene	11.7606	5.53761	Pseudogene
LARP1P1	10	0.12012	0.43457	1	426	2	0.5721	processed_pseudogene	0.648347	0.242799	Pseudogene
RP11-454L9.2	7	0.85011	0.93395	1	1321	1	0.12122	processed_pseudogene	2.26954	0.743679	Pseudogene
ANXA2P2	9	0.068637	0.29818	1	289	3	0.64936	processed_pseudogene	4.58914	21.7344	Pseudogene
CTD-2561J22.2	4	0.65743	0.76119	1	1167	1	-0.1067	unprocessed_pseudogene	0.496245	0.802203	Pseudogene	CTD-2561J22.2	unprocessed_pseudogene	CTD-2561J22.1	processed_pseudogene		943	1
AC016292.3	3	0.72198	0.79015	1	1220	1	-0.5642	processed_pseudogene	5.77187	3.45841	Pseudogene
SMG1P1	7	0.31907	0.63112	1	818	2	0.50315	transcribed_unprocessed_pseudogene	12.7272	5.41164	Pseudogene	SMG1P1	transcribed_unprocessed_pseudogene	RRN3P3	transcribed_unprocessed_pseudogene	983	129	2
HIST1H1PS1	10	0.55653	0.86496	1	1068	3	0.32697	processed_pseudogene	0.525152	0	Pseudogene
CTD-3057O21.1	9	0.3534	0.7121	1	863	2	0.14178	processed_pseudogene	2.79779	0	Pseudogene
HLA-K	10	0.19576	0.55932	1	618	3	0.64969	unprocessed_pseudogene	0.0535551	6.52818	Pseudogene	HLA-K	unprocessed_pseudogene	HCG4B	unprocessed_pseudogene	991	513	2
RP11-572P18.1	5	0.68659	0.82295	1	1196	1	-0.21628	processed_pseudogene	323.462	189.296	Pseudogene
CIDECP	10	0.11786	0.43003	1	421	4	0.54183	transcribed_unprocessed_pseudogene	4.86162	4.67205	Pseudogene	CIDECP	transcribed_unprocessed_pseudogene	FANCD2	protein_coding	923	48	2
AC069213.1	10	0.72162	0.93165	1	1219	2	0.3385	unprocessed_pseudogene	2.19636	0	Pseudogene
FAM86JP	6	0.068298	0.23181	1	287	2	0.66041	transcribed_unprocessed_pseudogene	2.07826	0.457049	Pseudogene	FAM86JP	transcribed_unprocessed_pseudogene	RP11-379B18.5	processed_transcript	973	235	2
RP11-260A9.4	6	0.93426	0.95954	1	1399	0	0.093182	unprocessed_pseudogene	1.34109	0	Pseudogene
CTC-250I14.1	5	0.13756	0.36932	1	478	2	0.64743	processed_pseudogene	1.01945	0.314401	Pseudogene
RP11-452G18.2	8	0.60391	0.86297	1	1118	2	0.37262	processed_pseudogene	18.4649	0.220521	Pseudogene
FOXO3B	4	0.12722	0.32531	1	452	1	0.10364	processed_pseudogene	3.85293	1.27478	Pseudogene
SERBP1P1	5	0.65054	0.80408	1	1163	1	-0.15417	processed_pseudogene	0.609563	1.00922	Pseudogene
PRORSD1P	10	0.099711	0.38585	1	378	2	0.24711	unitary_pseudogene	1.32111	0.130686	Pseudogene
ABCA11P	10	0.12439	0.43837	1	443	3	0.84788	transcribed_processed_pseudogene	0.342753	0.61772	Pseudogene
RP11-3J10.7	7	0.60792	0.8447	1	1121	2	0.26578	processed_pseudogene	0.299395	0.784842	Pseudogene
AC006978.6	8	0.095464	0.34197	1	367	2	0.48431	processed_pseudogene	6.33396	2.38431	Pseudogene
POLRMTP1	10	0.67301	0.91269	1	1184	3	0.38336	processed_pseudogene	0.309394	0.531381	Pseudogene
RPL7AP6	6	0.57982	0.80231	1	1094	2	0.26109	processed_pseudogene	64.8024	40.0292	Pseudogene
VN1R108P	8	0.71773	0.90049	1	1215	2	0.15034	unprocessed_pseudogene	0.553941	0.0427093	Pseudogene
HIST1H3PS1	8	0.71505	0.90049	1	1212	1	0.012015	processed_pseudogene	1.51051	0.377114	Pseudogene
STAG3L4	10	0.70895	0.92689	1	1208	2	0.36057	transcribed_unprocessed_pseudogene	8.44486	7.84804	Pseudogene	STAG3L4	transcribed_unprocessed_pseudogene	PMS2P4	transcribed_unprocessed_pseudogene	963	201	2
HCG4P7	8	0.11072	0.37583	1	408	2	0.64375	unprocessed_pseudogene	0.610254	0.109073	Pseudogene	HCG4P7	unprocessed_pseudogene	HLA-H	unprocessed_pseudogene	985	515	2
HNRNPA1P41	5	0.34325	0.60263	1	851	2	0.29444	processed_pseudogene	0.755632	0.536476	Pseudogene
AC005795.1	9	0.32732	0.69019	1	825	3	0.6195	processed_pseudogene	0.550822	0.649773	Pseudogene
MTMR9LP	10	0.71325	0.92689	1	1211	3	0.14366	transcribed_unprocessed_pseudogene	1.04415	0.513218	Pseudogene
RP11-734J24.1	4	0.91233	0.95063	1	1382	0	-0.39221	processed_pseudogene	0.568179	0	Pseudogene
SRP9P1	4	0.93337	0.9635	1	1397	0	-0.27399	processed_pseudogene	73.5633	74.4423	Pseudogene
HMGN2P3	9	0.054257	0.25989	1	242	5	0.54426	processed_pseudogene	49.493	54.2365	Pseudogene
RP11-507E23.1	9	0.5607	0.84388	1	1076	3	0.19663	processed_pseudogene	4.06462	1.53679	Pseudogene
CTC-575D19.1	5	0.053978	0.19978	1	241	1	-0.19719	processed_pseudogene	133.182	4.62904	Pseudogene
RP11-767N6.2	7	0.23422	0.55514	1	686	2	0.72512	processed_pseudogene	0.590965	0.82015	Pseudogene
AP000936.1	4	0.038866	0.13294	1	192	2	0.3602	processed_pseudogene	6.04365	4.15879	Pseudogene
RP11-64B16.2	5	0.82766	0.89159	1	1310	1	-0.17835	processed_pseudogene	2.54721	0.589175	Pseudogene
DSTNP2	10	0.14159	0.47478	1	490	5	0.89184	transcribed_unprocessed_pseudogene	1.82011	3.12486	Pseudogene
EIF3FP3	6	0.032044	0.11879	1	171	3	0.27211	processed_pseudogene	18.212	9.43393	Pseudogene
UBE2Q2P1	10	0.21403	0.58061	1	650	3	0.64374	transcribed_unprocessed_pseudogene	1.0043	0.433623	Pseudogene	UBE2Q2P1	transcribed_unprocessed_pseudogene	LINC00933	transcribed_unprocessed_pseudogene	961	50	2
RP1-95L4.4	7	0.083503	0.29686	1	332	3	0.84908	processed_pseudogene	0.626049	0.557989	Pseudogene
MTND2P28	5	0.47523	0.71463	1	997	2	0.27723	unprocessed_pseudogene	127.348	57.1473	Pseudogene	MTND2P28	unprocessed_pseudogene	RP5-857K21.5	lincRNA	982	629	2
RP11-255B23.1	8	0.48467	0.78876	1	1009	2	0.31556	processed_pseudogene	0.221943	0.748038	Pseudogene
MRPS31P4	10	0.92112	0.98159	1	1388	1	0.058642	transcribed_unprocessed_pseudogene	1.78218	0.942567	Pseudogene
PDIA3P1	8	0.29603	0.6492	1	785	1	0.10459	processed_pseudogene	12.7679	2.63804	Pseudogene
PMS2P3	10	0.88531	0.96931	1	1358	2	0.18786	transcribed_unprocessed_pseudogene	5.02119	3.37772	Pseudogene
ZNF137P	7	0.86343	0.93977	1	1335	1	-0.055519	transcribed_unprocessed_pseudogene	1.91637	1.18981	Pseudogene
CYCSP55	6	0.53927	0.78478	1	1055	2	0.23368	processed_pseudogene	0.408231	0.936381	Pseudogene
RP11-651P23.4	5	0.36767	0.62473	1	876	2	0.29488	processed_pseudogene	30.2376	16.504	Pseudogene
FAM21EP	6	0.58038	0.80231	1	1097	1	-0.0094471	transcribed_unprocessed_pseudogene	0.500469	0.446061	Pseudogene	FAM21EP	transcribed_unprocessed_pseudogene	FAM21A	protein_coding	985	84	2
HIST2H2BC	4	0.69994	0.79376	1	1203	1	-0.40197	processed_pseudogene	20.4993	1.58052	Pseudogene	HIST2H2BC	processed_pseudogene	HIST2H2AA4	protein_coding		288	1
DFFBP1	4	0.91579	0.95182	1	1384	0	-0.45276	processed_pseudogene	0.553074	0.144984	Pseudogene	DFFBP1	processed_pseudogene	GVQW1	protein_coding		336	1
RP11-297L17.6	7	0.6239	0.85072	1	1136	1	0.064706	processed_pseudogene	0.143604	0.56467	Pseudogene
RPL23AP81	4	0.87324	0.91487	1	1344	0	-0.43874	transcribed_processed_pseudogene	0.810781	0.0759073	Pseudogene	RPL23AP81	transcribed_processed_pseudogene	RP3-511B24.5	transcribed_processed_pseudogene		246	1
CTD-2331H12.5	6	0.74431	0.88208	1	1240	1	-0.065209	processed_pseudogene	0	0.687657	Pseudogene
ZNF767P	10	0.28476	0.67657	1	773	2	0.661	transcribed_unprocessed_pseudogene	5.01836	1.80908	Pseudogene
RPL12L3	5	0.8544	0.90356	1	1329	1	-0.12288	processed_pseudogene	0.787728	0.229441	Pseudogene
RP5-827C21.1	4	0.93555	0.96446	1	1401	0	-0.52914	processed_pseudogene	0.842773	0.702949	Pseudogene	RP5-827C21.1	processed_pseudogene	RP5-827C21.2	antisense	965	134	2
STAG3L5P	9	0.24524	0.60932	1	711	4	0.43338	transcribed_unprocessed_pseudogene	7.63211	1.54417	Pseudogene
FNBP1P1	10	0.90136	0.97622	1	1370	2	0.126	processed_pseudogene	2.14976	0.509007	Pseudogene
ZNRF2P2	4	0.88886	0.93154	1	1362	0	-0.40339	transcribed_processed_pseudogene	0.954541	1.79329	Pseudogene	ZNRF2P2	transcribed_processed_pseudogene	DPY19L2P3	transcribed_unprocessed_pseudogene	979	15	2
HSPA8P15	6	0.16204	0.43638	1	546	3	0.46614	processed_pseudogene	0.964674	0.135473	Pseudogene
HNRNPCP2	3	0.67027	0.74268	1	1181	1	-0.65731	processed_pseudogene	8.62875	6.41453	Pseudogene
Z97634.3	10	0.012236	0.082422	1	76	7	0.64602	transcribed_processed_pseudogene	1.7242	0.129139	Pseudogene	Z97634.3	transcribed_processed_pseudogene	TMEM8A	protein_coding	939	114	2
AC027612.1	5	0.89569	0.93102	1	1365	0	-0.0067093	processed_pseudogene	0.414806	0.706799	Pseudogene
STAG3L2	3	0.28619	0.50514	1	776	1	-1.0909	transcribed_unprocessed_pseudogene	8.77555	4.01587	Pseudogene
FAM86B3P	10	0.13076	0.44875	1	460	5	0.81778	transcribed_unprocessed_pseudogene	1.21037	0.340594	Pseudogene	FAM86B3P	transcribed_unprocessed_pseudogene	ALG1L13P	transcribed_unprocessed_pseudogene		135	1
SNRPEP4	4	0.80562	0.86358	1	1294	1	-0.45953	processed_pseudogene	14.0162	8.53874	Pseudogene
RP11-435F17.3	7	0.28022	0.59248	1	769	3	0.41424	processed_pseudogene	1.11024	1.22237	Pseudogene
RPS10P3	5	0.17324	0.41041	1	570	2	0.54376	processed_pseudogene	1.42344	1.76753	Pseudogene
RP11-488L18.6	10	0.73569	0.93768	1	1230	3	0.19672	processed_pseudogene	0.50084	0	Pseudogene
RPS26P47	5	0.74685	0.84523	1	1244	1	-0.22211	processed_pseudogene	1.94921	0.958073	Pseudogene
CFL1P5	10	0.041584	0.20041	1	199	3	0.62304	processed_pseudogene	1.88563	0.211845	Pseudogene
RP11-274B21.4	3	0.83077	0.89139	1	1312	0	-0.34038	processed_pseudogene	19.2964	9.75835	Pseudogene
HTATSF1P2	10	0.24948	0.64514	1	719	4	0.53311	processed_pseudogene	4.24325	13.3705	Pseudogene
RP4-756H11.5	5	0.51314	0.73847	1	1033	1	-0.20267	processed_pseudogene	9.07951	11.5208	Pseudogene
DPY19L1P1	10	0.090328	0.37167	1	354	6	0.65531	unprocessed_pseudogene	2.70329	0.893938	Pseudogene
RHOT1P1	5	0.44471	0.69757	1	964	1	-0.17874	processed_pseudogene	2.72154	1.78358	Pseudogene
RP11-87H9.2	8	0.31383	0.66189	1	810	4	0.28901	transcribed_unprocessed_pseudogene	5.46804	7.27243	Pseudogene
AMZ2P1	10	0.33685	0.71427	1	840	4	0.33992	transcribed_unprocessed_pseudogene	5.09504	0.854062	Pseudogene
RP11-9L18.2	4	0.8579	0.90159	1	1330	0	-0.22185	processed_pseudogene	0.760246	0.424028	Pseudogene
RPL13AP20	7	0.41785	0.7189	1	934	2	0.42976	processed_pseudogene	2.6515	7.87749	Pseudogene
NPM1P27	3	0.20291	0.38967	1	625	1	-0.29498	processed_pseudogene	51.9125	70.4216	Pseudogene
CHCHD2P6	6	0.26364	0.5396	1	744	3	0.23626	processed_pseudogene	0.728144	0.545365	Pseudogene	CHCHD2P6	processed_pseudogene	RP4-680D5.2	antisense	988	970	2
RP4-730K3.3	3	0.73226	0.79313	1	1226	1	-0.80737	transcribed_processed_pseudogene	1.98863	1.13739	Pseudogene
AC016734.2	5	0.85059	0.90184	1	1323	1	-0.15518	processed_pseudogene	5.40907	22.7077	Pseudogene
AC068134.10	10	0.37744	0.74341	1	888	3	0.39692	processed_pseudogene	0.789394	0.224928	Pseudogene
UBBP1	9	0.012394	0.086766	1	79	4	1.1271	processed_pseudogene	0.308737	0.566532	Pseudogene
MSTO2P	8	0.65424	0.88376	1	1165	2	0.37587	unprocessed_pseudogene	8.28263	3.65565	Pseudogene
METTL15P1	6	0.53018	0.78075	1	1044	1	-0.07959	processed_pseudogene	1.78714	2.49859	Pseudogene
AL845472.1	4	0.8146	0.87056	1	1302	1	-0.36279	pseudogene	4.64656	0.507525	Pseudogene
RPL29P11	7	0.38891	0.68764	1	899	2	0.54171	processed_pseudogene	2.08041	0.908941	Pseudogene
RP11-296A18.5	6	0.59836	0.81014	1	1112	1	0.026518	processed_pseudogene	0.965905	0.189904	Pseudogene
EIF4HP1	6	0.45001	0.723	1	969	2	0.34068	processed_pseudogene	10.166	15.5874	Pseudogene
RPL37P6	9	0.15096	0.47326	1	516	5	0.54922	transcribed_processed_pseudogene	0.57851	0.568696	Pseudogene
OR10Y1P	10	0.37689	0.74341	1	887	4	0.2761	unprocessed_pseudogene	0	0.691504	Pseudogene
TDH	10	0.040776	0.19529	1	196	5	0.69852	unitary_pseudogene	0.795451	0	Pseudogene	TDH	unitary_pseudogene	AF131216.5	antisense	958	142	2
GS1-44D20.1	6	0.2359	0.52565	1	690	1	0.0090816	processed_pseudogene	1.48601	2.1425	Pseudogene
FTH1P16	7	0.4854	0.78515	1	1011	2	0.38741	processed_pseudogene	6.13273	2.89377	Pseudogene
AC011242.6	8	0.39755	0.72728	1	912	3	0.25092	processed_pseudogene	1.83553	1.16533	Pseudogene
RP11-380M21.2	5	0.73936	0.84179	1	1233	1	-0.077294	processed_pseudogene	8.48481	1.39015	Pseudogene
RP11-554D14.2	7	0.40303	0.70423	1	924	3	0.2835	processed_pseudogene	2.23652	0	Pseudogene
RP11-443P15.2	10	0.04642	0.20721	1	214	3	0.76055	transcribed_unprocessed_pseudogene	0.0533439	0.685202	Pseudogene
RP11-262H14.5	5	0.18622	0.42289	1	602	2	0.39505	processed_pseudogene	1.61626	0	Pseudogene
RPL7P23	3	0.16576	0.33326	1	554	1	-0.73055	processed_pseudogene	4.50756	2.25071	Pseudogene
NACA3P	7	0.19756	0.52008	1	621	3	0.49185	processed_pseudogene	2.65398	0.607377	Pseudogene
FCGR2C	3	0.64147	0.72781	1	1154	1	-0.3116	polymorphic_pseudogene	0.588279	0.0608736	Pseudogene
RPS21P4	9	0.059188	0.27789	1	260	3	0.37368	processed_pseudogene	0.441557	1.01282	Pseudogene
RHOQP1	6	0.38741	0.69027	1	895	2	0.23107	processed_pseudogene	3.00504	2.77502	Pseudogene	RHOQP1	processed_pseudogene	RPS29	protein_coding		829	1
RP11-308D16.2	10	0.50161	0.83248	1	1025	3	0.47028	transcribed_unprocessed_pseudogene	0.644567	0.243037	Pseudogene
AK4P1	4	0.32134	0.55731	1	822	1	0.061922	processed_pseudogene	2.70453	1.41795	Pseudogene
NUDT16P1	10	0.055415	0.22946	1	248	5	0.44583	unitary_pseudogene	0	3.25894	Pseudogene	NUDT16P1	unitary_pseudogene	RP11-933H2.4	processed_transcript		286	1
RBBP4P1	5	0.080569	0.26481	1	325	1	-0.1068	processed_pseudogene	1.96184	1.24897	Pseudogene
ZNF826P	10	0.2557	0.64731	1	731	4	0.57964	transcribed_unprocessed_pseudogene	0	2.99927	Pseudogene
ANP32BP1	7	0.042956	0.1891	1	201	2	0.25323	transcribed_processed_pseudogene	0.721209	0.409629	Pseudogene
HMGN2P4	7	0.76293	0.9123	1	1260	2	0.1282	processed_pseudogene	2.15855	1.83068	Pseudogene
PPIAP29	7	0.97963	0.99151	1	1447	0	-0.083313	processed_pseudogene	2.32767	3.19619	Pseudogene
P2RX6P	7	0.29687	0.61867	1	787	3	0.52832	transcribed_unprocessed_pseudogene	0	0.513749	Pseudogene	P2RX6P	transcribed_unprocessed_pseudogene	LRRC74B	protein_coding	972	942	2
ZNF252P	10	0.64772	0.90263	1	1161	3	0.30104	unitary_pseudogene	5.22567	3.59382	Pseudogene	ZNF252P	unitary_pseudogene	ZNF252P-AS1	antisense	960	38	2
GCSHP5	7	0.20196	0.52574	1	623	3	0.5211	processed_pseudogene	0.540907	0.354487	Pseudogene
RPL26P30	6	0.9297	0.95713	1	1393	1	-0.081188	transcribed_processed_pseudogene	3.04484	2.3476	Pseudogene
CH17-431G21.1	4	0.04407	0.14137	1	206	1	-0.31165	unprocessed_pseudogene	66.9537	86.0279	Pseudogene
HNRNPA1P12	4	0.42833	0.6642	1	945	1	-0.031758	processed_pseudogene	0.612059	0.300838	Pseudogene
RP11-529H20.3	7	0.13829	0.41831	1	483	3	0.61563	processed_pseudogene	0.548216	0.359277	Pseudogene
C2orf27A	4	0.33603	0.57742	1	837	1	-0.32179	transcribed_unprocessed_pseudogene	5.33051	3.65274	Pseudogene
TMSB4XP4	4	0.66813	0.76818	1	1177	1	-0.23885	processed_pseudogene	1.92098	4.04181	Pseudogene
NPIPP1	4	0.42036	0.65289	1	938	2	0.1647	transcribed_unprocessed_pseudogene	9.49223	3.85097	Pseudogene
RP11-756P10.3	4	0.53814	0.69822	1	1053	1	-0.26837	processed_pseudogene	0.668536	2.46946	Pseudogene
RP5-857K21.6	5	0.72066	0.83835	1	1217	1	0.056459	unprocessed_pseudogene	77.0167	61.9135	Pseudogene
TPM3P9	10	0.13152	0.44875	1	464	5	0.58157	transcribed_processed_pseudogene	4.11109	4.31716	Pseudogene
RP11-266L9.4	10	0.038451	0.19121	1	189	6	0.83947	transcribed_unprocessed_pseudogene	1.80973	0.362394	Pseudogene
RP11-345K20.2	8	0.47844	0.78212	1	1001	2	0.4614	processed_pseudogene	2.26522	2.5192	Pseudogene
WBP1LP2	10	0.73669	0.93768	1	1232	2	0.31497	processed_pseudogene	0.291123	1.25921	Pseudogene
RP11-3K24.1	7	0.14452	0.42423	1	499	2	0.78497	processed_pseudogene	0.525882	0	Pseudogene
NAP1L4P1	10	0.38777	0.75369	1	896	3	0.6202	processed_pseudogene	0.751933	3.24284	Pseudogene
RP4-800G7.1	3	0.67279	0.74268	1	1183	1	-0.3409	processed_pseudogene	4.07826	3.37607	Pseudogene
RP11-203F10.6	4	0.35315	0.59228	1	862	1	-0.14925	processed_pseudogene	0.827918	0.361721	Pseudogene
RP3-417G15.1	7	0.34913	0.66156	1	856	3	0.29874	processed_pseudogene	0.275973	0.602869	Pseudogene
RP11-848P1.7	9	0.86145	0.96024	1	1334	2	0.22744	processed_pseudogene	0.50084	0.656457	Pseudogene	RP11-848P1.7	processed_pseudogene	RP11-848P1.9	transcribed_unprocessed_pseudogene	900	177	2
EIF3EP1	7	0.58543	0.83118	1	1102	2	0.32716	processed_pseudogene	0.590694	0.608324	Pseudogene
RP11-788M5.3	5	0.17276	0.41041	1	569	1	0.052315	transcribed_processed_pseudogene	1.01996	0	Pseudogene
EEF1B2P3	5	0.12698	0.36097	1	449	3	0.68565	processed_pseudogene	14.6687	22.9515	Pseudogene
CTD-2583A14.11	8	0.51823	0.81095	1	1035	2	0.2363	transcribed_processed_pseudogene	2.59579	2.89659	Pseudogene	CTD-2583A14.11	transcribed_processed_pseudogene	CTD-2583A14.8	sense_intronic	999	201	2
NTAN1P2	10	0.086947	0.36264	1	344	5	0.85307	processed_pseudogene	0.631058	0.354487	Pseudogene
RPL21P119	4	0.70896	0.79844	1	1209	1	-0.3006	processed_pseudogene	2.6602	2.03394	Pseudogene
ALOX12P2	10	0.53848	0.85193	1	1054	3	0.36145	transcribed_unprocessed_pseudogene	2.41844	0	Pseudogene
MTND5P11	4	0.43944	0.66958	1	957	2	0.13645	processed_pseudogene	1.88503	0.230322	Pseudogene
AC068522.4	5	0.52524	0.7487	1	1040	2	0.23054	processed_pseudogene	0.50395	1.10089	Pseudogene
RHOT1P2	7	0.080837	0.29686	1	327	3	0.77328	processed_pseudogene	1.54206	0	Pseudogene
BAK1P1	4	0.59254	0.72618	1	1108	1	-0.2382	processed_pseudogene	1.08491	2.64088	Pseudogene
RP11-673C5.1	5	0.041323	0.15182	1	198	4	0.30649	processed_pseudogene	44.3299	32.1171	Pseudogene
ST13P6	9	0.26252	0.62481	1	743	4	0.73259	processed_pseudogene	0.400342	0.524734	Pseudogene
RP11-472I20.1	5	0.53508	0.75601	1	1047	2	0.18743	processed_pseudogene	0.734565	0.525166	Pseudogene
AC000089.3	4	0.18513	0.3932	1	597	2	0.40591	processed_pseudogene	1.20954	0.57073	Pseudogene
AC009299.5	3	0.77911	0.82967	1	1273	0	-0.58257	processed_pseudogene	0	1.17186	Pseudogene
RP11-61N20.3	3	0.63547	0.72186	1	1148	1	-0.3281	processed_pseudogene	0.69347	1.36341	Pseudogene
RPL3P2	4	0.54914	0.70287	1	1062	1	-0.20199	processed_pseudogene	0.637611	0.417863	Pseudogene
FTLP3	9	0.60759	0.87896	1	1120	3	0.48948	processed_pseudogene	0.575433	1.97985	Pseudogene
RP11-504P24.3	6	0.38574	0.68871	1	893	1	-0.057079	transcribed_unprocessed_pseudogene	1.55518	1.41717	Pseudogene
HMGN1P8	10	0.24969	0.64514	1	721	4	0.47676	processed_pseudogene	0.657352	0	Pseudogene
RP11-36C20.1	6	0.44123	0.71642	1	961	1	0.081348	processed_pseudogene	0.718472	0.739916	Pseudogene
RP11-305B6.1	6	0.35794	0.66164	1	866	2	0.44352	processed_pseudogene	1.34641	1.22766	Pseudogene
LRRC37BP1	3	0.2908	0.50514	1	780	1	0.068924	transcribed_unprocessed_pseudogene	1.3421	6.91205	Pseudogene
FTH1P2	4	0.70279	0.7961	1	1205	1	-0.24087	processed_pseudogene	29.6923	21.8726	Pseudogene
RPL7P1	3	0.14007	0.27875	1	486	1	-0.14945	processed_pseudogene	25.0097	14.1032	Pseudogene
PDCL3P4	6	0.090656	0.29571	1	356	3	0.574	processed_pseudogene	1.32057	0.761593	Pseudogene
RP11-43F13.1	5	0.91934	0.94767	1	1386	0	0.023513	transcribed_unprocessed_pseudogene	9.99008	1.40044	Pseudogene
TPSP2	10	0.00053586	0.0066947	0.86689	10	5	1.7813	unprocessed_pseudogene	0.759952	0	Pseudogene
RPS26P6	6	0.16445	0.43855	1	551	2	0.13033	processed_pseudogene	1.5909	0	Pseudogene
ZNF322P1	3	0.75005	0.80485	1	1246	0	0.00082883	processed_pseudogene	0.540907	0.708974	Pseudogene
PIPSL	10	0.10585	0.40163	1	395	6	0.78773	transcribed_processed_pseudogene	0.74804	0.649041	Pseudogene
EIF4BP6	8	0.34856	0.68668	1	855	2	0.29068	processed_pseudogene	7.46671	1.4883	Pseudogene
SCAND2P	10	0.53297	0.85075	1	1046	3	0.25731	transcribed_unprocessed_pseudogene	1.34063	0.232212	Pseudogene	SCAND2P	transcribed_unprocessed_pseudogene	RP11-182J1.1	antisense		242	1
TECRP1	6	0.053702	0.21228	1	239	3	0.66141	processed_pseudogene	19.4726	38.2846	Pseudogene
HERC2P2	10	0.22582	0.6057	1	671	5	0.71816	transcribed_unprocessed_pseudogene	17.1901	14.5349	Pseudogene
LRRFIP1P1	6	0.85876	0.92568	1	1331	1	-0.059151	processed_pseudogene	4.00005	0.634956	Pseudogene
AC093838.4	7	0.66126	0.86136	1	1171	2	0.20999	transcribed_processed_pseudogene	14.1302	3.54212	Pseudogene	AC093838.4	transcribed_processed_pseudogene	MZT2A	protein_coding	970	69	2
RPS7P4	10	0.12236	0.43733	1	435	4	0.87103	processed_pseudogene	0.536614	0.492343	Pseudogene
ZNF876P	10	0.089099	0.37085	1	350	4	1.0195	transcribed_unprocessed_pseudogene	0.547805	0.146262	Pseudogene
SUMO2P17	10	0.50809	0.83452	1	1027	3	0.58033	transcribed_processed_pseudogene	2.22094	0.187808	Pseudogene	SUMO2P17	transcribed_processed_pseudogene	UBE2Z	protein_coding	942	266	2
RPL5P23	7	0.11307	0.3634	1	411	3	0.6483	processed_pseudogene	0.425138	0.728692	Pseudogene
RPL17P50	4	0.66872	0.76818	1	1178	1	-0.18733	processed_pseudogene	0.47974	4.00861	Pseudogene
TOMM20P4	4	0.87947	0.92352	1	1354	0	-0.1702	processed_pseudogene	0.599106	0.560897	Pseudogene
RP11-20O24.4	5	0.16607	0.39259	1	555	2	0.52227	processed_pseudogene	8.94882	11.208	Pseudogene
SUMO1P3	6	0.011028	0.056068	1	70	4	1.1451	processed_pseudogene	4.89952	5.39437	Pseudogene
VDAC1P1	8	0.5435	0.83242	1	1058	1	-0.047415	processed_pseudogene	0.986729	2.11634	Pseudogene
CENPBD1P1	10	0.048642	0.21157	1	225	4	1.0018	transcribed_processed_pseudogene	5.65908	8.27104	Pseudogene	CENPBD1P1	transcribed_processed_pseudogene	MZF1	protein_coding		71	1
HMGB1P31	5	0.1684	0.40083	1	560	2	0.48854	processed_pseudogene	0.510289	0.167211	Pseudogene
PTENP1	10	0.022918	0.13393	1	129	6	0.95175	transcribed_processed_pseudogene	0.428185	0.678694	Pseudogene	PTENP1	transcribed_processed_pseudogene	PTENP1-AS	antisense	980	230	2
RBM8B	4	0.38516	0.6196	1	892	2	0.23144	processed_pseudogene	4.95067	2.52347	Pseudogene
HMGN2P46	10	0.013873	0.090536	1	83	4	1.0089	transcribed_processed_pseudogene	0.12679	0.588042	Pseudogene	HMGN2P46	transcribed_processed_pseudogene	SLC30A4	protein_coding		399	1
RP11-270C12.3	8	0.4296	0.74646	1	947	2	0.37166	processed_pseudogene	0.700656	0.91836	Pseudogene
SNRPGP15	5	0.35944	0.61608	1	867	1	0.085372	processed_pseudogene	0.342346	1.12179	Pseudogene
RP11-175B9.3	3	0.29422	0.50791	1	783	2	0.15724	processed_pseudogene	76.4645	33.8374	Pseudogene
LRRC37A15P	8	0.018976	0.10281	1	117	2	0.61968	processed_pseudogene	1.06462	0.214678	Pseudogene
PARPG1	4	0.56175	0.70756	1	1079	1	0.03372	transcribed_unprocessed_pseudogene	3.37331	1.56807	Pseudogene	PARPG1	transcribed_unprocessed_pseudogene	TIMM23	protein_coding	978	294	2
UBE2Q2P2	6	0.057972	0.21392	1	255	3	0.632	transcribed_unprocessed_pseudogene	7.05617	0.576402	Pseudogene
CYP4F23P	10	0.025018	0.14585	1	137	5	1.3327	transcribed_unprocessed_pseudogene	1.52661	0	Pseudogene
EEF1A1P12	5	0.17708	0.41285	1	578	2	0.25234	processed_pseudogene	2.167	3.65184	Pseudogene
SMG1P2	4	0.47887	0.67722	1	1003	1	-0.0397	unprocessed_pseudogene	9.19541	2.30417	Pseudogene
CTC-398G3.1	9	0.93316	0.97776	1	1396	1	-0.020453	processed_pseudogene	1.32425	0.0667584	Pseudogene
RP11-464D20.2	3	0.68658	0.75455	1	1195	1	-0.3737	processed_pseudogene	1.90776	2.79471	Pseudogene
HAUS6P3	4	0.30146	0.54169	1	793	2	0.21811	processed_pseudogene	0.0935825	1.71724	Pseudogene
AKR1C7P	9	0.21761	0.59029	1	658	4	0.47776	transcribed_unprocessed_pseudogene	0.0615366	0.52427	Pseudogene
RP11-64K7.1	6	0.46945	0.74397	1	989	1	-0.1583	processed_pseudogene	0.526174	0.882769	Pseudogene
RPS20P14	7	0.48761	0.78754	1	1014	1	0.050725	processed_pseudogene	1.69033	0.390978	Pseudogene
FKBP9P1	4	0.88809	0.93	1	1361	0	-0.1048	transcribed_unprocessed_pseudogene	1.09872	2.7325	Pseudogene
RP11-793I11.1	10	0.4746	0.82379	1	996	3	0.53281	processed_pseudogene	0.379584	2.86077	Pseudogene
HNRNPA3P12	8	0.48136	0.78573	1	1007	3	0.3734	processed_pseudogene	0.71534	0.649112	Pseudogene
PRR13P5	5	0.55848	0.76875	1	1071	2	0.12369	processed_pseudogene	17.3463	5.86737	Pseudogene
HNRNPA1P8	4	0.83934	0.88223	1	1315	0	-0.16515	processed_pseudogene	0.690152	0.339222	Pseudogene
RPSAP56	5	0.79594	0.88125	1	1286	1	-0.052494	processed_pseudogene	0.801656	0.663626	Pseudogene
HMGA1P8	8	0.37206	0.70876	1	881	2	0.70806	processed_pseudogene	2.73185	0.596779	Pseudogene
RPL23AP82	6	0.68753	0.86162	1	1197	2	0.12189	transcribed_unprocessed_pseudogene	1.82665	8.61203	Pseudogene	RPL23AP82	transcribed_unprocessed_pseudogene	RABL2B	protein_coding	973	31	2
CYCSP24	7	0.76086	0.91055	1	1259	1	0.1243	processed_pseudogene	0.293971	1.28437	Pseudogene
AC004967.7	10	0.81006	0.95454	1	1299	2	0.15442	unprocessed_pseudogene	7.35742	5.89324	Pseudogene
RP11-278C7.1	7	0.13136	0.40553	1	463	3	0.70193	processed_pseudogene	0.572388	0.225071	Pseudogene
RP11-397A15.4	6	0.1851	0.46282	1	596	3	0.54083	unprocessed_pseudogene	1.08181	0	Pseudogene
EEF1DP1	4	0.82096	0.87757	1	1305	1	0.004444	processed_pseudogene	1.05195	0.444777	Pseudogene
RP11-269G24.7	10	0.69599	0.92203	1	1200	3	0.38718	unprocessed_pseudogene	0.932598	0.763981	Pseudogene
RPL7P21	6	0.29576	0.58267	1	784	2	0.54821	processed_pseudogene	0.232149	1.21712	Pseudogene
RP5-1056L3.3	7	0.12432	0.38263	1	442	2	0.63402	processed_pseudogene	1.01104	0.662593	Pseudogene
RP11-492M23.2	4	0.61204	0.74017	1	1128	1	-0.13713	processed_pseudogene	1.07643	1.05817	Pseudogene
NKAPP1	10	0.49966	0.83137	1	1022	4	0.2316	transcribed_processed_pseudogene	0.477923	0.503374	Pseudogene
RP11-686D22.7	10	0.088258	0.36502	1	347	4	0.71031	transcribed_processed_pseudogene	0	2.54417	Pseudogene
BNIP3P1	6	0.21552	0.49222	1	653	3	0.63999	transcribed_processed_pseudogene	0.204308	1.67369	Pseudogene
RP11-796G6.1	6	0.24397	0.52819	1	704	3	0.32157	processed_pseudogene	1.12022	1.36341	Pseudogene
AC005255.3	6	0.86438	0.92688	1	1337	1	0.09042	processed_pseudogene	1.20738	1.89904	Pseudogene
AC004383.3	5	0.017479	0.068518	1	108	4	0.90291	processed_pseudogene	0.74866	0.24532	Pseudogene
DPY19L2P1	7	0.16424	0.46578	1	548	1	-0.029506	transcribed_unprocessed_pseudogene	0.639849	0	Pseudogene
AL390877.1	3	0.15636	0.31808	1	529	1	-0.046298	processed_pseudogene	9.41877	3.17451	Pseudogene
CALM2P2	4	0.52136	0.68888	1	1036	1	-0.03816	processed_pseudogene	0.54716	1.63925	Pseudogene	CALM2P2	processed_pseudogene	SAR1A	protein_coding		653	1
PPIAP11	6	0.26091	0.5396	1	741	2	0.24958	processed_pseudogene	14.9986	18.0903	Pseudogene
EIF4BP7	6	0.50303	0.75921	1	1026	2	0.25946	processed_pseudogene	25.0539	7.83046	Pseudogene
RPL4P5	8	0.53648	0.82746	1	1050	3	0.26082	processed_pseudogene	1.08429	0.852718	Pseudogene
SNRPFP1	6	0.14927	0.42417	1	510	2	0.5484	processed_pseudogene	0.401663	0.526466	Pseudogene
AFG3L1P	10	0.070798	0.31363	1	297	5	1.0738	unitary_pseudogene	5.77526	1.50041	Pseudogene	AFG3L1P	unitary_pseudogene	CENPBD1	protein_coding	929	51	2
CEP170P1	5	0.56807	0.78419	1	1083	2	0.15181	transcribed_unprocessed_pseudogene	0.34607	2.06387	Pseudogene
GMPSP1	6	0.58208	0.80231	1	1099	1	0.074816	processed_pseudogene	0.728767	0.955205	Pseudogene
DAZAP2P1	10	0.31211	0.69098	1	808	4	0.4186	processed_pseudogene	2.38955	2.13546	Pseudogene
PPP1R14BP2	8	0.36814	0.70345	1	877	1	0.076872	processed_pseudogene	0.736383	1.40391	Pseudogene	PPP1R14BP2	processed_pseudogene	RNU6-664P	snRNA		950	1
RP11-47G11.2	10	0.41886	0.76844	1	935	3	0.59278	processed_pseudogene	0	0.540171	Pseudogene
AC079150.2	3	0.79961	0.8594	1	1289	0	-0.59495	processed_pseudogene	0.540907	0.708974	Pseudogene
RP13-93L13.2	9	0.12098	0.39929	1	429	3	0.79264	processed_pseudogene	0.535551	0.031907	Pseudogene
FTH1P20	7	0.36171	0.67037	1	870	3	0.25328	processed_pseudogene	10.7207	7.77104	Pseudogene
TTC3P1	7	0.14439	0.42423	1	497	3	0.65621	processed_pseudogene	2.50172	0.759511	Pseudogene
TUBBP1	10	0.086646	0.36264	1	342	3	0.58555	transcribed_processed_pseudogene	1.00499	5.47391	Pseudogene
FTH1P10	9	0.14709	0.46008	1	504	4	0.59257	transcribed_processed_pseudogene	2.57152	1.45282	Pseudogene	FTH1P10	transcribed_processed_pseudogene	CTD-2139B15.2	lincRNA		513	1
HMGN2P41	8	0.57907	0.85921	1	1093	2	0.45537	processed_pseudogene	0.776759	0.740443	Pseudogene
GPS2P1	10	0.34456	0.72267	1	853	3	0.72613	processed_pseudogene	0.832606	1.84393	Pseudogene
AB019441.29	8	0.65986	0.88478	1	1169	2	0.32032	processed_pseudogene	5.17566	4.98809	Pseudogene
PPIAP6	5	0.18894	0.42546	1	609	2	0.61358	processed_pseudogene	0.819556	0.805652	Pseudogene
NUS1P1	5	0.37511	0.63524	1	886	2	0.31064	processed_pseudogene	3.28486	3.73144	Pseudogene
RP11-100N21.1	6	0.87648	0.93171	1	1348	1	0.076621	processed_pseudogene	1.25932	1.179	Pseudogene
RP11-349N19.2	7	0.031114	0.12973	1	167	2	1.0588	processed_pseudogene	3.58612	1.1751	Pseudogene
AC009245.3	7	0.46052	0.76957	1	980	1	0.090399	processed_pseudogene	13.429	8.51424	Pseudogene
RPSAP54	6	0.021459	0.095706	1	123	2	1.0371	processed_pseudogene	0.751259	0.908941	Pseudogene
GPX1P1	4	0.7364	0.8194	1	1231	1	-0.058815	processed_pseudogene	0	0.647887	Pseudogene
ANO7P1	10	0.51128	0.83869	1	1031	3	0.5824	transcribed_unprocessed_pseudogene	0.526119	0.54049	Pseudogene
PIN4P1	6	0.099241	0.32162	1	377	3	0.55411	processed_pseudogene	1.33557	1.20351	Pseudogene
RP11-486A14.1	10	0.17251	0.51088	1	568	3	0.44957	transcribed_processed_pseudogene	1.14622	0	Pseudogene
AC079250.1	3	0.75373	0.80485	1	1252	0	-0.049658	processed_pseudogene	10.1527	10.0643	Pseudogene
TUBAP2	4	0.016266	0.054406	1	100	2	0.97862	processed_pseudogene	0.991303	2.28792	Pseudogene
RRN3P2	3	0.047202	0.15202	1	218	1	-0.12465	transcribed_unprocessed_pseudogene	2.93053	0.716135	Pseudogene
GBAP1	10	0.68345	0.91753	1	1193	3	0.22167	transcribed_unprocessed_pseudogene	7.47371	3.68575	Pseudogene
BMPR1APS2	5	0.51262	0.73847	1	1032	2	0.17037	processed_pseudogene	0.689053	1.46762	Pseudogene
RPS12P26	8	0.085544	0.31968	1	336	5	0.61392	transcribed_processed_pseudogene	0.273877	0.717948	Pseudogene
AC005822.1	6	0.69601	0.86411	1	1201	2	0.10668	processed_pseudogene	0.676133	0.792931	Pseudogene
RP11-179G5.1	6	0.037497	0.15429	1	186	3	0.90975	processed_pseudogene	0.50595	0.301435	Pseudogene
FTH1P12	4	0.38993	0.62233	1	901	2	0.12812	processed_pseudogene	1.02058	0.222948	Pseudogene
RPL39P36	3	0.86637	0.90975	1	1339	0	-0.36259	processed_pseudogene	0.883835	0.695073	Pseudogene
H3F3BP1	7	0.20406	0.52574	1	629	3	0.50565	processed_pseudogene	1.36275	0.274796	Pseudogene
RP11-1277A3.2	10	0.87486	0.96592	1	1345	2	0.18931	transcribed_unprocessed_pseudogene	2.60507	0.900186	Pseudogene
NME2P1	10	0.31297	0.69098	1	809	4	0.38055	processed_pseudogene	1.42719	0.561193	Pseudogene
RP11-367G18.2	6	0.018006	0.084592	1	112	3	0.94249	processed_pseudogene	0.707581	0.103049	Pseudogene
TCEB1P2	4	0.85413	0.8975	1	1328	0	0.03166	unprocessed_pseudogene	0.528229	0.9693	Pseudogene
ZNF818P	8	0.088792	0.32537	1	348	5	0.66746	processed_pseudogene	7.53831	2.42681	Pseudogene
RPS26P15	7	0.12275	0.38049	1	437	2	0.85123	processed_pseudogene	0.937989	0.614717	Pseudogene
LDHAP4	8	0.59639	0.86208	1	1111	1	-0.013276	processed_pseudogene	5.3005	39.0898	Pseudogene
YWHAZP3	6	0.12557	0.39118	1	446	3	0.67738	processed_pseudogene	3.71713	4.9561	Pseudogene
RPL23AP3	6	0.57744	0.80231	1	1092	2	0.13612	processed_pseudogene	0.563444	0.553886	Pseudogene
FAM86EP	7	0.095969	0.32195	1	369	2	0.63428	transcribed_unprocessed_pseudogene	2.21393	0.572193	Pseudogene
RP11-314A20.1	6	0.080382	0.26963	1	324	2	1.0435	processed_pseudogene	1.48515	1.7417	Pseudogene	RP11-314A20.1	processed_pseudogene	RP11-314A20.2	antisense		986	1
YBX1P1	8	0.94956	0.9761	1	1413	1	-0.065735	processed_pseudogene	8.16644	16.4966	Pseudogene
RP11-848P1.9	10	0.43212	0.7849	1	951	3	0.61939	transcribed_unprocessed_pseudogene	0.645436	0.515843	Pseudogene	RP11-848P1.9	transcribed_unprocessed_pseudogene	RP11-848P1.7	processed_pseudogene	982	177	2
LDHAP3	7	0.6949	0.8759	1	1199	2	0.20537	processed_pseudogene	0.888141	5.93315	Pseudogene
RPSAP52	10	0.20307	0.56886	1	627	5	0.54722	transcribed_processed_pseudogene	0	0.626618	Pseudogene
COX7CP1	5	0.79298	0.87608	1	1284	1	0.12345	processed_pseudogene	2.45867	1.93357	Pseudogene
HSP90AB2P	9	0.12261	0.40138	1	436	4	0.94815	transcribed_processed_pseudogene	1.00577	2.23463	Pseudogene
RP11-887P2.3	5	0.53575	0.75601	1	1048	2	0.15135	processed_pseudogene	45.948	174.575	Pseudogene
POTEKP	7	0.1325	0.4067	1	468	2	0.74633	unprocessed_pseudogene	5.40296	0.0400098	Pseudogene
SEC14L1P1	7	0.17886	0.49806	1	581	4	0.44018	processed_pseudogene	0.661774	0.392783	Pseudogene
RP11-12M9.3	6	0.76506	0.88812	1	1264	1	-0.018005	processed_pseudogene	0.681243	0.892914	Pseudogene
RP11-480I12.5	10	0.086816	0.36264	1	343	5	0.74003	transcribed_unprocessed_pseudogene	5.2395	0.774153	Pseudogene	RP11-480I12.5	transcribed_unprocessed_pseudogene	RP11-480I12.7	lincRNA	985	133	2
RP11-175P13.3	10	0.76927	0.94481	1	1267	2	0.32296	transcribed_unprocessed_pseudogene	0.988438	0.882083	Pseudogene	RP11-175P13.3	transcribed_unprocessed_pseudogene	ACTR6	protein_coding	923	81	2
RPL10P15	10	0.44748	0.79513	1	966	3	0.67161	processed_pseudogene	3.96061	0.296642	Pseudogene	RPL10P15	processed_pseudogene	FBXL12	protein_coding	960		1
RP11-458F8.2	6	0.68143	0.86038	1	1190	2	0.13315	unprocessed_pseudogene	3.56471	0.609433	Pseudogene
RPL21P28	5	0.88119	0.92592	1	1356	1	0.14783	processed_pseudogene	11.9099	5.85391	Pseudogene
RP11-163E9.2	6	0.20479	0.48501	1	633	3	0.36069	transcribed_unprocessed_pseudogene	1.34889	0.442004	Pseudogene
GAPDHP65	5	0.35139	0.61195	1	859	2	0.29451	processed_pseudogene	0.73821	0.703696	Pseudogene
NPM1P21	6	0.5709	0.80032	1	1086	2	0.25077	processed_pseudogene	1.38069	1.33066	Pseudogene
HMGB1P10	8	0.1501	0.46674	1	512	3	0.74591	processed_pseudogene	6.40349	3.06103	Pseudogene
XRCC6P2	3	0.11129	0.23791	1	409	2	0.2512	processed_pseudogene	3.637	6.74489	Pseudogene
ANKRD20A11P	10	0.011942	0.080307	1	74	7	0.8535	transcribed_unprocessed_pseudogene	0.560354	0.0216019	Pseudogene
TWF1P1	4	0.11297	0.30474	1	410	3	0.16413	processed_pseudogene	0.24076	0.525945	Pseudogene
EEF1A1P4	5	0.26608	0.5382	1	752	2	0.31379	processed_pseudogene	0.384227	0.895311	Pseudogene
ZNF204P	8	0.024903	0.12588	1	136	4	0.89197	processed_pseudogene	0.372339	1.19789	Pseudogene
RP11-351I24.3	4	0.076747	0.24254	1	315	2	0.47972	processed_pseudogene	3.1818	8.75791	Pseudogene
RPL23AP2	4	0.19317	0.39532	1	614	1	-0.003227	processed_pseudogene	1.64364	1.37094	Pseudogene	RPL23AP2	processed_pseudogene	AD000091.3	processed_pseudogene		251	1
FTH1P11	10	0.21968	0.5978	1	663	5	0.49522	processed_pseudogene	1.72348	1.6508	Pseudogene	FTH1P11	processed_pseudogene	RP11-257P3.3	antisense		596	1
RP11-365H23.1	4	0.016183	0.054406	1	98	2	1.0279	processed_pseudogene	0.658495	0.554849	Pseudogene
MEIS3P1	5	0.79688	0.88297	1	1287	1	-0.033072	processed_pseudogene	17.6308	9.57265	Pseudogene
DTX2P1	4	0.20837	0.42126	1	639	2	0.58043	transcribed_unprocessed_pseudogene	0.972628	1.68608	Pseudogene
RP11-568K15.1	10	0.33278	0.7105	1	833	4	0.34766	unitary_pseudogene	1.08008	2.18398	Pseudogene
RP11-424C20.2	3	0.057647	0.16992	1	254	2	0.74972	processed_pseudogene	4.149	10.2721	Pseudogene
RP11-10G12.1	7	0.33815	0.65262	1	843	3	0.44349	processed_pseudogene	4.10983	2.60652	Pseudogene
RPS4XP22	5	0.19506	0.4375	1	616	3	0.41674	processed_pseudogene	0.278459	0.54747	Pseudogene
ZNF815P	10	0.13489	0.45354	1	474	5	0.26178	transcribed_unprocessed_pseudogene	2.16891	0.716884	Pseudogene
RP11-413E6.1	4	0.157	0.35798	1	532	2	0.6551	processed_pseudogene	0.765434	1.17048	Pseudogene
BAGE2	5	0.88629	0.92761	1	1360	1	-0.11397	transcribed_unprocessed_pseudogene	3.78305	0.126216	Pseudogene
AC141586.5	10	0.089736	0.37085	1	353	4	0.45425	transcribed_unprocessed_pseudogene	2.84268	2.43753	Pseudogene
EIF4A1P2	3	0.63534	0.72186	1	1147	1	-0.16866	processed_pseudogene	1.55555	1.85353	Pseudogene
MT2P1	7	0.3596	0.66892	1	868	3	0.33892	processed_pseudogene	0.834733	4.15756	Pseudogene
RP11-291L22.6	5	0.80141	0.88297	1	1290	1	-0.066751	processed_pseudogene	0.586782	0.279674	Pseudogene	RP11-291L22.6	processed_pseudogene	RP11-291L22.8	processed_pseudogene		38	1
HSPB1P1	5	0.74559	0.84351	1	1243	1	0.082813	processed_pseudogene	54.9745	2.5486	Pseudogene
UBE2HP1	9	0.12186	0.39929	1	434	5	0.88741	processed_pseudogene	0.669854	0	Pseudogene
TCEA1P4	9	0.10866	0.38616	1	401	5	0.55036	processed_pseudogene	0.256354	0.546011	Pseudogene
RP11-309L24.6	10	0.41252	0.76542	1	928	4	0.35451	unprocessed_pseudogene	0	2.00362	Pseudogene
RP11-305M3.2	7	0.3167	0.62879	1	816	3	0.40864	processed_pseudogene	34.618	2.8359	Pseudogene
RP11-151F5.2	4	0.25167	0.47071	1	723	2	0.32335	processed_pseudogene	0.75828	0.662593	Pseudogene
AC090602.2	9	0.071159	0.30325	1	300	3	0.91273	processed_pseudogene	0.650128	0	Pseudogene
RPL36AP21	6	0.40035	0.70071	1	918	1	0.1221	processed_pseudogene	0.621732	1.62983	Pseudogene
CTD-2623N2.3	9	0.036555	0.16397	1	184	5	0.70674	unprocessed_pseudogene	0.585397	0.562678	Pseudogene
RP11-286H14.4	10	0.13125	0.44875	1	462	5	0.36178	transcribed_processed_pseudogene	0.393101	0.549592	Pseudogene
FTH1P7	6	0.00038571	0.0029237	0.862205	5	4	1.2405	processed_pseudogene	12.9415	8.63364	Pseudogene
ENSAP2	7	0.028734	0.12193	1	160	4	0.82958	processed_pseudogene	1.20201	0.787749	Pseudogene
RP11-25I15.1	6	0.2048	0.48501	1	634	3	0.55056	processed_pseudogene	1.15702	0.189565	Pseudogene
HNRNPA3P10	5	0.31537	0.57946	1	811	1	0.041151	processed_pseudogene	1.52906	0.918576	Pseudogene
FAM96AP2	7	0.092261	0.30981	1	361	4	0.52468	processed_pseudogene	0.0582874	0.534786	Pseudogene
RP11-613M5.2	5	0.049769	0.18398	1	227	2	0.76532	processed_pseudogene	1.06959	0.801101	Pseudogene
KRT18P17	5	0.26109	0.53464	1	742	2	0.4374	processed_pseudogene	2.36769	0.255947	Pseudogene
UBE2FP1	4	0.24579	0.45351	1	712	2	0.44385	processed_pseudogene	11.4958	0.872339	Pseudogene
SNRPGP9	3	0.27405	0.49665	1	763	1	-0.19754	processed_pseudogene	1.08181	1.41795	Pseudogene
RP11-466H18.1	4	0.077312	0.24254	1	316	3	0.36669	processed_pseudogene	1822.86	917.412	Pseudogene
RP11-488L18.4	10	0.13652	0.45354	1	477	5	0.85637	transcribed_unprocessed_pseudogene	14.9004	12.3754	Pseudogene
LINC01347	5	0.92117	0.949	1	1389	0	-0.0076383	transcribed_unprocessed_pseudogene	1.05496	0.603382	Pseudogene
SNX25P1	4	0.017403	0.059469	1	105	2	0.8563	unprocessed_pseudogene	1.06514	0.910497	Pseudogene
RP1-102E24.1	8	0.14523	0.45959	1	501	4	0.47843	processed_pseudogene	0.980496	1.07096	Pseudogene
FAM21FP	5	0.35117	0.61195	1	857	1	0.083613	transcribed_unprocessed_pseudogene	0.614667	1.30439	Pseudogene	FAM21FP	transcribed_unprocessed_pseudogene	FAM21C	protein_coding	941	4	2
ADCY10P1	10	0.045427	0.20469	1	212	5	1.1352	transcribed_unprocessed_pseudogene	0.305381	0.569131	Pseudogene
HNRNPA1P39	6	0.0019093	0.013465	0.86689	21	3	1.6993	processed_pseudogene	0.349587	0.583175	Pseudogene
YWHAZP4	10	0.27108	0.66675	1	760	4	0.57509	processed_pseudogene	1.21171	1.01645	Pseudogene
RALGAPA1P	3	0.47015	0.58214	1	991	1	0.022974	processed_pseudogene	0.541245	0.332539	Pseudogene
HDGFP1	8	0.39947	0.72728	1	914	3	0.41533	processed_pseudogene	2.84688	1.86572	Pseudogene
RP11-762H8.2	9	0.56062	0.84388	1	1075	2	0.41619	transcribed_processed_pseudogene	2.7124	0.206097	Pseudogene
PTMAP4	5	0.12104	0.33717	1	430	2	0.27805	processed_pseudogene	8.79523	4.89941	Pseudogene	PTMAP4	processed_pseudogene	LINC00987	lincRNA	987	327	2
HMGB1P5	5	0.95281	0.97675	1	1416	0	-0.14895	transcribed_processed_pseudogene	86.5749	61.8155	Pseudogene
RPSAP53	6	0.17758	0.45145	1	579	3	0.40839	processed_pseudogene	1.48442	1.044	Pseudogene
FTH1P3	5	0.029233	0.1009	1	163	3	0.82249	processed_pseudogene	2.51975	1.9816	Pseudogene
CTB-33G10.1	6	0.36639	0.66632	1	875	3	0.18407	processed_pseudogene	0.386362	0.940476	Pseudogene
HLA-Z	9	0.027488	0.13925	1	155	6	0.55726	unprocessed_pseudogene	2.52423	0	Pseudogene
LINC00888	10	0.21943	0.5978	1	662	4	0.84772	transcribed_unprocessed_pseudogene	3.64714	6.74973	Pseudogene
RP11-480I12.2	7	0.63296	0.85372	1	1145	1	-0.14809	processed_pseudogene	3.8332	1.95387	Pseudogene
GNAQP1	3	0.75184	0.80485	1	1249	0	-0.21806	processed_pseudogene	2.49011	0.0453308	Pseudogene
RPL13AP5	4	0.18216	0.38257	1	591	2	0.50062	processed_pseudogene	24.1127	12.5992	Pseudogene
RPL13AP7	6	0.26476	0.54406	1	747	3	0.3289	processed_pseudogene	3.22269	3.23014	Pseudogene
UBE2CP2	10	0.21759	0.58682	1	657	5	0.55229	processed_pseudogene	0.795451	0.278029	Pseudogene
RP11-386M24.4	7	0.01589	0.082066	1	97	5	0.78971	transcribed_processed_pseudogene	0.711719	0.103651	Pseudogene
AC007238.1	7	0.64133	0.85526	1	1153	2	0.1664	processed_pseudogene	1.00087	1.05519	Pseudogene
RP11-329A14.1	3	0.32081	0.52275	1	820	1	-0.053026	processed_pseudogene	0.497489	2.60827	Pseudogene
RPL15P2	8	0.16897	0.48494	1	562	3	0.70243	processed_pseudogene	2.12833	1.97315	Pseudogene
RP11-274B21.1	4	0.12589	0.32014	1	447	2	0.61113	unprocessed_pseudogene	3.26175	1.12818	Pseudogene
RPS7P10	8	0.20428	0.54047	1	631	4	0.59487	processed_pseudogene	8.52377	7.98016	Pseudogene
RP11-446E9.1	8	0.15516	0.47136	1	525	3	0.37084	processed_pseudogene	1.97161	2.13479	Pseudogene
CACYBPP2	5	0.55881	0.76875	1	1072	2	0.16802	processed_pseudogene	2.67309	6.18291	Pseudogene
TOB2P1	9	0.15215	0.47326	1	518	5	0.32905	processed_pseudogene	2.15381	0.85763	Pseudogene
RBMS2P1	3	0.46103	0.57618	1	981	1	-0.033063	processed_pseudogene	0.632355	2.29524	Pseudogene
RP11-615J4.4	10	0.15031	0.48548	1	513	4	0.4438	processed_pseudogene	0.724429	0.52751	Pseudogene
TPI1P1	4	0.11955	0.31314	1	423	3	0.24737	processed_pseudogene	1.62142	3.8254	Pseudogene
PGAM1P7	8	0.27952	0.62357	1	768	3	0.40454	processed_pseudogene	1.98161	0.625282	Pseudogene
ZNF702P	10	0.33086	0.7105	1	829	4	0.59525	transcribed_processed_pseudogene	0.0859947	6.18319	Pseudogene
RP11-242D8.3	10	0.52958	0.84742	1	1043	3	0.46182	processed_pseudogene	0.819556	0.537102	Pseudogene	RP11-242D8.3	processed_pseudogene	NBR1	protein_coding	955	403	2
CHCHD2P2	5	0.18293	0.41788	1	592	3	0.24372	processed_pseudogene	0.582874	0.458388	Pseudogene
UQCRFS1P1	4	0.13179	0.32693	1	466	2	0.64459	processed_pseudogene	1.00168	1.31291	Pseudogene	UQCRFS1P1	processed_pseudogene	RN7SKP210	misc_RNA	997	773	2
LSM12P1	5	0.18112	0.41532	1	588	2	0.5846	processed_pseudogene	0.540907	2.8359	Pseudogene
SSR4P1	10	0.2663	0.65741	1	753	5	0.44741	transcribed_processed_pseudogene	1.65065	0.23577	Pseudogene	SSR4P1	transcribed_processed_pseudogene	ADARB1	protein_coding	921	311	2
RP11-252A24.2	6	0.46168	0.73567	1	983	2	0.2715	transcribed_unprocessed_pseudogene	4.06631	0.824388	Pseudogene	RP11-252A24.2	transcribed_unprocessed_pseudogene	RP11-252A24.3	lincRNA	997	685	2
RP11-624L12.1	8	0.74221	0.91024	1	1237	2	0.2844	processed_pseudogene	0.292066	0.612505	Pseudogene
RP11-410L14.1	6	0.17652	0.45145	1	577	2	0.54189	processed_pseudogene	0.542262	0	Pseudogene
BTN2A3P	10	0.32751	0.70651	1	826	4	0.46338	transcribed_unprocessed_pseudogene	0.534889	1.73519	Pseudogene
RPS26P11	7	0.08716	0.30255	1	345	4	0.73979	processed_pseudogene	0.954541	0.625565	Pseudogene
RPL24P2	10	0.015692	0.1029	1	95	6	0.95475	processed_pseudogene	2.10992	0.838031	Pseudogene
TDPX2	5	0.17887	0.41532	1	582	2	0.17735	processed_pseudogene	0.551009	0	Pseudogene
RP11-320L11.2	10	0.27693	0.67145	1	766	3	0.8834	processed_pseudogene	0.437391	0.955491	Pseudogene
CTA-276O3.4	3	0.73941	0.79608	1	1234	0	-0.087379	processed_pseudogene	3.19285	0.492343	Pseudogene
RPL14P1	5	0.02472	0.086439	1	134	3	0.19404	processed_pseudogene	7.23748	6.98988	Pseudogene
AC022210.2	4	0.16988	0.36642	1	563	2	0.46767	processed_pseudogene	0.724429	0.211004	Pseudogene
CTB-36O1.4	4	0.88586	0.93	1	1359	0	-0.014937	processed_pseudogene	1.51833	0.248763	Pseudogene	CTB-36O1.4	processed_pseudogene	MIR4461	miRNA	995	286	2
SLC22A20	10	0.050456	0.21637	1	229	4	0.77487	unitary_pseudogene	0.612625	0.171301	Pseudogene
RP11-170M17.2	6	0.26986	0.54835	1	757	2	0.17331	processed_pseudogene	6.82548	4.91035	Pseudogene
CRYBB2P1	10	0.22231	0.59922	1	667	4	0.51151	transcribed_unprocessed_pseudogene	1.75054	2.01306	Pseudogene
RP4-740C4.5	10	0.024246	0.14437	1	132	5	1.0479	transcribed_processed_pseudogene	0.584278	0.589094	Pseudogene
RPL35P5	8	0.20281	0.53922	1	624	3	0.53374	processed_pseudogene	1.28787	0.844017	Pseudogene
CA5BP1	10	0.33834	0.71607	1	844	4	0.5309	transcribed_unprocessed_pseudogene	5.49098	7.65437	Pseudogene
CBX3P9	8	0.15821	0.476	1	533	4	0.49393	processed_pseudogene	4.90382	2.62944	Pseudogene
YBX1P10	4	0.47949	0.67722	1	1004	1	-0.052713	processed_pseudogene	2.65452	4.89121	Pseudogene
AC009302.2	6	0.61986	0.81808	1	1131	2	0.20041	processed_pseudogene	0.920692	0.301691	Pseudogene
OR7E14P	10	0.24026	0.63434	1	698	4	0.69163	transcribed_unprocessed_pseudogene	7.92334	1.32578	Pseudogene	OR7E14P	transcribed_unprocessed_pseudogene	PLEKHA7	protein_coding	961	413	2
PPP4R1L	10	0.044005	0.20469	1	205	4	0.55942	transcribed_unprocessed_pseudogene	3.54295	2.28314	Pseudogene	PPP4R1L	transcribed_unprocessed_pseudogene	RAB22A	protein_coding	961	256	2
RP11-627K11.1	6	0.015758	0.073904	1	96	3	0.30672	processed_pseudogene	3.07882	1.89904	Pseudogene
RP11-4K3__A.5	10	0.27329	0.669	1	761	3	0.5782	processed_pseudogene	1.6091	1.05454	Pseudogene
UBE2V1P2	4	0.092455	0.25693	1	364	2	0.22708	processed_pseudogene	0.714068	0.701954	Pseudogene
LRRC37A17P	10	0.24069	0.63434	1	699	5	0.29152	transcribed_unprocessed_pseudogene	0.0522615	0.547999	Pseudogene	LRRC37A17P	transcribed_unprocessed_pseudogene	RPRML	protein_coding	980	766	2
RPL23AP53	5	0.2352	0.49938	1	687	3	0.49957	transcribed_processed_pseudogene	2.35177	3.33108	Pseudogene	RPL23AP53	transcribed_processed_pseudogene	ZNF596	protein_coding		6	1
RPS2P46	6	0.14241	0.40926	1	493	3	0.43207	processed_pseudogene	17.5655	4.47677	Pseudogene
FAM86FP	9	0.02602	0.13237	1	141	5	0.54129	transcribed_unprocessed_pseudogene	1.82881	0.921943	Pseudogene
CTB-50E14.5	6	0.6311	0.82714	1	1141	1	-0.043412	processed_pseudogene	4.21144	7.24499	Pseudogene
GUCY1B2	10	0.12454	0.43837	1	444	5	0.95349	unitary_pseudogene	3.08449	0.00918836	Pseudogene
SEPT7P2	10	0.097762	0.38439	1	374	6	0.76488	transcribed_unprocessed_pseudogene	4.77501	1.71344	Pseudogene
KRT8P39	10	0.18699	0.55207	1	605	5	0.68136	processed_pseudogene	1.27572	0.0771742	Pseudogene
CTD-2248H3.1	7	0.25264	0.57021	1	726	2	0.25258	processed_pseudogene	0.74829	0.560454	Pseudogene
RP11-423H2.1	7	0.45798	0.76831	1	977	2	0.58988	transcribed_unprocessed_pseudogene	15.7126	8.95871	Pseudogene
RP11-889L3.1	8	0.40247	0.72852	1	923	3	0.36309	processed_pseudogene	0.764325	1.07887	Pseudogene
CTA-963H5.5	10	0.64674	0.90155	1	1160	1	0.039338	unprocessed_pseudogene	0.980226	0.291999	Pseudogene
CCDC144B	5	0.54205	0.75868	1	1056	2	0.1592	transcribed_unprocessed_pseudogene	1.2329	3.4817	Pseudogene
THAP5P1	5	0.0027247	0.014749	0.877834	29	3	0.25519	processed_pseudogene	0.245867	0.644522	Pseudogene
HMGN2P5	5	0.20302	0.45576	1	626	3	0.60426	processed_pseudogene	7.57269	7.79871	Pseudogene
ASNSP1	4	0.15625	0.35618	1	528	2	0.36653	unprocessed_pseudogene	1.5724	0	Pseudogene
GEMIN8P4	10	0.18674	0.55207	1	604	3	0.88065	processed_pseudogene	0.374589	0.981958	Pseudogene	GEMIN8P4	processed_pseudogene	ZNF326	protein_coding	917	790	2
ZNRF2P1	6	0.45883	0.734	1	979	2	0.37654	processed_pseudogene	0.95374	0.535749	Pseudogene
RPL41P5	4	0.38844	0.62233	1	898	2	0.21617	processed_pseudogene	174.713	51.0461	Pseudogene
LINC00674	10	0.37028	0.7388	1	880	4	0.54491	transcribed_unprocessed_pseudogene	21.4484	7.02818	Pseudogene	LINC00674	transcribed_unprocessed_pseudogene	AC145343.2	lincRNA	990	433	2
RP1-89D4.1	3	0.77644	0.82967	1	1272	0	-0.091147	processed_pseudogene	0.20698	1.44689	Pseudogene
ABBA01017803.1	3	0.83208	0.89139	1	1313	0	-0.089992	pseudogene	0.554208	0.0968544	Pseudogene
RPL37P23	8	0.1671	0.48164	1	558	4	0.62246	processed_pseudogene	1.02586	0.733421	Pseudogene
RPL4P4	5	0.13432	0.36932	1	473	3	0.35482	processed_pseudogene	4.69112	2.08522	Pseudogene
RPL6P27	5	0.21762	0.47333	1	659	3	0.22302	transcribed_processed_pseudogene	145.432	92.9692	Pseudogene
EIF4EP2	5	0.43733	0.6903	1	955	1	0.054944	processed_pseudogene	1.36938	0.673077	Pseudogene
AC002075.4	7	0.24512	0.56192	1	710	3	0.50653	processed_pseudogene	1.2214	0	Pseudogene
HMGN1P4	6	0.14045	0.40475	1	488	3	0.40588	processed_pseudogene	1.00168	0.187559	Pseudogene
AC098614.2	6	0.48975	0.75564	1	1016	2	0.40727	processed_pseudogene	3.01519	1.85627	Pseudogene
MYO15B	10	0.018951	0.11868	1	116	5	1.0625	transcribed_unprocessed_pseudogene	2.58102	0.0865283	Pseudogene
PSMC1P1	6	0.086406	0.29053	1	340	4	0.90373	processed_pseudogene	4.86816	6.38077	Pseudogene
ZNF542P	10	0.052324	0.22475	1	234	5	0.91833	transcribed_unprocessed_pseudogene	0.00595712	1.65531	Pseudogene	ZNF542P	transcribed_unprocessed_pseudogene	AC006116.21	lincRNA	979	45	2
CTB-79E8.3	7	0.013725	0.078882	1	82	3	0.93249	processed_pseudogene	18.9515	18.3712	Pseudogene
SCART1	10	0.024776	0.14437	1	135	7	0.88783	unitary_pseudogene	0.517213	0.151157	Pseudogene
RP11-313J2.1	10	0.003106	0.027979	1	32	6	1.3146	transcribed_unprocessed_pseudogene	0.0900011	0.937172	Pseudogene
EEF1A1P7	4	0.18715	0.3932	1	606	2	0.46702	processed_pseudogene	0.376501	0.767644	Pseudogene
TEKT4P2	4	0.36827	0.60017	1	878	1	-0.0148	transcribed_unprocessed_pseudogene	6.14974	1.0275	Pseudogene
RP11-764K9.4	7	0.022299	0.10117	1	126	4	0.69544	unprocessed_pseudogene	4.38682	7.27964	Pseudogene
RP11-680H20.1	7	0.72784	0.88983	1	1223	2	0.17782	processed_pseudogene	0.715141	0.596493	Pseudogene
SORD2P	3	0.097754	0.21666	1	373	2	0.46065	transcribed_unprocessed_pseudogene	4.35786	4.31663	Pseudogene	SORD2P	transcribed_unprocessed_pseudogene	RNU1-119P	snRNA		77	1
MRPS36P1	6	0.11334	0.3763	1	413	3	0.41674	processed_pseudogene	0.81136	0.708974	Pseudogene
RPL12P4	6	0.57473	0.80032	1	1089	1	0.098022	processed_pseudogene	8.88903	3.7184	Pseudogene
RP11-298C3.2	7	0.32092	0.63112	1	821	2	0.31087	processed_pseudogene	2.22389	2.91488	Pseudogene
RPL10AP6	8	0.65774	0.88478	1	1168	2	0.15532	processed_pseudogene	13.9992	10.8532	Pseudogene
AC114737.3	3	0.49033	0.59995	1	1017	1	-0.024326	processed_pseudogene	0.450756	2.95406	Pseudogene	AC114737.3	processed_pseudogene	FDPSP7	processed_pseudogene		903	1
SDHAP3	10	0.07612	0.33037	1	314	6	1.049	transcribed_unprocessed_pseudogene	9.59127	2.44321	Pseudogene	SDHAP3	transcribed_unprocessed_pseudogene	CTD-2012J19.3	lincRNA	994	5	2
RP11-475C16.1	4	0.45329	0.67258	1	972	1	-0.080649	processed_pseudogene	38.655	81.4456	Pseudogene
CDC42P6	4	0.064409	0.20833	1	279	2	0.85603	processed_pseudogene	4.99443	12.2279	Pseudogene
SKP1P1	5	0.34608	0.60597	1	854	2	0.34595	processed_pseudogene	2.58522	0.781957	Pseudogene
MPRIPP1	5	0.26504	0.53641	1	749	2	0.4466	processed_pseudogene	0.184233	0.772724	Pseudogene
CTD-2124B8.2	4	0.37254	0.60287	1	884	2	0.12133	processed_pseudogene	0.409003	1.2732	Pseudogene
RPL21P134	6	0.012274	0.059071	1	77	3	0.5133	processed_pseudogene	1.75619	0.920745	Pseudogene
ISCA1P1	6	0.11071	0.36699	1	407	3	0.46484	processed_pseudogene	0.684692	0.448718	Pseudogene
SUGT1P3	9	0.026635	0.13695	1	147	5	0.66261	transcribed_unprocessed_pseudogene	0.740661	0.235344	Pseudogene
RP11-510N19.3	7	0.057571	0.23671	1	253	4	0.62054	processed_pseudogene	0.643937	0	Pseudogene
KRT8P8	7	0.048318	0.21414	1	223	4	0.76541	processed_pseudogene	1.2061	0.0535884	Pseudogene
WI2-1528O10.1	4	0.12175	0.31775	1	433	2	0.43678	processed_pseudogene	0.209654	0.824388	Pseudogene
RP3-449O17.1	10	0.01777	0.11352	1	111	6	0.93332	transcribed_unprocessed_pseudogene	0.534767	0.415364	Pseudogene
BRI3P1	8	0.086034	0.32188	1	339	4	0.75611	processed_pseudogene	0.955406	3.0825	Pseudogene
MEIS3P2	4	0.08022	0.24605	1	323	2	0.44597	processed_pseudogene	1.54402	0.783397	Pseudogene
AC073063.10	7	0.033025	0.1362	1	174	5	0.32558	processed_pseudogene	0.938308	0.50641	Pseudogene
RP11-157G21.2	6	0.017155	0.081073	1	104	5	0.94583	processed_pseudogene	5.95754	0.0413155	Pseudogene
U47924.6	10	0.053068	0.22475	1	237	6	0.92827	transcribed_processed_pseudogene	0.286869	1.31601	Pseudogene	U47924.6	transcribed_processed_pseudogene	SPSB2	protein_coding	963	52	2
HLA-J	9	0.58092	0.85775	1	1098	2	0.13313	transcribed_unprocessed_pseudogene	0.120354	0.540857	Pseudogene	HLA-J	transcribed_unprocessed_pseudogene	HCG4P3	unprocessed_pseudogene	968	509	2
YBX1P2	8	0.027	0.13237	1	152	4	1.2076	processed_pseudogene	0.603124	1.58105	Pseudogene
PLEKHA8P1	10	0.44461	0.79309	1	963	2	0.25901	transcribed_processed_pseudogene	2.8531	1.88086	Pseudogene	PLEKHA8P1	transcribed_processed_pseudogene	ANO6	protein_coding	984	5	2
CTD-2270N23.1	5	0.47299	0.71463	1	994	2	0.21986	processed_pseudogene	4.19903	2.24883	Pseudogene
RP11-404P21.9	7	0.066207	0.26135	1	282	4	0.50393	processed_pseudogene	0.850482	0.445896	Pseudogene
RP11-3P17.3	3	0.18197	0.36559	1	590	2	0.26959	processed_pseudogene	243.408	241.538	Pseudogene	RP11-3P17.3	processed_pseudogene	RP11-3P17.5	lincRNA	997	484	2
ACTG1P1	10	0.20518	0.57136	1	636	2	0.1981	processed_pseudogene	0.705319	0.0637567	Pseudogene
ZNF271P	10	0.1032	0.39674	1	387	5	0.57925	unitary_pseudogene	3.96957	6.55266	Pseudogene	ZNF271P	unitary_pseudogene	ZSCAN30	protein_coding	940	36	2
CCT6P3	8	0.078401	0.30638	1	320	5	0.4318	transcribed_unprocessed_pseudogene	1.59485	0.946179	Pseudogene
RPL13AP25	6	0.070595	0.24356	1	293	3	0.74133	processed_pseudogene	55.3167	41.026	Pseudogene
RPL9P7	3	0.64464	0.72781	1	1156	1	0.08625	processed_pseudogene	5.67952	5.67179	Pseudogene
SC22CB-1E7.1	5	0.03485	0.14004	1	178	3	0.57607	processed_pseudogene	3.30257	0.935939	Pseudogene
COL6A4P1	10	0.38163	0.74764	1	891	4	0.7513	unitary_pseudogene	0.523342	0	Pseudogene	COL6A4P1	unitary_pseudogene	CAPN7	protein_coding	892	192	2
PMS2CL	10	0.043864	0.20469	1	204	5	0.72532	transcribed_unprocessed_pseudogene	5.26261	3.44889	Pseudogene
RPL39P3	3	0.46734	0.57917	1	988	1	0.10504	processed_pseudogene	17.8499	17.0154	Pseudogene
MIPEPP3	10	0.42488	0.77703	1	942	2	0.55415	transcribed_unprocessed_pseudogene	1.91811	0.314262	Pseudogene
FTLP14	10	0.10374	0.39674	1	391	5	0.71632	processed_pseudogene	6.48194	0.0732411	Pseudogene	FTLP14	processed_pseudogene	RP11-354M1.2	antisense		938	1
RP11-112J1.1	9	0.48616	0.80422	1	1013	3	0.56899	processed_pseudogene	1.0119	0.723443	Pseudogene
ARMC10P1	5	0.055343	0.20289	1	246	3	0.5801	processed_pseudogene	3.067	1.58362	Pseudogene
CTD-2033A16.2	5	0.1342	0.36932	1	472	3	0.50906	processed_pseudogene	2.75801	2.80344	Pseudogene
RPL30P11	10	0.23074	0.61533	1	680	3	0.64032	transcribed_processed_pseudogene	0	1.29118	Pseudogene	RPL30P11	transcribed_processed_pseudogene	ATF7IP	protein_coding	968	128	2
RP11-465B22.3	10	0.1974	0.55932	1	620	5	0.4547	transcribed_unprocessed_pseudogene	2.34086	7.76182	Pseudogene	RP11-465B22.3	transcribed_unprocessed_pseudogene	RP11-54O7.18	lincRNA		208	1
RP11-119F19.4	6	0.17921	0.4536	1	584	3	0.64347	transcribed_processed_pseudogene	2.33149	1.48431	Pseudogene
RPS3AP6	3	0.15501	0.30744	1	524	1	-0.093703	processed_pseudogene	6.03925	6.53908	Pseudogene
NPM1P24	3	0.45752	0.57618	1	975	1	-0.051827	processed_pseudogene	1.75775	1.3614	Pseudogene
RP11-364L4.1	5	0.14832	0.37807	1	508	1	0.12814	processed_pseudogene	0.531459	0.154798	Pseudogene
EEF1E1P1	7	0.12999	0.40312	1	457	4	0.7568	processed_pseudogene	1.7109	1.46625	Pseudogene
ARMC4P1	10	0.56105	0.86671	1	1078	3	0.25902	transcribed_unprocessed_pseudogene	0.478679	0.627411	Pseudogene	ARMC4P1	transcribed_unprocessed_pseudogene	LRRC37A6P	transcribed_processed_pseudogene		692	1
RP3-393E18.1	6	0.012315	0.059071	1	78	4	0.78594	processed_pseudogene	0.701464	0.204315	Pseudogene
PTGES3P1	9	0.086467	0.34261	1	341	5	0.54562	processed_pseudogene	1.1838	4.41617	Pseudogene
GAPDHP1	8	0.010566	0.06791	1	67	4	1.0717	processed_pseudogene	3.00504	5.0399	Pseudogene
SUMO2P1	5	0.028332	0.098075	1	158	4	0.76048	processed_pseudogene	2.31157	3.0298	Pseudogene
FAM86C2P	7	0.19275	0.51726	1	613	4	0.30228	transcribed_unprocessed_pseudogene	3.49913	0.668843	Pseudogene
RPS28P7	4	0.33102	0.57165	1	831	2	0.21678	processed_pseudogene	10.8181	326.128	Pseudogene
NPM1P39	6	0.13319	0.39492	1	470	2	0.18351	processed_pseudogene	0.222779	0.525599	Pseudogene
CTC-359D24.3	10	0.16023	0.49906	1	540	5	0.44333	transcribed_processed_pseudogene	0.785475	0.818947	Pseudogene
UBE2SP1	6	0.10235	0.32905	1	384	4	0.19612	processed_pseudogene	0.488771	0.640639	Pseudogene
CHCHD2P9	5	0.075267	0.25837	1	311	3	0.46639	processed_pseudogene	0.444581	0.776958	Pseudogene
SHFM1P1	9	0.19519	0.54493	1	617	4	0.62847	processed_pseudogene	0.700656	1.10203	Pseudogene
RP11-778D9.4	4	0.035762	0.13187	1	182	3	0.3926	processed_pseudogene	1.73428	1.41303	Pseudogene
RPL7AP66	3	0.15095	0.3006	1	515	2	0.22599	processed_pseudogene	4.08497	2.86174	Pseudogene
RP11-253E3.1	3	0.13179	0.27003	1	467	2	0.42892	processed_pseudogene	1.78321	1.23356	Pseudogene
SLC35E1P1	10	0.30493	0.68823	1	799	4	0.42204	processed_pseudogene	0.907772	0.0820572	Pseudogene
RP3-337H4.6	4	0.014192	0.051898	1	84	2	0.50802	processed_pseudogene	6.97758	0.453502	Pseudogene
C6orf183	10	0.12702	0.44519	1	450	5	0.5748	polymorphic_pseudogene	4.15221	0.0814725	Pseudogene
RP11-603J24.7	3	0.11347	0.23988	1	414	2	0.42539	processed_pseudogene	1.1531	0.137398	Pseudogene
BTF3L4P2	7	0.43293	0.74553	1	952	3	0.3656	processed_pseudogene	4.86816	5.67179	Pseudogene
RPL7AP11	6	0.55892	0.79461	1	1073	2	0.25362	processed_pseudogene	0.81136	0.649893	Pseudogene
RP11-458F8.1	3	0.25211	0.45873	1	725	2	0.15831	unprocessed_pseudogene	4.64415	1.67098	Pseudogene
GS1-124K5.6	7	0.40135	0.70173	1	922	2	0.57549	unprocessed_pseudogene	1.28787	0.361721	Pseudogene
IPO7P2	6	0.24443	0.52819	1	708	2	0.67333	processed_pseudogene	0.117164	0.511895	Pseudogene
RPL5P34	4	0.13112	0.32693	1	461	3	0.32084	processed_pseudogene	1.03878	1.89643	Pseudogene
UBA52P6	9	0.0053875	0.040609	1	46	7	1.0734	processed_pseudogene	0.711719	0	Pseudogene
TUBB8P7	3	0.10242	0.2201	1	385	2	0.43488	polymorphic_pseudogene	3.26447	0	Pseudogene
AC004980.7	3	0.039624	0.13105	1	194	1	0.043463	transcribed_unprocessed_pseudogene	1.0303	2.36325	Pseudogene
PRSS3P2	10	0.012551	0.083175	1	80	3	1.1823	transcribed_unprocessed_pseudogene	0.136869	10.7997	Pseudogene
AC073415.2	7	0.16059	0.45874	1	541	3	0.59517	processed_pseudogene	1.5909	1.39015	Pseudogene
DYNLL1P1	10	0.16443	0.49906	1	550	5	0.46621	processed_pseudogene	0	1.11775	Pseudogene
RP9P	8	0.74354	0.91024	1	1239	2	0.23502	transcribed_unprocessed_pseudogene	2.17901	3.83048	Pseudogene
AC016739.2	9	0.0078625	0.056408	1	55	6	1.2017	processed_pseudogene	8.97861	11.7684	Pseudogene
SBDSP1	8	0.11731	0.40067	1	419	5	0.4999	transcribed_unprocessed_pseudogene	20.9965	29.2356	Pseudogene
RP11-631M6.2	6	0.062083	0.22276	1	267	4	0.59374	processed_pseudogene	0.865451	0.567179	Pseudogene
RP11-50D9.1	5	0.23416	0.49938	1	685	3	0.16852	processed_pseudogene	2.03766	1.214	Pseudogene	RP11-50D9.1	processed_pseudogene	HSPA4L	protein_coding		181	1
RP11-206L10.8	7	0.056376	0.23671	1	250	3	0.88439	transcribed_unprocessed_pseudogene	1.20536	0.987429	Pseudogene	RP11-206L10.8	transcribed_unprocessed_pseudogene	FAM87B	lincRNA	987	340	2
HNRNPA3P5	3	0.21558	0.40922	1	654	2	0.19882	processed_pseudogene	8.2429	6.28473	Pseudogene
RASA4CP	10	0.1718	0.51087	1	565	5	0.51991	transcribed_unprocessed_pseudogene	1.88185	0.763981	Pseudogene	RASA4CP	transcribed_unprocessed_pseudogene	LINC00957	lincRNA		162	1
AC018804.7	8	0.10343	0.36369	1	388	4	0.62613	transcribed_processed_pseudogene	12.003	0.165993	Pseudogene
ATP5F1P5	8	0.0016773	0.013982	0.86689	20	2	1.073	processed_pseudogene	0.471299	0.665257	Pseudogene
RP11-333E13.2	4	0.070661	0.2136	1	295	3	0.67476	processed_pseudogene	0.659642	0	Pseudogene	RP11-333E13.2	processed_pseudogene	PABPC1P1	processed_pseudogene	999	1	2
CKS1BP7	5	0.054379	0.19978	1	243	3	0.32253	processed_pseudogene	3.53864	5.63204	Pseudogene
RP11-173M1.5	10	0.066619	0.29841	1	284	6	0.36663	processed_pseudogene	1.45085	0.438842	Pseudogene
RPS24P8	5	0.020747	0.077065	1	121	4	0.96037	processed_pseudogene	3.273	4.17708	Pseudogene
EEF1A1P13	6	0.010777	0.054107	1	69	4	0.84011	processed_pseudogene	10.1679	12.5113	Pseudogene
HMGN1P36	4	0.044336	0.14137	1	208	2	0.68306	processed_pseudogene	8.54982	2.51571	Pseudogene
RP11-543B16.2	7	0.046644	0.21252	1	215	4	0.78377	processed_pseudogene	0.627745	2.81121	Pseudogene
RPS7P11	6	0.93702	0.96072	1	1402	0	-0.045128	processed_pseudogene	21.0936	19.9614	Pseudogene
EEF1A1P11	5	0.082933	0.26843	1	331	3	0.64119	processed_pseudogene	5.96161	6.78481	Pseudogene
AC016700.6	3	0.13769	0.27875	1	479	2	0.48522	processed_pseudogene	2.10353	0.787749	Pseudogene
RP11-420C9.1	6	0.22749	0.50994	1	675	3	0.47846	processed_pseudogene	0.779084	0.291759	Pseudogene	RP11-420C9.1	processed_pseudogene	AC007318.5	processed_pseudogene	987		1
RP11-564D11.3	10	0.25671	0.64823	1	735	5	0.60849	transcribed_processed_pseudogene	1.13151	0.785164	Pseudogene	RP11-564D11.3	transcribed_processed_pseudogene	FAM24B	protein_coding	944	209	2
GLUD1P3	10	0.022117	0.13177	1	125	7	0.54365	transcribed_unprocessed_pseudogene	1.15345	1.31291	Pseudogene	GLUD1P3	transcribed_unprocessed_pseudogene	BMS1P4	processed_transcript	947	74	2
VN1R83P	3	0.090637	0.2066	1	355	2	0.51514	unprocessed_pseudogene	0.972417	0.47796	Pseudogene
RPL12P8	3	0.68097	0.74862	1	1189	1	0.068866	processed_pseudogene	0.662876	0.0868841	Pseudogene
OR2AF1P	9	0.18564	0.53617	1	599	5	0.42061	processed_pseudogene	2.64673	0	Pseudogene
RP11-427P5.3	10	0.010642	0.074854	1	68	6	0.66176	processed_pseudogene	0.628961	0	Pseudogene
RP1-206D15.5	4	0.64571	0.75652	1	1158	1	-0.061104	processed_pseudogene	5.73689	0.716135	Pseudogene
CYP2T1P	10	0.00068794	0.0080277	0.86689	12	6	1.2646	unitary_pseudogene	1.2068	0.0847379	Pseudogene
TCEA1P2	7	0.051434	0.22099	1	231	5	0.73609	processed_pseudogene	5.51671	6.17266	Pseudogene
RP11-27I1.4	10	0.31561	0.69703	1	813	4	0.65879	transcribed_processed_pseudogene	4.21182	4.01258	Pseudogene	RP11-27I1.4	transcribed_processed_pseudogene	FBXW2	protein_coding	942	138	2
CYCSP34	5	0.10859	0.31736	1	400	3	0.66431	processed_pseudogene	1.50252	0.246172	Pseudogene
RP11-16F15.1	8	0.30196	0.65314	1	795	4	0.23983	processed_pseudogene	0.822047	0.215494	Pseudogene
DUSP5P1	9	0.13808	0.44188	1	481	5	0.62389	processed_pseudogene	0.118724	0.778066	Pseudogene
RP11-23J18.1	10	0.00022157	0.0028662	0.862205	3	6	1.4344	transcribed_processed_pseudogene	7.44532	0	Pseudogene
RPL24P4	3	0.7696	0.82433	1	1269	0	-0.028753	processed_pseudogene	3.41953	2.71638	Pseudogene
CTGLF8P	3	0.39641	0.54946	1	910	1	-0.0021019	unprocessed_pseudogene	1.37519	1.80248	Pseudogene
AC005336.4	7	0.0036621	0.023824	1	35	5	0.89329	processed_pseudogene	0.687995	0	Pseudogene
MICE	10	0.00041956	0.0052853	0.86689	6	5	1.1138	transcribed_unprocessed_pseudogene	0.664855	0.622453	Pseudogene	MICE	transcribed_unprocessed_pseudogene	HCG9P5	unprocessed_pseudogene	999	679	2
RPL21P75	4	0.19442	0.39976	1	615	2	0.43072	processed_pseudogene	4.59771	3.89936	Pseudogene	RPL21P75	processed_pseudogene	AC005062.2	sense_overlapping		78	1
TBCAP1	6	0.10643	0.34656	1	396	3	0.81355	processed_pseudogene	2.16363	2.06247	Pseudogene
EIF1AXP1	4	0.16567	0.36457	1	553	2	0.29171	processed_pseudogene	1.22009	3.19838	Pseudogene
FAM86HP	10	0.039158	0.19121	1	193	6	0.94988	transcribed_unprocessed_pseudogene	2.0252	0.201604	Pseudogene
RP11-420L9.2	8	0.014896	0.081663	1	89	4	1.0877	processed_pseudogene	0	0.836054	Pseudogene
H3F3AP4	4	0.039988	0.13403	1	195	3	0.35078	processed_pseudogene	136.849	20.5602	Pseudogene
RP11-212P7.1	5	0.1461	0.37385	1	503	2	0.14803	processed_pseudogene	0.446293	0.701954	Pseudogene
RP11-334A14.2	3	0.0085645	0.020716	1	57	2	0.92184	processed_pseudogene	0	5.55764	Pseudogene	RP11-334A14.2	processed_pseudogene	TUBBP10	processed_pseudogene	964		1
CTC-471F3.5	6	0.15662	0.43155	1	530	3	0.76116	processed_pseudogene	0.667618	0.267874	Pseudogene
AC090804.1	8	0.0061992	0.043708	1	50	5	1.0799	processed_pseudogene	0.50552	0.773025	Pseudogene
COX6CP1	4	0.089326	0.25507	1	351	3	0.48945	processed_pseudogene	0.628961	0.494633	Pseudogene
HMGN2P17	6	0.047144	0.18596	1	217	4	0.65616	processed_pseudogene	2.36018	2.12996	Pseudogene
RP11-574K11.27	4	0.87774	0.92185	1	1351	0	-0.01333	processed_pseudogene	0.563444	0	Pseudogene
RNF5P1	7	0.028936	0.12193	1	161	5	0.56688	processed_pseudogene	0.885413	3.16506	Pseudogene
RP13-39P12.2	10	0.20871	0.57402	1	641	4	0.59133	processed_pseudogene	0.999543	0.125973	Pseudogene	RP13-39P12.2	processed_pseudogene	RP13-39P12.3	antisense		989	1
PCNPP1	9	2.1575e-05	0.00034845	0.299695	1	6	1.7689	processed_pseudogene	0.538752	0.28246	Pseudogene
RP11-20O24.1	3	0.26463	0.47922	1	746	2	0.18318	processed_pseudogene	0.662876	0.347536	Pseudogene
RP11-181C21.4	3	0.73393	0.79313	1	1227	1	-0.13023	processed_pseudogene	0.540907	2.8359	Pseudogene
RPS23P8	7	0.0060437	0.038839	1	49	5	0.73078	processed_pseudogene	15.9643	16.9858	Pseudogene
RP4-800G7.2	10	0.0054341	0.045327	1	47	7	1.1709	transcribed_unprocessed_pseudogene	1.74106	0.283109	Pseudogene
DNAJC19P9	6	0.11974	0.38702	1	424	4	0.33057	processed_pseudogene	0.809741	0.424535	Pseudogene
RP11-381E24.1	8	0.026871	0.12843	1	150	4	0.72258	processed_pseudogene	1.48776	2.57682	Pseudogene
TMEM198B	10	0.0028049	0.025514	1	31	5	1.308	unitary_pseudogene	13.8904	1.66699	Pseudogene	TMEM198B	unitary_pseudogene	DNAJC14	protein_coding	960	29	2
RP11-745A24.2	4	0.18048	0.3806	1	587	2	0.43962	processed_pseudogene	0.361408	1.26321	Pseudogene
TMSB4XP6	5	0.035135	0.14004	1	181	4	0.47734	processed_pseudogene	72.9795	136.168	Pseudogene
SMG1P5	4	0.014327	0.051898	1	85	3	0.79297	transcribed_unprocessed_pseudogene	4.64519	0.811802	Pseudogene	SMG1P5	transcribed_unprocessed_pseudogene	RP11-347C12.12	unprocessed_pseudogene	981		1
GS1-124K5.12	7	0.035782	0.14513	1	183	4	0.76647	unprocessed_pseudogene	10.5351	11.7475	Pseudogene
RPL41P1	5	0.15289	0.38043	1	520	2	0.5765	processed_pseudogene	57.877	14.8885	Pseudogene
RCN1P2	3	0.16462	0.32917	1	552	2	0.28238	processed_pseudogene	0.662581	33.396	Pseudogene	RCN1P2	processed_pseudogene	TPT1-AS1	antisense		521	1
HNRNPA1P10	4	0.40067	0.63886	1	920	2	0.17195	processed_pseudogene	98.4728	89.9852	Pseudogene
HMGB1P1	3	0.15897	0.32041	1	535	2	0.27788	processed_pseudogene	11.3938	0.786002	Pseudogene
RP1-152L7.5	10	0.10082	0.39119	1	381	6	0.68943	transcribed_unprocessed_pseudogene	2.92984	2.76633	Pseudogene
RP11-234A1.1	6	0.12431	0.39118	1	441	3	0.75632	processed_pseudogene	37.593	62.567	Pseudogene
RPS13P2	3	0.41157	0.54946	1	927	1	-0.034916	processed_pseudogene	0.735372	0.428383	Pseudogene
RP13-254B10.1	10	0.047024	0.20947	1	216	3	1.1394	processed_pseudogene	0.913219	0.0920745	Pseudogene
SUMO2P3	5	0.10656	0.31736	1	397	2	0.58443	processed_pseudogene	0.665049	1.16225	Pseudogene
MT1XP1	8	0.11741	0.40067	1	420	5	0.49121	processed_pseudogene	0	0.958073	Pseudogene
RP11-761N21.2	3	0.027593	0.09995	1	156	2	0.86869	processed_pseudogene	5.94997	1.77244	Pseudogene
TMSB4XP1	3	0.10031	0.2201	1	380	2	0.19987	processed_pseudogene	11.7305	15.3753	Pseudogene
AC011322.1	10	0.06392	0.27879	1	274	6	0.81954	transcribed_processed_pseudogene	0.585728	0.0667584	Pseudogene
RP11-33B1.1	10	0.036726	0.18398	1	185	5	0.5485	transcribed_unprocessed_pseudogene	3.10052	1.20739	Pseudogene
SDAD1P1	10	0.0065508	0.053594	1	52	7	0.65635	transcribed_processed_pseudogene	1.3567	0.604371	Pseudogene	SDAD1P1	transcribed_processed_pseudogene	BNIP3L	protein_coding	948	54	2
RP11-73B2.6	10	0.022842	0.13393	1	128	6	0.91614	transcribed_processed_pseudogene	3.34581	0.228407	Pseudogene	RP11-73B2.6	transcribed_processed_pseudogene	AC092634.2	miRNA	967	529	2
API5P1	6	0.06239	0.22451	1	271	4	0.4112	processed_pseudogene	0.373039	0.519507	Pseudogene
CTA-246H3.11	7	0.18018	0.49806	1	586	4	0.66417	processed_pseudogene	0.435576	0.674719	Pseudogene
RP1-40G4P.1	8	0.14747	0.46357	1	506	3	0.63549	processed_pseudogene	1.16895	1.1143	Pseudogene
HMGN1P38	5	0.37369	0.63524	1	885	2	0.30722	processed_pseudogene	3.39837	0.742381	Pseudogene
FCF1P2	9	0.026403	0.13502	1	145	5	0.77611	processed_pseudogene	9.88106	6.62763	Pseudogene
SMG1P3	10	0.026176	0.15063	1	142	7	0.63268	transcribed_unprocessed_pseudogene	2.50047	1.54452	Pseudogene
RPL37P2	4	0.078285	0.24605	1	319	3	0.48962	processed_pseudogene	0.510289	0.535075	Pseudogene
AC004951.5	5	0.34371	0.60597	1	852	2	0.31492	transcribed_unprocessed_pseudogene	0.68643	0.299904	Pseudogene
FAM3C2	5	0.10778	0.31736	1	399	3	0.85718	processed_pseudogene	13.9589	66.3234	Pseudogene
RPL14P3	4	0.13176	0.32693	1	465	2	0.24331	processed_pseudogene	0.378256	0.805652	Pseudogene
RPL38P4	6	0.032163	0.11879	1	172	4	0.6663	processed_pseudogene	0	0.50401	Pseudogene
RP11-384K6.2	5	0.054503	0.19978	1	244	4	0.47687	transcribed_processed_pseudogene	0.276915	0.635173	Pseudogene
RP11-51O6.1	5	0.10737	0.31736	1	398	2	0.54644	transcribed_processed_pseudogene	53.268	53.6448	Pseudogene
KRT8P46	9	0.057217	0.26389	1	251	4	0.94933	processed_pseudogene	0.520488	0.183672	Pseudogene
FTH1P5	8	0.014583	0.081663	1	86	6	0.60408	processed_pseudogene	0.988602	0.740443	Pseudogene
ZSCAN12P1	10	0.010123	0.072497	1	65	5	1.0555	transcribed_unprocessed_pseudogene	0.538947	0	Pseudogene
AC093642.5	10	0.023303	0.13531	1	130	7	1.0948	transcribed_unprocessed_pseudogene	3.90226	1.92436	Pseudogene	AC093642.5	transcribed_unprocessed_pseudogene	RP11-341N2.1	antisense	977	175	2
EEF1A1P9	4	0.038774	0.13294	1	191	3	0.59111	processed_pseudogene	5.06467	7.06983	Pseudogene
RPS11P5	8	0.019906	0.10745	1	119	5	0.89287	processed_pseudogene	1.02058	0.334422	Pseudogene
RP11-142L4.3	4	0.09185	0.25693	1	359	3	0.55356	processed_pseudogene	0.203348	0.999493	Pseudogene	RP11-142L4.3	processed_pseudogene	RP11-142L4.2	processed_pseudogene	971	17	2
HMGN2P28	4	0.13317	0.32693	1	469	3	0.21778	processed_pseudogene	0.522615	0.684999	Pseudogene
TUFMP1	10	0.29887	0.68257	1	791	4	0.38404	processed_pseudogene	1.12689	0	Pseudogene
NPM1P46	4	0.038574	0.13294	1	190	2	0.81447	processed_pseudogene	0.842773	1.55653	Pseudogene
RPSAP9	3	0.026237	0.095287	1	143	3	0.4226	processed_pseudogene	1.14478	1.31291	Pseudogene
TPT1P9	6	0.1031	0.33133	1	386	3	0.36401	processed_pseudogene	0.510289	0.0743159	Pseudogene
RPS3AP5	3	0.025292	0.086704	1	139	3	0.30458	processed_pseudogene	3.44527	1.2042	Pseudogene
RP1-34B20.4	8	0.46671	0.76563	1	987	3	0.38461	processed_pseudogene	5.44381	0	Pseudogene
RP11-134K13.2	6	0.30622	0.60473	1	802	2	0.49773	processed_pseudogene	0.727025	1.02916	Pseudogene
RP11-686D22.10	10	0.0039131	0.035864	1	37	7	1.2031	processed_pseudogene	0	0.50641	Pseudogene
HMGN2P6	6	0.064635	0.22782	1	280	4	0.6805	processed_pseudogene	1.55433	1.01864	Pseudogene
RPL15P3	4	0.015668	0.054406	1	94	4	0.39607	processed_pseudogene	37.2545	16.1984	Pseudogene
RANP1	6	0.07087	0.24577	1	298	4	0.73736	processed_pseudogene	1.255	0.904723	Pseudogene
RP11-106M3.1	5	0.040781	0.14996	1	197	4	0.64208	processed_pseudogene	1.03714	0.209137	Pseudogene
PFN1P1	10	0.0033602	0.031624	1	33	8	1.1615	processed_pseudogene	0.430658	0.56447	Pseudogene
DUSP8P5	9	0.058516	0.27719	1	256	6	0.47585	processed_pseudogene	0.588616	0.324845	Pseudogene
NAMPTP1	5	0.055403	0.20289	1	247	4	0.47368	processed_pseudogene	5.28274	41.6955	Pseudogene
MTND1P23	3	0.0086886	0.022375	1	59	3	0.82741	unprocessed_pseudogene	3.61653	1.85487	Pseudogene	MTND1P23	unprocessed_pseudogene	RP5-857K21.5	lincRNA	982	51	2
RPL23P2	9	0.091575	0.35211	1	358	5	0.42504	processed_pseudogene	0.592234	0.25875	Pseudogene
CTD-2192J16.15	7	0.1734	0.49055	1	572	4	0.42349	processed_pseudogene	102.427	67.0006	Pseudogene
IDSP1	3	0.0055023	0.01313	0.86689	48	3	0.86219	unprocessed_pseudogene	1.02444	0	Pseudogene
RP11-365O16.1	8	0.24434	0.58912	1	706	4	0.45211	processed_pseudogene	1.08803	0.611185	Pseudogene	RP11-365O16.1	processed_pseudogene	DEGS1	protein_coding		49	1
FAM103A2P	8	0.11313	0.38847	1	412	5	0.56257	processed_pseudogene	16.9033	7.97596	Pseudogene
AC093724.2	6	0.072487	0.2504	1	304	4	0.4083	processed_pseudogene	0.725076	1.14044	Pseudogene
CD24P4	5	0.0019928	0.0109	0.86689	23	5	0.90681	processed_pseudogene	3.59009	0	Pseudogene
RP11-196I18.3	9	0.031711	0.15128	1	168	6	0.40998	processed_pseudogene	0.245867	0.837878	Pseudogene
CTB-55B8.1	4	0.0025538	0.012063	0.86689	28	4	0.60016	processed_pseudogene	0.583712	0.255027	Pseudogene
PHKA1P1	4	0.0020701	0.0093308	0.86689	25	4	0.64745	processed_pseudogene	0.270453	0.886218	Pseudogene
ARPC3P1	3	0.001405	0.0046608	0.86689	17	3	1.0303	processed_pseudogene	0	0.50401	Pseudogene
FTH1P8	5	0.00042613	0.0024365	0.862205	7	5	0.63454	processed_pseudogene	12.9755	7.27416	Pseudogene
RAB1C	7	4.7913e-05	0.00040282	0.299695	2	7	0.99366	processed_pseudogene	1.9802	1.57094	Pseudogene

## Sheet: ParentGene-Neg
	number of sgRNA	neg|score	neg|p-value	neg|fdr	neg|rank	neg|goodsgrna	neg|lfc	gene_type	MCF7_FPKM	MDAMB231_FPKM	Category	lgeneName	lgeneType	rgeneName	rgeneType	CAT_distance	TSS_distance	Count
LDHA	10	3.0206e-07	3.3599e-08	1.2e-05	2	8	-3.2242	protein_coding	73.9076	563.685	Parent gene
EIF3E	10	3.409e-06	2.3519e-07	7e-05	4	8	-4.188	protein_coding	75.3863	68.5593	Parent gene
SUGT1	10	2.2814e-05	2.5871e-06	0.000425	7	8	-2.2611	protein_coding	2.57907	3.06261	Parent gene	SUGT1	protein_coding	RP11-93H24.3	lincRNA	955	429	2
HSPA8	10	4.4609e-05	5.0734e-06	0.000686	11	7	-2.5999	protein_coding	300.963	564.892	Parent gene
MRPS31	10	6.3146e-05	6.7534e-06	0.000837	12	9	-4.268	protein_coding	8.25419	8.75727	Parent gene
RPL21	10	9.1699e-05	1.7236e-05	0.001832	13	9	-1.3135	protein_coding	201.673	127.766	Parent gene	RPL21	protein_coding	RP11-428O18.6	lincRNA	936	20	2
COX7C	10	0.00012354	2.5837e-05	0.002403	15	8	-2.1386	protein_coding	93.9777	78.9307	Parent gene
RPL27A	10	0.00016549	3.8874e-05	0.003112	17	10	-7.0121	protein_coding	38.3505	63.4858	Parent gene
KRT8	10	0.00017729	4.1562e-05	0.003112	18	9	-3.1655	protein_coding	2048.74	115.332	Parent gene	KRT8	protein_coding	KRT18	protein_coding	939	18	2
ATP5F1	10	0.00018519	4.2301e-05	0.003112	19	5	-1.9071	protein_coding	59.7337	64.2441	Parent gene	ATP5F1	protein_coding	WDR77	protein_coding	946	26	2
SNRPD1	10	0.00019018	4.3914e-05	0.003112	20	9	-2.1237	protein_coding	16.2223	26.2125	Parent gene
MRPS10	10	0.00026812	6.6223e-05	0.004363	22	7	-1.369	protein_coding	44.9021	138.219	Parent gene
ASNS	10	0.00028074	7.4153e-05	0.004363	23	10	-3.6535	protein_coding	46.2182	9.63521	Parent gene	ASNS	protein_coding	AC079781.5	processed_pseudogene		189	1
KRT18	10	0.0002888	7.6236e-05	0.004363	24	8	-6.4207	protein_coding	1871.82	142.282	Parent gene	KRT18	protein_coding	KRT8	protein_coding	937	18	2
MINOS1	10	0.00037286	0.00010345	0.005498	27	9	-2.3124	protein_coding	3.78926	4.84192	Parent gene	MINOS1	protein_coding	RP5-1056L3.1	antisense	931	144	2
RPS27	10	0.00054639	0.0001605	0.007704	30	8	-2.2082	protein_coding	929.821	398.484	Parent gene
TBCA	10	0.00058823	0.00017287	0.008038	32	6	-2.824	protein_coding	49.5069	40.8706	Parent gene
RPS2	10	0.00060656	0.0001816	0.008189	33	9	-2.1702	protein_coding	383.196	246.761	Parent gene	RPS2	protein_coding	SNORA78	snoRNA	972	323	2
RPS13	10	0.00066423	0.0002062	0.009024	34	7	-2.6861	protein_coding	151.672	155.761	Parent gene
CDC20	10	0.00073156	0.00024329	0.010206	35	9	-2.0228	protein_coding	22.8674	113.374	Parent gene	CDC20	protein_coding	RP1-92O14.3	antisense	980	296	2
FCF1	10	0.00074572	0.00025377	0.010206	36	5	-2.2796	protein_coding	16.3003	17.6293	Parent gene	FCF1	protein_coding	AREL1	protein_coding	917	28	2
RPL23A	10	0.00091448	0.0003502	0.013027	38	10	-3.037	protein_coding	227.313	228.093	Parent gene	RPL23A	protein_coding	RAB34	protein_coding		963	1
RPL24	10	0.00098659	0.00039247	0.014107	40	7	-3.382	protein_coding	180.604	123.219	Parent gene
RRN3	8	0.0010067	0.00034577	0.013027	41	5	-2.1504	protein_coding	50.1499	14.3846	Parent gene	RRN3	protein_coding	RP11-72I8.1	antisense	957	93	2
RPS29	10	0.0010214	0.00040759	0.014107	42	6	-4.281	protein_coding	23.3237	23.0951	Parent gene	RPS29	protein_coding	AL139099.3	miRNA	992	305	2
AHCTF1	10	0.001053	0.00040765	0.014107	43	6	-2.7883	protein_coding	14.211	31.2891	Parent gene
RPS8	10	0.0011763	0.0004555	0.015404	44	9	-1.7265	protein_coding	239.801	232.8	Parent gene	RPS8	protein_coding	RP11-269F19.2	antisense	978	173	2
API5	10	0.0013099	0.00054823	0.017736	45	7	-2.0049	protein_coding	33.5517	44.6833	Parent gene
RPL10	10	0.0013253	0.0005483	0.017736	46	8	-2.3622	protein_coding	265.044	192.962	Parent gene	RPL10	protein_coding	XX-FW83563B9.5	antisense	961	73	2
RPSA	10	0.0014991	0.00064043	0.019426	47	8	-3.2934	protein_coding	165.32	174.859	Parent gene
PABPC1	10	0.0015195	0.00065467	0.019426	48	8	-3.0476	protein_coding	537.918	352.821	Parent gene
CCT8	10	0.0015254	0.00066583	0.019426	49	9	-1.8391	protein_coding	64.2559	122.917	Parent gene
SRRM1	10	0.0015265	0.00066583	0.019426	50	8	-1.4522	protein_coding	23.1801	22.5195	Parent gene
RPL31	10	0.0017556	0.00072906	0.020311	52	9	-3.7378	protein_coding	94.3759	68.8719	Parent gene	RPL31	protein_coding	AC016738.4	antisense	954	14	2
FNBP1	10	0.0017842	0.00076434	0.020311	53	8	-1.6798	protein_coding	9.22713	29.1521	Parent gene	FNBP1	protein_coding	RP11-138E2.1	lincRNA	999		1
HSPD1	10	0.0017999	0.00076434	0.020311	54	5	-6.6111	protein_coding	128.192	167.479	Parent gene	HSPD1	protein_coding	HSPE1	protein_coding	979	52	2
RPL4	10	0.0018442	0.00076441	0.020311	55	7	-3.3814	protein_coding	391.347	157.178	Parent gene	RPL4	protein_coding	ZWILCH	protein_coding	943	75	2
ABCE1	10	0.0020094	0.00087091	0.022189	56	9	-2.1696	protein_coding	14.8761	41.9252	Parent gene	ABCE1	protein_coding	ANAPC10	protein_coding	957	71	2
EWSR1	10	0.0020962	0.00089329	0.022189	58	7	-2.7285	protein_coding	37.0522	22.915	Parent gene	EWSR1	protein_coding	RHBDD3	protein_coding	869	30	2
PA2G4	10	0.0021968	0.00090955	0.022189	59	8	-2.2154	protein_coding	50.1763	48.3511	Parent gene
RPL37	10	0.002339	0.0010062	0.023958	61	6	-4.7073	protein_coding	91.3433	65.7698	Parent gene
RPL5	10	0.0024898	0.0010443	0.023958	63	5	-1.4076	protein_coding	164.281	281.206	Parent gene
SUZ12	10	0.0025619	0.0010787	0.023958	64	8	-2.0836	protein_coding	10.2347	27.41	Parent gene
RPL30	10	0.0026121	0.0010788	0.023958	67	7	-2.986	protein_coding	271.15	151.655	Parent gene
UBA52	10	0.0029336	0.0011938	0.025043	72	6	-1.9299	protein_coding	105.026	98.0232	Parent gene
SPC25	10	0.0032405	0.0012607	0.025698	73	8	-1.8797	protein_coding	8.22178	22.7344	Parent gene
HNRNPK	10	0.00332	0.0012607	0.025698	74	8	-1.9778	protein_coding	238.438	205.168	Parent gene	HNRNPK	protein_coding	RMI1	protein_coding	912	94	2
SARNP	10	0.003815	0.001559	0.029728	80	6	-9.3958	protein_coding	1.07643	0.418859	Parent gene	SARNP	protein_coding	ORMDL2	protein_coding	959	162	2
TECR	10	0.0038353	0.0015662	0.029728	81	8	-2.0874	protein_coding	21.8072	26.9622	Parent gene	TECR	protein_coding	DNAJB1	protein_coding		72	1
RPL17	10	0.003904	0.001596	0.029728	82	8	-7.7063	protein_coding	15.6312	8.07608	Parent gene
RPL26	10	0.0041303	0.001694	0.030369	84	9	-1.2974	protein_coding	90.5109	89.4398	Parent gene
PRELID1	10	0.0042601	0.0017463	0.030934	85	5	-1.8877	protein_coding	61.9889	87.479	Parent gene	PRELID1	protein_coding	RAB24	protein_coding	945	29	2
RNPS1	10	0.0044943	0.0017999	0.031508	86	8	-1.8019	protein_coding	25.374	16.3335	Parent gene	RNPS1	protein_coding	RP11-304L19.13	lincRNA	961	40	2
SDAD1	10	0.0060716	0.0025438	0.04253	91	9	-2.6631	protein_coding	15.4744	23.9772	Parent gene	SDAD1	protein_coding	AC112719.2	protein_coding	987	825	2
TOMM20	10	0.0063196	0.0029976	0.047961	94	8	-3.3934	protein_coding	65.8799	114.331	Parent gene
SNRPG	9	0.0063411	0.0032145	0.050349	95	7	-2.2326	protein_coding	45.3635	55.7381	Parent gene
RPL12	10	0.0071008	0.0034654	0.053543	97	6	-1.8264	protein_coding	445.106	215.019	Parent gene	RPL12	protein_coding	LRSAM1	protein_coding	957	80	2
SEC61B	10	0.007489	0.0036749	0.055235	98	9	-1.6999	protein_coding	62.9935	60.5214	Parent gene	SEC61B	protein_coding	ALG2	protein_coding	941	107	2
TCEB1	10	0.0080746	0.0040517	0.059693	101	8	-0.95047	protein_coding	14.1689	15.3686	Parent gene	TCEB1	protein_coding	TMEM70	protein_coding	958	149	2
CKS1B	10	0.0084602	0.0042792	0.061885	102	8	-1.8666	protein_coding	33.0093	67.9503	Parent gene	CKS1B	protein_coding	SHC1	protein_coding		257	1
MIPEP	10	0.0085209	0.0043876	0.06218	103	6	-7.7345	protein_coding	5.1667	3.34847	Parent gene	MIPEP	protein_coding	C1QTNF9B-AS1	antisense	972	508	2
UQCRFS1	9	0.0097874	0.0059364	0.08001	109	4	-2.7926	protein_coding	26.8628	33.2198	Parent gene	UQCRFS1	protein_coding	CTB-32O4.2	lincRNA	971	257	2
GEMIN8	10	0.010057	0.0059685	0.08001	111	8	-1.3611	protein_coding	7.49535	3.66063	Parent gene
CTDNEP1	10	0.011273	0.007109	0.091191	115	7	-5.9071	protein_coding	33.0714	51.6054	Parent gene	CTDNEP1	protein_coding	ELP5	protein_coding	926	0	2
EIF4A1	10	0.011596	0.007369	0.092143	116	7	-1.4636	protein_coding	2.26576	0.912033	Parent gene
RPS10	10	0.012933	0.0085606	0.100301	120	7	-1.6199	protein_coding	24.0857	35.8902	Parent gene
SRSF6	8	0.012959	0.007493	0.092914	121	7	-2.1567	protein_coding	49.2746	43.7959	Parent gene
NPM1	10	0.013203	0.0085607	0.100301	122	8	-2.3622	protein_coding	283.972	374.291	Parent gene	NPM1	protein_coding	MIR3912	miRNA	976	355	2
NACA	10	0.013222	0.0085607	0.100301	124	8	-1.962	protein_coding	70.0306	35.3301	Parent gene
RPS23	10	0.013335	0.0085607	0.100301	125	6	-2.67	protein_coding	110.232	135.558	Parent gene	RPS23	protein_coding	ATP6AP1L	protein_coding	969	884	2
RPL39	10	0.013627	0.0091036	0.101091	128	8	-2.2515	protein_coding	214.642	155.481	Parent gene
EIF3F	10	0.013676	0.0091036	0.101091	129	6	-2.2198	protein_coding	12.6057	20.6541	Parent gene
SET	10	0.013722	0.0092142	0.1014	130	7	-2.366	protein_coding	203.689	144.988	Parent gene
RPS4X	10	0.013762	0.0093523	0.1014	131	7	-1.4205	protein_coding	398.559	324.365	Parent gene
RPS28	10	0.014189	0.009492	0.101613	133	6	-2.4053	protein_coding	38.3016	73.859	Parent gene	RPS28	protein_coding	NDUFA7	protein_coding	955	98	2
RPL23	10	0.01457	0.0095778	0.101798	135	8	-8.1397	protein_coding	59.0681	71.7636	Parent gene
RPL36A	10	0.015711	0.010223	0.107128	142	7	-0.97282	protein_coding	3.49044	1.10228	Parent gene	RPL36A	protein_coding	BTK	protein_coding		27	1
STIP1	10	0.016246	0.010594	0.11024	143	4	-1.7801	protein_coding	80.9082	81.089	Parent gene
RHOQ	10	0.016591	0.010858	0.112195	144	5	-0.62302	protein_coding	21.8471	9.70455	Parent gene	RHOQ	protein_coding	ATP6V1E2	protein_coding	935	170	2
RPS15A	10	0.017969	0.01149	0.113982	148	8	-1.5235	protein_coding	61.5688	23.1983	Parent gene
CCT6A	10	0.018695	0.01149	0.113982	149	6	-1.0966	protein_coding	46.5823	109.432	Parent gene	CCT6A	protein_coding	PSPH	protein_coding		25	1
TUBB8	10	0.019643	0.012277	0.115847	154	8	-1.8828	protein_coding	1.30617	0.0604239	Parent gene
COX17	10	0.019838	0.012277	0.115847	155	8	-3.1944	protein_coding	18.0527	8.19408	Parent gene
BMS1	10	0.02003	0.012326	0.115847	156	7	-1.5237	protein_coding	10.1759	21.1325	Parent gene
GMPS	10	0.020545	0.012379	0.115847	160	4	-1.576	protein_coding	19.2437	13.5436	Parent gene
RPL9	10	0.021613	0.013999	0.122581	163	6	-4.6344	protein_coding	128.939	130.654	Parent gene	RPL9	protein_coding	LIAS	protein_coding	952	51	2
PSMA6	10	0.021675	0.013999	0.122581	164	6	-4.081	protein_coding	5.55865	6.97113	Parent gene
TM9SF2	10	0.021905	0.014	0.122581	165	4	-2.9261	protein_coding	60.4114	52.4726	Parent gene	TM9SF2	protein_coding	LINC00449	antisense	975	364	2
SNRPB2	10	0.02202	0.014	0.122581	166	8	-2.7929	protein_coding	34.4411	29.01	Parent gene	SNRPB2	protein_coding	RP4-705D16.3	processed_transcript	966	80	2
NDUFV2	10	0.022107	0.014062	0.122581	167	7	-1.4157	protein_coding	0.789965	0.848468	Parent gene
NRBF2	10	0.022426	0.014062	0.122581	168	5	-1.9669	protein_coding	13.8937	25.3707	Parent gene
RPS20	9	0.022883	0.016046	0.12968	171	6	-2.4605	protein_coding	192.061	95.4378	Parent gene	RPS20	protein_coding	CTA-397H3.3	antisense	957	10	2
P2RX6	10	0.022884	0.014207	0.122907	172	3	-5.7429	protein_coding	0.0118959	0.740626	Parent gene	P2RX6	protein_coding	TUBA3FP	transcribed_unprocessed_pseudogene	978	354	2
HSP90AB1	10	0.023377	0.014838	0.125712	173	7	-2.0463	protein_coding	529.39	1075.48	Parent gene
RPLP1	7	0.02441	0.014859	0.125712	177	6	-0.80046	protein_coding	89.8875	108.555	Parent gene
RPS18	10	0.02447	0.015135	0.12668	178	8	-1.6917	protein_coding	583.878	732.302	Parent gene	RPS18	protein_coding	VPS52	protein_coding	928	27	2
HNRNPC	10	0.025776	0.016039	0.12968	183	6	-2.7409	protein_coding	125.413	113.814	Parent gene
VDAC1	10	0.027499	0.016777	0.131694	191	6	-2.1161	protein_coding	106.511	182.102	Parent gene	VDAC1	protein_coding	CTB-113I20.2	lincRNA	930	13	2
YBX1	10	0.027636	0.016881	0.131694	192	7	-1.0269	protein_coding	287.315	532.138	Parent gene
DTX2	10	0.028108	0.016996	0.131694	193	8	-0.79352	protein_coding	4.23805	9.44745	Parent gene	DTX2	protein_coding	AC007078.4	antisense		118	1
RPS9	10	0.028581	0.016996	0.131694	195	6	-2.5361	protein_coding	86.5219	63.0169	Parent gene	RPS9	protein_coding	AC012314.20	lincRNA	977	770	2
RPL7A	10	0.028853	0.017258	0.131694	196	7	-6.0613	protein_coding	820.782	523.902	Parent gene	RPL7A	protein_coding	MED22	protein_coding	899	82	2
BRI3	10	0.028871	0.017258	0.131694	197	7	-1.6314	protein_coding	9.34573	14.5091	Parent gene	BRI3	protein_coding	TECPR1	protein_coding	908	127	2
RPL13A	10	0.029173	0.017786	0.134374	199	7	-1.7256	protein_coding	567.875	392.254	Parent gene
MRPS36	10	0.029398	0.01788	0.134374	203	4	-0.87703	protein_coding	13.6368	19.5192	Parent gene
HDGF	10	0.029968	0.018439	0.137183	206	8	-1.2484	protein_coding	200.964	175.025	Parent gene	HDGF	protein_coding	PRCC	protein_coding		574	1
EIF2S2	9	0.03023	0.020152	0.144161	208	4	-3.6409	protein_coding	53.0324	122.872	Parent gene
IMPDH2	10	0.030759	0.019584	0.142796	210	7	-1.7885	protein_coding	54.6383	88.0083	Parent gene	IMPDH2	protein_coding	RP13-131K19.6	antisense	970	61	2
FTH1	10	0.033824	0.021318	0.148923	216	7	-0.97538	protein_coding	1497.05	907.144	Parent gene	FTH1	protein_coding	RP11-810P12.7	TEC	929	133	2
AK4	10	0.033962	0.021508	0.149548	217	5	-1.6198	protein_coding	7.36237	45.1205	Parent gene
TMA7	10	0.034374	0.021995	0.150129	218	7	-1.2215	protein_coding	100.215	119.458	Parent gene	TMA7	protein_coding	CCDC51	protein_coding	870	137	2
SBDS	10	0.035102	0.021995	0.150129	220	6	-1.5589	protein_coding	60.7614	104.921	Parent gene	SBDS	protein_coding	TYW1	protein_coding		392	1
RPL6	10	0.036726	0.022957	0.153875	225	6	-2.5829	protein_coding	226.836	153.624	Parent gene	RPL6	protein_coding	PTPN11	protein_coding		70	1
RPL19	10	0.037356	0.023326	0.155648	229	8	-2.4429	protein_coding	208.833	356.476	Parent gene
TMSB4X	10	0.038612	0.023857	0.155699	233	5	-2.1192	protein_coding	1407.66	1839.26	Parent gene
ARF3	10	0.038704	0.023857	0.155699	234	7	-0.83411	protein_coding	70.8361	37.2903	Parent gene
CLUH	10	0.04	0.02534	0.161289	238	5	-1.9539	protein_coding	10.6717	11.1254	Parent gene	CLUH	protein_coding	RP11-74E22.3	antisense	968	288	2
BAK1	9	0.040421	0.026208	0.162487	239	2	-0.56849	protein_coding	19.8439	56.0572	Parent gene
CYCS	10	0.040767	0.02534	0.161289	241	4	-3.1379	protein_coding	27.6967	45.3804	Parent gene
RPS11	10	0.04304	0.027821	0.17036	246	6	-2.4288	protein_coding	715.607	446.375	Parent gene
UBE2H	10	0.046222	0.031893	0.188773	256	5	-2.3948	protein_coding	44.2979	47.5227	Parent gene	UBE2H	protein_coding	RP11-306G20.1	antisense	973	284	2
FRG1	10	0.04691	0.032096	0.188773	258	5	-1.8168	protein_coding	9.23732	13.5803	Parent gene	FRG1	protein_coding	AF146191.4	lincRNA	958	516	2
PTMA	10	0.048846	0.034966	0.195679	265	5	-3.5627	protein_coding	492.845	269.221	Parent gene
HMGA1	10	0.048868	0.034966	0.195679	266	7	-1.556	protein_coding	41.1565	579.629	Parent gene
WBP1L	10	0.052361	0.039355	0.211408	276	5	-0.76315	protein_coding	19.7051	13.4461	Parent gene
PSMC2	10	0.055735	0.042251	0.220825	287	7	-1.9439	protein_coding	47.2846	45.5827	Parent gene	PSMC2	protein_coding	DNAJC2	protein_coding		40	1
CFL1	10	0.056623	0.042592	0.220825	289	7	-1.887	protein_coding	204.653	240.901	Parent gene	CFL1	protein_coding	MUS81	protein_coding		21	1
DNAJC19	10	0.056709	0.042592	0.220825	290	5	-1.2274	protein_coding	7.76448	5.41462	Parent gene	DNAJC19	protein_coding	SOX2-OT	sense_overlapping		0	1
IPO7	10	0.05753	0.043043	0.221527	291	4	-1.4445	protein_coding	33.0629	76.2329	Parent gene
ZSCAN20	10	0.057914	0.043472	0.221527	294	6	-1.0939	protein_coding	1.31222	1.37457	Parent gene
RBBP4	10	0.058317	0.043472	0.221527	295	5	-2.384	protein_coding	27.3994	19.469	Parent gene	RBBP4	protein_coding	ZBTB8OS	protein_coding	969	238	2
FAM3C	10	0.060002	0.044715	0.224767	301	4	-1.255	protein_coding	14.7311	94.5566	Parent gene
NOC2L	10	0.06077	0.045014	0.224767	303	6	-1.2585	protein_coding	17.8632	19.7675	Parent gene
SDHA	10	0.064578	0.046831	0.229228	309	4	-1.8636	protein_coding	19.1407	32.9343	Parent gene	SDHA	protein_coding	CTD-2083E4.4	processed_transcript	975	961	2
SDHC	10	0.064754	0.046831	0.229228	310	6	-1.8316	protein_coding	6.75549	9.26092	Parent gene	SDHC	protein_coding	CFAP126	protein_coding		147	1
SEPT7	10	0.066776	0.04841	0.234641	314	6	-1.3702	protein_coding	20.2782	32.1612	Parent gene	SEPT7	protein_coding	SEPT7-AS1	lincRNA	961	315	2
SERBP1	10	0.066858	0.04841	0.234641	315	6	-1.6132	protein_coding	48.4499	68.0769	Parent gene
RPL7	10	0.067898	0.051211	0.242194	318	7	-6.5895	protein_coding	269.903	128.709	Parent gene	RPL7	protein_coding	RDH10	protein_coding	983	49	2
PGAM1	10	0.067911	0.051211	0.242194	319	6	-1.5951	protein_coding	70.3129	215.49	Parent gene	PGAM1	protein_coding	RRP12	protein_coding		83	1
DYNLL1	10	0.068792	0.051434	0.242194	322	7	-0.73307	protein_coding	35.8664	80.1443	Parent gene	DYNLL1	protein_coding	DYNLL1-AS1	antisense	910	115	2
RP11-683L23.1	4	0.069272	0.067903	0.285434	323	3	-0.63344	protein_coding	1.13223	0	Parent gene
ISCA1	10	0.069396	0.051434	0.242194	324	7	-1.404	protein_coding	17.7445	14.3768	Parent gene
NAMPT	10	0.070335	0.051434	0.242194	330	6	-1.4172	protein_coding	9.42683	87.3031	Parent gene	NAMPT	protein_coding	RP11-22N19.2	antisense	887	131	2
PHF10	10	0.073085	0.05378	0.249952	334	7	-1.052	protein_coding	12.3964	28.7092	Parent gene	PHF10	protein_coding	RP1-266L20.4	antisense	957	61	2
TUFM	10	0.07458	0.055349	0.254197	339	5	-1.4172	protein_coding	101.704	56.0369	Parent gene	TUFM	protein_coding	SH2B1	protein_coding		191	1
SUMO3	10	0.077648	0.061244	0.276154	345	7	-1.2522	protein_coding	108.045	102.499	Parent gene
LRRC37B	10	0.081077	0.06534	0.285434	353	7	-0.89821	protein_coding	1.17008	2.08375	Parent gene	LRRC37B	protein_coding	RP11-640N20.5	processed_pseudogene		151	1
HAUS6	10	0.08284	0.067491	0.285434	361	4	-1.6276	protein_coding	7.47916	11.0187	Parent gene
MUC20	10	0.083088	0.067491	0.285434	363	6	-1.1995	protein_coding	3.30919	0.0159463	Parent gene
DYNC1I2	10	0.083591	0.067491	0.285434	364	7	-1.5956	protein_coding	31.3994	36.318	Parent gene
TOB2	10	0.08393	0.067491	0.285434	366	7	-1.6885	protein_coding	27.5905	10.6506	Parent gene
HMGN2	10	0.086773	0.068604	0.285434	376	7	-1.2889	protein_coding	189.208	179.522	Parent gene
SMS	10	0.087419	0.069632	0.285434	378	5	-1.0017	protein_coding	119.247	198.977	Parent gene
GAPDH	10	0.087583	0.069632	0.285434	379	6	-1.6121	protein_coding	696.057	1170.15	Parent gene	GAPDH	protein_coding	RP5-940J5.3	antisense	999	428	2
TXN	10	0.088593	0.069632	0.285434	382	4	-2.4869	protein_coding	209.769	317.771	Parent gene
SIMC1	10	0.092494	0.075027	0.292253	398	5	-1.3039	protein_coding	4.89411	6.40597	Parent gene
PDAP1	10	0.092734	0.078069	0.297787	400	7	-0.75477	protein_coding	76.6103	67.4466	Parent gene	PDAP1	protein_coding	BUD31	protein_coding	981	50	2
PARL	10	0.093479	0.079142	0.297787	403	6	-0.91436	protein_coding	26.0468	29.8447	Parent gene	PARL	protein_coding	RPSAP31	transcribed_processed_pseudogene	968	8	2
PMS2	10	0.093774	0.079142	0.297787	406	6	-0.85345	protein_coding	9.80417	6.32751	Parent gene	PMS2	protein_coding	AIMP2	protein_coding	886	119	2
COX6C	10	0.094947	0.079785	0.298293	409	6	-1.4714	protein_coding	169.997	32.6607	Parent gene
RPL18A	10	0.096883	0.083944	0.306401	414	5	-1.3739	protein_coding	123.098	113.098	Parent gene
UBE2C	10	0.097276	0.084305	0.306401	417	7	-0.92891	protein_coding	46.4586	160.195	Parent gene
PSMC5	10	0.09756	0.084305	0.306401	418	7	-1.6029	protein_coding	74.0738	35.7434	Parent gene	PSMC5	protein_coding	FTSJ3	protein_coding	973	12	2
SHFM1	10	0.09811	0.084305	0.306401	419	5	-1.6563	protein_coding	9.86193	6.5989	Parent gene
RPL35	10	0.099157	0.085043	0.306401	420	5	-1.3852	protein_coding	267.652	250.564	Parent gene	RPL35	protein_coding	ARPC5L	protein_coding	959	148	2
RPS7	10	0.099711	0.085043	0.306401	422	3	-1.0795	protein_coding	106.578	81.5154	Parent gene
FTL	8	0.10189	0.099721	0.3327	426	3	-1.8591	protein_coding	651.704	2086.74	Parent gene
DSTN	10	0.10276	0.086635	0.309427	428	3	-0.50051	protein_coding	99.9659	97.9077	Parent gene	DSTN	protein_coding	BFSP1	protein_coding	968	642	2
SPCS2	10	0.10405	0.087395	0.309427	434	4	-1.8811	protein_coding	38.0406	30.1805	Parent gene	SPCS2	protein_coding	XRRA1	protein_coding	969	46	2
NDUFA4	10	0.10428	0.087396	0.309427	435	5	-0.78997	protein_coding	34.4111	29.1107	Parent gene	NDUFA4	protein_coding	RP5-855F16.1	lincRNA	977	166	2
LARP1	10	0.10457	0.087396	0.309427	438	6	-2.0096	protein_coding	63.5604	60.345	Parent gene
RPL14	10	0.10462	0.087396	0.309427	439	7	-1.0233	protein_coding	53.8476	58.3317	Parent gene
RPS27A	10	0.1058	0.089739	0.314068	444	5	-2.8791	protein_coding	181.83	182.908	Parent gene	RPS27A	protein_coding	CLHC1	protein_coding	939	47	2
PSMC1	10	0.10663	0.091416	0.315973	448	5	-0.80639	protein_coding	22.1679	28.9246	Parent gene
IPO5	10	0.10724	0.091416	0.315973	449	6	-1.2577	protein_coding	10.5314	45.5515	Parent gene
PDCL3	10	0.11077	0.094594	0.321362	453	5	-1.3077	protein_coding	25.5091	24.2374	Parent gene
CENPBD1	4	0.11185	0.10525	0.345735	455	2	-0.79907	protein_coding	13.0564	2.67309	Parent gene	CENPBD1	protein_coding	AFG3L1P	unitary_pseudogene	929	51	2
PSMC6	10	0.11185	0.095666	0.322791	456	4	-1.6792	protein_coding	13.9751	18.1457	Parent gene
RAN	10	0.11225	0.095666	0.322791	458	6	-1.6713	protein_coding	98.8943	95.5102	Parent gene
GOLGA2	10	0.11467	0.099596	0.3327	461	5	-1.7431	protein_coding	31.3299	15.6426	Parent gene	GOLGA2	protein_coding	SWI5	protein_coding	935	150	2
RPL13	10	0.1159	0.11903	0.373844	464	6	-0.78655	protein_coding	155.921	52.0677	Parent gene
B3GNT5	10	0.1171	0.12007	0.373844	465	7	-0.65516	protein_coding	1.19313	9.93815	Parent gene
XRCC6	10	0.11933	0.12101	0.373844	470	5	-1.7007	protein_coding	98.8058	169.702	Parent gene	XRCC6	protein_coding	DESI1	protein_coding	920	22	2
SMG1	10	0.11947	0.12101	0.373844	473	7	-0.80996	protein_coding	12.6713	10.2903	Parent gene	SMG1	protein_coding	CTD-2288F12.1	antisense	991	408	2
NKAP	10	0.12248	0.1226	0.373844	479	6	-1.0171	protein_coding	3.7141	3.93647	Parent gene
RPL15	10	0.12556	0.12364	0.374019	486	5	-2.1333	protein_coding	195.195	128.74	Parent gene	RPL15	protein_coding	NKIRAS1	protein_coding	911	9	2
SETD8	10	0.12914	0.1264	0.376931	494	5	-2.4164	protein_coding	15.2945	18.4029	Parent gene
CA5B	10	0.12984	0.12815	0.381375	495	6	-1.5154	protein_coding	2.58251	1.8906	Parent gene
HNRNPA3	10	0.1401	0.13561	0.391939	510	7	-1.1283	protein_coding	109.341	79.6616	Parent gene	HNRNPA3	protein_coding	AC079305.8	antisense	975	86	2
TLK2	10	0.1423	0.13757	0.393673	514	5	-1.5173	protein_coding	30.4244	9.69467	Parent gene
EEF1E1	10	0.14303	0.1405	0.39942	515	5	-0.96472	protein_coding	6.29184	11.9839	Parent gene
RPL41	10	0.15031	0.15167	0.420268	526	5	-0.93791	protein_coding	1812.59	480.185	Parent gene
CEP170	10	0.15072	0.15167	0.420268	527	4	-1.0801	protein_coding	4.55959	25.9444	Parent gene	CEP170	protein_coding	SDCCAG8	protein_coding	952	685	2
RPS21	10	0.16194	0.1651	0.447925	543	6	-1.2608	protein_coding	251.295	262.006	Parent gene	RPS21	protein_coding	RP5-908M14.9	antisense	944	145	2
ARMC10	10	0.16217	0.16675	0.449622	544	5	-0.69968	protein_coding	16.3803	11.834	Parent gene	ARMC10	protein_coding	FBXL13	protein_coding	970	37	2
ST13	10	0.1636	0.16721	0.449932	545	7	-0.58879	protein_coding	82.2421	65.8681	Parent gene	ST13	protein_coding	XPNPEP3	protein_coding	912	54	2
HMGN1	10	0.16859	0.17423	0.458407	555	7	-0.66097	protein_coding	127.607	47.5683	Parent gene
GPX1	10	0.1697	0.17423	0.458407	556	5	-1.3453	protein_coding	0.183826	102.672	Parent gene
BNIP3	8	0.17003	0.17897	0.461837	559	3	-0.9443	protein_coding	14.8032	82.9542	Parent gene
EIF4E	10	0.17078	0.17612	0.461379	561	7	-0.99275	protein_coding	4.4633	6.86815	Parent gene	EIF4E	protein_coding	RP11-571L19.7	antisense	978	194	2
MT-ND1	6	0.17381	0.16556	0.447925	567	3	-1.4019	protein_coding	1361.37	539.016	Parent gene
DUSP8	10	0.17534	0.18004	0.461837	571	4	-0.69618	protein_coding	2.88178	0.731069	Parent gene	DUSP8	protein_coding	KRTAP5-AS1	antisense	979	566	2
MTRF1L	9	0.17788	0.1694	0.454927	577	3	-1.4502	protein_coding	8.09987	13.4732	Parent gene
MAP2K2	10	0.17995	0.18221	0.463044	584	6	-0.6133	protein_coding	17.2638	24.2352	Parent gene
POLRMT	10	0.18303	0.18635	0.466817	588	5	-1.5821	protein_coding	3.54927	5.26313	Parent gene
KRT7	10	0.18688	0.18635	0.466817	591	5	-0.9652	protein_coding	1.39674	87.0734	Parent gene	KRT7	protein_coding	RP3-416H24.1	antisense		209	1
HNRNPU	10	0.18984	0.18692	0.467453	598	4	-2.0392	protein_coding	67.3601	76.5676	Parent gene	HNRNPU	protein_coding	RP11-11N7.4	lincRNA	975	195	2
ACTB	10	0.19202	0.18923	0.472428	601	4	-1.2166	protein_coding	1333.6	1817.48	Parent gene
RPS14	10	0.20791	0.21992	0.524419	616	3	-1.7503	protein_coding	124.934	101.572	Parent gene
DFFB	10	0.20814	0.22244	0.528731	617	5	-0.79381	protein_coding	1.6723	1.513	Parent gene	DFFB	protein_coding	CEP104	protein_coding	953	52	2
FANCD2	10	0.21178	0.22244	0.528731	623	6	-0.53897	protein_coding	10.8602	5.31778	Parent gene	FANCD2	protein_coding	CIDECP	transcribed_unprocessed_pseudogene	923	48	2
RHOT1	10	0.21726	0.22757	0.531932	632	4	-1.113	protein_coding	4.24067	6.29088	Parent gene	RHOT1	protein_coding	AC090616.2	antisense	979	454	2
SMPD4	10	0.22454	0.23269	0.535746	641	5	-0.95611	protein_coding	16.2344	20.839	Parent gene	SMPD4	protein_coding	MZT2B	protein_coding	958	14	2
MXRA7	10	0.22486	0.23269	0.535746	642	5	-0.78821	protein_coding	0.784126	22.9091	Parent gene	MXRA7	protein_coding	RP11-318A15.8	antisense		162	1
TMEM183A	10	0.2295	0.23386	0.535746	648	6	-1.1737	protein_coding	32.9588	16.4158	Parent gene
METTL15	10	0.23018	0.23386	0.535746	650	6	-1.1084	protein_coding	4.09455	6.08737	Parent gene	METTL15	protein_coding	KIF18A	protein_coding		11	1
EIF1AX	8	0.23172	0.23139	0.535746	651	5	-0.95866	protein_coding	28.0322	72.4235	Parent gene
C1GALT1C1	10	0.23768	0.23802	0.535746	657	4	-1.525	protein_coding	21.3938	34.2571	Parent gene
MT1X	10	0.2388	0.23802	0.535746	660	6	-0.73127	protein_coding	2.22525	3.40618	Parent gene
TPT1	10	0.24097	0.24015	0.535746	661	4	-0.96116	protein_coding	241.656	107.432	Parent gene	TPT1	protein_coding	RP11-290D2.6	antisense	968	190	2
RAB1B	10	0.2412	0.24015	0.535746	663	6	-0.6399	protein_coding	224.876	188.759	Parent gene	RAB1B	protein_coding	RP11-867G23.2	antisense	977	403	2
MPHOSPH8	10	0.24189	0.24015	0.535746	667	6	-0.72904	protein_coding	21.3018	13.9396	Parent gene
PHF2	10	0.24585	0.24384	0.538336	676	2	-0.19387	protein_coding	22.8265	10.5012	Parent gene
MST1	10	0.24773	0.24384	0.538336	679	5	-0.93539	protein_coding	1.74132	0.195338	Parent gene	MST1	protein_coding	RNF123	protein_coding	951	1	2
FAM96A	10	0.25056	0.24482	0.539029	680	6	-1.1268	protein_coding	14.4265	13.5407	Parent gene	FAM96A	protein_coding	SNX1	protein_coding		104	1
NUS1	8	0.2511	0.24507	0.539029	681	4	-0.63074	protein_coding	26.3405	25.8851	Parent gene
PRSS3	10	0.25279	0.24633	0.539029	685	6	-0.99685	protein_coding	0	11.192	Parent gene
PNRC2	10	0.25877	0.25197	0.544949	694	3	-0.70817	protein_coding	73.0306	50.8869	Parent gene
HNRNPA1	10	0.25941	0.25197	0.544949	695	6	-1.3873	protein_coding	212.422	175.151	Parent gene	HNRNPA1	protein_coding	CBX5	protein_coding	946	59	2
SNRPF	10	0.26158	0.25538	0.547544	702	5	-1.2735	protein_coding	23.5049	21.3536	Parent gene	SNRPF	protein_coding	RP11-536G4.2	antisense	980	88	2
RPL3	10	0.26306	0.25538	0.547544	705	5	-1.3665	protein_coding	231.591	193.086	Parent gene
RALGAPA1	10	0.26325	0.25538	0.547544	706	2	-0.8684	protein_coding	5.10459	3.0786	Parent gene	RALGAPA1	protein_coding	SNORA31	snoRNA		556	1
SNRPE	10	0.26325	0.25538	0.547544	707	3	-1.6506	protein_coding	110.853	58.8512	Parent gene
GBA	10	0.2652	0.25685	0.547544	712	6	-1.3524	protein_coding	28.3574	34.8322	Parent gene
ARPC3	10	0.26579	0.25685	0.547544	713	4	-0.81396	protein_coding	79.2163	87.481	Parent gene
DGKZ	10	0.26979	0.26607	0.557572	719	6	-0.866	protein_coding	10.7383	6.02516	Parent gene
FKBP9	10	0.27142	0.26607	0.557572	722	6	-1.3643	protein_coding	33.7715	48.9552	Parent gene	FKBP9	protein_coding	RNU6-388P	snRNA		707	1
ZNF28	10	0.27275	0.26717	0.557572	727	6	-0.93199	protein_coding	7.65472	3.99862	Parent gene	ZNF28	protein_coding	CTD-2102P23.1	processed_pseudogene		622	1
PIN4	10	0.27855	0.27318	0.565356	739	6	-0.59942	protein_coding	5.80806	6.83382	Parent gene
TUBA1C	10	0.28494	0.28659	0.570607	751	4	-0.6253	protein_coding	78.5791	185.455	Parent gene	TUBA1C	protein_coding	RP11-977B10.2	antisense	969	150	2
GUSB	10	0.28784	0.28659	0.570607	756	5	-0.98023	protein_coding	29.197	27.0836	Parent gene
ZNF138	10	0.28835	0.28659	0.570607	760	4	-0.88637	protein_coding	7.8568	1.72676	Parent gene
HERC2	10	0.29267	0.28765	0.570607	765	6	-0.86485	protein_coding	3.87432	6.37339	Parent gene
GLUD2	8	0.29382	0.28305	0.570607	769	3	-1.1135	protein_coding	4.26198	0.9968	Parent gene
RBMS2	10	0.29645	0.29675	0.575899	773	6	-0.42527	protein_coding	4.14114	17.2894	Parent gene
CALM2	10	0.30081	0.29794	0.575899	779	5	-0.98961	protein_coding	88.9563	159.779	Parent gene
ZNRF2	10	0.30242	0.29988	0.578752	783	5	-0.73831	protein_coding	6.09039	3.47734	Parent gene
RPS26	10	0.30607	0.3022	0.580966	786	3	-0.45903	protein_coding	57.7218	54.1945	Parent gene	RPS26	protein_coding	RP11-603J24.4	antisense	993	46	2
DUSP5	10	0.31092	0.3077	0.584742	792	6	-1.6061	protein_coding	9.64944	34.4049	Parent gene
TTC3	10	0.31443	0.3077	0.584742	797	6	-0.99956	protein_coding	25.7321	18.8256	Parent gene	TTC3	protein_coding	PIGP	protein_coding	899	55	2
UBE2V1	10	0.31583	0.3077	0.584742	799	5	-1.2061	protein_coding	4.59284	1.16145	Parent gene
RPS24	10	0.31811	0.31009	0.585205	802	6	-0.83687	protein_coding	160.006	179.683	Parent gene
HSPB1	10	0.32007	0.31227	0.585205	810	5	-0.68356	protein_coding	717.201	53.9915	Parent gene
RPL32	10	0.32103	0.31359	0.586501	815	6	-1.36	protein_coding	299.775	150.031	Parent gene
TPI1	10	0.3219	0.315	0.588101	817	5	-1.3078	protein_coding	149.173	315.845	Parent gene
ZNF37A	10	0.32367	0.31647	0.589373	820	5	-0.75124	protein_coding	3.64726	6.02508	Parent gene
CD24	10	0.32531	0.31802	0.590921	823	4	-0.98446	protein_coding	593.066	13.3979	Parent gene
SEC63	10	0.32634	0.31934	0.591024	826	5	-1.1894	protein_coding	17.57	14.8485	Parent gene	SEC63	protein_coding	RP1-191J18.66	antisense	981	72	2
GGCT	10	0.32637	0.31934	0.591024	827	5	-1.4355	protein_coding	36.5639	15.5376	Parent gene
CACYBP	10	0.33435	0.32908	0.603786	837	5	-0.73099	protein_coding	20.2059	34.8346	Parent gene
ZSCAN12	10	0.34065	0.33566	0.611425	845	5	-0.8656	protein_coding	0.848323	2.04512	Parent gene
PKD1	10	0.34163	0.33868	0.615333	847	5	-1.3995	protein_coding	3.65121	1.96023	Parent gene	PKD1	protein_coding	RP11-304L19.4	antisense		494	1
EIF4H	10	0.3432	0.34352	0.622595	849	4	-0.50772	protein_coding	174.892	224.621	Parent gene
ACTG1	10	0.34423	0.34352	0.622595	850	2	-1.9314	protein_coding	1601.38	1219.1	Parent gene	ACTG1	protein_coding	RP13-766D20.1	unitary_pseudogene	978	188	2
YWHAZ	10	0.34719	0.35197	0.632254	853	6	-0.71011	protein_coding	255.945	290.271	Parent gene
FLNC	10	0.3486	0.35312	0.632254	855	5	-0.6268	protein_coding	0.0303369	28.3868	Parent gene
MCTS1	10	0.35223	0.36197	0.63405	863	6	-1.0139	protein_coding	18.1569	25.3973	Parent gene
HMGB1	10	0.35444	0.36688	0.63405	865	3	-0.88848	protein_coding	74.9774	47.1867	Parent gene	HMGB1	protein_coding	USPL1	protein_coding	961	95	2
SLC35E1	10	0.35749	0.36688	0.63405	870	6	-0.99285	protein_coding	27.0453	24.3562	Parent gene	SLC35E1	protein_coding	CTD-3222D19.8	TEC	928	241	2
GLUD1	10	0.35824	0.36688	0.63405	871	4	-1.0252	protein_coding	49.6208	79.9616	Parent gene	GLUD1	protein_coding	FAM35A	protein_coding	939	329	2
MEIS3	10	0.35851	0.36848	0.635343	873	6	-0.74158	protein_coding	7.37143	0.292783	Parent gene
RPS3A	10	0.36274	0.37547	0.641447	877	5	-1.0724	protein_coding	274.961	327.459	Parent gene
BANF1	10	0.36606	0.37989	0.647504	879	6	-0.9894	protein_coding	157.655	156.454	Parent gene	BANF1	protein_coding	EIF1AD	protein_coding	949	51	2
CD99	10	0.36708	0.39028	0.659923	881	6	-0.64168	protein_coding	47.2484	85.4722	Parent gene
ENSA	10	0.37194	0.39318	0.661831	890	1	-0.118	protein_coding	87.8883	32.9268	Parent gene
TPM3	10	0.3728	0.39318	0.661831	891	5	-1.5394	protein_coding	41.1293	77.9157	Parent gene
RNF216	10	0.37587	0.40947	0.678501	894	5	-0.82345	protein_coding	11.4976	9.99391	Parent gene
RPL29	10	0.38084	0.42262	0.689538	900	4	-0.94643	protein_coding	249.169	240.02	Parent gene
TPM4	10	0.39052	0.43908	0.703225	910	4	-0.98815	protein_coding	121.731	151.556	Parent gene	TPM4	protein_coding	CTD-2231E14.2	TEC	977	373	2
WTAP	10	0.39088	0.43908	0.703225	911	3	-0.81674	protein_coding	8.62405	12.8549	Parent gene	WTAP	protein_coding	SOD2	protein_coding		53	1
RPL36AL	10	0.39107	0.43908	0.703225	914	5	-0.92175	protein_coding	291.614	325.901	Parent gene	RPL36AL	protein_coding	MGAT2	protein_coding	925	109	2
UBE2Q2	10	0.40449	0.4485	0.706209	923	4	-1.4118	protein_coding	16.0582	12.9609	Parent gene
ROCK1	10	0.40566	0.4485	0.706209	924	4	-0.85252	protein_coding	15.8794	18.3328	Parent gene
SCML2	10	0.41275	0.46458	0.717736	938	4	-0.70085	protein_coding	0.698539	2.76403	Parent gene
RPS15	10	0.41603	0.47533	0.721424	943	4	-0.98807	protein_coding	82.5867	98.2887	Parent gene
PTGES3	10	0.42488	0.49083	0.735032	952	3	-1.4484	protein_coding	143.485	134.936	Parent gene
PLEKHA8	10	0.42709	0.4917	0.735032	954	2	-0.66864	protein_coding	2.67084	5.63435	Parent gene	PLEKHA8	protein_coding	FKBP14	protein_coding		719	1
ZSCAN31	10	0.43061	0.4917	0.735032	958	5	-0.74163	protein_coding	1.26801	1.4404	Parent gene
RPL38	10	0.43726	0.49425	0.735032	967	4	-0.63854	protein_coding	77.1879	62.3696	Parent gene
BTN2A1	10	0.43994	0.49747	0.737289	972	3	-1.7607	protein_coding	8.78016	25.4066	Parent gene
GCSH	7	0.454	0.48898	0.735032	991	4	-0.58232	protein_coding	12.7856	4.88342	Parent gene
AMZ2	10	0.45811	0.50771	0.740215	998	5	-0.63558	protein_coding	28.5851	18.2447	Parent gene	AMZ2	protein_coding	RP11-147L13.2	antisense	958	7	2
DAZAP2	10	0.45972	0.50771	0.740215	1000	5	-0.98607	protein_coding	97.4057	26.8215	Parent gene
CDC26	10	0.46956	0.51447	0.74343	1012	5	-1.1726	protein_coding	23.2644	20.5815	Parent gene	CDC26	protein_coding	PRPF4	protein_coding	951	52	2
MTMR12	10	0.47168	0.51447	0.74343	1013	5	-0.7039	protein_coding	12.2891	20.6401	Parent gene
NTAN1	10	0.4731	0.51794	0.744512	1016	5	-1.1253	protein_coding	9.67065	12.4289	Parent gene
IDS	10	0.47863	0.51886	0.744512	1019	5	-0.59116	protein_coding	12.4988	20.0413	Parent gene
THOC3	3	0.47911	0.47283	0.721424	1021	2	-0.2279	protein_coding	20.1562	18.3797	Parent gene
SSR4	10	0.49815	0.53359	0.755923	1043	3	-0.70885	protein_coding	18.4337	17.3434	Parent gene	SSR4	protein_coding	IDH3G	protein_coding	978	62	2
USP24	10	0.5047	0.53826	0.759177	1047	5	-0.78214	protein_coding	4.55108	13.828	Parent gene
SEC14L1	10	0.50645	0.5402	0.759754	1049	5	-0.85863	protein_coding	8.04357	25.8592	Parent gene
FAM133B	10	0.50737	0.5402	0.759754	1050	4	-0.65251	protein_coding	8.10384	3.02018	Parent gene
PPIA	10	0.51438	0.55063	0.764309	1059	5	-0.76913	protein_coding	192.075	270.269	Parent gene
MPRIP	10	0.52925	0.56772	0.772867	1071	4	-0.56817	protein_coding	6.71501	19.8422	Parent gene	MPRIP	protein_coding	RP11-45M22.3	antisense		910	1
RABGEF1	10	0.53593	0.56978	0.772867	1080	3	-0.95578	protein_coding	0.671578	0.805187	Parent gene	RABGEF1	protein_coding	RP11-792A8.4	antisense	937	270	2
RPL10A	10	0.53681	0.56978	0.772867	1082	5	-0.99484	protein_coding	438.992	372.266	Parent gene
LSM12	10	0.53821	0.56978	0.772867	1083	4	-0.60707	protein_coding	22.3674	30.7385	Parent gene
HMGN3	10	0.54133	0.56978	0.772867	1087	4	-0.79961	protein_coding	48.5146	27.328	Parent gene	HMGN3	protein_coding	HMGN3-AS1	antisense	971	970	2
GPS2	10	0.54251	0.57101	0.773829	1089	3	-0.95023	protein_coding	1.22603	1.16655	Parent gene
GNAQ	10	0.5462	0.57603	0.775513	1093	4	-0.76909	protein_coding	22.3197	14.9405	Parent gene
TWF1	10	0.54705	0.57603	0.775513	1094	5	-0.74124	protein_coding	58.5219	44.6637	Parent gene
UBB	10	0.54757	0.57734	0.775513	1096	2	-0.29198	protein_coding	443.326	559.821	Parent gene
MFAP2	10	0.55814	0.58633	0.779673	1112	2	-0.36798	protein_coding	1.95321	2.50192	Parent gene	MFAP2	protein_coding	RP1-37C10.3	antisense	960	611	2
PRDX1	10	0.56963	0.59593	0.786817	1119	4	-1.1454	protein_coding	304.124	317.139	Parent gene
LRRFIP1	10	0.56965	0.59593	0.786817	1120	5	-0.59229	protein_coding	18.225	16.8918	Parent gene
ZNF816	10	0.5728	0.6006	0.791574	1123	5	-0.76584	protein_coding	4.04156	1.88375	Parent gene
COX20	10	0.57796	0.61514	0.798589	1126	4	-0.56714	protein_coding	6.43466	8.97445	Parent gene
ANP32B	10	0.57851	0.61514	0.798589	1128	4	-0.8585	protein_coding	242.614	158.884	Parent gene
EEF2KMT	8	0.59545	0.63277	0.818041	1140	3	-0.50998	protein_coding	5.24134	3.10863	Parent gene	EEF2KMT	protein_coding	RP11-10K17.6	lincRNA		930	1
RPS12	8	0.60188	0.6409	0.823204	1145	4	-0.68591	protein_coding	505.866	683.503	Parent gene
MT2A	10	0.60213	0.64823	0.827936	1146	4	-0.39366	protein_coding	52.3465	182.945	Parent gene
TOMM40	10	0.60469	0.64953	0.82819	1150	4	-0.68868	protein_coding	19.5295	27.0469	Parent gene	TOMM40	protein_coding	CTB-129P6.4	antisense	990	306	2
TAGLN2	10	0.60572	0.65089	0.828501	1151	5	-0.71748	protein_coding	145.175	316.696	Parent gene
DPY19L1	10	0.61002	0.66045	0.83354	1155	4	-0.54955	protein_coding	5.56067	26.6889	Parent gene
SNX25	10	0.62788	0.67864	0.84858	1165	4	-0.70615	protein_coding	1.91878	9.04564	Parent gene	SNX25	protein_coding	CFAP97	protein_coding	965	208	2
ANO7	10	0.63328	0.68148	0.849285	1170	4	-0.39435	protein_coding	0.930926	0.546538	Parent gene
TUBB	10	0.63842	0.68703	0.852622	1173	4	-0.64295	protein_coding	351.551	1645.23	Parent gene
CBX3	10	0.64523	0.69411	0.8557	1180	4	-0.9511	protein_coding	84.6666	62.8092	Parent gene	CBX3	protein_coding	HNRNPA2B1	protein_coding	976	163	2
EEF1D	10	0.65106	0.69672	0.856793	1183	3	-0.75867	protein_coding	38.0942	31.3031	Parent gene	EEF1D	protein_coding	TIGD5	protein_coding	939	90	2
PARG	10	0.65541	0.69957	0.856859	1185	3	-0.38888	protein_coding	10.6819	14.9343	Parent gene	PARG	protein_coding	TIMM23B	protein_coding	975	34	2
NUDT16	10	0.65838	0.7026	0.856859	1186	4	-0.71907	protein_coding	10.2526	4.02179	Parent gene	NUDT16	protein_coding	RP11-933H2.4	processed_transcript	915	195	2
PVRL2	10	0.66064	0.7026	0.856859	1189	2	-0.43433	protein_coding	59.9004	51.3087	Parent gene
ZNF184	10	0.68101	0.72453	0.870452	1210	4	-0.62457	protein_coding	6.37285	3.82178	Parent gene
SUMO2	10	0.68345	0.72836	0.870452	1213	4	-0.62285	protein_coding	85.261	96.004	Parent gene
BTF3L4	10	0.68657	0.73231	0.870452	1216	4	-0.49453	protein_coding	17.603	15.5194	Parent gene	BTF3L4	protein_coding	TXNDC12	protein_coding		27	1
UBE2F	10	0.71876	0.74957	0.876167	1246	4	-0.54574	protein_coding	3.00578	5.09896	Parent gene
SRP9	10	0.72462	0.75263	0.877669	1251	4	-0.86353	protein_coding	241.28	221.21	Parent gene
THAP5	10	0.72698	0.75694	0.881322	1253	3	-0.68388	protein_coding	10.0784	8.97946	Parent gene	THAP5	protein_coding	DNAJB9	protein_coding	901	28	2
HTATSF1	6	0.72958	0.73505	0.870452	1254	1	0.1306	protein_coding	48.4051	43.3992	Parent gene
EEF1A1	10	0.73729	0.76525	0.884107	1262	4	-0.66354	protein_coding	1094.84	1440.92	Parent gene	EEF1A1	protein_coding	RP11-505P4.7	antisense		43	1
PTEN	10	0.73897	0.76525	0.884107	1264	2	-0.26321	protein_coding	10.7045	14.4186	Parent gene	PTEN	protein_coding	KLLN	protein_coding	947	0	2
RCN1	10	0.74413	0.76835	0.886969	1266	4	-0.46187	protein_coding	1.16105	81.55	Parent gene	RCN1	protein_coding	PAX6	protein_coding		207	1
PPP1R14B	10	0.74777	0.77139	0.887934	1268	4	-0.61967	protein_coding	40.0831	93.014	Parent gene	PPP1R14B	protein_coding	RP11-783K16.5	antisense	978	112	2
EIF4B	10	0.74809	0.77139	0.887934	1269	2	-0.30677	protein_coding	339.223	76.6546	Parent gene	EIF4B	protein_coding	RP11-983P16.4	antisense		98	1
NMRAL1	10	0.75741	0.78	0.894178	1276	4	-0.67247	protein_coding	12.5522	6.91733	Parent gene	NMRAL1	protein_coding	HMOX2	protein_coding	961	33	2
ZNF420	10	0.77244	0.79556	0.89778	1297	4	-0.85327	protein_coding	1.43141	2.67895	Parent gene	ZNF420	protein_coding	CTD-2293H3.2	antisense	967	124	2
H3F3A	10	0.77417	0.79556	0.89778	1299	3	-0.59173	protein_coding	90.9879	41.8121	Parent gene	H3F3A	protein_coding	RP11-396C23.4	antisense	974	24	2
EEF1B2	10	0.78602	0.8046	0.902534	1304	3	-0.47282	protein_coding	129.703	182.826	Parent gene	EEF1B2	protein_coding	NDUFS1	protein_coding	939	1	2
PRR13	10	0.79158	0.80859	0.905326	1309	4	-0.55901	protein_coding	45.3647	15.8323	Parent gene
ZNF777	8	0.84544	0.86214	0.943138	1345	3	-0.11658	protein_coding	5.93107	6.3266	Parent gene
ATF4	10	0.8513	0.87733	0.950812	1352	2	-0.42153	protein_coding	155.431	76.9036	Parent gene
TCEA1	10	0.85359	0.87733	0.950812	1355	3	-0.35316	protein_coding	40.1911	38.5489	Parent gene
UBE2S	10	0.86085	0.88233	0.95415	1358	3	-0.47949	protein_coding	14.3762	34.1701	Parent gene
PHKA1	7	0.88814	0.87935	0.951617	1375	1	0.0071758	protein_coding	7.0099	7.45439	Parent gene
KMT2C	10	0.88866	0.90194	0.962075	1378	3	-0.28027	protein_coding	9.05734	6.69733	Parent gene	KMT2C	protein_coding	FABP5P3	transcribed_processed_pseudogene	980	889	2
PCNP	10	0.88967	0.90194	0.962075	1380	3	-0.29175	protein_coding	46.5711	74.7204	Parent gene
RNF5	9	0.89269	0.89959	0.962075	1382	3	-0.17294	protein_coding	78.3166	120.717	Parent gene	RNF5	protein_coding	AGPAT1	protein_coding		257	1
SKP1	10	0.89923	0.90849	0.964906	1386	2	-0.5955	protein_coding	20.8398	22.9165	Parent gene
PSPH	10	0.90465	0.91543	0.967805	1391	2	-0.43795	protein_coding	8.03838	13.3025	Parent gene	PSPH	protein_coding	CCT6A	protein_coding		25	1
TLE1	10	0.90665	0.91543	0.967805	1395	1	-0.032877	protein_coding	25.5779	26.5343	Parent gene	TLE1	protein_coding	RP11-154D17.1	lincRNA	964	407	2
FOXO3	10	0.90837	0.91799	0.967805	1397	3	-0.508	protein_coding	36.9981	10.0309	Parent gene
CHCHD2	10	0.91415	0.91966	0.967805	1400	2	-0.41166	protein_coding	123.162	166.877	Parent gene
H3F3B	10	0.91896	0.92303	0.969277	1403	3	-0.28753	protein_coding	253.786	61.3483	Parent gene	H3F3B	protein_coding	UNK	protein_coding		623	1
PCBP2	10	0.92375	0.92873	0.972517	1406	3	-0.51448	protein_coding	68.9704	21.4464	Parent gene
MORF4L1	10	0.92745	0.93118	0.974355	1409	2	-0.30999	protein_coding	93.3824	52.2983	Parent gene	MORF4L1	protein_coding	ADAMTS7	protein_coding		744	1
TMSB10	8	0.93006	0.92536	0.97036	1412	1	-0.058357	protein_coding	2025.11	2719.67	Parent gene
ARMC4	10	0.93739	0.94068	0.977371	1419	1	-0.16162	protein_coding	0.0322429	0.718441	Parent gene	ARMC4	protein_coding	RP11-218D6.4	lincRNA	999	739	2
RPSAP58	10	0.93917	0.94271	0.978205	1421	3	-0.40824	protein_coding	11.0698	7.1816	Parent gene
NAP1L4	10	0.94168	0.94585	0.980344	1425	3	-0.48246	protein_coding	24.1333	36.7722	Parent gene	NAP1L4	protein_coding	CTC-343N3.1	antisense		594	1
PFN1	10	0.94529	0.95117	0.981488	1428	2	-0.32799	protein_coding	274.006	588.544	Parent gene	PFN1	protein_coding	ENO3	protein_coding		115	1
ZNF322	8	0.95436	0.94897	0.980344	1433	2	-0.18136	protein_coding	13.576	13.6341	Parent gene
RP9	10	0.962	0.96322	0.987105	1439	2	-0.2852	protein_coding	7.19369	5.98046	Parent gene
PDIA3	10	0.96782	0.96742	0.9888	1445	2	-0.34331	protein_coding	78.166	136.537	Parent gene	PDIA3	protein_coding	CATSPER2P1	transcribed_unprocessed_pseudogene	960	89	2
CDC42	10	0.97148	0.97059	0.990468	1448	2	-0.3009	protein_coding	67.3646	152.098	Parent gene
HNRNPL	10	0.97369	0.9725	0.990468	1451	1	0.082889	protein_coding	32.7616	30.1411	Parent gene
SLC25A33	4	0.97396	0.95635	0.983368	1454	0	0.049102	protein_coding	2.79811	3.66752	Parent gene
FABP5	10	0.97796	0.9754	0.992751	1459	2	-0.24539	protein_coding	1.48335	6.23969	Parent gene	FABP5	protein_coding	RP11-363E6.3	antisense	981	191	2
SUMO1	10	0.99769	0.99292	0.999326	1480	1	0.0032213	protein_coding	85.9829	79.1223	Parent gene
ANXA2	10	0.9993	0.99766	1	1483	0	-0.078855	protein_coding	45.7846	238.449	Parent gene	ANXA2	protein_coding	RP11-745A24.1	processed_pseudogene		755	1
SYNCRIP	10	0.99991	0.99969	1	1485	0	0.17113	protein_coding	35.7854	32.5893	Parent gene

## Sheet: ParentGene-Pos
	number of sgRNA	pos|score	pos|p-value	pos|fdr	pos|rank	pos|goodsgrna	pos|lfc	gene_type	MCF7_FPKM	MDAMB231_FPKM	Category	lgeneName	lgeneType	rgeneName	rgeneType	CAT_distance	TSS_distance	Count
LDHA	10	0.088964	0.36641	1	349	1	-0.11037	protein_coding	73.9076	563.685	Parent gene
EIF3E	10	0.79484	0.94817	1	1285	2	0.48097	protein_coding	75.3863	68.5593	Parent gene
SUGT1	10	0.98601	0.99476	1	1456	1	0.001246	protein_coding	2.57907	3.06261	Parent gene	SUGT1	protein_coding	RP11-93H24.3	lincRNA	955	429	2
HSPA8	10	0.90434	0.97681	1	1373	1	0.042511	protein_coding	300.963	564.892	Parent gene
MRPS31	10	0.75219	0.9409	1	1251	1	-0.59867	protein_coding	8.25419	8.75727	Parent gene
RPL21	10	0.9968	0.99913	1	1477	0	-0.55015	protein_coding	201.673	127.766	Parent gene	RPL21	protein_coding	RP11-428O18.6	lincRNA	936	20	2
COX7C	10	0.6899	0.91968	1	1198	1	-0.088662	protein_coding	93.9777	78.9307	Parent gene
RPL27A	10	0.99983	0.99998	1	1482	0	-0.33211	protein_coding	38.3505	63.4858	Parent gene
KRT8	10	0.63438	0.89584	1	1146	1	-0.20508	protein_coding	2048.74	115.332	Parent gene	KRT8	protein_coding	KRT18	protein_coding	939	18	2
ATP5F1	10	0.21435	0.58061	1	651	3	0.80767	protein_coding	59.7337	64.2441	Parent gene	ATP5F1	protein_coding	WDR77	protein_coding	946	26	2
SNRPD1	10	0.44064	0.79033	1	959	1	-0.22073	protein_coding	16.2223	26.2125	Parent gene
MRPS10	10	0.162	0.49906	1	545	2	0.74294	protein_coding	44.9021	138.219	Parent gene
ASNS	10	0.99963	0.99995	1	1480	0	-0.19239	protein_coding	46.2182	9.63521	Parent gene	ASNS	protein_coding	AC079781.5	processed_pseudogene		189	1
KRT18	10	0.6688	0.91159	1	1179	2	0.26575	protein_coding	1871.82	142.282	Parent gene	KRT18	protein_coding	KRT8	protein_coding	937	18	2
MINOS1	10	0.15537	0.49025	1	526	1	-0.17588	protein_coding	3.78926	4.84192	Parent gene	MINOS1	protein_coding	RP5-1056L3.1	antisense	931	144	2
RPS27	10	0.56055	0.86671	1	1074	1	0.058504	protein_coding	929.821	398.484	Parent gene
TBCA	10	0.632	0.89267	1	1142	1	0.11696	protein_coding	49.5069	40.8706	Parent gene
RPS2	10	0.59305	0.87532	1	1109	1	-0.17496	protein_coding	383.196	246.761	Parent gene	RPS2	protein_coding	SNORA78	snoRNA	972	323	2
RPS13	10	0.29939	0.68257	1	792	3	0.63597	protein_coding	151.672	155.761	Parent gene
CDC20	10	0.97757	0.99111	1	1442	1	-0.29467	protein_coding	22.8674	113.374	Parent gene	CDC20	protein_coding	RP1-92O14.3	antisense	980	296	2
FCF1	10	0.23997	0.63434	1	696	2	0.2638	protein_coding	16.3003	17.6293	Parent gene	FCF1	protein_coding	AREL1	protein_coding	917	28	2
RPL23A	10	0.99909	0.9998	1	1478	0	-0.2081	protein_coding	227.313	228.093	Parent gene	RPL23A	protein_coding	RAB34	protein_coding		963	1
RPL24	10	0.70181	0.92512	1	1204	3	0.38714	protein_coding	180.604	123.219	Parent gene
RRN3	8	0.43206	0.74771	1	950	1	0.13366	protein_coding	50.1499	14.3846	Parent gene	RRN3	protein_coding	RP11-72I8.1	antisense	957	93	2
RPS29	10	0.41762	0.76844	1	933	3	0.60488	protein_coding	23.3237	23.0951	Parent gene	RPS29	protein_coding	AL139099.3	miRNA	992	305	2
AHCTF1	10	0.22074	0.59922	1	664	2	0.70046	protein_coding	14.211	31.2891	Parent gene
RPS8	10	0.75147	0.9409	1	1248	1	-0.13033	protein_coding	239.801	232.8	Parent gene	RPS8	protein_coding	RP11-269F19.2	antisense	978	173	2
API5	10	0.54261	0.85643	1	1057	3	0.25078	protein_coding	33.5517	44.6833	Parent gene
RPL10	10	0.66112	0.90814	1	1170	2	0.3687	protein_coding	265.044	192.962	Parent gene	RPL10	protein_coding	XX-FW83563B9.5	antisense	961	73	2
RPSA	10	0.97942	0.99183	1	1445	1	-0.005622	protein_coding	165.32	174.859	Parent gene
PABPC1	10	0.78158	0.94705	1	1275	2	0.18615	protein_coding	537.918	352.821	Parent gene
CCT8	10	0.93303	0.98289	1	1395	1	-0.2112	protein_coding	64.2559	122.917	Parent gene
SRRM1	10	0.37215	0.7388	1	882	2	0.75568	protein_coding	23.1801	22.5195	Parent gene
RPL31	10	0.95534	0.98677	1	1421	1	-0.18929	protein_coding	94.3759	68.8719	Parent gene	RPL31	protein_coding	AC016738.4	antisense	954	14	2
FNBP1	10	0.95282	0.98629	1	1417	1	0.13916	protein_coding	9.22713	29.1521	Parent gene	FNBP1	protein_coding	RP11-138E2.1	lincRNA	999		1
HSPD1	10	0.60736	0.88173	1	1119	3	0.50728	protein_coding	128.192	167.479	Parent gene	HSPD1	protein_coding	HSPE1	protein_coding	979	52	2
RPL4	10	0.56771	0.86745	1	1082	1	0.07893	protein_coding	391.347	157.178	Parent gene	RPL4	protein_coding	ZWILCH	protein_coding	943	75	2
ABCE1	10	0.99162	0.99609	1	1463	0	-0.40702	protein_coding	14.8761	41.9252	Parent gene	ABCE1	protein_coding	ANAPC10	protein_coding	957	71	2
EWSR1	10	0.1792	0.54035	1	583	3	0.72542	protein_coding	37.0522	22.915	Parent gene	EWSR1	protein_coding	RHBDD3	protein_coding	869	30	2
PA2G4	10	0.90881	0.97974	1	1377	1	0.031899	protein_coding	50.1763	48.3511	Parent gene
RPL37	10	0.20865	0.57402	1	640	4	0.85549	protein_coding	91.3433	65.7698	Parent gene
RPL5	10	0.26441	0.65647	1	745	5	0.62913	protein_coding	164.281	281.206	Parent gene
SUZ12	10	0.26643	0.65741	1	754	1	-0.097571	protein_coding	10.2347	27.41	Parent gene
RPL30	10	0.87888	0.96694	1	1353	1	0.05402	protein_coding	271.15	151.655	Parent gene
UBA52	10	0.43089	0.7849	1	949	3	0.30137	protein_coding	105.026	98.0232	Parent gene
SPC25	10	0.82088	0.95507	1	1304	1	0.0038171	protein_coding	8.22178	22.7344	Parent gene
HNRNPK	10	0.99352	0.99726	1	1469	0	-0.066954	protein_coding	238.438	205.168	Parent gene	HNRNPK	protein_coding	RMI1	protein_coding	912	94	2
SARNP	10	0.90603	0.978	1	1375	2	0.22615	protein_coding	1.07643	0.418859	Parent gene	SARNP	protein_coding	ORMDL2	protein_coding	959	162	2
TECR	10	0.99302	0.99726	1	1467	0	-0.02795	protein_coding	21.8072	26.9622	Parent gene	TECR	protein_coding	DNAJB1	protein_coding		72	1
RPL17	10	0.84009	0.95862	1	1316	2	0.27202	protein_coding	15.6312	8.07608	Parent gene
RPL26	10	0.99437	0.99811	1	1471	0	-0.3369	protein_coding	90.5109	89.4398	Parent gene
PRELID1	10	0.0079446	0.058094	1	56	5	0.88645	protein_coding	61.9889	87.479	Parent gene	PRELID1	protein_coding	RAB24	protein_coding	945	29	2
RNPS1	10	0.89936	0.97592	1	1368	1	0.10915	protein_coding	25.374	16.3335	Parent gene	RNPS1	protein_coding	RP11-304L19.13	lincRNA	961	40	2
SDAD1	10	0.96097	0.98848	1	1427	1	-0.22814	protein_coding	15.4744	23.9772	Parent gene	SDAD1	protein_coding	AC112719.2	protein_coding	987	825	2
TOMM20	10	0.28153	0.67656	1	770	1	0.036128	protein_coding	65.8799	114.331	Parent gene
SNRPG	9	0.65019	0.89731	1	1162	2	0.28087	protein_coding	45.3635	55.7381	Parent gene
RPL12	10	0.74456	0.93916	1	1241	3	0.34047	protein_coding	445.106	215.019	Parent gene	RPL12	protein_coding	LRSAM1	protein_coding	957	80	2
SEC61B	10	0.72115	0.93165	1	1218	1	-0.22671	protein_coding	62.9935	60.5214	Parent gene	SEC61B	protein_coding	ALG2	protein_coding	941	107	2
TCEB1	10	0.80968	0.95454	1	1298	1	-0.0087948	protein_coding	14.1689	15.3686	Parent gene	TCEB1	protein_coding	TMEM70	protein_coding	958	149	2
CKS1B	10	0.82659	0.95629	1	1308	2	0.2592	protein_coding	33.0093	67.9503	Parent gene	CKS1B	protein_coding	SHC1	protein_coding		257	1
MIPEP	10	0.74086	0.93866	1	1236	2	0.35581	protein_coding	5.1667	3.34847	Parent gene	MIPEP	protein_coding	C1QTNF9B-AS1	antisense	972	508	2
UQCRFS1	9	0.064341	0.28643	1	278	5	0.94922	protein_coding	26.8628	33.2198	Parent gene	UQCRFS1	protein_coding	CTB-32O4.2	lincRNA	971	257	2
GEMIN8	10	0.98311	0.9933	1	1452	1	-0.11621	protein_coding	7.49535	3.66063	Parent gene
CTDNEP1	10	0.92201	0.98159	1	1390	2	0.12648	protein_coding	33.0714	51.6054	Parent gene	CTDNEP1	protein_coding	ELP5	protein_coding	926	0	2
EIF4A1	10	0.6107	0.88394	1	1124	3	0.41249	protein_coding	2.26576	0.912033	Parent gene
RPS10	10	0.26065	0.65502	1	739	3	0.7282	protein_coding	24.0857	35.8902	Parent gene
SRSF6	8	0.77146	0.91601	1	1270	1	-0.23235	protein_coding	49.2746	43.7959	Parent gene
NPM1	10	0.44213	0.79033	1	962	1	0.080292	protein_coding	283.972	374.291	Parent gene	NPM1	protein_coding	MIR3912	miRNA	976	355	2
NACA	10	0.68475	0.91867	1	1194	2	0.40837	protein_coding	70.0306	35.3301	Parent gene
RPS23	10	0.84326	0.9591	1	1318	2	0.29072	protein_coding	110.232	135.558	Parent gene	RPS23	protein_coding	ATP6AP1L	protein_coding	969	884	2
RPL39	10	0.1593	0.49309	1	537	2	0.8109	protein_coding	214.642	155.481	Parent gene
EIF3F	10	0.14006	0.47478	1	485	3	0.9098	protein_coding	12.6057	20.6541	Parent gene
SET	10	0.584	0.8734	1	1101	3	0.29338	protein_coding	203.689	144.988	Parent gene
RPS4X	10	0.67011	0.91159	1	1180	3	0.29539	protein_coding	398.559	324.365	Parent gene
RPS28	10	0.26691	0.65741	1	755	3	0.69836	protein_coding	38.3016	73.859	Parent gene	RPS28	protein_coding	NDUFA7	protein_coding	955	98	2
RPL23	10	0.80376	0.95295	1	1292	1	0.14103	protein_coding	59.0681	71.7636	Parent gene
RPL36A	10	0.86406	0.96385	1	1336	1	0.043252	protein_coding	3.49044	1.10228	Parent gene	RPL36A	protein_coding	BTK	protein_coding		27	1
STIP1	10	0.0087307	0.061873	1	60	4	1.5622	protein_coding	80.9082	81.089	Parent gene
RHOQ	10	0.044665	0.20469	1	209	5	0.82702	protein_coding	21.8471	9.70455	Parent gene	RHOQ	protein_coding	ATP6V1E2	protein_coding	935	170	2
RPS15A	10	0.33917	0.71607	1	847	2	0.18082	protein_coding	61.5688	23.1983	Parent gene
CCT6A	10	0.74302	0.93916	1	1238	2	0.47599	protein_coding	46.5823	109.432	Parent gene	CCT6A	protein_coding	PSPH	protein_coding		25	1
TUBB8	10	0.99463	0.99821	1	1474	0	-0.039925	protein_coding	1.30617	0.0604239	Parent gene
COX17	10	0.76457	0.94481	1	1262	1	-0.064942	protein_coding	18.0527	8.19408	Parent gene
BMS1	10	0.44757	0.79513	1	967	3	0.23548	protein_coding	10.1759	21.1325	Parent gene
GMPS	10	0.17207	0.51087	1	566	5	0.27803	protein_coding	19.2437	13.5436	Parent gene
RPL9	10	0.024263	0.14437	1	133	4	0.82555	protein_coding	128.939	130.654	Parent gene	RPL9	protein_coding	LIAS	protein_coding	952	51	2
PSMA6	10	0.48013	0.82829	1	1006	2	0.55787	protein_coding	5.55865	6.97113	Parent gene
TM9SF2	10	0.050076	0.21308	1	228	5	1.186	protein_coding	60.4114	52.4726	Parent gene	TM9SF2	protein_coding	LINC00449	antisense	975	364	2
SNRPB2	10	0.90073	0.97622	1	1369	1	-0.024141	protein_coding	34.4411	29.01	Parent gene	SNRPB2	protein_coding	RP4-705D16.3	processed_transcript	966	80	2
NDUFV2	10	0.11034	0.4144	1	405	3	0.57632	protein_coding	0.789965	0.848468	Parent gene
NRBF2	10	0.072669	0.31985	1	305	4	0.99013	protein_coding	13.8937	25.3707	Parent gene
RPS20	9	0.058919	0.27719	1	259	2	0.77066	protein_coding	192.061	95.4378	Parent gene	RPS20	protein_coding	CTA-397H3.3	antisense	957	10	2
P2RX6	10	0.031784	0.17456	1	169	6	0.55568	protein_coding	0.0118959	0.740626	Parent gene	P2RX6	protein_coding	TUBA3FP	transcribed_unprocessed_pseudogene	978	354	2
HSP90AB1	10	0.39679	0.75545	1	911	3	0.31182	protein_coding	529.39	1075.48	Parent gene
RPLP1	7	0.17874	0.49806	1	580	1	-0.28111	protein_coding	89.8875	108.555	Parent gene
RPS18	10	0.95195	0.98629	1	1415	1	-0.043931	protein_coding	583.878	732.302	Parent gene	RPS18	protein_coding	VPS52	protein_coding	928	27	2
HNRNPC	10	0.78433	0.94705	1	1276	2	0.14124	protein_coding	125.413	113.814	Parent gene
VDAC1	10	0.31089	0.69098	1	805	3	0.86818	protein_coding	106.511	182.102	Parent gene	VDAC1	protein_coding	CTB-113I20.2	lincRNA	930	13	2
YBX1	10	0.98489	0.99403	1	1454	1	0.10275	protein_coding	287.315	532.138	Parent gene
DTX2	10	0.95724	0.9875	1	1423	1	0.00012178	protein_coding	4.23805	9.44745	Parent gene	DTX2	protein_coding	AC007078.4	antisense		118	1
RPS9	10	0.33859	0.71607	1	845	3	0.44386	protein_coding	86.5219	63.0169	Parent gene	RPS9	protein_coding	AC012314.20	lincRNA	977	770	2
RPL7A	10	0.61171	0.88394	1	1126	2	0.32298	protein_coding	820.782	523.902	Parent gene	RPL7A	protein_coding	MED22	protein_coding	899	82	2
BRI3	10	0.22676	0.6057	1	674	3	0.78556	protein_coding	9.34573	14.5091	Parent gene	BRI3	protein_coding	TECPR1	protein_coding	908	127	2
RPL13A	10	0.27338	0.669	1	762	2	0.22414	protein_coding	567.875	392.254	Parent gene
MRPS36	10	0.075772	0.32821	1	313	5	0.60428	protein_coding	13.6368	19.5192	Parent gene
HDGF	10	0.55694	0.86496	1	1069	1	-0.053053	protein_coding	200.964	175.025	Parent gene	HDGF	protein_coding	PRCC	protein_coding		574	1
EIF2S2	9	0.31139	0.67008	1	806	4	0.50841	protein_coding	53.0324	122.872	Parent gene
IMPDH2	10	0.57515	0.87102	1	1090	2	0.23096	protein_coding	54.6383	88.0083	Parent gene	IMPDH2	protein_coding	RP13-131K19.6	antisense	970	61	2
FTH1	10	0.72983	0.93466	1	1224	3	0.19426	protein_coding	1497.05	907.144	Parent gene	FTH1	protein_coding	RP11-810P12.7	TEC	929	133	2
AK4	10	0.12086	0.43457	1	427	5	0.67659	protein_coding	7.36237	45.1205	Parent gene
TMA7	10	0.87034	0.96532	1	1342	1	-0.054209	protein_coding	100.215	119.458	Parent gene	TMA7	protein_coding	CCDC51	protein_coding	870	137	2
SBDS	10	0.38728	0.75369	1	894	3	0.55121	protein_coding	60.7614	104.921	Parent gene	SBDS	protein_coding	TYW1	protein_coding		392	1
RPL6	10	0.43965	0.79033	1	958	2	0.43589	protein_coding	226.836	153.624	Parent gene	RPL6	protein_coding	PTPN11	protein_coding		70	1
RPL19	10	0.15392	0.48684	1	522	2	0.12592	protein_coding	208.833	356.476	Parent gene
TMSB4X	10	0.70416	0.92512	1	1206	3	0.23927	protein_coding	1407.66	1839.26	Parent gene
ARF3	10	0.12979	0.44875	1	456	2	0.50034	protein_coding	70.8361	37.2903	Parent gene
CLUH	10	0.52488	0.84376	1	1039	2	0.12196	protein_coding	10.6717	11.1254	Parent gene	CLUH	protein_coding	RP11-74E22.3	antisense	968	288	2
BAK1	9	0.0014657	0.015655	0.895974	19	7	1.2304	protein_coding	19.8439	56.0572	Parent gene
CYCS	10	0.39148	0.75545	1	902	2	0.54542	protein_coding	27.6967	45.3804	Parent gene
RPS11	10	0.77289	0.94534	1	1271	1	0.10047	protein_coding	715.607	446.375	Parent gene
UBE2H	10	0.011648	0.079585	1	73	5	1.225	protein_coding	44.2979	47.5227	Parent gene	UBE2H	protein_coding	RP11-306G20.1	antisense	973	284	2
FRG1	10	0.45393	0.80316	1	973	2	0.19653	protein_coding	9.23732	13.5803	Parent gene	FRG1	protein_coding	AF146191.4	lincRNA	958	516	2
PTMA	10	0.17995	0.54035	1	585	4	0.76573	protein_coding	492.845	269.221	Parent gene
HMGA1	10	0.59924	0.87727	1	1113	3	0.49352	protein_coding	41.1565	579.629	Parent gene
WBP1L	10	0.33674	0.71427	1	839	2	0.48841	protein_coding	19.7051	13.4461	Parent gene
PSMC2	10	0.71633	0.92868	1	1214	1	0.094076	protein_coding	47.2846	45.5827	Parent gene	PSMC2	protein_coding	DNAJC2	protein_coding		40	1
CFL1	10	0.31575	0.69703	1	815	3	0.52647	protein_coding	204.653	240.901	Parent gene	CFL1	protein_coding	MUS81	protein_coding		21	1
DNAJC19	10	0.010442	0.074322	1	66	3	0.46894	protein_coding	7.76448	5.41462	Parent gene	DNAJC19	protein_coding	SOX2-OT	sense_overlapping		0	1
IPO7	10	0.084826	0.35483	1	334	4	1.0336	protein_coding	33.0629	76.2329	Parent gene
ZSCAN20	10	0.33096	0.7105	1	830	3	0.7602	protein_coding	1.31222	1.37457	Parent gene
RBBP4	10	0.60812	0.88173	1	1122	2	0.30011	protein_coding	27.3994	19.469	Parent gene	RBBP4	protein_coding	ZBTB8OS	protein_coding	969	238	2
FAM3C	10	0.24704	0.64372	1	715	5	0.90908	protein_coding	14.7311	94.5566	Parent gene
NOC2L	10	0.85303	0.96113	1	1327	2	0.22474	protein_coding	17.8632	19.7675	Parent gene
SDHA	10	0.25652	0.64823	1	734	5	0.46973	protein_coding	19.1407	32.9343	Parent gene	SDHA	protein_coding	CTD-2083E4.4	processed_transcript	975	961	2
SDHC	10	0.86641	0.96429	1	1340	1	-0.0058726	protein_coding	6.75549	9.26092	Parent gene	SDHC	protein_coding	CFAP126	protein_coding		147	1
SEPT7	10	0.14363	0.47478	1	496	2	0.63169	protein_coding	20.2782	32.1612	Parent gene	SEPT7	protein_coding	SEPT7-AS1	lincRNA	961	315	2
SERBP1	10	0.37223	0.7388	1	883	4	0.41822	protein_coding	48.4499	68.0769	Parent gene
RPL7	10	0.54393	0.85643	1	1059	2	0.36718	protein_coding	269.903	128.709	Parent gene	RPL7	protein_coding	RDH10	protein_coding	983	49	2
PGAM1	10	0.28494	0.67657	1	774	4	0.41628	protein_coding	70.3129	215.49	Parent gene	PGAM1	protein_coding	RRP12	protein_coding		83	1
DYNLL1	10	0.62127	0.88797	1	1132	3	0.70105	protein_coding	35.8664	80.1443	Parent gene	DYNLL1	protein_coding	DYNLL1-AS1	antisense	910	115	2
RP11-683L23.1	4	0.87224	0.91307	1	1343	0	-0.627	protein_coding	1.13223	0	Parent gene
ISCA1	10	0.58921	0.87532	1	1105	3	0.50507	protein_coding	17.7445	14.3768	Parent gene
NAMPT	10	0.23273	0.61794	1	683	2	0.32362	protein_coding	9.42683	87.3031	Parent gene	NAMPT	protein_coding	RP11-22N19.2	antisense	887	131	2
PHF10	10	0.80703	0.95401	1	1295	2	0.1523	protein_coding	12.3964	28.7092	Parent gene	PHF10	protein_coding	RP1-266L20.4	antisense	957	61	2
TUFM	10	0.24866	0.64514	1	717	4	0.56195	protein_coding	101.704	56.0369	Parent gene	TUFM	protein_coding	SH2B1	protein_coding		191	1
SUMO3	10	0.24269	0.63434	1	703	3	0.55079	protein_coding	108.045	102.499	Parent gene
LRRC37B	10	0.41939	0.76844	1	937	3	0.3894	protein_coding	1.17008	2.08375	Parent gene	LRRC37B	protein_coding	RP11-640N20.5	processed_pseudogene		151	1
HAUS6	10	0.00203	0.021887	1	24	5	1.2603	protein_coding	7.47916	11.0187	Parent gene
MUC20	10	0.73479	0.93768	1	1229	3	0.28973	protein_coding	3.30919	0.0159463	Parent gene
DYNC1I2	10	0.043199	0.20369	1	203	2	0.52238	protein_coding	31.3994	36.318	Parent gene
TOB2	10	0.74924	0.9404	1	1245	2	0.30986	protein_coding	27.5905	10.6506	Parent gene
HMGN2	10	0.39154	0.75545	1	903	2	0.17253	protein_coding	189.208	179.522	Parent gene
SMS	10	0.095886	0.38299	1	368	4	0.56023	protein_coding	119.247	198.977	Parent gene
GAPDH	10	0.23816	0.63297	1	692	4	0.57911	protein_coding	696.057	1170.15	Parent gene	GAPDH	protein_coding	RP5-940J5.3	antisense	999	428	2
TXN	10	0.17425	0.52094	1	573	5	0.63896	protein_coding	209.769	317.771	Parent gene
SIMC1	10	0.12754	0.44687	1	453	2	0.86485	protein_coding	4.89411	6.40597	Parent gene
PDAP1	10	0.047224	0.20947	1	219	3	1.0589	protein_coding	76.6103	67.4466	Parent gene	PDAP1	protein_coding	BUD31	protein_coding	981	50	2
PARL	10	0.26579	0.65647	1	751	3	0.34998	protein_coding	26.0468	29.8447	Parent gene	PARL	protein_coding	RPSAP31	transcribed_processed_pseudogene	968	8	2
PMS2	10	0.22941	0.61287	1	678	3	0.46897	protein_coding	9.80417	6.32751	Parent gene	PMS2	protein_coding	AIMP2	protein_coding	886	119	2
COX6C	10	0.1474	0.48165	1	505	1	-0.0039642	protein_coding	169.997	32.6607	Parent gene
RPL18A	10	0.4696	0.81629	1	990	2	0.50839	protein_coding	123.098	113.098	Parent gene
UBE2C	10	0.62128	0.88797	1	1133	2	0.12945	protein_coding	46.4586	160.195	Parent gene
PSMC5	10	0.32302	0.70449	1	824	3	0.69726	protein_coding	74.0738	35.7434	Parent gene	PSMC5	protein_coding	FTSJ3	protein_coding	973	12	2
SHFM1	10	0.28705	0.6817	1	778	3	0.72496	protein_coding	9.86193	6.5989	Parent gene
RPL35	10	0.16695	0.50111	1	557	4	0.6761	protein_coding	267.652	250.564	Parent gene	RPL35	protein_coding	ARPC5L	protein_coding	959	148	2
RPS7	10	0.15691	0.49309	1	531	4	0.79054	protein_coding	106.578	81.5154	Parent gene
FTL	8	0.27655	0.62074	1	765	4	0.77145	protein_coding	651.704	2086.74	Parent gene
DSTN	10	0.25885	0.65363	1	737	4	0.6302	protein_coding	99.9659	97.9077	Parent gene	DSTN	protein_coding	BFSP1	protein_coding	968	642	2
SPCS2	10	0.53021	0.84742	1	1045	3	0.32379	protein_coding	38.0406	30.1805	Parent gene	SPCS2	protein_coding	XRRA1	protein_coding	969	46	2
NDUFA4	10	0.10456	0.39846	1	393	5	0.78281	protein_coding	34.4111	29.1107	Parent gene	NDUFA4	protein_coding	RP5-855F16.1	lincRNA	977	166	2
LARP1	10	0.17338	0.51088	1	571	4	0.58448	protein_coding	63.5604	60.345	Parent gene
RPL14	10	0.78484	0.94705	1	1277	2	0.35571	protein_coding	53.8476	58.3317	Parent gene
RPS27A	10	0.0022311	0.022822	1	27	4	1.1336	protein_coding	181.83	182.908	Parent gene	RPS27A	protein_coding	CLHC1	protein_coding	939	47	2
PSMC1	10	0.9017	0.97622	1	1371	2	0.12344	protein_coding	22.1679	28.9246	Parent gene
IPO5	10	0.79233	0.94817	1	1282	2	0.39137	protein_coding	10.5314	45.5515	Parent gene
PDCL3	10	0.78996	0.94761	1	1280	2	0.1554	protein_coding	25.5091	24.2374	Parent gene
CENPBD1	4	0.15832	0.35798	1	534	1	0.053429	protein_coding	13.0564	2.67309	Parent gene	CENPBD1	protein_coding	AFG3L1P	unitary_pseudogene	929	51	2
PSMC6	10	0.31539	0.69703	1	812	4	0.65733	protein_coding	13.9751	18.1457	Parent gene
RAN	10	0.45766	0.80642	1	976	4	0.36271	protein_coding	98.8943	95.5102	Parent gene
GOLGA2	10	0.25169	0.64731	1	724	4	0.28052	protein_coding	31.3299	15.6426	Parent gene	GOLGA2	protein_coding	SWI5	protein_coding	935	150	2
RPL13	10	0.43314	0.78595	1	953	2	0.27104	protein_coding	155.921	52.0677	Parent gene
B3GNT5	10	0.82717	0.95629	1	1309	2	0.27951	protein_coding	1.19313	9.93815	Parent gene
XRCC6	10	0.030016	0.16906	1	165	5	0.85969	protein_coding	98.8058	169.702	Parent gene	XRCC6	protein_coding	DESI1	protein_coding	920	22	2
SMG1	10	0.19142	0.5581	1	612	3	0.41338	protein_coding	12.6713	10.2903	Parent gene	SMG1	protein_coding	CTD-2288F12.1	antisense	991	408	2
NKAP	10	0.21333	0.58061	1	649	3	0.56853	protein_coding	3.7141	3.93647	Parent gene
RPL15	10	0.40087	0.76041	1	921	4	0.36063	protein_coding	195.195	128.74	Parent gene	RPL15	protein_coding	NKIRAS1	protein_coding	911	9	2
SETD8	10	0.43464	0.78595	1	954	1	0.092806	protein_coding	15.2945	18.4029	Parent gene
CA5B	10	0.8604	0.96325	1	1333	2	0.16903	protein_coding	2.58251	1.8906	Parent gene
HNRNPA3	10	0.1401	0.47478	1	487	3	0.6962	protein_coding	109.341	79.6616	Parent gene	HNRNPA3	protein_coding	AC079305.8	antisense	975	86	2
TLK2	10	0.38788	0.75369	1	897	4	0.36794	protein_coding	30.4244	9.69467	Parent gene
EEF1E1	10	0.078101	0.33552	1	318	4	1.157	protein_coding	6.29184	11.9839	Parent gene
RPL41	10	0.14513	0.47729	1	500	5	0.53615	protein_coding	1812.59	480.185	Parent gene
CEP170	10	0.097157	0.38439	1	372	6	0.67025	protein_coding	4.55959	25.9444	Parent gene	CEP170	protein_coding	SDCCAG8	protein_coding	952	685	2
RPS21	10	0.1379	0.46408	1	480	4	0.46907	protein_coding	251.295	262.006	Parent gene	RPS21	protein_coding	RP5-908M14.9	antisense	944	145	2
ARMC10	10	0.27823	0.67477	1	767	3	0.59141	protein_coding	16.3803	11.834	Parent gene	ARMC10	protein_coding	FBXL13	protein_coding	970	37	2
ST13	10	0.12613	0.44243	1	448	3	1.155	protein_coding	82.2421	65.8681	Parent gene	ST13	protein_coding	XPNPEP3	protein_coding	912	54	2
HMGN1	10	0.90319	0.97681	1	1372	2	0.10365	protein_coding	127.607	47.5683	Parent gene
GPX1	10	0.16612	0.50111	1	556	4	0.43405	protein_coding	0.183826	102.672	Parent gene
BNIP3	8	0.86477	0.95594	1	1338	1	-0.0072164	protein_coding	14.8032	82.9542	Parent gene
EIF4E	10	0.91026	0.97974	1	1379	2	0.095637	protein_coding	4.4633	6.86815	Parent gene	EIF4E	protein_coding	RP11-571L19.7	antisense	978	194	2
MT-ND1	6	0.15957	0.43638	1	538	3	0.54209	protein_coding	1361.37	539.016	Parent gene
DUSP8	10	0.04913	0.21157	1	226	6	0.76408	protein_coding	2.88178	0.731069	Parent gene	DUSP8	protein_coding	KRTAP5-AS1	antisense	979	566	2
MTRF1L	9	0.24209	0.60834	1	701	4	0.33686	protein_coding	8.09987	13.4732	Parent gene
MAP2K2	10	0.24437	0.63926	1	707	3	0.49363	protein_coding	17.2638	24.2352	Parent gene
POLRMT	10	0.61136	0.88394	1	1125	2	0.4819	protein_coding	3.54927	5.26313	Parent gene
KRT7	10	0.36187	0.73587	1	871	4	0.4849	protein_coding	1.39674	87.0734	Parent gene	KRT7	protein_coding	RP3-416H24.1	antisense		209	1
HNRNPU	10	0.2478	0.64372	1	716	4	0.29101	protein_coding	67.3601	76.5676	Parent gene	HNRNPU	protein_coding	RP11-11N7.4	lincRNA	975	195	2
ACTB	10	0.39795	0.75545	1	913	3	0.41092	protein_coding	1333.6	1817.48	Parent gene
RPS14	10	0.059458	0.25275	1	262	5	0.68148	protein_coding	124.934	101.572	Parent gene
DFFB	10	0.070679	0.31363	1	296	4	0.62638	protein_coding	1.6723	1.513	Parent gene	DFFB	protein_coding	CEP104	protein_coding	953	52	2
FANCD2	10	0.66365	0.90986	1	1173	3	0.37004	protein_coding	10.8602	5.31778	Parent gene	FANCD2	protein_coding	CIDECP	transcribed_unprocessed_pseudogene	923	48	2
RHOT1	10	0.062201	0.27385	1	268	6	1.0196	protein_coding	4.24067	6.29088	Parent gene	RHOT1	protein_coding	AC090616.2	antisense	979	454	2
SMPD4	10	0.067778	0.3057	1	286	5	0.85411	protein_coding	16.2344	20.839	Parent gene	SMPD4	protein_coding	MZT2B	protein_coding	958	14	2
MXRA7	10	0.22511	0.6057	1	669	5	0.75062	protein_coding	0.784126	22.9091	Parent gene	MXRA7	protein_coding	RP11-318A15.8	antisense		162	1
TMEM183A	10	0.49488	0.83137	1	1020	4	0.15517	protein_coding	32.9588	16.4158	Parent gene
METTL15	10	0.048027	0.20947	1	220	4	0.5098	protein_coding	4.09455	6.08737	Parent gene	METTL15	protein_coding	KIF18A	protein_coding		11	1
EIF1AX	8	0.26019	0.61192	1	738	2	0.61933	protein_coding	28.0322	72.4235	Parent gene
C1GALT1C1	10	0.29267	0.6817	1	782	3	0.5345	protein_coding	21.3938	34.2571	Parent gene
MT1X	10	0.60276	0.88037	1	1114	3	0.42466	protein_coding	2.22525	3.40618	Parent gene
TPT1	10	0.083831	0.34352	1	333	5	0.98108	protein_coding	241.656	107.432	Parent gene	TPT1	protein_coding	RP11-290D2.6	antisense	968	190	2
RAB1B	10	0.016246	0.1044	1	99	1	0.13292	protein_coding	224.876	188.759	Parent gene	RAB1B	protein_coding	RP11-867G23.2	antisense	977	403	2
MPHOSPH8	10	0.47143	0.82055	1	993	2	0.38965	protein_coding	21.3018	13.9396	Parent gene
PHF2	10	0.41424	0.76542	1	929	3	0.55414	protein_coding	22.8265	10.5012	Parent gene
MST1	10	0.13416	0.45354	1	471	4	1.0339	protein_coding	1.74132	0.195338	Parent gene	MST1	protein_coding	RNF123	protein_coding	951	1	2
FAM96A	10	0.16231	0.49906	1	547	3	0.83549	protein_coding	14.4265	13.5407	Parent gene	FAM96A	protein_coding	SNX1	protein_coding		104	1
NUS1	8	0.24247	0.58184	1	702	2	0.24682	protein_coding	26.3405	25.8851	Parent gene
PRSS3	10	0.83598	0.95801	1	1314	2	0.22157	protein_coding	0	11.192	Parent gene
PNRC2	10	0.038133	0.18791	1	188	6	0.73034	protein_coding	73.0306	50.8869	Parent gene
HNRNPA1	10	0.24091	0.63434	1	700	2	0.8163	protein_coding	212.422	175.151	Parent gene	HNRNPA1	protein_coding	CBX5	protein_coding	946	59	2
SNRPF	10	0.2045	0.56886	1	632	3	0.48906	protein_coding	23.5049	21.3536	Parent gene	SNRPF	protein_coding	RP11-536G4.2	antisense	980	88	2
RPL3	10	0.99109	0.9959	1	1462	0	0.084602	protein_coding	231.591	193.086	Parent gene
RALGAPA1	10	0.0047757	0.039955	1	42	8	0.89242	protein_coding	5.10459	3.0786	Parent gene	RALGAPA1	protein_coding	SNORA31	snoRNA		556	1
SNRPE	10	0.014869	0.097369	1	88	6	1.1267	protein_coding	110.853	58.8512	Parent gene
GBA	10	0.27023	0.6637	1	758	2	0.62118	protein_coding	28.3574	34.8322	Parent gene
ARPC3	10	0.20723	0.57266	1	637	3	0.92707	protein_coding	79.2163	87.481	Parent gene
DGKZ	10	0.46338	0.80963	1	984	4	0.28274	protein_coding	10.7383	6.02516	Parent gene
FKBP9	10	0.8022	0.95169	1	1291	2	0.30315	protein_coding	33.7715	48.9552	Parent gene	FKBP9	protein_coding	RNU6-388P	snRNA		707	1
ZNF28	10	0.63929	0.89716	1	1152	3	0.35288	protein_coding	7.65472	3.99862	Parent gene	ZNF28	protein_coding	CTD-2102P23.1	processed_pseudogene		622	1
PIN4	10	0.55248	0.86175	1	1064	3	0.20686	protein_coding	5.80806	6.83382	Parent gene
TUBA1C	10	0.0092764	0.068944	1	62	6	0.77986	protein_coding	78.5791	185.455	Parent gene	TUBA1C	protein_coding	RP11-977B10.2	antisense	969	150	2
GUSB	10	0.061925	0.27385	1	266	4	0.7694	protein_coding	29.197	27.0836	Parent gene
ZNF138	10	0.2261	0.6057	1	672	4	0.61047	protein_coding	7.8568	1.72676	Parent gene
HERC2	10	0.12169	0.43556	1	432	4	0.47672	protein_coding	3.87432	6.37339	Parent gene
GLUD2	8	0.16813	0.48375	1	559	4	1.0042	protein_coding	4.26198	0.9968	Parent gene
RBMS2	10	0.14157	0.47478	1	489	3	0.7685	protein_coding	4.14114	17.2894	Parent gene
CALM2	10	0.048047	0.20947	1	221	4	1.0581	protein_coding	88.9563	159.779	Parent gene
ZNRF2	10	0.28411	0.67657	1	772	3	0.5508	protein_coding	6.09039	3.47734	Parent gene
RPS26	10	0.008966	0.065269	1	61	6	0.75052	protein_coding	57.7218	54.1945	Parent gene	RPS26	protein_coding	RP11-603J24.4	antisense	993	46	2
DUSP5	10	0.30666	0.68823	1	803	4	0.66116	protein_coding	9.64944	34.4049	Parent gene
TTC3	10	0.053428	0.22475	1	238	3	0.83076	protein_coding	25.7321	18.8256	Parent gene	TTC3	protein_coding	PIGP	protein_coding	899	55	2
UBE2V1	10	0.69965	0.92419	1	1202	3	0.28722	protein_coding	4.59284	1.16145	Parent gene
RPS24	10	0.21532	0.58061	1	652	4	0.65416	protein_coding	160.006	179.683	Parent gene
HSPB1	10	0.65329	0.90331	1	1164	3	0.37472	protein_coding	717.201	53.9915	Parent gene
RPL32	10	0.57991	0.8722	1	1095	3	0.27016	protein_coding	299.775	150.031	Parent gene
TPI1	10	0.53761	0.85193	1	1052	3	0.40879	protein_coding	149.173	315.845	Parent gene
ZNF37A	10	0.57428	0.87102	1	1088	3	0.56819	protein_coding	3.64726	6.02508	Parent gene
CD24	10	0.21121	0.57795	1	645	5	0.27886	protein_coding	593.066	13.3979	Parent gene
SEC63	10	0.42672	0.77703	1	944	4	0.3639	protein_coding	17.57	14.8485	Parent gene	SEC63	protein_coding	RP1-191J18.66	antisense	981	72	2
GGCT	10	0.3029	0.68349	1	798	3	0.4223	protein_coding	36.5639	15.5376	Parent gene
CACYBP	10	0.48615	0.83031	1	1012	2	0.50771	protein_coding	20.2059	34.8346	Parent gene
ZSCAN12	10	0.12999	0.44875	1	458	5	0.5904	protein_coding	0.848323	2.04512	Parent gene
PKD1	10	0.50833	0.83452	1	1029	3	0.48661	protein_coding	3.65121	1.96023	Parent gene	PKD1	protein_coding	RP11-304L19.4	antisense		494	1
EIF4H	10	0.42373	0.77703	1	941	4	0.43301	protein_coding	174.892	224.621	Parent gene
ACTG1	10	0.35667	0.7319	1	865	4	0.31428	protein_coding	1601.38	1219.1	Parent gene	ACTG1	protein_coding	RP13-766D20.1	unitary_pseudogene	978	188	2
YWHAZ	10	0.56367	0.86671	1	1080	3	0.48375	protein_coding	255.945	290.271	Parent gene
FLNC	10	0.098183	0.38439	1	375	3	0.44636	protein_coding	0.0303369	28.3868	Parent gene
MCTS1	10	0.031846	0.17456	1	170	2	0.33026	protein_coding	18.1569	25.3973	Parent gene
HMGB1	10	0.17596	0.52675	1	576	5	0.74749	protein_coding	74.9774	47.1867	Parent gene	HMGB1	protein_coding	USPL1	protein_coding	961	95	2
SLC35E1	10	0.10365	0.39674	1	390	3	1.1131	protein_coding	27.0453	24.3562	Parent gene	SLC35E1	protein_coding	CTD-3222D19.8	TEC	928	241	2
GLUD1	10	0.34168	0.71901	1	848	4	0.3579	protein_coding	49.6208	79.9616	Parent gene	GLUD1	protein_coding	FAM35A	protein_coding	939	329	2
MEIS3	10	0.070271	0.3125	1	292	4	0.92649	protein_coding	7.37143	0.292783	Parent gene
RPS3A	10	0.081831	0.34125	1	329	5	0.68605	protein_coding	274.961	327.459	Parent gene
BANF1	10	0.74537	0.93916	1	1242	2	0.30136	protein_coding	157.655	156.454	Parent gene	BANF1	protein_coding	EIF1AD	protein_coding	949	51	2
CD99	10	0.99196	0.99681	1	1464	0	0.053436	protein_coding	47.2484	85.4722	Parent gene
ENSA	10	0.092306	0.37561	1	363	6	1.0223	protein_coding	87.8883	32.9268	Parent gene
TPM3	10	0.185	0.54871	1	595	5	0.57556	protein_coding	41.1293	77.9157	Parent gene
RNF216	10	0.42947	0.77703	1	946	4	0.47455	protein_coding	11.4976	9.99391	Parent gene
RPL29	10	0.044688	0.20469	1	210	6	0.74919	protein_coding	249.169	240.02	Parent gene
TPM4	10	0.5539	0.86248	1	1065	3	0.37571	protein_coding	121.731	151.556	Parent gene	TPM4	protein_coding	CTD-2231E14.2	TEC	977	373	2
WTAP	10	0.035103	0.17801	1	180	6	0.57503	protein_coding	8.62405	12.8549	Parent gene	WTAP	protein_coding	SOD2	protein_coding		53	1
RPL36AL	10	0.063173	0.27699	1	273	4	1.1152	protein_coding	291.614	325.901	Parent gene	RPL36AL	protein_coding	MGAT2	protein_coding	925	109	2
UBE2Q2	10	0.027907	0.15949	1	157	4	0.91215	protein_coding	16.0582	12.9609	Parent gene
ROCK1	10	0.2159	0.58061	1	655	4	0.53299	protein_coding	15.8794	18.3328	Parent gene
SCML2	10	0.0010012	0.010998	0.86689	15	6	1.1831	protein_coding	0.698539	2.76403	Parent gene
RPS15	10	0.019422	0.12194	1	118	5	0.80292	protein_coding	82.5867	98.2887	Parent gene
PTGES3	10	0.01771	0.11352	1	110	6	1.0936	protein_coding	143.485	134.936	Parent gene
PLEKHA8	10	0.0014208	0.01379	0.86689	18	5	1.2194	protein_coding	2.67084	5.63435	Parent gene	PLEKHA8	protein_coding	FKBP14	protein_coding		719	1
ZSCAN31	10	0.30541	0.68823	1	800	4	0.63187	protein_coding	1.26801	1.4404	Parent gene
RPL38	10	0.074342	0.32376	1	309	4	1.3301	protein_coding	77.1879	62.3696	Parent gene
BTN2A1	10	0.02668	0.15183	1	148	7	0.45088	protein_coding	8.78016	25.4066	Parent gene
GCSH	7	0.70978	0.87913	1	1210	2	0.21752	protein_coding	12.7856	4.88342	Parent gene
AMZ2	10	0.73971	0.93817	1	1235	3	0.23843	protein_coding	28.5851	18.2447	Parent gene	AMZ2	protein_coding	RP11-147L13.2	antisense	958	7	2
DAZAP2	10	0.20382	0.56886	1	628	3	0.29743	protein_coding	97.4057	26.8215	Parent gene
CDC26	10	0.49238	0.83031	1	1018	4	0.39192	protein_coding	23.2644	20.5815	Parent gene	CDC26	protein_coding	PRPF4	protein_coding	951	52	2
MTMR12	10	0.057406	0.23437	1	252	5	0.59334	protein_coding	12.2891	20.6401	Parent gene
NTAN1	10	0.22564	0.6057	1	670	5	0.42009	protein_coding	9.67065	12.4289	Parent gene
IDS	10	0.18534	0.54871	1	598	5	0.60589	protein_coding	12.4988	20.0413	Parent gene
THOC3	3	0.2218	0.41537	1	666	1	-0.2279	protein_coding	20.1562	18.3797	Parent gene
SSR4	10	0.0045745	0.039785	1	39	5	1.3392	protein_coding	18.4337	17.3434	Parent gene	SSR4	protein_coding	IDH3G	protein_coding	978	62	2
USP24	10	0.0021792	0.022575	1	26	5	1.5945	protein_coding	4.55108	13.828	Parent gene
SEC14L1	10	0.10498	0.39929	1	394	3	0.86855	protein_coding	8.04357	25.8592	Parent gene
FAM133B	10	0.071267	0.31484	1	302	3	1.3388	protein_coding	8.10384	3.02018	Parent gene
PPIA	10	0.84283	0.9591	1	1317	2	0.45138	protein_coding	192.075	270.269	Parent gene
MPRIP	10	0.025284	0.14585	1	138	6	0.74444	protein_coding	6.71501	19.8422	Parent gene	MPRIP	protein_coding	RP11-45M22.3	antisense		910	1
RABGEF1	10	0.19607	0.55932	1	619	3	0.83129	protein_coding	0.671578	0.805187	Parent gene	RABGEF1	protein_coding	RP11-792A8.4	antisense	937	270	2
RPL10A	10	0.92012	0.98159	1	1387	2	0.15753	protein_coding	438.992	372.266	Parent gene
LSM12	10	0.25749	0.65044	1	736	3	0.62013	protein_coding	22.3674	30.7385	Parent gene
HMGN3	10	0.11657	0.42816	1	418	4	0.92155	protein_coding	48.5146	27.328	Parent gene	HMGN3	protein_coding	HMGN3-AS1	antisense	971	970	2
GPS2	10	0.21266	0.58061	1	648	4	0.85049	protein_coding	1.22603	1.16655	Parent gene
GNAQ	10	0.068934	0.3057	1	290	4	0.70256	protein_coding	22.3197	14.9405	Parent gene
TWF1	10	0.026944	0.15642	1	151	5	0.89262	protein_coding	58.5219	44.6637	Parent gene
UBB	10	0.0047336	0.039955	1	41	8	0.87051	protein_coding	443.326	559.821	Parent gene
MFAP2	10	0.0035781	0.032851	1	34	8	0.88029	protein_coding	1.95321	2.50192	Parent gene	MFAP2	protein_coding	RP1-37C10.3	antisense	960	611	2
PRDX1	10	0.36147	0.73587	1	869	3	0.52825	protein_coding	304.124	317.139	Parent gene
LRRFIP1	10	0.50034	0.83248	1	1024	3	0.5141	protein_coding	18.225	16.8918	Parent gene
ZNF816	10	0.87746	0.96694	1	1350	2	0.27535	protein_coding	4.04156	1.88375	Parent gene
COX20	10	0.096654	0.38439	1	370	6	0.49278	protein_coding	6.43466	8.97445	Parent gene
ANP32B	10	0.20029	0.56638	1	622	4	0.83717	protein_coding	242.614	158.884	Parent gene
EEF2KMT	8	0.085306	0.31698	1	335	5	0.64846	protein_coding	5.24134	3.10863	Parent gene	EEF2KMT	protein_coding	RP11-10K17.6	lincRNA		930	1
RPS12	8	0.30268	0.65314	1	796	4	0.18165	protein_coding	505.866	683.503	Parent gene
MT2A	10	0.35291	0.73017	1	861	4	0.43142	protein_coding	52.3465	182.945	Parent gene
TOMM40	10	0.034342	0.17722	1	176	5	0.60895	protein_coding	19.5295	27.0469	Parent gene	TOMM40	protein_coding	CTB-129P6.4	antisense	990	306	2
TAGLN2	10	0.18612	0.54997	1	601	4	0.72665	protein_coding	145.175	316.696	Parent gene
DPY19L1	10	0.1392	0.46637	1	484	5	0.55417	protein_coding	5.56067	26.6889	Parent gene
SNX25	10	0.080572	0.33984	1	326	6	0.6883	protein_coding	1.91878	9.04564	Parent gene	SNX25	protein_coding	CFAP97	protein_coding	965	208	2
ANO7	10	0.14595	0.47729	1	502	3	0.66684	protein_coding	0.930926	0.546538	Parent gene
TUBB	10	0.14443	0.47598	1	498	5	0.8784	protein_coding	351.551	1645.23	Parent gene
CBX3	10	0.00086255	0.01013	0.86689	13	5	1.5144	protein_coding	84.6666	62.8092	Parent gene	CBX3	protein_coding	HNRNPA2B1	protein_coding	976	163	2
EEF1D	10	0.16168	0.49906	1	544	4	0.68991	protein_coding	38.0942	31.3031	Parent gene	EEF1D	protein_coding	TIGD5	protein_coding	939	90	2
PARG	10	0.1834	0.54505	1	593	5	0.6443	protein_coding	10.6819	14.9343	Parent gene	PARG	protein_coding	TIMM23B	protein_coding	975	34	2
NUDT16	10	0.63274	0.89584	1	1144	3	0.28033	protein_coding	10.2526	4.02179	Parent gene	NUDT16	protein_coding	RP11-933H2.4	processed_transcript	915	195	2
PVRL2	10	0.012933	0.083692	1	81	5	1.1192	protein_coding	59.9004	51.3087	Parent gene
ZNF184	10	0.48327	0.83031	1	1008	4	0.43453	protein_coding	6.37285	3.82178	Parent gene
SUMO2	10	0.25298	0.64731	1	728	3	0.64338	protein_coding	85.261	96.004	Parent gene
BTF3L4	10	0.12388	0.43837	1	440	5	1.1767	protein_coding	17.603	15.5194	Parent gene	BTF3L4	protein_coding	TXNDC12	protein_coding		27	1
UBE2F	10	0.46361	0.80963	1	985	4	0.35958	protein_coding	3.00578	5.09896	Parent gene
SRP9	10	0.071206	0.31484	1	301	4	1.0402	protein_coding	241.28	221.21	Parent gene
THAP5	10	0.12157	0.43556	1	431	5	0.71823	protein_coding	10.0784	8.97946	Parent gene	THAP5	protein_coding	DNAJB9	protein_coding	901	28	2
HTATSF1	6	0.042168	0.17532	1	200	4	0.99795	protein_coding	48.4051	43.3992	Parent gene
EEF1A1	10	0.098471	0.38439	1	376	6	0.52565	protein_coding	1094.84	1440.92	Parent gene	EEF1A1	protein_coding	RP11-505P4.7	antisense		43	1
PTEN	10	0.011382	0.077688	1	72	7	0.9245	protein_coding	10.7045	14.4186	Parent gene	PTEN	protein_coding	KLLN	protein_coding	947	0	2
RCN1	10	0.032361	0.17515	1	173	5	0.85672	protein_coding	1.16105	81.55	Parent gene	RCN1	protein_coding	PAX6	protein_coding		207	1
PPP1R14B	10	0.24413	0.63717	1	705	4	0.69748	protein_coding	40.0831	93.014	Parent gene	PPP1R14B	protein_coding	RP11-783K16.5	antisense	978	112	2
EIF4B	10	0.066385	0.29841	1	283	6	0.55193	protein_coding	339.223	76.6546	Parent gene	EIF4B	protein_coding	RP11-983P16.4	antisense		98	1
NMRAL1	10	0.17534	0.5234	1	575	5	0.63998	protein_coding	12.5522	6.91733	Parent gene	NMRAL1	protein_coding	HMOX2	protein_coding	961	33	2
ZNF420	10	0.0075896	0.057502	1	54	4	0.9619	protein_coding	1.43141	2.67895	Parent gene	ZNF420	protein_coding	CTD-2293H3.2	antisense	967	124	2
H3F3A	10	0.10428	0.39674	1	392	4	0.71699	protein_coding	90.9879	41.8121	Parent gene	H3F3A	protein_coding	RP11-396C23.4	antisense	974	24	2
EEF1B2	10	0.11862	0.43093	1	422	5	0.40125	protein_coding	129.703	182.826	Parent gene	EEF1B2	protein_coding	NDUFS1	protein_coding	939	1	2
PRR13	10	0.0019333	0.021662	1	22	6	1.6939	protein_coding	45.3647	15.8323	Parent gene
ZNF777	8	0.82334	0.94381	1	1307	2	0.20765	protein_coding	5.93107	6.3266	Parent gene
ATF4	10	0.092112	0.37561	1	360	6	0.54383	protein_coding	155.431	76.9036	Parent gene
TCEA1	10	0.15968	0.49309	1	539	5	0.85868	protein_coding	40.1911	38.5489	Parent gene
UBE2S	10	0.025305	0.14585	1	140	4	0.78789	protein_coding	14.3762	34.1701	Parent gene
PHKA1	7	0.059454	0.24021	1	261	5	0.55017	protein_coding	7.0099	7.45439	Parent gene
KMT2C	10	0.44954	0.79737	1	968	4	0.31738	protein_coding	9.05734	6.69733	Parent gene	KMT2C	protein_coding	FABP5P3	transcribed_processed_pseudogene	980	889	2
PCNP	10	0.015558	0.1029	1	93	6	0.88765	protein_coding	46.5711	74.7204	Parent gene
RNF5	9	0.092286	0.35211	1	362	5	0.73408	protein_coding	78.3166	120.717	Parent gene	RNF5	protein_coding	AGPAT1	protein_coding		257	1
SKP1	10	0.16068	0.49906	1	542	5	0.53682	protein_coding	20.8398	22.9165	Parent gene
PSPH	10	0.14334	0.47478	1	494	5	1.1517	protein_coding	8.03838	13.3025	Parent gene	PSPH	protein_coding	CCT6A	protein_coding		25	1
TLE1	10	0.016671	0.10651	1	102	7	0.47862	protein_coding	25.5779	26.5343	Parent gene	TLE1	protein_coding	RP11-154D17.1	lincRNA	964	407	2
FOXO3	10	0.026685	0.15183	1	149	6	1.1692	protein_coding	36.9981	10.0309	Parent gene
CHCHD2	10	0.10207	0.39201	1	382	6	1.0016	protein_coding	123.162	166.877	Parent gene
H3F3B	10	0.00049539	0.0062923	0.86689	9	7	1.3011	protein_coding	253.786	61.3483	Parent gene	H3F3B	protein_coding	UNK	protein_coding		623	1
PCBP2	10	0.026253	0.15063	1	144	6	0.79388	protein_coding	68.9704	21.4464	Parent gene
MORF4L1	10	0.018482	0.11613	1	114	7	0.86574	protein_coding	93.3824	52.2983	Parent gene	MORF4L1	protein_coding	ADAMTS7	protein_coding		744	1
TMSB10	8	0.038077	0.1668	1	187	5	1.1659	protein_coding	2025.11	2719.67	Parent gene
ARMC4	10	0.00029629	0.0034766	0.862205	4	7	1.7874	protein_coding	0.0322429	0.718441	Parent gene	ARMC4	protein_coding	RP11-218D6.4	lincRNA	999	739	2
RPSAP58	10	0.39404	0.75545	1	906	3	0.83608	protein_coding	11.0698	7.1816	Parent gene
NAP1L4	10	0.0062768	0.052606	1	51	6	0.99088	protein_coding	24.1333	36.7722	Parent gene	NAP1L4	protein_coding	CTC-343N3.1	antisense		594	1
PFN1	10	0.20927	0.57657	1	642	4	0.86212	protein_coding	274.006	588.544	Parent gene	PFN1	protein_coding	ENO3	protein_coding		115	1
ZNF322	8	0.36385	0.70345	1	872	3	0.53155	protein_coding	13.576	13.6341	Parent gene
RP9	10	0.089416	0.37085	1	352	6	0.56803	protein_coding	7.19369	5.98046	Parent gene
PDIA3	10	0.00091958	0.01057	0.86689	14	7	1.4597	protein_coding	78.166	136.537	Parent gene	PDIA3	protein_coding	CATSPER2P1	transcribed_unprocessed_pseudogene	960	89	2
CDC42	10	0.17053	0.51087	1	564	5	0.70272	protein_coding	67.3646	152.098	Parent gene
HNRNPL	10	0.00057776	0.0070399	0.86689	11	9	0.95708	protein_coding	32.7616	30.1411	Parent gene
SLC25A33	4	0.67367	0.77516	1	1185	1	0.071978	protein_coding	2.79811	3.66752	Parent gene
FABP5	10	0.011273	0.077688	1	71	5	1.2113	protein_coding	1.48335	6.23969	Parent gene	FABP5	protein_coding	RP11-363E6.3	antisense	981	191	2
SUMO1	10	0.0049985	0.042161	1	45	8	1.0875	protein_coding	85.9829	79.1223	Parent gene
ANXA2	10	0.0086111	0.061483	1	58	6	1.0035	protein_coding	45.7846	238.449	Parent gene	ANXA2	protein_coding	RP11-745A24.1	processed_pseudogene		755	1
SYNCRIP	10	0.00044453	0.0054357	0.86689	8	9	1.4635	protein_coding	35.7854	32.5893	Parent gene

## Sheet: Putative-offtargeting-sgRNAs
sgRNAID	Target gene	Target type	off-target gene	off-target type	# of sgRNAs	Total # of signfiicant sgRNAs	# of signficant sgRNAs after removing off-targeting one
SG_CCT8_2	CCT8	Parent gene	CCT8P1	Pseudogene	10	8	7
SG_COX17_4	COX17	Parent gene	COX17P1	Pseudogene	10	7	6
SG_RP3-340B19.2_4	RP3-340B19.2	Pseudogene	RPS15A	Host	6	2	1
SG_EIF2S2_4	EIF2S2	Parent gene	EIF2S2P4	Pseudogene	9	4	3
SG_PTMAP5_2	PTMAP5	Pseudogene	PTMA	Host	4	2	1
SG_EIF2S2P4_1	EIF2S2P4	Pseudogene	EIF2S2	Host	3	3	2
