# Supplementary material for: Systematic functional interrogation of human pseudogenes using CRISPRi
Source: Genome Biol. 2021 Aug 23;22:240. doi: 10.1186/s13059-021-02464-2 (PMC8381491; doi:10.1186/s13059-021-02464-2)
Supplement: Supplementary file 4 — Additional file 4: Supplementary Table 3. The sequences of the sgRNAs, siRNAs, shRNAs and PCR primers and the information about antibodies. [file 13059_2021_2464_MOESM4_ESM.xlsx]

## Sheet: Sheet1
sgRNA sequence
SG_DDX12P #1	GTCCTTAGGACGAGGAGCAG
SG_DDX12P #2	GCGCCAGGTGTACTAATCCC
SG_PRELID1P1 #1	TGTTGACTGAGCTACGAGCC
SG_PRELID1P1 #2	CCGGGCCGGACAACTCATGG
SG_MGAT4EP #1	GAGGTTTATTATCTTCCAGC
SG_MGAT4EP #2	AGTGGAACCAACAGGAGGGA
SG_TUBBP5 #1	GCAGTCTCCACACAGAGTGA
SG_TUBBP5 #2	TACCTTCACTGGTTAGATTG
SG_NT	GACCGGAACGATCTCGCGTA
sg-nAAVS1	TGATACCTGGCATGAGGAGG
sg-AAVS1	GTCCCCTCCACCCCACAGTG
library construction primer
Oligo 1st round PCR F	TAACTTGAAAGTATTTCGATTTCTTGGCTTTATATATCTTGTGGAAAGGACGAAACACCG
Oligo 1st round PCR R	ACTTTTTCAAGTTGATAACGGACTAGCCTTATTTTAACTTGCTATTTCT AGCTCTAAAAC
qPCR Primers
MGAT4EP F	TTGTGGAATGGGAGGTACGC
MGAT4EP R	CCCTCCGAAAGATGTCCCAG
DDX12P F	TGCCACCATCAGGGACAAAC
DDX12P R	GAAAAACTCAGCAGAAACCAACAG
TUBBP5 F	GCGTCCGGTGTGAAGACAG
TUBBP5 R	AGATTTACCCCTTTGCCTCGG
PRELID1P1 F	ACAAGTGGCTGGACCGAAAT
PRELID1P1 R	GCTTTTGAACCGGCAAGTCC
FOXM1 F	AACAATAGCCTATCCAACA
FOXM1 R	CTCCATCTCTTGCTTGAT
FOXA1 F	GCAATACTCGCCTTACGGCT
FOXA1 R	TACACACCTTGGTAGTACGCC
MALAT1 F	GATGCAGCCAGTAGCTTGGA
MALAT1 R	CACCAAAGACCTCGACACCA
RACE primers
MGAT4EP 5'RACE P1	gattacgccaagcttGTCCATACCCCCATTCCCTTTGGAG
MGAT4EP 5'RACE P2	gattacgccaagcttTCCAGAATCTGCCTGTCCACACCAT
MGAT4EP 3'RACE P1	gattacgccaagcttTGGGGATGAGGTATGTGGTCACAGG
MGAT4EP 3'RACE P2	gattacgccaagcttGTTCCCTCCTTTCCTCCCCAACAAA
T7-MGAT4EP F	taatacgactcactatagggAGAGTGACTGGTCCTTATCACCC
ChIP-qPCR Primers
FOXM1 PF	CTCGAACTCGTGACCTCAAGTG
FOXM1 PR	AGACAAGGTTCTTTCCTTCCCCTG
PRELID1 PF	AACCTACGACTCCAGACAGC
PRELID1 PR	GTCTTCGAAGGATAATCGGCG
PRELID1P1 PF	AGCGCTATTCTAAATGTGGATGC
PRELID1P1 PR	TAGCACAATATTTGGACAGTGGAC
siRNA, shRNA
FOXA1 siRNA #1	SASI_Hs01_00168404
FOXA1 siRNA #2	SASI_Hs01_00168405
MGAT4EP siRNA #1	CCTGATTTCTCATTTCCAT
MGAT4EP siRNA #2	ACTCGTGGGTGCTAATGGA
FOXM1 shRNA #1	CCGGGCCAATCGTTCTCTGACAGAACTCGAGTTCTGTCAGAGAACGATTGGCTTTTTG
FOXM1 shRNA #2	CCGGGCCCAACAGGAGTCTAATCAACTCGAGTTGATTAGACTCCTGTTGGGCTTTTTG
Antibodies
FOXA1	Abcam, #ab23738
FOXM1	Cell signaling, #5436
β-Tubulin	Cell signaling, #2128
RNA polymerase II	Millipore, #05-623-AF488
Histone H3	Santa Cruz, sc-517576
SP1	Cell signaling, #5931
