# Supplementary material for: Systematic functional interrogation of human pseudogenes using CRISPRi
Source: Genome Biol. 2021 Aug 23;22:240. doi: 10.1186/s13059-021-02464-2 (PMC8381491; doi:10.1186/s13059-021-02464-2)
Supplement: Supplementary file 5 — Additional file 5: Supplementary Table 4. The list of differentially expressed protein-coding genes between MCF7-dCas9 cells transduced with non-targeting sgRNA control and MGAT4EP-targeting sgRNA. [file 13059_2021_2464_MOESM5_ESM.xlsx]

## Sheet: Sheet1
Gid	Symbol	Type	MCF7NC.1.x	MCF7NC.2.x	MCF7NC.3.x	MCF7SG.1.x	MCF7SG.2.x	MCF7SG.3.x	baseMean	log2FoldChange	lfcSE	stat	pvalue	padj	MCF7NC.1.y	MCF7NC.2.y	MCF7NC.3.y	MCF7SG.1.y	MCF7SG.2.y	MCF7SG.3.y	LumA_logFC	LumA_logCPM	LumA_pvalue	LumA_qvalue
ENSG00000006071.10	ABCC8	protein_coding	50	39	41	78	72	73	59.0149	0.85187	0.240526	3.5417	0.000397562	0.00166507	46.5665	41.2559	38.2958	78.967	79.4317	69.5726	1.37767	3.80741	9.84942e-12	2.32556e-11
ENSG00000007314.10	SCN4A	protein_coding	25	24	20	46	49	34	33.3973	0.980122	0.332904	2.94416	0.00323835	0.0107302	23.2833	25.3882	18.6809	46.5703	54.0577	32.4037	-3.65964	2.76924	5.01122e-188	1.02122e-185
ENSG00000009950.14	MLXIPL	protein_coding	408	321	385	554	520	614	466.479	0.670935	0.0884574	7.58484	3.32891e-14	7.01976e-13	379.983	339.568	359.607	560.868	573.674	585.172	-3.76055	3.12146	3.52125e-139	2.60731e-137
ENSG00000010810.16	FYN	protein_coding	38	33	46	71	57	59	50.7098	0.750667	0.260711	2.87931	0.00398548	0.0128926	35.3906	34.9088	42.966	71.8802	62.8835	56.2299	-1.06173	5.20726	3.37947e-45	2.7685e-44
ENSG00000014257.14	ACPP	protein_coding	143	127	123	58	74	100	103.013	-0.695505	0.196035	-3.54786	0.000388381	0.00162864	133.18	134.346	114.887	58.7191	81.6382	95.3049	0.108665	0.891065	0.369406	0.401676
ENSG00000015285.9	WAS	protein_coding	50	58	55	81	69	87	66.7226	0.603178	0.225592	2.67376	0.00750062	0.0223368	46.5665	61.3549	51.3724	82.0042	76.1221	82.9153	0.342929	3.10363	0.000406374	0.000597954
ENSG00000015479.16	MATR3	protein_coding	71	53	57	112	106	118	86.37	0.96457	0.200451	4.812	1.49425e-06	1.03188e-05	66.1245	56.0657	53.2405	113.389	116.941	112.46	0.256698	2.31874	0.00389268	0.00525782
ENSG00000023839.9	ABCC2	protein_coding	62	36	52	91	93	82	69.5455	0.90922	0.232122	3.91699	8.9663e-05	0.000435742	57.7425	38.0824	48.5703	92.1282	102.599	78.15	-1.5899	0.615942	5.78289e-24	2.3408e-23
ENSG00000024422.10	EHD2	protein_coding	465	403	491	724	634	695	568.797	0.667205	0.081955	8.14111	3.9168e-16	1.03826e-14	433.069	426.311	458.616	732.976	699.441	662.369	-1.73141	7.37643	7.07663e-111	2.68469e-109
ENSG00000026103.18	FAS	protein_coding	542	476	545	304	302	323	411.024	-0.678926	0.0929888	-7.30116	2.85294e-13	5.3491e-12	504.781	503.534	509.054	307.769	333.172	307.835	-0.651321	3.98122	2.05998e-20	7.21149e-20
ENSG00000026950.15	BTN3A1	protein_coding	87	76	105	144	137	135	114.181	0.709925	0.17624	4.02816	5.62148e-05	0.000283539	81.0258	80.3961	98.0747	145.785	151.141	128.662	-0.340279	5.13811	3.52622e-07	6.43437e-07
ENSG00000029534.18	ANK1	protein_coding	262	245	298	127	154	196	211.132	-0.686622	0.141313	-4.85888	1.18049e-06	8.28059e-06	244.009	259.172	278.345	128.575	169.896	186.798	0.256208	3.03105	0.35561	0.387626
ENSG00000041515.14	MYO16	protein_coding	272	243	306	413	350	422	333.771	0.599339	0.103994	5.76319	8.25386e-09	8.28423e-08	253.322	257.056	285.818	418.12	386.126	402.187	-1.68268	0.934307	1.15668e-24	4.81228e-24
ENSG00000049130.12	KITLG	protein_coding	26127	23530	25079	14309	13968	15072	19484.9	-0.715051	0.0340797	-20.9817	9.62865e-98	7.75428e-95	24332.9	24891.1	23424.9	14486.4	15409.8	14364.4	1.01106	6.62908	7.07724e-17	2.13262e-16
ENSG00000050030.12	KIAA2022	protein_coding	41	31	34	51	58	62	46.2405	0.763336	0.270952	2.81724	0.00484384	0.0152464	38.1846	32.7931	31.7575	51.6323	63.9867	59.089	0.589299	2.13245	1.37064e-05	2.25162e-05
ENSG00000055732.11	MCOLN3	protein_coding	18	11	10	27	28	21	19.3299	1.04441	0.432778	2.41327	0.0158102	0.042638	16.764	11.6363	9.34045	27.3347	30.8901	20.014	-0.568806	2.2159	8.90885e-05	0.000138085
ENSG00000056487.14	PHF21B	protein_coding	65	51	73	91	88	98	77.547	0.625782	0.208503	3.00131	0.00268825	0.00910484	60.5365	53.95	68.1852	92.1282	97.0832	93.3988	2.11894	0.885072	2.40868e-12	5.87326e-12
ENSG00000056558.9	TRAF1	protein_coding	73	60	70	106	124	106	90.3296	0.805312	0.200678	4.01295	5.99638e-05	0.000301101	67.9871	63.4706	65.3831	107.314	136.799	101.023	0.165515	3.78017	0.059193	0.0713253
ENSG00000057593.12	F7	protein_coding	136	119	147	227	162	219	167.85	0.664147	0.148235	4.48037	7.45125e-06	4.49093e-05	126.661	125.883	137.305	229.814	178.721	208.718	3.00604	2.94236	5.41768e-46	4.52515e-45
ENSG00000059378.11	PARP12	protein_coding	245	207	246	495	475	547	370.568	1.19088	0.0994616	11.9732	4.90813e-33	4.85417e-31	228.176	218.974	229.775	501.137	524.029	521.318	0.663709	5.35565	9.94175e-25	4.14362e-24
ENSG00000059915.15	PSD	protein_coding	105	90	97	169	124	173	126.062	0.739872	0.167906	4.40646	1.05076e-05	6.13832e-05	97.7897	95.2059	90.6023	171.095	136.799	164.877	1.00413	1.80329	3.15244e-13	8.02502e-13
ENSG00000061656.8	SPAG4	protein_coding	30	31	41	68	52	81	50.406	1.04187	0.26802	3.88726	0.000101381	0.00048695	27.9399	32.7931	38.2958	68.843	57.3674	77.197	1.29803	1.92105	5.04219e-26	2.20493e-25
ENSG00000065320.7	NTN1	protein_coding	95	94	120	207	177	222	152.735	1.03983	0.154471	6.73156	1.67851e-11	2.45774e-10	88.4764	99.4373	112.085	209.566	195.27	211.577	0.0774983	4.35392	0.534102	0.565381
ENSG00000067066.15	SP100	protein_coding	59	63	55	102	121	101	84.3295	0.945526	0.213136	4.43626	9.15352e-06	5.42222e-05	54.9485	66.6441	51.3724	103.265	133.489	96.2579	-0.0232698	6.2155	0.64153	0.669226
ENSG00000067191.14	CACNB1	protein_coding	182	131	191	279	226	309	218.793	0.762369	0.13372	5.70123	1.18946e-08	1.16451e-07	169.502	138.578	178.403	282.459	249.327	294.492	-0.697963	2.6886	1.70982e-11	3.97955e-11
ENSG00000069188.15	SDK2	protein_coding	46	39	63	97	82	104	71.7876	1.00679	0.224759	4.47944	7.48404e-06	4.50908e-05	42.8412	41.2559	58.8448	98.2026	90.4639	99.1171	-0.463591	3.70459	0.0104905	0.0136137
ENSG00000070371.14	CLTCL1	protein_coding	86	65	111	129	128	139	109.47	0.673366	0.18525	3.63491	0.00027808	0.00120835	80.0944	68.7598	103.679	130.599	141.212	132.474	-1.64384	2.13706	1.75611e-47	1.53065e-46
ENSG00000070731.8	ST6GALNAC2	protein_coding	111	81	116	159	163	195	137.342	0.820764	0.162274	5.05788	4.23937e-07	3.26337e-06	103.378	85.6853	108.349	160.971	179.825	185.845	0.828678	5.90418	8.33235e-13	2.0811e-12
ENSG00000070759.15	TESK2	protein_coding	663	571	681	375	348	448	508.02	-0.640738	0.0861594	-7.43666	1.03262e-13	2.0283e-12	617.472	604.029	636.084	379.649	383.92	426.966	0.219317	4.07338	0.0145618	0.0186459
ENSG00000070778.11	PTPN21	protein_coding	321	273	363	455	439	485	388.998	0.60023	0.098107	6.11812	9.46845e-10	1.10131e-08	298.957	288.791	339.058	460.641	484.313	462.229	-1.19454	4.83639	2.80492e-67	3.89342e-66
ENSG00000070985.12	TRPM5	protein_coding	14	11	8	35	24	35	21.2359	1.57277	0.422761	3.72024	0.000199032	0.000898807	13.0386	11.6363	7.47236	35.4339	26.4772	33.3567	4.34751	-1.69379	6.17162e-17	1.86607e-16
ENSG00000071282.10	LMCD1	protein_coding	61	66	74	127	109	117	92.68	0.881725	0.194632	4.53022	5.89214e-06	3.62487e-05	56.8112	69.8177	69.1193	128.575	120.251	111.507	-0.271188	6.13145	0.00270489	0.00370454
ENSG00000071575.10	TRIB2	protein_coding	36	34	53	57	64	74	52.9729	0.737871	0.260095	2.83693	0.004555	0.0144502	33.5279	35.9667	49.5044	57.7067	70.606	70.5256	-0.112078	5.81284	0.186546	0.211583
ENSG00000072195.13	SPEG	protein_coding	529	457	575	825	690	943	668.06	0.722241	0.0817167	8.83835	9.71468e-19	3.39452e-17	492.674	483.434	537.076	835.228	761.221	898.725	-1.84023	3.89153	2.69707e-72	4.20502e-71
ENSG00000072832.13	CRMP1	protein_coding	14	14	17	30	29	47	25.1476	1.29761	0.381396	3.40226	0.00066831	0.00264447	13.0386	14.8098	15.8788	30.3719	31.9933	44.7933	-0.115635	3.87028	0.160232	0.183272
ENSG00000072858.9	SIDT1	protein_coding	263	228	258	376	370	339	306.508	0.610178	0.113559	5.37323	7.73395e-08	6.70408e-07	244.94	241.188	240.983	380.662	408.191	323.084	1.23904	5.56209	4.23286e-37	2.72655e-36
ENSG00000073605.17	GSDMB	protein_coding	418	356	416	864	776	949	631.617	1.19069	0.0779589	15.2733	1.15211e-52	3.09278e-50	389.296	376.592	388.563	874.712	856.098	904.443	-0.592497	3.29479	1.26853e-06	2.22514e-06
ENSG00000074410.12	CA12	protein_coding	7019	6252	7095	4063	3854	4589	5419.4	-0.634418	0.0355235	-17.8591	2.45455e-71	1.15309e-68	6537.01	6613.64	6627.05	4113.37	4251.8	4373.54	2.31074	9.14811	8.11445e-87	1.76783e-85
ENSG00000075651.14	PLD1	protein_coding	81	84	85	141	131	131	109.302	0.759012	0.178407	4.25437	2.09634e-05	0.000115408	75.4378	88.8589	79.3938	142.748	144.522	124.849	-1.37173	4.24462	5.63847e-82	1.1013e-80
ENSG00000075826.15	SEC31B	protein_coding	303	280	286	455	393	463	363.499	0.661098	0.0990255	6.67604	2.45487e-11	3.53034e-10	282.193	296.196	267.137	460.641	433.565	441.262	-0.950939	2.51301	3.44234e-23	1.34562e-22
ENSG00000076067.10	RBMS2	protein_coding	96	74	83	123	127	121	104.194	0.627998	0.182588	3.43943	0.000582935	0.00234394	89.4077	78.2804	77.5257	124.525	140.109	115.319	-1.02253	5.75866	5.5873e-109	2.02302e-107
ENSG00000076344.14	RGS11	protein_coding	66	43	57	111	97	112	81.0542	1.02106	0.208783	4.89054	1.00557e-06	7.14248e-06	61.4678	45.4873	53.2405	112.376	107.012	106.741	0.540302	3.03936	6.49129e-05	0.000101584
ENSG00000076864.18	RAP1GAP	protein_coding	2556	2228	2638	1410	1331	1581	1934	-0.709905	0.0487389	-14.5655	4.65736e-48	9.15876e-46	2380.48	2356.88	2464.01	1427.48	1468.38	1506.77	0.840469	4.78223	1.0662e-11	2.51304e-11
ENSG00000078487.16	ZCWPW1	protein_coding	315	274	338	439	444	515	387.336	0.663816	0.0974958	6.80866	9.85095e-12	1.4955e-10	293.369	289.849	315.707	444.443	489.829	490.82	-0.419168	2.80204	4.61893e-10	9.93692e-10
ENSG00000079337.14	RAPGEF3	protein_coding	36	36	31	65	62	68	49.9297	0.988214	0.262459	3.76521	0.000166406	0.000764744	33.5279	38.0824	28.9554	65.8059	68.3995	64.8073	-1.61834	4.48776	4.75944e-114	1.95018e-112
ENSG00000080224.16	EPHA6	protein_coding	258	244	268	151	155	172	206.086	-0.618296	0.1293	-4.78186	1.73684e-06	1.18393e-05	240.283	258.114	250.324	152.872	170.999	163.924	0.0182011	-1.05266	0.935284	0.942075
ENSG00000080644.14	CHRNA3	protein_coding	24	28	18	44	29	51	32.3214	0.876415	0.338523	2.58894	0.00962727	0.0277891	22.3519	29.6196	16.8128	44.5455	31.9933	48.6055	0.749354	-1.05747	8.4402e-05	0.000131024
ENSG00000081803.14	CADPS2	protein_coding	14	9	14	44	30	30	23.6449	1.56818	0.403559	3.88587	0.000101963	0.000489053	13.0386	9.52059	13.0766	44.5455	33.0966	28.5915	0.263906	6.00113	0.00133093	0.00187615
ENSG00000081818.3	PCDHB4	protein_coding	103	98	123	67	62	66	85.6024	-0.660807	0.199597	-3.31071	0.000930581	0.0035558	95.9271	103.669	114.887	67.8307	68.3995	62.9012	-0.938897	2.53042	1.18632e-21	4.37586e-21
ENSG00000082175.13	PGR	protein_coding	3242	2810	2903	4478	4301	4648	3735.28	0.655308	0.0457116	14.3357	1.30914e-46	2.51592e-44	3019.37	2972.54	2711.53	4533.52	4744.94	4429.77	1.51638	7.84426	3.88045e-14	1.03138e-13
ENSG00000084636.16	COL16A1	protein_coding	110	74	95	202	178	194	142.538	1.11572	0.161124	6.92462	4.37145e-12	6.95484e-11	102.446	78.2804	88.7342	204.504	196.373	184.891	0.137512	6.64473	0.114444	0.133277
ENSG00000085514.14	PILRA	protein_coding	8	6	9	30	13	16	13.6944	1.43025	0.534468	2.67603	0.00744996	0.0222094	7.45065	6.34706	8.4064	30.3719	14.3418	15.2488	0.531706	2.44027	1.36317e-09	2.86232e-09
ENSG00000085563.13	ABCB1	protein_coding	13	10	11	1	5	2	6.89914	-1.99846	0.782429	-2.55417	0.010644	0.030305	12.1073	10.5784	10.2745	1.0124	5.51609	1.9061	-1.73574	3.11532	5.21573e-53	5.23574e-52
ENSG00000086619.12	ERO1LB	protein_coding	42	35	42	83	67	86	59.2129	1.05641	0.240807	4.38695	1.1495e-05	6.68054e-05	39.1159	37.0245	39.2299	84.029	73.9156	81.9622	0.126527	4.56234	0.27212	0.301907
ENSG00000088538.12	DOCK3	protein_coding	74	59	89	96	109	118	90.727	0.616813	0.198662	3.10484	0.00190381	0.00670217	68.9185	62.4128	83.13	97.1902	120.251	112.46	0.501906	1.12035	0.006167	0.00816969
ENSG00000088726.14	TMEM40	protein_coding	19	19	24	40	34	40	29.3898	0.948043	0.338905	2.79737	0.00515202	0.0160877	17.6953	20.099	22.4171	40.4959	37.5094	38.122	0.190631	0.934278	0.388302	0.42091
ENSG00000088881.19	EBF4	protein_coding	112	89	137	209	148	174	144.52	0.725328	0.167973	4.31812	1.57367e-05	8.86541e-05	104.309	94.1481	127.964	211.591	163.276	165.831	0.555578	4.42765	5.87242e-07	1.05665e-06
ENSG00000089127.11	OAS1	protein_coding	64	55	69	258	241	236	155.705	2.04178	0.166245	12.2817	1.13538e-34	1.30623e-32	59.6052	58.1814	64.4491	261.199	265.876	224.92	1.35395	5.93901	9.83961e-24	3.93995e-23
ENSG00000089692.7	LAG3	protein_coding	48	48	63	80	71	91	66.7288	0.67399	0.22618	2.97988	0.00288361	0.00968189	44.7039	50.7765	58.8448	80.9918	78.3285	86.7275	0.906903	1.30486	5.93146e-10	1.26871e-09
ENSG00000089847.11	ANKRD24	protein_coding	25	16	37	46	43	53	36.5481	0.942407	0.318454	2.95932	0.00308322	0.0102786	23.2833	16.9255	34.5596	46.5703	47.4384	50.5116	0.519929	0.973898	1.75561e-05	2.86218e-05
ENSG00000091129.18	NRCAM	protein_coding	2241	1887	2246	3063	2851	3394	2610.34	0.616754	0.0437841	14.0863	4.61307e-45	8.21223e-43	2087.11	1996.15	2097.86	3100.97	3145.28	3234.65	1.37498	3.91785	1.46747e-12	3.61964e-12
ENSG00000091262.13	ABCC6	protein_coding	39	30	46	63	66	67	51.9118	0.846383	0.257762	3.28358	0.00102496	0.00387269	36.3219	31.7353	42.966	63.7811	72.8124	63.8543	-1.38	2.78506	1.58246e-23	6.28184e-23
ENSG00000092421.15	SEMA6A	protein_coding	17	12	12	46	47	46	30.3328	1.83641	0.359287	5.11126	3.20019e-07	2.50911e-06	15.8326	12.6941	11.2085	46.5703	51.8513	43.8402	-1.10056	4.89245	2.36544e-21	8.6339e-21
ENSG00000092470.10	WDR76	protein_coding	1004	935	1024	557	468	608	756.711	-0.79313	0.0728786	-10.8829	1.39076e-27	9.84126e-26	935.056	989.084	956.462	563.906	516.306	579.454	1.03772	3.52719	6.9485e-48	6.10725e-47
ENSG00000092929.10	UNC13D	protein_coding	331	257	336	524	475	567	414.813	0.833098	0.0947637	8.79133	1.47805e-18	5.01944e-17	308.27	271.866	313.839	530.496	524.029	540.379	0.328175	3.83332	0.00186399	0.00259109
ENSG00000092969.10	TGFB2	protein_coding	39	21	33	119	126	119	77.0423	2.04949	0.238012	8.61086	7.25136e-18	2.32704e-16	36.3219	22.2147	30.8235	120.475	139.006	113.413	0.195114	4.50538	0.184407	0.209291
ENSG00000095321.15	CRAT	protein_coding	103	95	106	78	50	53	80.0117	-0.678092	0.215762	-3.14277	0.00167355	0.00597994	95.9271	100.495	99.0087	78.967	55.1609	50.5116	0.951119	6.83899	6.33832e-14	1.66944e-13
ENSG00000096006.10	CRISP3	protein_coding	27	22	33	44	43	42	35.209	0.730728	0.309378	2.36192	0.0181803	0.0480581	25.1459	23.2726	30.8235	44.5455	47.4384	40.0281	2.5147	4.36281	4.51257e-10	9.71081e-10
ENSG00000099326.7	MZF1	protein_coding	1162	1066	1184	1897	1697	2106	1519.26	0.807805	0.0539306	14.9786	1.01331e-50	2.44816e-48	1082.21	1127.66	1105.91	1920.52	1872.16	2007.12	0.309306	4.34016	9.72487e-06	1.61378e-05
ENSG00000099338.21	CATSPERG	protein_coding	122	121	145	239	227	242	183.348	0.93889	0.139715	6.72006	1.81647e-11	2.64829e-10	113.622	127.999	135.436	241.963	250.431	230.638	0.729097	2.13529	3.58873e-13	9.11855e-13
ENSG00000099365.8	STX1B	protein_coding	24	15	22	45	31	56	31.9828	1.17883	0.33983	3.46888	0.000522641	0.00212627	22.3519	15.8677	20.549	45.5579	34.1998	53.3707	-0.257578	1.40068	0.0125328	0.0161467
ENSG00000100078.3	PLA2G3	protein_coding	26	25	27	47	46	52	37.2949	0.963783	0.300178	3.2107	0.00132411	0.00488511	24.2146	26.4461	25.2192	47.5827	50.748	49.5585	2.17476	0.406192	3.76516e-11	8.59734e-11
ENSG00000100228.11	RAB36	protein_coding	24	25	31	44	48	47	36.6744	0.870239	0.305042	2.85285	0.00433291	0.0138496	22.3519	26.4461	28.9554	44.5455	52.9545	44.7933	0.612848	3.73402	3.2983e-06	5.63075e-06
ENSG00000100336.16	APOL4	protein_coding	26	19	25	4	7	8	14.5102	-1.80637	0.52129	-3.46519	0.000529856	0.00215164	24.2146	20.099	23.3511	4.04959	7.72253	7.62439	-0.90238	3.75877	2.87413e-18	9.18224e-18
ENSG00000100346.16	CACNA1I	protein_coding	158	141	187	255	203	251	198.717	0.61469	0.135203	4.54641	5.45693e-06	3.37679e-05	147.15	149.156	174.666	258.161	223.953	239.215	1.61289	0.969751	1.83195e-15	5.17938e-15
ENSG00000100362.11	PVALB	protein_coding	42	26	54	9	8	10	24.0877	-2.09465	0.429558	-4.8763	1.08095e-06	7.62984e-06	39.1159	27.5039	50.4384	9.11158	8.82575	9.53049	5.28044	3.78894	2.16734e-29	1.06621e-28
ENSG00000100422.12	CERK	protein_coding	3593	3105	3410	1982	1797	2330	2670.94	-0.659529	0.0487104	-13.5398	9.10526e-42	1.43914e-39	3346.27	3284.6	3185.09	2006.57	1982.48	2220.6	-0.278462	5.30629	1.60409e-05	2.62313e-05
ENSG00000100504.15	PYGL	protein_coding	31	28	32	57	50	60	43.0718	0.944859	0.278913	3.38765	0.000704942	0.00277772	28.8712	29.6196	29.8894	57.7067	55.1609	57.1829	-1.07489	6.59659	1.91428e-20	6.71165e-20
ENSG00000100918.11	REC8	protein_coding	38	27	28	110	85	105	65.8855	1.75909	0.244952	7.18137	6.90152e-13	1.21963e-11	35.3906	28.5618	26.1532	111.364	93.7736	100.07	0.840794	2.43993	6.23583e-07	1.12047e-06
ENSG00000100941.7	PNN	protein_coding	7615	6799	7306	11197	10197	11475	9105.01	0.667391	0.032615	20.4627	4.63027e-93	3.13229e-90	7092.08	7192.28	6824.13	11335.8	11249.5	10936.2	-0.0378044	6.52229	0.334225	0.365788
ENSG00000101104.11	PABPC1L	protein_coding	1755	1493	1775	3067	2635	3086	2304.15	0.877524	0.0471331	18.618	2.29648e-77	1.21369e-74	1634.49	1579.36	1657.93	3105.02	2906.98	2941.11	0.383355	4.11459	0.000990442	0.00141348
ENSG00000101144.11	BMP7	protein_coding	1528	1363	1512	2214	1988	2345	1824.46	0.641398	0.0481263	13.3274	1.60398e-40	2.40057e-38	1423.07	1441.84	1412.28	2241.45	2193.2	2234.9	0.0221575	2.98689	0.894185	0.905231
ENSG00000101180.14	HRH3	protein_coding	7	12	12	23	22	24	16.8085	1.21871	0.460456	2.64673	0.00812735	0.0239459	6.51931	12.6941	11.2085	23.2851	24.2708	22.8732	2.14625	-2.7997	1.69773e-06	2.95415e-06
ENSG00000101188.4	NTSR1	protein_coding	6	5	6	18	11	16	10.3481	1.47002	0.59088	2.48786	0.0128516	0.0356205	5.58798	5.28922	5.60427	18.2232	12.1354	15.2488	1.14047	-1.95655	0.000109457	0.000168466
ENSG00000101361.13	NOP56	protein_coding	4311	3884	4419	6856	6330	6835	5448.27	0.738102	0.0376751	19.5912	1.83636e-85	1.07092e-82	4014.97	4108.66	4127.54	6941	6983.37	6514.09	0.502505	6.55149	3.32096e-22	1.25123e-21
ENSG00000102001.11	CACNA1F	protein_coding	26	30	31	88	81	83	57.0767	1.60401	0.257342	6.23298	4.57648e-10	5.6004e-09	24.2146	31.7353	28.9554	89.091	89.3607	79.1031	0.972258	0.743842	3.9059e-09	7.98589e-09
ENSG00000102057.8	KCND1	protein_coding	90	58	73	86	106	124	89.2576	0.59079	0.206333	2.86329	0.0041927	0.0134651	83.8198	61.3549	68.1852	87.0662	116.941	118.178	-0.47484	1.78169	5.70109e-11	1.28786e-10
ENSG00000102854.13	MSLN	protein_coding	18	12	14	34	18	31	21.0598	0.980198	0.411825	2.38013	0.0173065	0.0460489	16.764	12.6941	13.0766	34.4215	19.8579	29.5445	1.39618	2.05231	1.11473e-05	1.84225e-05
ENSG00000102904.13	TSNAXIP1	protein_coding	31	17	33	54	38	54	37.6224	0.924284	0.310665	2.97518	0.00292815	0.00981582	28.8712	17.9833	30.8235	54.6695	41.9223	51.4646	0.359432	0.631603	0.000696851	0.00100514
ENSG00000103154.8	NECAB2	protein_coding	31	18	37	62	51	80	46.2915	1.23759	0.28948	4.2752	1.90965e-05	0.000105993	28.8712	19.0412	34.5596	62.7687	56.2641	76.2439	-0.741875	-1.40163	3.40647e-08	6.61586e-08
ENSG00000103269.12	RHBDL1	protein_coding	314	263	339	474	383	585	391.206	0.719699	0.109031	6.60084	4.08822e-11	5.73299e-10	292.438	278.213	316.641	479.877	422.533	557.534	3.0404	2.03429	2.30409e-78	4.13551e-77
ENSG00000104728.14	ARHGEF10	protein_coding	482	409	464	708	654	711	571.809	0.685184	0.0800037	8.5644	1.08638e-17	3.40869e-16	448.901	432.658	433.397	716.778	721.505	677.618	-0.926611	5.14163	1.08677e-63	1.39889e-62
ENSG00000104814.11	MAP4K1	protein_coding	40	43	50	81	74	55	57.5838	0.736243	0.25743	2.85997	0.00423685	0.0135862	37.2532	45.4873	46.7022	82.0042	81.6382	52.4177	0.68777	2.41528	2.0369e-07	3.76875e-07
ENSG00000104833.9	TUBB4A	protein_coding	40	37	34	68	52	86	52.7206	0.95143	0.261691	3.6357	0.000277226	0.00120588	37.2532	39.1402	31.7575	68.843	57.3674	81.9622	0.560604	-0.975898	0.00532157	0.00710242
ENSG00000104856.12	RELB	protein_coding	154	154	160	222	252	284	204.868	0.764272	0.136046	5.61774	1.93476e-08	1.84238e-07	143.425	162.908	149.447	224.752	278.011	270.666	0.553285	4.11244	8.90495e-15	2.44065e-14
ENSG00000104899.5	AMH	protein_coding	846	733	876	1299	1089	1455	1047.45	0.713608	0.0667534	10.6902	1.13129e-26	7.41568e-25	787.906	775.399	818.223	1315.1	1201.4	1386.69	2.19603	0.328785	3.29201e-26	1.45032e-25
ENSG00000105255.9	FSD1	protein_coding	50	65	64	114	79	105	79.6238	0.796065	0.217574	3.65883	0.000253372	0.00111195	46.5665	68.7598	59.7788	115.413	87.1543	100.07	1.03509	-2.60036	2.15238e-06	3.71998e-06
ENSG00000105270.13	CLIP3	protein_coding	104	96	120	193	155	207	145.695	0.861587	0.156185	5.51646	3.45902e-08	3.1604e-07	96.8584	101.553	112.085	195.393	170.999	197.281	-0.722691	4.56237	9.80475e-24	3.92667e-23
ENSG00000105339.9	DENND3	protein_coding	37	27	29	51	42	56	40.2411	0.748399	0.28913	2.58845	0.00964077	0.0278186	34.4592	28.5618	27.0873	51.6323	46.3352	53.3707	-0.521127	4.28612	1.19631e-16	3.56339e-16
ENSG00000105376.4	ICAM5	protein_coding	149	135	176	264	232	296	208.549	0.852718	0.131709	6.47427	9.52718e-11	1.28899e-09	138.768	142.809	164.392	267.273	255.947	282.102	-1.98112	-0.841313	2.61162e-43	2.02772e-42
ENSG00000105419.16	MEIS3	protein_coding	208	196	193	284	289	295	244.804	0.610614	0.121373	5.03088	4.8824e-07	3.72446e-06	193.717	207.337	180.271	287.521	318.83	281.149	1.24227	4.70876	2.7241e-43	2.11428e-42
ENSG00000105467.7	SYNGR4	protein_coding	7	4	9	23	11	18	11.9554	1.44937	0.56287	2.57497	0.0100248	0.0287648	6.51931	4.23137	8.4064	23.2851	12.1354	17.1549	2.78413	-2.24058	2.97256e-32	1.62363e-31
ENSG00000105479.14	CCDC114	protein_coding	135	121	146	221	155	271	173.852	0.746972	0.157825	4.73291	2.21322e-06	1.48179e-05	125.73	127.999	136.37	223.74	170.999	258.276	1.39531	0.71249	9.08967e-20	3.085e-19
ENSG00000105499.12	PLA2G4C	protein_coding	89	86	97	149	143	141	117.909	0.743163	0.17114	4.34244	1.40912e-05	8.03743e-05	82.8884	90.9745	90.6023	150.847	157.76	134.38	-0.0668741	3.41592	0.477496	0.509985
ENSG00000105559.10	PLEKHA4	protein_coding	21	13	14	49	48	43	31.6549	1.62294	0.34868	4.65452	3.24743e-06	2.10504e-05	19.5579	13.752	13.0766	49.6075	52.9545	40.9811	-0.934407	5.17188	1.35992e-23	5.40959e-23
ENSG00000105650.20	PDE4C	protein_coding	25	22	25	63	43	50	38.1298	1.18482	0.306822	3.86159	0.000112652	0.000536702	23.2833	23.2726	23.3511	63.7811	47.4384	47.6524	-0.787068	-1.40523	4.53447e-13	1.14659e-12
ENSG00000105668.6	UPK1A	protein_coding	7	3	15	27	22	14	14.7753	1.43242	0.540123	2.65202	0.00800109	0.0236316	6.51931	3.17353	14.0107	27.3347	24.2708	13.3427	3.02521	0.864745	7.60915e-17	2.28901e-16
ENSG00000105711.9	SCN1B	protein_coding	39	30	36	63	37	67	45.0229	0.731773	0.28357	2.58057	0.00986367	0.0283505	36.3219	31.7353	33.6256	63.7811	40.8191	63.8543	-0.45562	3.31341	1.45337e-05	2.38361e-05
ENSG00000105784.14	RUNDC3B	protein_coding	354	342	349	184	172	219	267.035	-0.796221	0.116742	-6.82032	9.08392e-12	1.38278e-10	329.691	361.782	325.982	186.281	189.754	208.718	-1.44642	1.51127	5.82579e-58	6.53465e-57
ENSG00000105792.18	CFAP69	protein_coding	60	60	56	105	103	99	80.9903	0.873501	0.207789	4.20379	2.6248e-05	0.000141868	55.8798	63.4706	52.3065	106.302	113.632	94.3518	-0.052194	3.35713	0.59469	0.624323
ENSG00000105929.14	ATP6V0A4	protein_coding	192	165	164	103	84	117	135.833	-0.711873	0.16186	-4.39808	1.09212e-05	6.36675e-05	178.815	174.544	153.183	104.277	92.6704	111.507	-0.376918	2.13324	0.104569	0.122302
ENSG00000105971.13	CAV2	protein_coding	69	59	70	110	103	130	90.1582	0.861525	0.193804	4.44534	8.77546e-06	5.22205e-05	64.2618	62.4128	65.3831	111.364	113.632	123.896	-2.95196	6.13273	1.66981e-297	9.61312e-294
ENSG00000105974.10	CAV1	protein_coding	85	79	84	158	149	191	124.594	1.0724	0.168268	6.37317	1.85163e-10	2.38494e-09	79.1631	83.5696	78.4597	159.959	164.38	182.032	-3.1861	7.95811	6.51071e-288	1.66587e-284
ENSG00000106070.16	GRB10	protein_coding	305	277	317	459	401	476	372.317	0.640625	0.0966362	6.62925	3.37401e-11	4.78702e-10	284.056	293.023	296.092	464.691	442.391	453.651	-0.302871	5.86351	1.01289e-06	1.79147e-06
ENSG00000106541.10	AGR2	protein_coding	94	73	66	167	147	161	118.517	1.09814	0.178205	6.1622	7.17429e-10	8.52646e-09	87.5451	77.2226	61.6469	169.07	162.173	153.441	2.7946	9.39603	1.10067e-46	9.36671e-46
ENSG00000106701.10	FSD1L	protein_coding	174	160	164	254	248	247	208.44	0.660608	0.130438	5.06453	4.09399e-07	3.1566e-06	162.052	169.255	153.183	257.149	273.598	235.403	0.638794	3.0194	1.44928e-11	3.38892e-11
ENSG00000106785.13	TRIM14	protein_coding	566	513	580	966	814	935	729.775	0.780236	0.0735226	10.6122	2.61509e-26	1.66265e-24	527.133	542.674	541.746	977.976	898.02	891.101	0.791723	5.95665	1.10501e-27	5.12509e-27
ENSG00000106976.17	DNM1	protein_coding	373	270	338	536	477	518	418.545	0.716806	0.0975217	7.35022	1.97881e-13	3.77289e-12	347.386	285.618	315.707	542.645	526.235	493.679	-0.538655	4.21282	7.09411e-11	1.59317e-10
ENSG00000107099.14	DOCK8	protein_coding	1494	1275	1490	872	784	930	1127.66	-0.649519	0.058849	-11.037	2.53225e-28	1.89493e-26	1391.41	1348.75	1391.73	882.811	864.923	886.335	-0.421255	5.57285	2.42695e-07	4.46709e-07
ENSG00000107159.11	CA9	protein_coding	13	7	14	22	21	38	19.0408	1.32011	0.445899	2.96056	0.00307076	0.0102411	12.1073	7.4049	13.0766	22.2728	23.1676	36.2159	3.02668	0.456939	3.15155e-17	9.63797e-17
ENSG00000107201.8	DDX58	protein_coding	190	176	163	530	454	465	332.664	1.52399	0.116156	13.1202	2.52174e-39	3.55397e-37	176.953	186.18	152.249	536.571	500.861	443.168	0.910805	5.92864	2.8013e-23	1.09933e-22
ENSG00000107731.11	UNC5B	protein_coding	672	601	691	1044	945	1077	838.827	0.712805	0.066718	10.6839	1.2113e-26	7.90947e-25	625.854	635.764	645.425	1056.94	1042.54	1026.43	2.2799	6.3546	2.35206e-122	1.1904e-120
ENSG00000107954.9	NEURL1	protein_coding	389	315	352	147	138	180	249.485	-1.11434	0.122755	-9.0778	1.10795e-19	4.3374e-18	362.288	333.221	328.784	148.822	152.244	171.549	2.60814	3.66691	6.10406e-29	2.95303e-28
ENSG00000108515.16	ENO3	protein_coding	223	206	227	376	307	328	278.263	0.694597	0.116427	5.96596	2.43205e-09	2.64848e-08	207.687	217.916	212.028	380.662	338.688	312.6	-4.81148	4.78467	4.27585e-161	4.77982e-159
ENSG00000108641.13	B9D1	protein_coding	141	134	154	235	192	233	181.451	0.689604	0.138061	4.99492	5.8861e-07	4.41685e-06	131.318	141.751	143.843	237.913	211.818	222.06	0.47572	3.24346	1.77872e-08	3.51379e-08
ENSG00000108679.11	LGALS3BP	protein_coding	1269	1002	1232	2020	1802	2060	1564.81	0.820234	0.0550175	14.9086	2.89771e-50	6.8064e-48	1181.86	1059.96	1150.74	2045.04	1988	1963.28	0.619897	9.17046	2.62112e-11	6.04437e-11
ENSG00000108771.11	DHX58	protein_coding	24	29	31	62	78	72	49.904	1.40831	0.276964	5.0848	3.68005e-07	2.86542e-06	22.3519	30.6775	28.9554	62.7687	86.051	68.6195	0.666063	4.62154	1.16611e-18	3.788e-18
ENSG00000108846.14	ABCC3	protein_coding	53	28	41	87	80	95	64.0253	1.17899	0.241421	4.88354	1.04196e-06	7.37001e-06	49.3605	29.6196	38.2958	88.0786	88.2575	90.5396	0.0396046	4.76436	0.738226	0.760077
ENSG00000109063.13	MYH3	protein_coding	27	21	31	65	44	67	42.4196	1.22274	0.293295	4.16897	3.05973e-05	0.000163495	25.1459	22.2147	28.9554	65.8059	48.5416	63.8543	-1.54259	1.15701	1.39911e-66	1.92006e-65
ENSG00000109321.9	AREG	protein_coding	136	133	142	310	273	280	213.644	1.14112	0.132754	8.59578	8.2702e-18	2.63401e-16	126.661	140.693	132.634	313.843	301.179	266.854	0.39889	5.9577	0.078237	0.092916
ENSG00000109339.17	MAPK10	protein_coding	98	77	101	148	128	160	118.433	0.73043	0.169417	4.31143	1.622e-05	9.12854e-05	91.2704	81.454	94.3385	149.835	141.212	152.488	-2.23584	3.50845	3.31146e-69	4.79901e-68
ENSG00000109758.7	HGFAC	protein_coding	22	19	21	36	46	57	33.6202	1.2335	0.329517	3.74337	0.000181572	0.000827247	20.4893	20.099	19.6149	36.4463	50.748	54.3238
ENSG00000109790.15	KLHL5	protein_coding	230	196	210	321	307	351	269.313	0.692376	0.113269	6.11265	9.79893e-10	1.1374e-08	214.206	207.337	196.149	324.98	338.688	334.52	-0.089952	5.69253	0.2876	0.317887
ENSG00000110025.11	SNX15	protein_coding	45	46	62	82	59	81	62.2975	0.603518	0.237765	2.5383	0.0111393	0.0314873	41.9099	48.6608	57.9108	83.0166	65.0899	77.197	-0.563887	-0.44209	6.31373e-13	1.58622e-12
ENSG00000110169.9	HPX	protein_coding	197	160	199	314	254	330	241.87	0.760671	0.12178	6.24629	4.20311e-10	5.18475e-09	183.472	169.255	185.875	317.893	280.217	314.506	2.1504	4.59789	9.57448e-22	3.54357e-21
ENSG00000110375.2	UPK2	protein_coding	80	64	79	120	94	134	94.8161	0.709219	0.190846	3.71619	0.000202253	0.000910437	74.5065	67.702	73.7895	121.488	103.703	127.709	0.437224	-1.88304	0.00972378	0.012663
ENSG00000110455.12	ACCS	protein_coding	513	469	589	763	754	905	665.141	0.694477	0.0800945	8.67072	4.29379e-18	1.41278e-16	477.773	496.129	550.152	772.46	831.827	862.509	-0.962931	3.65959	5.00969e-42	3.76143e-41
ENSG00000110888.16	CAPRIN2	protein_coding	156	186	177	279	242	297	223.311	0.71935	0.131757	5.45966	4.77039e-08	4.26636e-07	145.288	196.759	165.326	282.459	266.979	283.056	-0.392816	4.03709	3.6755e-13	9.33282e-13
ENSG00000111052.6	LIN7A	protein_coding	3498	3067	3333	1942	1798	2193	2609.18	-0.670144	0.0448218	-14.9513	1.52725e-50	3.63787e-48	3257.79	3244.41	3113.17	1966.08	1983.59	2090.04	0.57365	4.74332	0.00214888	0.00297187
ENSG00000111058.6	ACSS3	protein_coding	3456	3159	3298	1974	1815	2115	2609.57	-0.679635	0.0451652	-15.0477	3.57235e-51	8.88465e-49	3218.68	3341.73	3080.48	1998.47	2002.34	2015.7	-1.00936	5.09559	6.49867e-18	2.04498e-17
ENSG00000111206.11	FOXM1	protein_coding	10084	8832	10259	5759	5141	5832	7562.83	-0.731225	0.0326672	-22.384	5.62983e-111	5.60069e-108	9391.54	9342.87	9582.36	5830.4	5671.65	5558.18	2.40185	4.18959	8.10433e-86	1.73445e-84
ENSG00000111331.11	OAS3	protein_coding	554	468	509	1453	1332	1374	956.074	1.51466	0.0716111	21.1512	2.69055e-99	2.39487e-96	515.957	495.071	475.429	1471.01	1469.49	1309.49	1.44984	6.93227	5.82934e-33	3.26534e-32
ENSG00000111335.11	OAS2	protein_coding	30	21	26	107	90	84	60.352	1.94454	0.263676	7.37475	1.6465e-13	3.15353e-12	27.9399	22.2147	24.2852	108.327	99.2897	80.0561	1.53389	6.72106	1.07493e-27	4.9886e-27
ENSG00000111341.8	MGP	protein_coding	19	24	32	65	68	67	46.2753	1.48768	0.288116	5.16349	2.42388e-07	1.93544e-06	17.6953	25.3882	29.8894	65.8059	75.0189	63.8543	-0.678047	11.2513	3.26489e-06	5.57496e-06
ENSG00000111801.14	BTN3A3	protein_coding	30	25	27	46	57	62	41.358	1.08082	0.292222	3.69863	0.000216765	0.000967793	27.9399	26.4461	25.2192	46.5703	62.8835	59.089	-0.304689	4.66552	2.88851e-05	4.63788e-05
ENSG00000111961.15	SASH1	protein_coding	59	70	81	134	112	144	100.186	0.957863	0.19118	5.01027	5.43525e-07	4.11095e-06	54.9485	74.049	75.6576	135.661	123.56	137.239	-1.12316	6.52785	2.84385e-40	2.02499e-39
ENSG00000112139.13	MDGA1	protein_coding	4	4	6	9	15	15	8.91943	1.55423	0.647679	2.39969	0.0164089	0.0440417	3.72532	4.23137	5.60427	9.11158	16.5483	14.2957	0.423292	3.05175	6.61654e-05	0.000103495
ENSG00000112175.7	BMP5	protein_coding	3	6	6	23	23	23	14.2208	2.26944	0.551744	4.11321	3.90199e-05	0.000203235	2.79399	6.34706	5.60427	23.2851	25.374	21.9201	-1.87744	1.2795	1.4813e-16	4.39411e-16
ENSG00000113296.13	THBS4	protein_coding	16	19	12	28	24	41	23.3514	1.03658	0.395336	2.62202	0.00874101	0.0255448	14.9013	20.099	11.2085	28.3471	26.4772	39.075	0.194485	6.44005	0.249865	0.278477
ENSG00000113389.14	NPR3	protein_coding	217	223	221	363	356	405	298.442	0.833294	0.110886	7.51489	5.69572e-14	1.15916e-12	202.099	235.899	206.424	367.5	392.746	385.985	-2.74013	4.53686	5.10348e-94	1.29288e-92
ENSG00000114270.14	COL7A1	protein_coding	225	210	212	458	393	509	335.343	1.13734	0.106493	10.68	1.26298e-26	8.21517e-25	209.549	222.147	198.017	463.678	433.565	485.102	-0.637235	4.21918	1.42265e-05	2.33489e-05
ENSG00000114315.3	HES1	protein_coding	3127	2823	3184	1858	1627	2093	2423.88	-0.644532	0.0473427	-13.6142	3.29787e-42	5.31176e-40	2912.27	2986.29	2974	1881.04	1794.94	1994.73	0.253871	5.9996	0.00156745	0.00219477
ENSG00000114841.16	DNAH1	protein_coding	275	232	276	435	372	408	333.161	0.705795	0.104223	6.77197	1.27041e-11	1.8913e-10	256.116	245.42	257.796	440.393	410.397	388.844	-0.970239	3.21796	5.51295e-34	3.18096e-33
ENSG00000114923.15	SLC4A3	protein_coding	181	137	170	233	239	276	205.814	0.688866	0.131522	5.23765	1.6263e-07	1.34073e-06	168.571	144.925	158.788	235.889	263.669	263.041	-0.387186	3.28752	0.000138301	0.000211221
ENSG00000115221.9	ITGB6	protein_coding	10	17	11	32	32	31	22.4692	1.38444	0.408172	3.3918	0.000694344	0.00274043	9.31331	17.9833	10.2745	32.3967	35.303	29.5445	-0.258163	6.27705	0.0635043	0.0761893
ENSG00000115257.14	PCSK4	protein_coding	139	101	140	220	195	215	168.304	0.804156	0.145707	5.51899	3.4095e-08	3.11852e-07	129.455	106.842	130.766	222.728	215.128	204.906	1.59452	2.06716	1.10703e-43	8.69465e-43
ENSG00000115267.5	IFIH1	protein_coding	438	473	458	1004	854	1014	710.177	1.13384	0.0810287	13.993	1.7195e-44	2.96737e-42	407.923	500.36	427.792	1016.45	942.149	966.392	0.544029	5.36483	2.18324e-10	4.78678e-10
ENSG00000115355.14	CCDC88A	protein_coding	45	57	55	120	99	92	78.661	1.05503	0.222478	4.74216	2.11456e-06	1.42419e-05	41.9099	60.2971	51.3724	121.488	109.219	87.6805	-0.705144	4.87695	6.88309e-22	2.56064e-21
ENSG00000115361.6	ACADL	protein_coding	6	8	2	12	13	18	9.92739	1.47645	0.624604	2.36382	0.0180878	0.0478638	5.58798	8.46275	1.86809	12.1488	14.3418	17.1549	-3.88734	1.7155	2.25986e-85	4.7875e-84
ENSG00000115525.15	ST3GAL5	protein_coding	54	63	51	110	71	81	71.9102	0.703369	0.233592	3.0111	0.00260303	0.00885762	50.2919	66.6441	47.6363	111.364	78.3285	77.197	-0.484047	4.00604	3.92069e-10	8.46958e-10
ENSG00000115935.15	WIPF1	protein_coding	515	457	515	288	279	344	395.22	-0.638216	0.0952476	-6.7006	2.0756e-11	3.0131e-10	479.635	483.434	481.033	291.571	307.798	327.849	-0.0352078	6.09357	0.662889	0.689055
ENSG00000116016.12	EPAS1	protein_coding	13	14	18	28	30	32	22.6119	1.07148	0.390091	2.74673	0.00601921	0.0184181	12.1073	14.8098	16.8128	28.3471	33.0966	30.4976	-1.82933	7.99824	4.42303e-133	2.84507e-131
ENSG00000116106.10	EPHA4	protein_coding	161	165	172	306	252	293	225.365	0.840188	0.126887	6.62157	3.55403e-11	5.02557e-10	149.944	174.544	160.656	309.794	278.011	279.243	-0.960111	3.88772	6.69583e-22	2.49259e-21
ENSG00000116254.16	CHD5	protein_coding	48	42	51	81	52	85	59.5251	0.691826	0.244351	2.83128	0.00463622	0.0146643	44.7039	44.4294	47.6363	82.0042	57.3674	81.0092	-0.22188	-1.92787	0.22396	0.25126
ENSG00000116396.12	KCNC4	protein_coding	19	16	19	36	37	37	27.4826	1.1006	0.352671	3.12076	0.00180383	0.00639143	17.6953	16.9255	17.7468	36.4463	40.8191	35.2628	-1.61596	3.97506	1.93913e-81	3.74303e-80
ENSG00000116819.6	TFAP2E	protein_coding	9	11	20	24	33	26	20.697	1.1358	0.429208	2.64627	0.00813853	0.0239747	8.38198	11.6363	18.6809	24.2975	36.4062	24.7793	-0.239998	-0.141642	0.0109227	0.0141467
ENSG00000116833.12	NR5A2	protein_coding	58	55	49	112	79	71	71.0293	0.764544	0.237769	3.21549	0.00130221	0.00481377	54.0172	58.1814	45.7682	113.389	87.1543	67.6665	-1.18205	2.66952	6.44777e-39	4.40592e-38
ENSG00000117069.13	ST6GALNAC5	protein_coding	370	304	319	178	193	201	258.138	-0.723545	0.120561	-6.00146	1.95553e-09	2.16298e-08	344.592	321.584	297.96	180.207	212.921	191.563	0.828773	3.96518	1.32383e-05	2.17782e-05
ENSG00000117407.15	ARTN	protein_coding	94	79	90	147	130	133	112.363	0.713519	0.174461	4.08984	4.3167e-05	0.000222437	87.5451	83.5696	84.064	148.822	143.418	126.756	3.06868	1.83535	5.37942e-60	6.3235e-59
ENSG00000117425.12	PTCH2	protein_coding	34	26	35	43	51	57	40.997	0.742727	0.287998	2.57893	0.00991063	0.0284613	31.6652	27.5039	32.6916	43.5331	56.2641	54.3238	-1.57563	1.78561	6.75191e-64	8.71541e-63
ENSG00000117983.16	MUC5B	protein_coding	123	95	106	273	252	254	185.088	1.33985	0.143956	9.30735	1.31057e-20	5.55498e-19	114.554	100.495	99.0087	276.385	278.011	242.074	2.4526	5.76017	7.65599e-15	2.1046e-14
ENSG00000118156.11	ZNF541	protein_coding	65	50	60	94	83	87	73.1865	0.667028	0.214146	3.11483	0.0018405	0.00650095	60.5365	52.8922	56.0427	95.1654	91.5671	82.9153	-0.120007	1.04947	0.361479	0.39352
ENSG00000118194.17	TNNT2	protein_coding	107	81	120	166	144	159	129.313	0.681721	0.165822	4.11117	3.93655e-05	0.000204657	99.6524	85.6853	112.085	168.058	158.863	151.535	-0.838845	-0.650416	2.90037e-05	4.65563e-05
ENSG00000118263.13	KLF7	protein_coding	237	212	249	460	458	476	350.366	1.07067	0.103142	10.3806	3.03968e-25	1.8165e-23	220.725	224.263	232.577	465.703	505.274	453.651	-0.715913	5.36344	2.3202e-24	9.53591e-24
ENSG00000118495.17	PLAGL1	protein_coding	201	214	230	319	313	367	274.406	0.69827	0.116028	6.01813	1.76447e-09	1.9645e-08	187.197	226.379	214.83	322.955	345.307	349.769	-2.14558	4.08068	1.75519e-172	2.54205e-170
ENSG00000118508.4	RAB32	protein_coding	20	15	18	38	32	56	29.742	1.31158	0.352867	3.71693	0.000201661	0.000908496	18.6266	15.8677	16.8128	38.4711	35.303	53.3707	-0.386505	4.41792	5.77686e-10	1.23645e-09
ENSG00000119681.10	LTBP2	protein_coding	189	159	194	290	230	260	220.092	0.596631	0.128055	4.65919	3.17455e-06	2.06492e-05	176.021	168.197	181.205	293.595	253.74	247.793	-0.644613	8.00871	1.60665e-14	4.35167e-14
ENSG00000119699.6	TGFB3	protein_coding	383	371	451	262	242	257	324.596	-0.591809	0.107956	-5.48193	4.20706e-08	3.79871e-07	356.7	392.46	421.254	265.248	266.979	244.934	1.23842	6.4444	6.39697e-47	5.47822e-46
ENSG00000119711.11	ALDH6A1	protein_coding	3491	3091	3355	1970	1941	2316	2666.3	-0.605667	0.046684	-12.9738	1.7233e-38	2.31305e-36	3251.28	3269.79	3133.72	1994.42	2141.35	2207.26	-0.511073	5.95527	5.15495e-12	1.23616e-11
ENSG00000119714.9	GPR68	protein_coding	753	645	800	457	387	526	586.959	-0.613813	0.0835669	-7.34517	2.05494e-13	3.90047e-12	701.292	682.309	747.236	462.666	426.946	501.304	1.8445	3.56703	2.97069e-80	5.56624e-79
ENSG00000119917.12	IFIT3	protein_coding	42	45	56	142	170	114	96.4968	1.6584	0.225755	7.34601	2.04216e-13	3.88493e-12	39.1159	47.603	52.3065	143.76	187.547	108.648	0.806356	5.90686	3.59822e-09	7.3699e-09
ENSG00000119922.8	IFIT2	protein_coding	78	73	81	183	176	213	134.66	1.37019	0.164238	8.3427	7.26103e-17	2.08841e-15	72.6438	77.2226	75.6576	185.269	194.166	202.999	0.802963	5.1696	3.88444e-11	8.86002e-11
ENSG00000120278.13	PLEKHG1	protein_coding	11	18	16	32	34	27	23.3115	1.11735	0.396455	2.81835	0.00482706	0.0152049	10.2446	19.0412	14.9447	32.3967	37.5094	25.7323	-0.980524	4.51396	1.56771e-44	1.26228e-43
ENSG00000120658.11	ENOX1	protein_coding	9	6	5	24	21	25	15.1151	1.87714	0.508961	3.68818	0.000225865	0.00100337	8.38198	6.34706	4.67022	24.2975	23.1676	23.8262	0.764787	2.61254	2.18818e-08	4.29688e-08
ENSG00000120693.12	SMAD9	protein_coding	21	19	31	45	42	52	35.0107	1.04093	0.316921	3.28449	0.00102166	0.00386279	19.5579	20.099	28.9554	45.5579	46.3352	49.5585	-1.45784	2.6235	3.30836e-84	6.80223e-83
ENSG00000121101.14	TEX14	protein_coding	1336	1158	1322	2229	2059	2285	1734.99	0.855734	0.0499756	17.123	9.99405e-66	4.02427e-63	1244.26	1224.98	1234.81	2256.63	2271.53	2177.72	2.81919	2.36004	3.31251e-25	1.40506e-24
ENSG00000121361.3	KCNJ8	protein_coding	365	353	395	143	134	190	259.331	-1.18804	0.124082	-9.5746	1.02249e-21	4.7118e-20	339.936	373.419	368.948	144.773	147.831	181.079	-1.05564	3.83971	3.63867e-23	1.41995e-22
ENSG00000121552.3	CSTA	protein_coding	536	391	492	246	242	283	359.684	-0.806279	0.10512	-7.67005	1.71931e-14	3.77134e-13	499.193	413.617	459.55	249.05	266.979	269.713	-0.941486	3.075	2.93245e-10	6.38144e-10
ENSG00000121621.6	KIF18A	protein_coding	668	618	746	1013	1070	961	849.093	0.660338	0.0838704	7.87331	3.45383e-15	8.14661e-14	622.129	653.747	696.797	1025.56	1180.44	915.88	1.98785	2.3348	2.14655e-69	3.1226e-68
ENSG00000122786.18	CALD1	protein_coding	28	30	26	44	54	51	39.1371	0.897296	0.298979	3.0012	0.00268914	0.00910484	26.0773	31.7353	24.2852	44.5455	59.5738	48.6055	-0.695573	8.50504	7.77162e-22	2.88607e-21
ENSG00000123240.15	OPTN	protein_coding	360	317	344	588	504	645	459.659	0.833777	0.089836	9.2811	1.67737e-20	7.07424e-19	335.279	335.336	321.311	595.29	556.022	614.717	-0.974464	6.62977	3.24539e-58	3.6581e-57
ENSG00000123609.9	NMI	protein_coding	203	162	196	315	310	336	254.105	0.84968	0.117818	7.21177	5.52288e-13	9.93649e-12	189.06	171.371	183.073	318.905	341.998	320.224	0.146679	4.36155	0.0169684	0.021605
ENSG00000124593.13	PRICKLE4	protein_coding	64	51	77	92	89	98	78.3671	0.614136	0.209169	2.93608	0.00332387	0.0109856	59.6052	53.95	71.9214	93.1406	98.1864	93.3988	0.260889	2.57217	0.000876068	0.00125492
ENSG00000124813.19	RUNX2	protein_coding	14	13	8	31	36	32	22.6435	1.57178	0.411606	3.81864	0.00013419	0.00062691	13.0386	13.752	7.47236	31.3843	39.7159	30.4976	1.55787	4.45821	8.5078e-46	7.07795e-45
ENSG00000124920.12	MYRF	protein_coding	51	48	54	87	61	79	63.2298	0.635691	0.232328	2.73618	0.00621567	0.0189404	47.4979	50.7765	50.4384	88.0786	67.2963	75.2909	-0.185435	1.20283	0.146031	0.167894
ENSG00000125148.6	MT2A	protein_coding	676	525	623	331	333	390	473.504	-0.719049	0.090983	-7.90311	2.72024e-15	6.48867e-14	629.58	555.368	581.91	335.104	367.372	371.689	-0.663486	6.68975	1.54408e-10	3.41305e-10
ENSG00000125848.9	FLRT3	protein_coding	56	52	43	144	140	143	97.308	1.56966	0.199836	7.85474	4.00602e-15	9.3577e-14	52.1545	55.0079	40.1639	145.785	154.451	136.286	0.60608	3.62923	0.000700068	0.00100959
ENSG00000125968.8	ID1	protein_coding	231	212	265	374	342	352	296.389	0.666202	0.112154	5.94009	2.84862e-09	3.06267e-08	215.137	224.263	247.522	378.637	377.301	335.473	-1.48245	3.86408	4.04347e-60	4.76525e-59
ENSG00000126217.19	MCF2L	protein_coding	137	115	121	251	204	254	180.584	0.99461	0.140717	7.06816	1.57007e-12	2.6553e-11	127.592	121.652	113.019	254.112	225.057	242.074	0.282314	5.98067	8.01615e-05	0.00012466
ENSG00000126562.15	WNK4	protein_coding	21	16	20	61	52	62	38.8962	1.6893	0.310391	5.44249	5.2541e-08	4.65465e-07	19.5579	16.9255	18.6809	61.7563	57.3674	59.089	1.71412	5.1225	6.25899e-18	1.97117e-17
ENSG00000126583.9	PRKCG	protein_coding	19	21	16	29	35	47	27.9367	1.0476	0.359853	2.9112	0.00360048	0.0117733	17.6953	22.2147	14.9447	29.3595	38.6126	44.7933
ENSG00000126709.13	IFI6	protein_coding	202	192	231	766	681	858	491.917	1.95051	0.0950943	20.5114	1.70476e-93	1.25352e-90	188.129	203.106	215.764	775.497	751.292	817.716	2.60338	7.86981	1.87374e-39	1.30122e-38
ENSG00000127528.5	KLF2	protein_coding	97	98	78	184	150	172	130.425	0.955086	0.170895	5.58872	2.28746e-08	2.16e-07	90.3391	103.669	72.8555	186.281	165.483	163.924	-1.44583	5.43722	1.68048e-55	1.78579e-54
ENSG00000127588.4	GNG13	protein_coding	94	93	104	67	52	50	75.9859	-0.712986	0.216205	-3.29773	0.000974694	0.00370428	87.5451	98.3794	97.1406	67.8307	57.3674	47.6524	5.96501	-0.0415443	2.68379e-48	2.38803e-47
ENSG00000127928.11	GNGT1	protein_coding	44	48	58	87	69	77	63.9192	0.70433	0.233215	3.02009	0.00252698	0.00863392	40.9785	50.7765	54.1746	88.0786	76.1221	73.3848	4.14587	-2.34442	1.7602e-10	3.8744e-10
ENSG00000128284.18	APOL3	protein_coding	10	8	9	33	16	23	16.5272	1.48061	0.480753	3.07977	0.00207163	0.00723574	9.31331	8.46275	8.4064	33.4091	17.6515	21.9201	-0.786053	5.39079	6.6006e-24	2.66244e-23
ENSG00000128578.8	STRIP2	protein_coding	19	26	16	42	34	30	28.1276	0.860786	0.362392	2.37529	0.0175353	0.0465918	17.6953	27.5039	14.9447	42.5207	37.5094	28.5915	0.392943	1.64188	0.00659537	0.0087156
ENSG00000128596.15	CCDC136	protein_coding	29	24	26	59	46	68	41.9948	1.19548	0.290097	4.12098	3.77268e-05	0.00019729	27.0086	25.3882	24.2852	59.7315	50.748	64.8073	-1.51956	1.4364	1.69618e-58	1.92317e-57
ENSG00000128849.10	CGNL1	protein_coding	43	27	43	70	69	85	56.1287	1.06181	0.25197	4.21401	2.50878e-05	0.000136251	40.0472	28.5618	40.1639	70.8678	76.1221	81.0092	-0.257933	5.98781	0.0209296	0.026428
ENSG00000129646.12	QRICH2	protein_coding	50	53	65	80	96	94	73.3054	0.757758	0.221211	3.4255	0.000613661	0.00245059	46.5665	56.0657	60.7129	80.9918	105.909	89.5866	-0.378594	1.8317	1.03391e-05	1.71263e-05
ENSG00000130270.15	ATP8B3	protein_coding	9	11	16	26	24	27	18.9158	1.16728	0.431619	2.70441	0.00684259	0.0206058	8.38198	11.6363	14.9447	26.3223	26.4772	25.7323	1.3991	1.47171	9.21595e-24	3.69536e-23
ENSG00000130303.11	BST2	protein_coding	351	294	402	701	622	747	520.202	1.05484	0.0887623	11.8839	1.43505e-32	1.37117e-30	326.897	311.006	375.486	709.691	686.202	711.928	1.16028	7.46564	6.07613e-21	2.18354e-20
ENSG00000130477.13	UNC13A	protein_coding	45	45	57	68	74	74	60.6267	0.628514	0.237056	2.65133	0.00801758	0.023672	41.9099	47.603	53.2405	68.843	81.6382	70.5256	4.31362	2.15692	1.34173e-36	8.51168e-36
ENSG00000130487.5	KLHDC7B	protein_coding	17	14	9	68	51	65	37.684	2.26643	0.343666	6.59487	4.25629e-11	5.94895e-10	15.8326	14.8098	8.4064	68.843	56.2641	61.9482	1.45313	2.76262	9.44775e-13	2.35152e-12
ENSG00000130589.15	HELZ2	protein_coding	938	784	1029	1561	1275	1524	1183.91	0.735821	0.0667752	11.0194	3.08202e-28	2.29617e-26	873.588	829.349	961.132	1580.35	1406.6	1452.45	1.04411	5.74136	3.75464e-30	1.90487e-29
ENSG00000130635.14	COL5A1	protein_coding	260	233	277	776	605	722	481.42	1.51869	0.0960619	15.8095	2.67644e-56	8.08285e-54	242.146	246.478	258.73	785.621	667.447	688.101	2.17323	8.97311	3.97403e-59	4.58487e-58
ENSG00000130813.16	C19orf66	protein_coding	107	81	96	207	220	242	159.653	1.30933	0.153216	8.54568	1.27785e-17	3.97993e-16	99.6524	85.6853	89.6683	209.566	242.708	230.638	0.0827432	4.08419	0.157525	0.180338
ENSG00000131089.12	ARHGEF9	protein_coding	995	885	996	594	533	617	761.764	-0.651972	0.0693691	-9.39859	5.52969e-21	2.43537e-19	926.674	936.192	930.308	601.364	588.015	588.031	-0.447763	4.85779	7.24039e-31	3.78162e-30
ENSG00000131398.12	KCNC3	protein_coding	542	500	547	1063	975	1084	788.258	1.04437	0.0700932	14.8998	3.30752e-50	7.66258e-48	504.781	528.922	510.922	1076.18	1075.64	1033.11	0.521482	3.60346	0.00231586	0.00319186
ENSG00000131711.13	MAP1B	protein_coding	72	65	77	167	156	136	113.087	1.1773	0.184799	6.37074	1.88119e-10	2.41569e-09	67.0558	68.7598	71.9214	169.07	172.102	129.615	-1.2087	6.34358	1.71133e-46	1.44831e-45
ENSG00000132109.9	TRIM21	protein_coding	263	211	290	368	380	453	327.089	0.725168	0.110181	6.5816	4.65401e-11	6.47808e-10	244.94	223.205	270.873	372.562	419.223	431.731	0.0394284	4.45667	0.501041	0.533055
ENSG00000132199.17	ENOSF1	protein_coding	3100	2793	3161	4487	4189	4767	3750.23	0.640314	0.0374887	17.0802	2.08479e-65	8.19954e-63	2887.12	2954.56	2952.51	4542.63	4621.38	4543.18	-0.148713	5.21273	0.0169472	0.0215792
ENSG00000132274.14	TRIM22	protein_coding	5	4	11	19	21	17	12.9612	1.59759	0.548274	2.91385	0.00357006	0.0116987	4.65665	4.23137	10.2745	19.2356	23.1676	16.2018	-0.536656	5.90026	2.29915e-11	5.31521e-11
ENSG00000132329.9	RAMP1	protein_coding	730	609	793	446	389	518	573.193	-0.586452	0.08584	-6.83192	8.3786e-12	1.28003e-10	679.871	644.227	740.697	451.529	429.152	493.679	2.6319	4.00617	3.72301e-35	2.24551e-34
ENSG00000132424.13	PNISR	protein_coding	3886	3712	3887	5740	5502	6154	4820.44	0.667548	0.0401008	16.6467	3.19644e-62	1.15018e-59	3619.15	3926.72	3630.63	5811.16	6069.91	5865.06	-0.571566	6.56712	5.30481e-24	2.14842e-23
ENSG00000132481.5	TRIM47	protein_coding	77	56	74	90	99	112	84.5245	0.614381	0.201797	3.04455	0.00233028	0.00805266	71.7125	59.2392	69.1193	91.1158	109.219	106.741	0.0347675	4.99556	0.619527	0.648181
ENSG00000132530.15	XAF1	protein_coding	11	9	8	44	62	48	30.9882	2.53992	0.397826	6.38451	1.71945e-10	2.23002e-09	10.2446	9.52059	7.47236	44.5455	68.3995	45.7463	-0.141193	3.5036	0.215738	0.242543
ENSG00000132669.11	RIN2	protein_coding	29	18	18	54	49	49	36.3815	1.30128	0.31828	4.08849	4.34192e-05	0.000223533	27.0086	19.0412	16.8128	54.6695	54.0577	46.6994	0.335452	6.72164	9.23349e-07	1.63825e-06
ENSG00000133460.18	SLC2A11	protein_coding	609	562	598	1021	813	961	761.117	0.727767	0.0757811	9.60354	7.72482e-22	3.58907e-20	567.18	594.508	558.559	1033.66	896.917	915.88	-0.227342	3.3134	9.68343e-05	0.000149668
ENSG00000134013.14	LOXL2	protein_coding	65	61	64	108	78	107	80.3683	0.689592	0.206924	3.33259	0.000860427	0.0033144	60.5365	64.5285	59.7788	109.339	86.051	101.976	0.668518	6.20081	8.17116e-10	1.73632e-09
ENSG00000134202.9	GSTM3	protein_coding	8694	7327	8689	4795	4177	5119	6384.16	-0.740475	0.0361337	-20.4926	2.50461e-93	1.76491e-90	8096.99	7750.82	8115.91	4854.45	4608.14	4878.66	0.78241	7.22246	8.16934e-08	1.55013e-07
ENSG00000134285.9	FKBP11	protein_coding	513	438	537	756	743	777	628.046	0.686738	0.0787884	8.71623	2.87609e-18	9.63177e-17	477.773	463.335	501.582	765.373	819.691	740.519	0.624713	4.38606	6.68576e-14	1.75934e-13
ENSG00000134321.10	RSAD2	protein_coding	12	8	7	28	33	13	17.22	1.54932	0.503358	3.07797	0.00208419	0.00727659	11.176	8.46275	6.53831	28.3471	36.4062	12.3896	1.35693	4.91957	1.11476e-20	3.95664e-20
ENSG00000134326.10	CMPK2	protein_coding	9	7	12	35	22	25	18.4211	1.62395	0.457279	3.55134	0.000383271	0.00161	8.38198	7.4049	11.2085	35.4339	24.2708	23.8262	1.02487	3.84493	4.8414e-15	1.34274e-14
ENSG00000134470.18	IL15RA	protein_coding	32	36	34	66	50	65	47.2616	0.890374	0.269888	3.29905	0.00097013	0.00368859	29.8026	38.0824	31.7575	66.8183	55.1609	61.9482	-0.90498	3.31891	6.39e-36	3.95562e-35
ENSG00000134668.11	SPOCD1	protein_coding	69	59	88	127	114	153	101.505	0.936739	0.189753	4.93662	7.94886e-07	5.79994e-06	64.2618	62.4128	82.1959	128.575	125.767	145.816	2.15695	2.10981	1.97862e-28	9.42371e-28
ENSG00000134955.10	SLC37A2	protein_coding	293	252	304	153	141	168	215.661	-0.807351	0.126473	-6.38357	1.73003e-10	2.23865e-09	272.88	266.577	283.95	154.897	155.554	160.112	0.950512	4.50086	1.53214e-11	3.57686e-11
ENSG00000135046.12	ANXA1	protein_coding	8	10	8	36	42	33	23.2889	2.16864	0.430443	5.03817	4.69998e-07	3.5934e-06	7.45065	10.5784	7.47236	36.4463	46.3352	31.4506	-2.64466	8.0335	7.53951e-269	1.57836e-265
ENSG00000135063.16	FAM189A2	protein_coding	62	57	71	97	112	121	86.9065	0.868899	0.201499	4.31217	1.61657e-05	9.101e-05	57.7425	60.2971	66.3172	98.2026	123.56	115.319	-2.0064	4.47129	2.1497e-68	3.05954e-67
ENSG00000135083.13	CCNJL	protein_coding	27	31	28	42	52	61	40.3527	0.914897	0.296659	3.08401	0.00204232	0.00714666	25.1459	32.7931	26.1532	42.5207	57.3674	58.136	-0.105595	2.24816	0.392288	0.424931
ENSG00000135114.11	OASL	protein_coding	62	61	66	165	131	181	111.331	1.39998	0.183227	7.6407	2.1604e-14	4.65435e-13	57.7425	64.5285	61.6469	167.046	144.522	172.502	1.95918	3.81385	5.04679e-32	2.73775e-31
ENSG00000135205.13	CCDC146	protein_coding	110	92	74	142	155	184	126.501	0.868308	0.178597	4.86182	1.16311e-06	8.17225e-06	102.446	97.3216	69.1193	143.76	170.999	175.361	-0.0268011	2.98504	0.735642	0.757687
ENSG00000135269.16	TES	protein_coding	1535	1209	1491	2108	1942	2160	1739.39	0.625714	0.0533492	11.7286	9.09054e-32	8.4134e-30	1429.59	1278.93	1392.66	2134.13	2142.45	2058.59	-0.478277	6.13694	3.21892e-12	7.79485e-12
ENSG00000135407.9	AVIL	protein_coding	12	12	12	28	36	40	23.5439	1.59999	0.400169	3.99829	6.38026e-05	0.000318862	11.176	12.6941	11.2085	28.3471	39.7159	38.122	0.0355104	2.52469	0.673744	0.699503
ENSG00000135437.8	RDH5	protein_coding	24	18	22	39	44	42	31.6659	1.04257	0.329797	3.16123	0.00157104	0.00565428	22.3519	19.0412	20.549	39.4835	48.5416	40.0281	-4.20452	1.99763	1.95501e-216	7.76207e-214
ENSG00000135454.12	B4GALNT1	protein_coding	134	130	151	220	172	206	168.695	0.595222	0.144649	4.11493	3.87291e-05	0.000201934	124.798	137.52	141.041	222.728	189.754	196.328	0.541811	1.48004	3.02934e-06	5.18467e-06
ENSG00000135480.13	KRT7	protein_coding	157	154	163	301	258	286	220.552	0.903015	0.127274	7.09505	1.29305e-12	2.2089e-11	146.219	162.908	152.249	304.732	284.63	272.572	-0.300081	7.97946	0.052894	0.0641008
ENSG00000135502.15	SLC26A10	protein_coding	10	7	10	24	39	36	21.2819	1.95484	0.443617	4.4066	1.05007e-05	6.13643e-05	9.31331	7.4049	9.34045	24.2975	43.0255	34.3098	-1.89533	-1.70077	5.94174e-61	7.12267e-60
ENSG00000135519.6	KCNH3	protein_coding	48	42	60	72	67	95	63.754	0.709434	0.234571	3.02439	0.00249137	0.00853148	44.7039	44.4294	56.0427	72.8926	73.9156	90.5396	-1.61289	-0.0258655	6.32035e-28	2.95463e-27
ENSG00000135596.16	MICAL1	protein_coding	218	217	265	320	289	405	284.814	0.599461	0.119943	4.9979	5.79568e-07	4.35436e-06	203.03	229.552	247.522	323.967	318.83	385.985	0.3317	4.82277	4.00989e-07	7.29325e-07
ENSG00000135678.10	CPM	protein_coding	73	84	83	40	42	57	62.5878	-0.726198	0.23866	-3.04282	0.00234374	0.00809421	67.9871	88.8589	77.5257	40.4959	46.3352	54.3238	-2.21751	5.64604	1.39711e-103	4.47464e-102
ENSG00000135740.15	SLC9A5	protein_coding	36	38	36	83	58	85	56.0627	1.09987	0.253487	4.33896	1.43159e-05	8.14914e-05	33.5279	40.1981	33.6256	84.029	63.9867	81.0092	-0.188762	0.836771	0.0371778	0.0457628
ENSG00000135747.10	ZNF670	protein_coding	20	29	18	14	9	4	15.6719	-1.24712	0.513446	-2.42891	0.0151441	0.0410641	18.6266	30.6775	16.8128	14.1736	9.92897	3.8122
ENSG00000135838.12	NPL	protein_coding	50	33	45	59	76	69	55.474	0.753463	0.254758	2.95756	0.00310083	0.0103332	46.5665	34.9088	42.032	59.7315	83.8446	65.7604	0.0383842	3.78839	0.663675	0.689796
ENSG00000135842.15	FAM129A	protein_coding	1430	1265	1462	2201	2108	2303	1797.38	0.741163	0.0498488	14.8682	5.30071e-50	1.16423e-47	1331.8	1338.17	1365.57	2228.29	2325.58	2194.87	-0.560782	7.34421	9.3289e-07	1.65493e-06
ENSG00000135899.15	SP110	protein_coding	20	13	11	43	35	32	25.8827	1.39765	0.38319	3.6474	0.000264905	0.00115794	18.6266	13.752	10.2745	43.5331	38.6126	30.4976	0.389277	3.25393	4.90894e-09	9.98702e-09
ENSG00000136002.15	ARHGEF4	protein_coding	114	117	134	208	192	216	163.893	0.824166	0.145928	5.64776	1.62547e-08	1.56906e-07	106.172	123.768	125.162	210.579	211.818	205.859	-2.14629	2.36373	3.34702e-114	1.3788e-112
ENSG00000136237.17	RAPGEF5	protein_coding	79	74	55	165	140	161	113.028	1.22925	0.186341	6.59678	4.2019e-11	5.8778e-10	73.5751	78.2804	51.3724	167.046	154.451	153.441	-0.216655	5.2921	0.00188903	0.00262478
ENSG00000136383.6	ALPK3	protein_coding	46	32	39	88	73	91	61.5789	1.1779	0.239439	4.91943	8.67965e-07	6.28383e-06	42.8412	33.851	36.4277	89.091	80.5349	86.7275	-2.48237	4.17692	3.28223e-120	1.57138e-118
ENSG00000136895.17	GARNL3	protein_coding	146	135	157	176	233	234	180.612	0.627853	0.150867	4.16162	3.15995e-05	0.000168212	135.974	142.809	146.645	178.182	257.05	223.013	-0.0941244	3.53897	0.231829	0.259645
ENSG00000137193.12	PIM1	protein_coding	323	292	298	176	152	207	238.535	-0.705797	0.123273	-5.72549	1.03138e-08	1.02124e-07	300.82	308.89	278.345	178.182	167.689	197.281	-0.950512	4.92082	2.18038e-28	1.03589e-27
ENSG00000137285.9	TUBB2B	protein_coding	8	6	10	26	13	27	14.9224	1.52109	0.506765	3.00157	0.00268595	0.00909952	7.45065	6.34706	9.34045	26.3223	14.3418	25.7323	-2.12575	1.62758	2.27176e-39	1.57288e-38
ENSG00000137343.16	ATAT1	protein_coding	497	495	529	765	698	783	628.564	0.630878	0.0780591	8.08206	6.36838e-16	1.64431e-14	462.871	523.633	494.11	774.484	770.046	746.237	0.20234	3.70736	0.000787046	0.00113113
ENSG00000137496.16	IL18BP	protein_coding	302	252	231	396	363	421	327.702	0.656384	0.110887	5.91939	3.23138e-09	3.45225e-08	281.262	266.577	215.764	400.91	400.468	401.234	-0.118278	3.4538	0.134942	0.155856
ENSG00000137571.9	SLCO5A1	protein_coding	4	5	6	17	22	19	12.3681	2.02698	0.574075	3.53085	0.000414221	0.001728	3.72532	5.28922	5.60427	17.2108	24.2708	18.1079	-1.13773	-0.143195	2.48583e-12	6.05754e-12
ENSG00000137573.12	SULF1	protein_coding	58	59	63	157	151	162	109.2	1.45465	0.183461	7.92896	2.20982e-15	5.31615e-14	54.0172	62.4128	58.8448	158.946	166.586	154.394	2.0853	8.21867	6.23519e-65	8.24247e-64
ENSG00000137628.15	DDX60	protein_coding	122	93	151	455	445	396	280.337	1.90578	0.13882	13.7284	6.86162e-43	1.12664e-40	113.622	98.3794	141.041	460.641	490.932	377.407	0.769936	5.89001	9.62627e-13	2.3944e-12
ENSG00000137726.14	FXYD6	protein_coding	22	15	18	6	6	9	12.4068	-1.31886	0.536379	-2.45882	0.0139393	0.0382758	20.4893	15.8677	16.8128	6.07439	6.61931	8.57744	-1.35858	3.6845	3.58521e-79	6.57327e-78
ENSG00000137941.15	TTLL7	protein_coding	27	26	32	39	47	51	37.0799	0.760434	0.302645	2.51263	0.0119836	0.0335707	25.1459	27.5039	29.8894	39.4835	51.8513	48.6055	-0.9267	3.20128	1.61104e-16	4.77097e-16
ENSG00000137959.14	IFI44L	protein_coding	117	112	118	265	259	227	184.67	1.18877	0.148603	7.9996	1.24827e-15	3.09542e-14	108.966	118.478	110.217	268.285	285.734	216.342	0.461251	5.60667	0.00305484	0.00416623
ENSG00000137965.9	IFI44	protein_coding	25	37	29	109	117	111	72.4545	1.95655	0.244681	7.99632	1.28193e-15	3.17152e-14	23.2833	39.1402	27.0873	110.351	129.077	105.788	0.512219	4.88734	3.80134e-05	6.05124e-05
ENSG00000138061.10	CYP1B1	protein_coding	288	254	273	380	395	432	337.352	0.637427	0.103353	6.16749	6.93823e-10	8.26915e-09	268.223	268.692	254.994	384.711	435.771	411.717	0.0898593	6.34773	0.427376	0.46019
ENSG00000138496.15	PARP9	protein_coding	719	639	691	1153	1029	1184	903.655	0.785549	0.065146	12.0583	1.75398e-33	1.79778e-31	669.627	675.962	645.425	1167.29	1135.21	1128.41	1.04045	6.76223	2.61901e-47	2.27073e-46
ENSG00000138622.3	HCN4	protein_coding	20	9	11	25	28	29	20.3767	1.11598	0.422455	2.64166	0.00825016	0.0242655	18.6266	9.52059	10.2745	25.3099	30.8901	27.6384	1.7067	-1.27093	9.96211e-09	1.99519e-08
ENSG00000138642.13	HERC6	protein_coding	175	165	152	315	277	298	231.335	0.923818	0.127362	7.25351	4.06112e-13	7.42505e-12	162.983	174.544	141.975	318.905	305.592	284.009	0.420897	4.93015	0.00341738	0.00463787
ENSG00000138646.7	HERC5	protein_coding	23	26	20	44	47	45	34.4816	1.04718	0.319628	3.27624	0.00105199	0.00395975	21.4206	27.5039	18.6809	44.5455	51.8513	42.8872	-0.182886	3.79936	0.127664	0.147887
ENSG00000138650.8	PCDH10	protein_coding	1451	1232	1480	708	647	708	1023.72	-0.940606	0.0634264	-14.8299	9.39038e-50	2.03603e-47	1351.36	1303.26	1382.39	716.778	713.782	674.759	3.44944	3.14817	3.16756e-19	1.05393e-18
ENSG00000139219.16	COL2A1	protein_coding	3	2	5	10	9	14	7.16259	1.79273	0.733264	2.44486	0.0144907	0.0395716	2.79399	2.11569	4.67022	10.124	9.92897	13.3427	2.71959	5.30688	2.24216e-12	5.47593e-12
ENSG00000139269.2	INHBE	protein_coding	55	62	83	127	119	127	95.8717	0.970437	0.197454	4.91474	8.88996e-07	6.41139e-06	51.2232	65.5863	77.5257	128.575	131.283	121.037	0.170704	-2.0297	0.336297	0.367833
ENSG00000139324.10	TMTC3	protein_coding	10492	9765	9985	5599	5485	6106	7827.78	-0.746571	0.0400791	-18.6275	1.92467e-77	1.05e-74	9771.52	10329.8	9326.43	5668.42	6051.15	5819.32	0.428497	5.52932	7.40257e-15	2.03639e-14
ENSG00000139631.17	CSAD	protein_coding	1516	1315	1538	2198	2034	2429	1837.28	0.678197	0.0487278	13.9181	4.92005e-44	8.3208e-42	1411.9	1391.06	1436.56	2225.25	2243.95	2314.96	-0.133705	4.9472	0.134819	0.155721
ENSG00000139915.17	MDGA2	protein_coding	62	66	77	44	33	45	53.8868	-0.683737	0.252373	-2.70923	0.00674404	0.0203452	57.7425	69.8177	71.9214	44.5455	36.4062	42.8872	0.133206	-3.0721	0.690074	0.714975
ENSG00000140398.12	NEIL1	protein_coding	699	584	674	1099	984	1143	864.309	0.7917	0.0663222	11.9372	7.57517e-33	7.40528e-31	651	617.781	629.546	1112.63	1085.57	1089.33	-0.181346	3.84165	0.0409329	0.0501416
ENSG00000140465.12	CYP1A1	protein_coding	88	104	114	144	142	234	137.318	0.821633	0.184915	4.44331	8.85861e-06	5.26967e-05	81.9571	110.016	106.481	145.785	156.657	223.013	-3.11318	0.427975	4.17102e-23	1.62247e-22
ENSG00000140470.12	ADAMTS17	protein_coding	49	61	54	109	91	91	76.3456	0.893777	0.219978	4.06303	4.84388e-05	0.000247193	45.6352	64.5285	50.4384	110.351	100.393	86.7275	1.06046	1.9917	4.19667e-15	1.1673e-14
ENSG00000140519.11	RHCG	protein_coding	20	13	23	33	36	39	27.3593	1.02574	0.356717	2.87551	0.00403375	0.0130191	18.6266	13.752	21.483	33.4091	39.7159	37.1689	-0.755919	-0.276951	0.00387459	0.0052337
ENSG00000140961.11	OSGIN1	protein_coding	158	142	196	285	212	276	210.982	0.709127	0.136967	5.17735	2.25054e-07	1.81466e-06	147.15	150.214	183.073	288.533	233.882	263.041	-0.662831	2.82459	2.56583e-07	4.71631e-07
ENSG00000141068.12	KSR1	protein_coding	151	135	176	268	223	264	202.796	0.779154	0.132895	5.86293	4.54764e-09	4.76811e-08	140.631	142.809	164.392	271.323	246.018	251.605	-0.89279	3.81939	6.29176e-38	4.15624e-37
ENSG00000141376.19	BCAS3	protein_coding	18914	15907	19007	11151	9682	11804	14236	-0.651785	0.0330158	-19.7416	9.47452e-87	5.72261e-84	17615.2	16827.1	17753.4	11289.2	10681.4	11249.8	0.121647	5.0645	0.0501798	0.0609462
ENSG00000141469.15	SLC14A1	protein_coding	11	8	10	25	27	31	18.7815	1.58972	0.44242	3.59323	0.000326608	0.0013952	10.2446	8.46275	9.34045	25.3099	29.7869	29.5445	-0.631343	2.17205	0.000136894	0.00020917
ENSG00000141519.13	CCDC40	protein_coding	74	70	85	111	126	130	99.6066	0.753314	0.187434	4.0191	5.84221e-05	0.000294058	68.9185	74.049	79.3938	112.376	139.006	123.896	1.10642	3.59924	2.63017e-32	1.439e-31
ENSG00000142046.13	TMEM91	protein_coding	70	70	63	123	99	132	92.9388	0.8654	0.194422	4.45115	8.54123e-06	5.09342e-05	65.1931	74.049	58.8448	124.525	109.219	125.802	-0.317643	1.96007	5.42133e-05	8.53332e-05
ENSG00000142227.9	EMP3	protein_coding	69	54	82	127	110	117	93.2354	0.86373	0.195719	4.41311	1.01895e-05	5.97521e-05	64.2618	57.1236	76.5917	128.575	121.354	111.507	-0.409673	4.75705	2.41839e-06	4.1669e-06
ENSG00000142279.11	WTIP	protein_coding	67	40	74	82	95	102	76.4776	0.705289	0.223667	3.1533	0.00161434	0.00578794	62.3992	42.3137	69.1193	83.0166	104.806	97.211	-0.975858	3.71579	9.93601e-40	6.96095e-39
ENSG00000142408.2	CACNG8	protein_coding	9	6	7	40	27	31	20.1824	2.22688	0.462314	4.81682	1.45862e-06	1.00892e-05	8.38198	6.34706	6.53831	40.4959	29.7869	29.5445	0.94211	-0.641152	2.77364e-09	5.72274e-09
ENSG00000143110.10	C1orf162	protein_coding	9	8	8	24	20	15	14.1625	1.316	0.506344	2.59903	0.00934871	0.0270914	8.38198	8.46275	7.47236	24.2975	22.0644	14.2957	-0.00850582	3.71341	0.926347	0.934095
ENSG00000143127.11	ITGA10	protein_coding	31	37	30	48	62	53	43.9232	0.80473	0.287551	2.79856	0.00513309	0.0160375	28.8712	39.1402	28.0213	48.5951	68.3995	50.5116	-1.11839	2.79089	3.17032e-28	1.49664e-27
ENSG00000143320.7	CRABP2	protein_coding	15522	13671	15869	8034	7360	9286	11473.9	-0.800751	0.0358272	-22.3504	1.19735e-110	1.12498e-107	14456.1	14461.8	14822.4	8133.6	8119.69	8850.01	2.09927	8.8427	4.44705e-46	3.72117e-45
ENSG00000143341.10	HMCN1	protein_coding	1046	850	933	1781	1567	1482	1281.51	0.848557	0.119497	7.10105	1.23815e-12	2.12155e-11	974.172	899.167	871.464	1803.08	1728.74	1412.42	-0.141281	5.87197	0.234179	0.262009
ENSG00000143369.13	ECM1	protein_coding	38	35	47	64	63	76	53.8405	0.828826	0.251079	3.30105	0.00096323	0.00366647	35.3906	37.0245	43.9001	64.7935	69.5028	72.4317	1.89295	7.04174	1.76542e-24	7.29092e-24
ENSG00000143546.8	S100A8	protein_coding	9	3	8	23	27	26	16.1465	2.01149	0.506584	3.97069	7.16641e-05	0.000353864	8.38198	3.17353	7.47236	23.2851	29.7869	24.7793	0.557514	3.17532	0.0210858	0.0266164
ENSG00000143624.12	INTS3	protein_coding	4146	3544	4138	5810	5239	6184	4838.47	0.613193	0.0351046	17.4676	2.52961e-68	1.06952e-65	3861.3	3749	3865.08	5882.03	5779.76	5893.65	0.372075	6.45842	1.08223e-10	2.40906e-10
ENSG00000143753.11	DEGS1	protein_coding	852	770	793	460	484	539	643.681	-0.634189	0.079864	-7.94086	2.0079e-15	4.87897e-14	793.494	814.54	740.697	465.703	533.958	513.693	0.21709	6.70708	0.00794704	0.0104264
ENSG00000143847.14	PPFIA4	protein_coding	210	160	225	445	361	468	311.633	1.16903	0.113978	10.2566	1.10488e-24	6.31275e-23	195.579	169.255	210.16	450.517	398.262	446.027	0.697877	1.78722	0.000163963	0.000249009
ENSG00000144134.17	RABL2A	protein_coding	138	98	122	242	182	206	164.71	0.888731	0.153617	5.78538	7.23492e-09	7.33555e-08	128.524	103.669	113.953	245	200.786	196.328	0.0146497	3.2471	0.80557	0.823303
ENSG00000144331.17	ZNF385B	protein_coding	205	181	207	115	112	113	153.903	-0.730064	0.149067	-4.89757	9.70296e-07	6.92975e-06	190.923	191.47	193.347	116.426	123.56	107.695	1.44248	3.73513	2.0698e-09	4.30563e-09
ENSG00000144476.5	ACKR3	protein_coding	5267	4266	5302	2752	2517	3247	3837.98	-0.730801	0.0487168	-15.001	7.23055e-51	1.77222e-48	4905.32	4512.76	4952.3	2786.12	2776.8	3094.55	-1.5748	5.66136	3.29404e-45	2.70044e-44
ENSG00000144724.17	PTPRG	protein_coding	835	764	829	1252	1238	1282	1035.88	0.707361	0.0646311	10.9446	7.05331e-28	5.14162e-26	777.661	808.192	774.323	1267.52	1365.78	1221.81	-0.569595	6.1252	3.6089e-15	1.00722e-14
ENSG00000144857.13	BOC	protein_coding	51	55	93	73	95	117	80.4605	0.590323	0.238182	2.47846	0.0131951	0.0364693	47.4979	58.1814	86.8661	73.905	104.806	111.507	-1.922	4.93477	5.18345e-100	1.52835e-98
ENSG00000145020.13	AMT	protein_coding	181	159	165	275	211	305	215.459	0.711293	0.132406	5.37205	7.78461e-08	6.74108e-07	168.571	168.197	154.117	278.409	232.779	290.68	-1.26569	2.65547	9.39511e-49	8.44131e-48
ENSG00000145220.12	LYAR	protein_coding	1285	1181	1281	1887	1831	1778	1544.58	0.62613	0.0624128	10.0321	1.10181e-23	5.91548e-22	1196.76	1249.31	1196.51	1910.39	2019.99	1694.52	-0.1335	3.61174	0.00155803	0.00218225
ENSG00000145476.14	CYP4V2	protein_coding	48	42	42	67	67	75	56.9314	0.732674	0.24181	3.02996	0.00244584	0.00839459	44.7039	44.4294	39.2299	67.8307	73.9156	71.4787	-0.0846565	5.11582	0.263242	0.292621
ENSG00000145506.12	NKD2	protein_coding	146	136	143	221	180	220	174.233	0.614398	0.140124	4.38468	1.16157e-05	6.73908e-05	135.974	143.867	133.568	223.74	198.579	209.671	1.23461	2.64913	7.37103e-22	2.74039e-21
ENSG00000145808.7	ADAMTS19	protein_coding	8453	7392	8145	4750	4340	5167	6303.53	-0.681857	0.0334529	-20.3826	2.38756e-92	1.55302e-89	7872.54	7819.58	7607.79	4808.89	4787.97	4924.4	2.80623	1.19291	9.77086e-22	3.61568e-21
ENSG00000145819.14	ARHGAP26	protein_coding	61	69	61	118	130	114	93.0513	0.993837	0.201914	4.92209	8.56262e-07	6.20821e-06	56.8112	72.9912	56.9767	119.463	143.418	108.648	-0.984116	4.89035	2.02374e-26	9.00186e-26
ENSG00000146151.11	HMGCLL1	protein_coding	55	58	62	120	112	149	92.9236	1.18699	0.197326	6.01538	1.79467e-09	1.99549e-08	51.2232	61.3549	57.9108	121.488	123.56	142.004	-0.819592	1.277	1.82708e-05	2.97479e-05
ENSG00000146197.8	SCUBE3	protein_coding	7	12	8	26	30	23	18.0041	1.61812	0.466132	3.47137	0.000517813	0.00210866	6.51931	12.6941	7.47236	26.3223	33.0966	21.9201	2.62583	3.94842	9.01955e-38	5.92757e-37
ENSG00000146205.12	ANO7	protein_coding	18	13	19	28	37	42	26.2428	1.17258	0.369734	3.1714	0.00151706	0.00548567	16.764	13.752	17.7468	28.3471	40.8191	40.0281	1.19023	1.0414	4.46354e-15	1.23958e-14
ENSG00000146592.15	CREB5	protein_coding	43	43	51	171	156	121	98.952	1.78779	0.216341	8.26378	1.41126e-16	3.932e-15	40.0472	45.4873	47.6363	173.12	172.102	115.319	-2.29188	3.43086	4.81229e-145	4.02972e-143
ENSG00000146674.13	IGFBP3	protein_coding	107	129	140	203	174	216	161.703	0.721649	0.152805	4.72269	2.32748e-06	1.55337e-05	99.6524	136.462	130.766	205.517	191.96	205.859	-0.705742	7.28595	1.87605e-19	6.29028e-19
ENSG00000147180.15	ZNF711	protein_coding	230	186	191	310	309	326	259.133	0.710812	0.119122	5.96712	2.41481e-09	2.63139e-08	214.206	196.759	178.403	313.843	340.895	310.694	-1.02411	3.0669	6.93431e-17	2.09064e-16
ENSG00000147255.16	IGSF1	protein_coding	171	179	174	447	389	480	308.382	1.39382	0.112758	12.3611	4.24121e-35	5.0159e-33	159.258	189.354	162.524	452.542	429.152	457.463	-0.0273917	4.2421	0.919713	0.928055
ENSG00000147437.8	GNRH1	protein_coding	18	24	24	38	38	34	29.5611	0.807018	0.342125	2.35884	0.0183321	0.0483897	16.764	25.3882	22.4171	38.4711	41.9223	32.4037	-1.09243	0.37187	1.17465e-39	8.20934e-39
ENSG00000147813.14	NAPRT	protein_coding	308	276	326	512	439	510	395.338	0.753	0.0951905	7.91045	2.56458e-15	6.12601e-14	286.85	291.965	304.499	518.348	484.313	486.055	0.564574	4.5702	3.56094e-07	6.49516e-07
ENSG00000147912.11	FBXO10	protein_coding	82	69	95	127	109	129	101.644	0.641017	0.182884	3.50504	0.000456539	0.00188317	76.3691	72.9912	88.7342	128.575	120.251	122.943	-0.223003	2.3041	3.25355e-05	5.20804e-05
ENSG00000148344.10	PTGES	protein_coding	877	848	895	470	457	574	679.474	-0.73762	0.0785778	-9.38713	6.16573e-21	2.69444e-19	816.777	897.051	835.97	475.827	504.171	547.05	0.822189	5.84601	3.67947e-08	7.13402e-08
ENSG00000148468.15	FAM171A1	protein_coding	36	25	36	58	67	66	48.1893	1.05585	0.270869	3.898	9.69907e-05	0.000468124	33.5279	26.4461	33.6256	58.7191	73.9156	62.9012	-1.59832	4.29622	4.52811e-112	1.77638e-110
ENSG00000148841.14	ITPRIP	protein_coding	429	412	423	231	214	276	327.245	-0.744428	0.106395	-6.99686	2.61772e-12	4.28981e-11	399.541	435.832	395.101	233.864	236.089	263.041	-0.585172	5.15695	1.11052e-15	3.1689e-15
ENSG00000149043.15	SYT8	protein_coding	5	11	8	21	19	16	13.5393	1.28605	0.523478	2.45675	0.0140201	0.0384542	4.65665	11.6363	7.47236	21.2604	20.9612	15.2488	-2.65801	1.79431	7.50657e-49	6.76296e-48
ENSG00000149269.8	PAK1	protein_coding	39	34	42	67	47	66	49.0169	0.712997	0.263135	2.70963	0.0067359	0.0203243	36.3219	35.9667	39.2299	67.8307	51.8513	62.9012	1.23325	6.72407	2.66824e-22	1.0086e-21
ENSG00000149591.15	TAGLN	protein_coding	134	90	124	194	139	189	144.284	0.65609	0.162924	4.02698	5.64985e-05	0.000284715	124.798	95.2059	115.822	196.405	153.347	180.126	-1.32313	8.53229	5.5745e-55	5.86431e-54
ENSG00000150687.10	PRSS23	protein_coding	615	518	571	1008	929	1157	800.356	0.928985	0.0712073	13.0462	6.679e-39	9.33515e-37	572.768	547.963	533.339	1020.5	1024.89	1102.68	1.50187	8.37693	2.76029e-27	1.26345e-26
ENSG00000150722.9	PPP1R1C	protein_coding	40	27	35	63	44	62	44.9864	0.79794	0.277452	2.87596	0.00402801	0.0130053	37.2532	28.5618	32.6916	63.7811	48.5416	59.089	2.05954	-0.326978	1.65036e-10	3.63923e-10
ENSG00000151006.7	PRSS53	protein_coding	177	128	163	233	204	258	193.222	0.641744	0.135505	4.73594	2.18044e-06	1.46158e-05	164.846	135.404	152.249	235.889	225.057	245.887	-0.281723	-0.454099	0.00371091	0.00502114
ENSG00000151632.15	AKR1C2	protein_coding	32	25	31	59	46	43	39.4441	0.825921	0.297612	2.77516	0.00551745	0.0170774	29.8026	26.4461	28.9554	59.7315	50.748	40.9811	-4.03566	5.32006	2.44376e-109	8.94674e-108
ENSG00000151883.15	PARP8	protein_coding	210	191	230	303	291	313	256.426	0.59533	0.116192	5.12366	2.99666e-07	2.36489e-06	195.579	202.048	214.83	306.757	321.037	298.304	0.0993182	4.78891	0.380084	0.412468
ENSG00000152154.9	TMEM178A	protein_coding	8	11	12	17	20	30	16.3603	1.17145	0.470296	2.49087	0.0127431	0.0353644	7.45065	11.6363	11.2085	17.2108	22.0644	28.5915	-2.15772	1.68803	6.33417e-94	1.59763e-92
ENSG00000152527.12	PLEKHH2	protein_coding	115	95	90	196	199	207	151.152	1.07648	0.156569	6.87544	6.17988e-12	9.6862e-11	107.103	100.495	84.064	198.43	219.54	197.281	-1.68183	3.73346	2.34077e-61	2.84901e-60
ENSG00000152661.7	GJA1	protein_coding	1	2	5	24	23	17	12.2651	3.08255	0.683105	4.51255	6.4054e-06	3.92209e-05	0.931331	2.11569	4.67022	24.2975	25.374	16.2018	1.48823	8.66662	2.03686e-18	6.54183e-18
ENSG00000152778.8	IFIT5	protein_coding	65	51	58	208	178	204	128.339	1.8326	0.175505	10.4419	1.59646e-25	9.6426e-24	60.5365	53.95	54.1746	210.579	196.373	194.422	0.274946	5.09584	0.00021052	0.000317016
ENSG00000153291.14	SLC25A27	protein_coding	10	4	3	17	14	19	11.1851	1.62839	0.59147	2.75313	0.0059029	0.0180982	9.31331	4.23137	2.80213	17.2108	15.4451	18.1079	-2.56248	2.1712	1.10544e-122	5.66949e-121
ENSG00000153404.12	PLEKHG4B	protein_coding	43	33	39	59	45	71	48.0711	0.670812	0.266822	2.51408	0.0119344	0.0334441	40.0472	34.9088	36.4277	59.7315	49.6448	67.6665	-0.107644	3.72659	0.478287	0.510708
ENSG00000154065.15	ANKRD29	protein_coding	62	57	72	90	101	96	79.8874	0.662784	0.208119	3.18464	0.00144934	0.00527804	57.7425	60.2971	67.2512	91.1158	111.425	91.4927	-2.14703	3.23393	6.45176e-87	1.40826e-85
ENSG00000154134.13	ROBO3	protein_coding	87	90	83	125	121	131	106.441	0.603589	0.179074	3.37062	0.000749994	0.00293359	81.0258	95.2059	77.5257	126.55	133.489	124.849	-2.10139	2.32092	4.39818e-128	2.55116e-126
ENSG00000154146.11	NRGN	protein_coding	85	74	88	64	45	36	64.7312	-0.692276	0.244674	-2.82938	0.00466382	0.0147457	79.1631	78.2804	82.1959	64.7935	49.6448	34.3098	-0.339478	1.44258	0.000343395	0.00050831
ENSG00000154240.15	CEP112	protein_coding	38	24	44	69	60	39	45.849	0.754838	0.301727	2.50172	0.012359	0.0344493	35.3906	25.3882	41.098	69.8554	66.1931	37.1689	-1.77409	3.17262	2.5042e-119	1.17209e-117
ENSG00000154263.16	ABCA10	protein_coding	10	13	17	23	24	30	19.5496	1.01139	0.422098	2.39609	0.016571	0.0443994	9.31331	13.752	15.8788	23.2851	26.4772	28.5915	-3.412	2.60678	2.12311e-170	2.9276e-168
ENSG00000154310.15	TNIK	protein_coding	61	47	58	88	82	86	70.3703	0.699125	0.217827	3.20954	0.00132946	0.00490165	56.8112	49.7186	54.1746	89.091	90.4639	81.9622	0.758279	4.92117	2.35532e-09	4.88413e-09
ENSG00000154553.12	PDLIM3	protein_coding	110	102	131	253	196	222	169.442	1.03894	0.150185	6.91773	4.58925e-12	7.28764e-11	102.446	107.9	122.36	256.137	216.231	211.577	-2.38345	6.14699	4.73307e-107	1.63163e-105
ENSG00000154654.13	NCAM2	protein_coding	6719	5952	6466	2946	2783	3077	4596.46	-1.0495	0.0375858	-27.9227	1.41419e-171	3.98613e-168	6257.61	6296.28	6039.53	2982.52	3070.26	2932.53	2.10214	4.71906	1.40778e-27	6.50187e-27
ENSG00000154917.9	RAB6B	protein_coding	141	125	157	210	189	220	173.496	0.620044	0.13975	4.4368	9.13056e-06	5.41051e-05	131.318	132.23	146.645	212.604	208.508	209.671	-1.56801	3.07817	2.79635e-70	4.16793e-69
ENSG00000154978.11	VOPP1	protein_coding	485	469	482	300	261	354	387.845	-0.58599	0.0994986	-5.88943	3.87527e-09	4.0936e-08	451.695	496.129	450.209	303.719	287.94	337.379	0.8763	5.82052	2.04901e-54	2.12639e-53
ENSG00000155265.9	GOLGA7B	protein_coding	61	54	62	93	68	99	72.5615	0.619803	0.21676	2.8594	0.00424439	0.0136052	56.8112	57.1236	57.9108	94.153	75.0189	94.3518	-0.718743	2.04636	3.04377e-08	5.92593e-08
ENSG00000156042.16	CFAP70	protein_coding	49	38	34	76	82	75	59.4126	1.02028	0.247808	4.11724	3.83443e-05	0.000200148	45.6352	40.1981	31.7575	76.9422	90.4639	71.4787	-0.0474459	2.60968	0.662435	0.688688
ENSG00000156299.11	TIAM1	protein_coding	47	72	45	110	67	93	72.647	0.769334	0.249434	3.08431	0.00204023	0.0071423	43.7725	76.1647	42.032	111.364	73.9156	88.6335	0.664761	4.6196	3.11522e-11	7.14657e-11
ENSG00000157343.7	ARMC12	protein_coding	29	27	26	60	60	86	48.1258	1.39205	0.278445	4.99936	5.75221e-07	4.32746e-06	27.0086	28.5618	24.2852	60.7439	66.1931	81.9622
ENSG00000157350.11	ST3GAL2	protein_coding	67	61	76	126	105	144	96.4257	0.945033	0.190424	4.96279	6.94861e-07	5.1339e-06	62.3992	64.5285	70.9874	127.562	115.838	137.239	-0.257907	4.46187	9.25182e-06	1.53683e-05
ENSG00000157502.11	MUM1L1	protein_coding	20	14	16	29	40	31	25.2357	1.08258	0.37806	2.8635	0.00418985	0.0134585	18.6266	14.8098	14.9447	29.3595	44.1287	29.5445	1.4814	3.37856	1.24214e-15	3.53617e-15
ENSG00000157827.18	FMNL2	protein_coding	346	310	320	475	459	545	409.291	0.667976	0.0941893	7.09185	1.32328e-12	2.25825e-11	322.24	327.931	298.894	480.889	506.377	519.412	-1.53076	5.13563	9.68863e-111	3.63371e-109
ENSG00000157833.11	GAREML	protein_coding	63	54	77	92	77	109	78.2816	0.587223	0.210753	2.78631	0.00533127	0.016577	58.6738	57.1236	71.9214	93.1406	84.9478	103.882	-0.185439	2.6121	0.0254252	0.0318392
ENSG00000158079.13	PTPDC1	protein_coding	415	329	362	535	506	638	463.427	0.671208	0.0923042	7.27169	3.55006e-13	6.56877e-12	386.502	348.031	338.124	541.633	558.229	608.045	0.0858984	3.44516	0.0932459	0.109773
ENSG00000158270.11	COLEC12	protein_coding	201	176	192	116	110	135	153.361	-0.587859	0.148071	-3.97012	7.18375e-05	0.000354513	187.197	186.18	179.337	117.438	121.354	128.662	-0.332393	5.72974	0.00414959	0.00559106
ENSG00000158286.11	RNF207	protein_coding	286	269	307	484	440	513	383.667	0.806455	0.096026	8.39831	4.52963e-17	1.33458e-15	266.361	284.56	286.752	490.001	485.416	488.914	-0.186676	2.85733	0.0447006	0.0545764
ENSG00000158296.12	SLC13A3	protein_coding	2	3	6	12	12	15	8.38726	1.89622	0.688903	2.75251	0.00591397	0.0181256	1.86266	3.17353	5.60427	12.1488	13.2386	14.2957	-0.137611	1.84075	0.190054	0.215371
ENSG00000158321.14	AUTS2	protein_coding	188	135	163	255	204	256	199.558	0.627934	0.135331	4.63998	3.48446e-06	2.24577e-05	175.09	142.809	152.249	258.161	225.057	243.981	0.155207	6.66737	0.0833106	0.0986566
ENSG00000159217.8	IGF2BP1	protein_coding	22	10	14	21	32	37	22.6617	1.04771	0.409581	2.558	0.0105276	0.0300255	20.4893	10.5784	13.0766	21.2604	35.303	35.2628	2.12443	-1.95152	8.39904e-18	2.63147e-17
ENSG00000159403.14	C1R	protein_coding	77	62	51	27	23	24	43.4195	-1.29137	0.296586	-4.35412	1.336e-05	7.65655e-05	71.7125	65.5863	47.6363	27.3347	25.374	22.8732	-0.960203	7.64418	4.89718e-30	2.47199e-29
ENSG00000159423.15	ALDH4A1	protein_coding	2072	1737	2062	1265	1082	1272	1563.31	-0.627152	0.0534724	-11.7285	9.1039e-32	8.4134e-30	1929.72	1837.47	1926	1280.68	1193.68	1212.28	-0.958598	4.95059	1.98626e-28	9.45814e-28
ENSG00000159450.11	TCHH	protein_coding	42	26	40	66	53	52	46.4715	0.742382	0.276097	2.68884	0.00717004	0.0214782	39.1159	27.5039	37.3618	66.8183	58.4706	49.5585	0.437129	-0.877741	0.00099182	0.00141515
ENSG00000160180.15	TFF3	protein_coding	335	297	355	551	526	651	452.72	0.876917	0.0911967	9.61566	6.86652e-22	3.20792e-20	311.996	314.18	331.586	557.831	580.293	620.435	2.78674	7.99674	1.04057e-35	6.39161e-35
ENSG00000160183.12	TMPRSS3	protein_coding	23	12	17	32	31	30	24.1969	0.919579	0.378947	2.42667	0.0152383	0.0412624	21.4206	12.6941	15.8788	32.3967	34.1998	28.5915	1.18394	5.34339	4.53323e-09	9.2398e-09
ENSG00000160201.10	U2AF1	protein_coding	43	46	56	106	87	87	71.204	1.02103	0.226408	4.50969	6.49237e-06	3.96673e-05	40.0472	48.6608	52.3065	107.314	95.98	82.9153	-0.404033	-0.0431887	0.00150556	0.0021108
ENSG00000160282.12	FTCD	protein_coding	51	45	39	86	83	98	67.2601	1.05114	0.228815	4.59384	4.3517e-06	2.75125e-05	47.4979	47.603	36.4277	87.0662	91.5671	93.3988	-0.257913	-2.25903	0.115695	0.134679
ENSG00000160323.17	ADAMTS13	protein_coding	414	337	400	623	595	649	503.558	0.770489	0.0852773	9.0351	1.63845e-19	6.199e-18	385.571	356.493	373.618	630.724	656.415	618.529	0.310609	1.90012	0.00164299	0.00229566
ENSG00000160712.11	IL6R	protein_coding	37	33	33	50	48	63	43.968	0.710409	0.275478	2.57882	0.00991377	0.0284655	34.4592	34.9088	30.8235	50.6199	52.9545	60.0421	-0.98016	4.26483	2.60952e-31	1.38397e-30
ENSG00000160781.14	PAQR6	protein_coding	337	286	378	580	538	622	457.165	0.869605	0.0912571	9.52918	1.58537e-21	7.20746e-20	313.858	302.543	353.069	587.191	593.532	592.796	1.22733	2.05245	5.94658e-17	1.79945e-16
ENSG00000160818.15	GPATCH4	protein_coding	2711	2420	2635	3934	3736	3811	3213.75	0.636745	0.0478629	13.3035	2.20826e-40	3.24748e-38	2524.84	2559.98	2461.21	3982.77	4121.62	3632.07	0.635555	5.0293	6.25331e-25	2.62393e-24
ENSG00000161249.19	DMKN	protein_coding	301	324	370	603	552	626	464.122	0.90819	0.0945181	9.60864	7.35133e-22	3.42495e-20	280.331	342.741	345.596	610.476	608.977	596.609	-0.292803	4.39377	0.0127394	0.0164018
ENSG00000161638.9	ITGA5	protein_coding	71	70	70	115	108	123	93.0592	0.78148	0.190052	4.11193	3.92361e-05	0.000204173	66.1245	74.049	65.3831	116.426	119.148	117.225	0.3042	6.82339	7.32127e-05	0.0001142
ENSG00000161681.14	SHANK1	protein_coding	13	14	13	38	33	28	23.4371	1.38014	0.39555	3.48918	0.000484504	0.00198496	12.1073	14.8098	12.1426	38.4711	36.4062	26.6854	1.20828	-0.144628	8.36829e-15	2.29602e-14
ENSG00000161960.13	EIF4A1	protein_coding	224	205	266	405	391	410	317.677	0.86846	0.109557	7.92698	2.24537e-15	5.38635e-14	208.618	216.858	248.456	410.021	431.358	390.75	-1.07322	1.81114	5.72845e-36	3.54896e-35
ENSG00000162069.13	CCDC64B	protein_coding	1477	1298	1543	2341	2112	2535	1884.31	0.764127	0.0488301	15.6487	3.3919e-55	9.89032e-53	1375.58	1373.08	1441.23	2370.02	2330	2415.98	0.900925	4.563	5.70054e-14	1.50403e-13
ENSG00000162148.9	PPP1R32	protein_coding	28	23	28	46	42	46	35.5511	0.834711	0.305387	2.73329	0.00627057	0.019094	26.0773	24.3304	26.1532	46.5703	46.3352	43.8402	-0.110746	0.850354	0.206759	0.233234
ENSG00000162572.18	SCNN1D	protein_coding	53	52	65	95	90	107	77.0875	0.849779	0.210324	4.04034	5.33741e-05	0.000270501	49.3605	55.0079	60.7129	96.1778	99.2897	101.976	0.44008	1.52017	0.000150722	0.000229355
ENSG00000162636.14	FAM102B	protein_coding	14198	13414	14052	8074	7800	8879	10963.2	-0.68335	0.036093	-18.933	6.09454e-80	3.4357e-77	13223	14189.9	13125.2	8174.1	8605.1	8462.12	0.72026	6.19578	2.65726e-14	7.12272e-14
ENSG00000162670.9	BRINP3	protein_coding	77	90	78	55	41	60	66.3118	-0.593043	0.232288	-2.55305	0.0106785	0.0303775	71.7125	95.2059	72.8555	55.6819	45.232	57.1829	3.14357	3.2283	1.75883e-07	3.26842e-07
ENSG00000162738.5	VANGL2	protein_coding	3	6	10	15	14	22	11.6799	1.48597	0.574165	2.58805	0.00965206	0.0278417	2.79399	6.34706	9.34045	15.186	15.4451	20.9671	0.368938	5.35984	0.0070722	0.00932165
ENSG00000162775.13	RBM15	protein_coding	416	378	461	680	663	769	561.775	0.821365	0.082572	9.94726	2.5923e-23	1.37433e-21	387.434	399.865	430.595	688.43	731.434	732.895	0.0892893	3.69003	0.0374661	0.0461078
ENSG00000162892.14	IL24	protein_coding	52	44	51	81	76	75	63.323	0.732196	0.230136	3.18158	0.00146472	0.00532032	48.4292	46.5451	47.6363	82.0042	83.8446	71.4787	1.45132	1.9996	4.84726e-26	2.1217e-25
ENSG00000162924.12	REL	protein_coding	1953	1696	1975	1163	1086	1270	1507.27	-0.606112	0.0520951	-11.6347	2.74494e-31	2.45621e-29	1818.89	1794.1	1844.74	1177.42	1198.1	1210.37	0.54491	4.36414	8.29743e-10	1.76234e-09
ENSG00000162975.4	KCNF1	protein_coding	61	53	49	107	82	108	76.7275	0.930842	0.214318	4.34328	1.40372e-05	8.01358e-05	56.8112	56.0657	45.7682	108.327	90.4639	102.929	3.05788	3.40675	8.14669e-26	3.53699e-25
ENSG00000163053.9	SLC16A14	protein_coding	462	374	464	250	239	283	340.964	-0.680059	0.102507	-6.6343	3.2605e-11	4.63375e-10	430.275	395.633	433.397	253.099	263.669	269.713	0.205997	3.79328	0.01814	0.0230382
ENSG00000163347.5	CLDN1	protein_coding	68	68	66	96	105	117	86.9076	0.722832	0.198998	3.63237	0.000280833	0.00121812	63.3305	71.9334	61.6469	97.1902	115.838	111.507	-0.491658	4.61469	6.4122e-05	0.000100367
ENSG00000163354.13	DCST2	protein_coding	103	112	127	211	200	212	161.556	0.935078	0.150029	6.23263	4.5866e-10	5.60467e-09	95.9271	118.478	118.624	213.616	220.644	202.046	-0.396615	0.802819	0.000524172	0.000764447
ENSG00000163393.11	SLC22A15	protein_coding	32	33	28	55	45	72	44.1351	0.945228	0.284422	3.32333	0.000889506	0.00341506	29.8026	34.9088	26.1532	55.6819	49.6448	68.6195	1.32657	2.82147	2.31176e-33	1.30735e-32
ENSG00000163463.10	KRTCAP2	protein_coding	344	286	325	448	427	524	391.752	0.620209	0.0958229	6.47245	9.64237e-11	1.30169e-09	320.378	302.543	303.564	453.554	471.074	499.398	0.720361	3.12354	5.7832e-28	2.70627e-27
ENSG00000163617.9	KIAA1407	protein_coding	410	382	382	564	539	582	477.175	0.590863	0.0883946	6.68438	2.3191e-11	3.34932e-10	381.846	404.096	356.805	570.992	594.635	554.674	0.459537	3.87968	1.30423e-11	3.05782e-11
ENSG00000163710.6	PCOLCE2	protein_coding	28	18	25	33	40	53	32.7532	0.899602	0.329746	2.72816	0.00636878	0.0193373	26.0773	19.0412	23.3511	33.4091	44.1287	50.5116	-4.96974	4.99937	7.31956e-157	7.73187e-155
ENSG00000163827.11	LRRC2	protein_coding	33	28	26	9	10	12	19.3698	-1.42101	0.433629	-3.27703	0.00104906	0.00395052	30.7339	29.6196	24.2852	9.11158	11.0322	11.4366	-3.86196	1.48284	6.66323e-169	8.71823e-167
ENSG00000163840.8	DTX3L	protein_coding	1421	1246	1408	2190	2127	2319	1788.41	0.775072	0.0501653	15.4503	7.50374e-54	2.04683e-51	1323.42	1318.07	1315.13	2217.15	2346.55	2210.12	0.898408	6.8473	3.72292e-49	3.37393e-48
ENSG00000163873.8	GRIK3	protein_coding	131	112	119	193	184	210	158.36	0.767389	0.146356	5.24329	1.57737e-07	1.30703e-06	122.004	118.478	111.151	195.393	202.992	200.14	0.551078	5.00264	0.00174072	0.00242662
ENSG00000163879.10	DNALI1	protein_coding	385	390	407	601	570	633	498.64	0.678391	0.0869515	7.80195	6.0956e-15	1.39309e-13	358.562	412.559	380.156	608.451	628.835	603.28	1.09071	5.62811	2.58153e-27	1.18304e-26
ENSG00000164023.13	SGMS2	protein_coding	123	136	133	189	224	220	171.797	0.761447	0.151363	5.0306	4.88952e-07	3.7282e-06	114.554	143.867	124.228	191.343	247.121	209.671	-0.256716	4.57573	0.0135936	0.0174431
ENSG00000164120.12	HPGD	protein_coding	74	64	79	128	106	126	96.1704	0.800518	0.187471	4.27009	1.95394e-05	0.000108309	68.9185	67.702	73.7895	129.587	116.941	120.084	-0.897522	4.60857	9.61534e-05	0.000148655
ENSG00000164128.5	NPY1R	protein_coding	2573	2339	2530	3930	3757	4309	3243.99	0.758026	0.0408007	18.5788	4.77418e-77	2.44669e-74	2396.31	2474.3	2363.13	3978.72	4144.79	4106.69	2.44236	8.54121	7.91701e-16	2.27379e-15
ENSG00000164129.10	NPY5R	protein_coding	48	46	53	73	66	94	63.1955	0.729224	0.232483	3.13668	0.00170872	0.00608847	44.7039	48.6608	49.5044	73.905	72.8124	89.5866	0.142433	2.36057	0.629209	0.657504
ENSG00000164197.10	RNF180	protein_coding	39	39	48	52	63	72	52.1965	0.639858	0.257561	2.4843	0.0129807	0.0359531	36.3219	41.2559	44.8341	52.6447	69.5028	68.6195	-1.09893	3.09396	9.53235e-38	6.25388e-37
ENSG00000164211.11	STARD4	protein_coding	115	99	118	270	271	271	192.107	1.36439	0.140005	9.7453	1.93211e-22	9.41665e-21	107.103	104.727	110.217	273.347	298.972	258.276	0.0324086	2.38406	0.671931	0.697778
ENSG00000164308.15	ERAP2	protein_coding	10	20	17	31	27	30	22.6853	0.964352	0.399325	2.41495	0.0157372	0.0424681	9.31331	21.1569	15.8788	31.3843	29.7869	28.5915	-0.170987	5.5966	0.276197	0.306018
ENSG00000164684.12	ZNF704	protein_coding	208	167	197	300	263	286	236.804	0.642321	0.121508	5.28625	1.24851e-07	1.05153e-06	193.717	176.66	184.007	303.719	290.146	272.572	-0.404763	6.42142	8.1785e-07	1.45758e-06
ENSG00000164690.6	SHH	protein_coding	29	22	24	7	5	5	15.0111	-2.06843	0.525172	-3.93857	8.19688e-05	0.000400305	27.0086	23.2726	22.4171	7.08678	5.51609	4.76524	1.27334	-2.63954	1.55324e-06	2.70969e-06
ENSG00000164761.7	TNFRSF11B	protein_coding	21	24	19	42	37	31	29.2629	0.851318	0.347363	2.4508	0.0142539	0.0389958	19.5579	25.3882	17.7468	42.5207	40.8191	29.5445	0.236987	3.09324	0.136122	0.157155
ENSG00000164867.9	NOS3	protein_coding	15	7	16	29	27	42	22.5823	1.43974	0.410942	3.50352	0.000459159	0.00189187	13.97	7.4049	14.9447	29.3595	29.7869	40.0281	-0.547386	3.39778	8.15141e-12	1.93237e-11
ENSG00000165125.16	TRPV6	protein_coding	42	34	40	82	67	70	56.015	0.989787	0.248711	3.97967	6.90101e-05	0.000342391	39.1159	35.9667	37.3618	83.0166	73.9156	66.7134	-1.0362	3.11442	3.10571e-08	6.04447e-08
ENSG00000165140.8	FBP1	protein_coding	14258	12323	14421	8274	7397	9140	10838.8	-0.655795	0.0325434	-20.1514	2.61487e-90	1.63788e-87	13278.9	13035.8	13469.9	8376.58	8160.51	8710.87	1.34066	6.43814	2.95151e-48	2.62321e-47
ENSG00000165194.13	PCDH19	protein_coding	3876	3331	3843	2188	2041	2510	2930.33	-0.644235	0.043243	-14.898	3.39542e-50	7.75991e-48	3609.84	3523.68	3589.53	2215.13	2251.67	2392.15	0.445718	4.1989	0.0243256	0.0305137
ENSG00000165434.7	PGM2L1	protein_coding	79	78	60	101	103	128	91.6673	0.676606	0.200704	3.37117	0.0007485	0.00292888	73.5751	82.5118	56.0427	102.252	113.632	121.99	0.816499	4.80335	1.47948e-14	4.01383e-14
ENSG00000165521.14	EML5	protein_coding	29	29	27	64	54	61	44.2347	1.14179	0.280214	4.0747	4.60729e-05	0.000236332	27.0086	30.6775	25.2192	64.7935	59.5738	58.136	-1.59386	-0.317663	2.02813e-20	7.10432e-20
ENSG00000165548.9	TMEM63C	protein_coding	85	64	66	127	88	143	95.076	0.798678	0.200774	3.978	6.94972e-05	0.000344573	79.1631	67.702	61.6469	128.575	97.0832	136.286	2.00448	5.01184	2.0248e-47	1.76284e-46
ENSG00000165626.15	BEND7	protein_coding	35	21	25	56	56	82	45.7978	1.3286	0.289289	4.59264	4.37678e-06	2.76406e-05	32.5966	22.2147	23.3511	56.6943	61.7802	78.15	-1.10795	3.69847	2.16624e-20	7.57657e-20
ENSG00000165757.8	KIAA1462	protein_coding	28	21	18	44	32	41	30.6714	0.871234	0.336907	2.58598	0.00971035	0.0279764	26.0773	22.2147	16.8128	44.5455	35.303	39.075	-0.549231	5.98844	9.7779e-13	2.43133e-12
ENSG00000165810.15	BTNL9	protein_coding	139	118	111	198	242	232	174.417	0.942575	0.153711	6.13214	8.67059e-10	1.0169e-08	129.455	124.826	103.679	200.455	266.979	221.107	-3.96483	4.81809	7.92214e-268	1.52026e-264
ENSG00000165923.14	AGBL2	protein_coding	79	64	87	111	123	128	98.7669	0.729642	0.187894	3.88326	0.000103066	0.000493923	73.5751	67.702	81.2619	112.376	135.696	121.99	1.12057	0.902309	2.20598e-20	7.71206e-20
ENSG00000165949.11	IFI27	protein_coding	48	30	50	163	108	170	94.888	1.85267	0.218048	8.49662	1.95186e-17	5.94773e-16	44.7039	31.7353	46.7022	165.021	119.148	162.018	1.43321	7.23706	2.34855e-15	6.59863e-15
ENSG00000166173.10	LARP6	protein_coding	199	173	217	358	312	372	272.034	0.893339	0.114132	7.82725	4.98673e-15	1.15902e-13	185.335	183.007	202.688	362.438	344.204	354.534	-1.84178	3.74711	7.53226e-112	2.92995e-110
ENSG00000166289.5	PLEKHF1	protein_coding	108	90	130	55	70	72	86.457	-0.658985	0.206333	-3.19379	0.00140418	0.00513794	100.584	95.2059	121.426	55.6819	77.2253	68.6195	-1.10624	2.97776	9.50762e-39	6.46226e-38
ENSG00000166317.10	SYNPO2L	protein_coding	15	6	12	24	21	27	17.4538	1.2038	0.453621	2.65376	0.00796011	0.0235229	13.97	6.34706	11.2085	24.2975	23.1676	25.7323	0.0526625	3.47739	0.867262	0.880453
ENSG00000166401.12	SERPINB8	protein_coding	101	95	100	213	176	200	148.063	1.06149	0.15491	6.85227	7.26858e-12	1.12467e-10	94.0644	100.495	93.4045	215.641	194.166	190.61	-0.281366	3.41364	8.2639e-06	1.3768e-05
ENSG00000166407.12	LMO1	protein_coding	137	116	183	78	65	109	112.632	-0.723522	0.194222	-3.72523	0.000195139	0.000882403	127.592	122.71	170.93	78.967	71.7092	103.882	-1.33263	-2.56453	2.27264e-07	4.18944e-07
ENSG00000166432.13	ZMAT1	protein_coding	574	551	587	1315	1317	1358	957.37	1.29213	0.0698463	18.4997	2.07681e-76	1.03303e-73	534.584	582.872	548.284	1331.3	1452.94	1294.24	-0.281053	4.67576	0.000829417	0.00118994
ENSG00000166750.8	SLFN5	protein_coding	266	250	298	470	453	442	364.562	0.819581	0.104307	7.85741	3.92168e-15	9.17336e-14	247.734	264.461	278.345	475.827	499.758	421.248	-0.614049	6.44099	3.83571e-12	9.25782e-12
ENSG00000166762.15	CATSPER2	protein_coding	72	52	50	112	98	92	79.6584	0.870639	0.21718	4.00885	6.1016e-05	0.00030593	67.0558	55.0079	46.7022	113.389	108.115	87.6805	-0.47831	1.47256	4.19962e-08	8.11929e-08
ENSG00000166801.14	FAM111A	protein_coding	1460	1316	1374	2094	2061	2184	1751.73	0.682158	0.053986	12.6358	1.33968e-36	1.67827e-34	1359.74	1392.12	1283.38	2119.96	2273.73	2081.46	0.446067	5.7232	8.38169e-14	2.19633e-13
ENSG00000166828.2	SCNN1G	protein_coding	236	190	237	116	90	140	165.385	-0.871231	0.150572	-5.78614	7.20213e-09	7.31107e-08	219.794	200.99	221.369	117.438	99.2897	133.427	0.518601	2.85526	0.0162804	0.0207611
ENSG00000166833.18	NAV2	protein_coding	24	19	27	61	52	78	43.5219	1.5147	0.29377	5.15607	2.5219e-07	2.00802e-06	22.3519	20.099	25.2192	61.7563	57.3674	74.3378	-1.19334	5.93546	5.96709e-32	3.22786e-31
ENSG00000167080.7	B4GALNT2	protein_coding	28	27	20	39	31	55	33.2368	0.792025	0.330084	2.39947	0.016419	0.0440558	26.0773	28.5618	18.6809	39.4835	34.1998	52.4177	0.443382	0.488549	0.072929	0.0869485
ENSG00000167207.10	NOD2	protein_coding	73	85	84	118	125	126	102.302	0.677339	0.186468	3.63248	0.000280716	0.00121792	67.9871	89.9167	78.4597	119.463	137.902	120.084	1.493	3.12933	1.16904e-28	5.60845e-28
ENSG00000167380.15	ZNF226	protein_coding	273	263	239	401	365	428	328.709	0.689755	0.107372	6.42395	1.3278e-10	1.75573e-09	254.253	278.213	223.237	405.972	402.675	407.905	0.0608881	4.15269	0.222509	0.249717
ENSG00000167513.7	CDT1	protein_coding	8296	6722	8680	5256	4300	5447	6366.82	-0.588687	0.0483366	-12.1789	4.02538e-34	4.36393e-32	7726.32	7110.82	8107.51	5321.16	4743.84	5191.26	1.56171	2.90065	7.21428e-37	4.61473e-36
ENSG00000167524.13	SGK494	protein_coding	184	177	212	335	317	315	257.617	0.82802	0.120848	6.85173	7.29625e-12	1.12792e-10	171.365	187.238	198.017	339.153	349.72	300.21	0.290328	1.32127	0.00306216	0.00417572
ENSG00000167525.12	PROCA1	protein_coding	180	186	181	272	239	312	228.309	0.653109	0.126206	5.17495	2.27973e-07	1.83507e-06	167.64	196.759	169.062	275.372	263.669	297.351	0.377968	0.979459	2.17381e-05	3.52028e-05
ENSG00000167615.15	LENG8	protein_coding	6392	5588	6737	11478	10037	12202	8746.56	0.918578	0.0353081	26.016	3.26027e-149	5.01252e-146	5953.07	5911.23	6292.66	11620.3	11073	11629.1	-0.608243	6.67105	5.14495e-20	1.7678e-19
ENSG00000167723.13	TRPV3	protein_coding	124	113	114	239	207	255	175.81	1.06505	0.141788	7.51161	5.8403e-14	1.18715e-12	115.485	119.536	106.481	241.963	228.366	243.027	-1.28125	-0.39027	2.25239e-21	8.2317e-21
ENSG00000167968.11	DNASE1L2	protein_coding	65	60	74	107	88	105	83.1011	0.661715	0.200843	3.29469	0.000985288	0.0037395	60.5365	63.4706	69.1193	108.327	97.0832	100.07	1.94905	-0.150434	2.1679e-41	1.59803e-40
ENSG00000167992.11	VWCE	protein_coding	40	36	38	58	53	86	51.6635	0.850432	0.263418	3.22846	0.0012446	0.00461695	37.2532	38.0824	35.4937	58.7191	58.4706	81.9622	-2.2847	-0.109421	7.56926e-123	3.89074e-121
ENSG00000167995.14	BEST1	protein_coding	80	69	79	216	153	172	128.78	1.31694	0.176757	7.45058	9.29332e-14	1.83608e-12	74.5065	72.9912	73.7895	218.678	168.792	163.924	-0.637219	2.0016	6.04658e-16	1.74553e-15
ENSG00000168000.13	BSCL2	protein_coding	37	35	46	66	66	77	54.5775	0.895387	0.249974	3.58192	0.000341076	0.0014486	34.4592	37.0245	42.966	66.8183	72.8124	73.3848	0.187682	2.6189	0.00358085	0.00485171
ENSG00000168026.15	TTC21A	protein_coding	82	79	73	145	123	139	107.182	0.865935	0.180263	4.80372	1.55745e-06	1.07246e-05	76.3691	83.5696	68.1852	146.798	135.696	132.474	0.137087	2.76327	0.106001	0.123858
ENSG00000168071.20	CCDC88B	protein_coding	181	127	144	245	201	217	185.669	0.626678	0.144035	4.35086	1.35605e-05	7.76354e-05	168.571	134.346	134.502	248.037	221.747	206.812	-0.135863	3.08496	0.186521	0.211566
ENSG00000168269.8	FOXI1	protein_coding	30	23	26	64	40	69	41.873	1.19316	0.297838	4.00608	6.1735e-05	0.000309158	27.9399	24.3304	24.2852	64.7935	44.1287	65.7604	-0.412	3.71496	0.0649433	0.0778549
ENSG00000168280.15	KIF5C	protein_coding	76	50	66	115	108	118	88.8922	0.904167	0.198669	4.55112	5.33616e-06	3.3081e-05	70.7811	52.8922	61.6469	116.426	119.148	112.46	1.3245	5.26958	6.4832e-16	1.86993e-15
ENSG00000168389.16	MFSD2A	protein_coding	12	7	18	31	28	32	21.3609	1.37806	0.417675	3.29937	0.000969032	0.00368524	11.176	7.4049	16.8128	31.3843	30.8901	30.4976	0.322186	2.59106	0.0317038	0.0393338
ENSG00000168491.8	CCDC110	protein_coding	82	56	66	122	109	102	89.7049	0.784555	0.202052	3.88294	0.0001032	0.000494423	76.3691	59.2392	61.6469	123.513	120.251	97.211	0.275982	1.80578	0.0054004	0.0071997
ENSG00000169174.10	PCSK9	protein_coding	3	4	4	10	19	12	8.88054	1.98138	0.68532	2.89117	0.00383812	0.0124612	2.79399	4.23137	3.73618	10.124	20.9612	11.4366	1.02911	-0.282439	3.38236e-08	6.5707e-08
ENSG00000169231.12	THBS3	protein_coding	1776	1459	1729	2535	2168	2664	2051.59	0.63938	0.0496023	12.8901	5.11665e-38	6.76037e-36	1654.04	1543.39	1614.96	2566.43	2391.78	2538.92	0.0728117	5.1607	0.18663	0.211669
ENSG00000169583.12	CLIC3	protein_coding	61	67	74	116	115	125	93.3742	0.886538	0.193035	4.59263	4.37687e-06	2.76406e-05	56.8112	70.8755	69.1193	117.438	126.87	119.131	1.37	1.53862	3.23443e-14	8.62865e-14
ENSG00000169682.16	SPNS1	protein_coding	43	43	56	73	60	74	58.0775	0.612413	0.241066	2.54044	0.0110713	0.0313159	40.0472	45.4873	52.3065	73.905	66.1931	70.5256	0.289998	-0.266895	0.000693227	0.00100029
ENSG00000169738.6	DCXR	protein_coding	4540	3866	4760	2783	2378	2828	3483.35	-0.649747	0.044012	-14.763	2.53855e-49	5.43442e-47	4228.24	4089.62	4446.05	2817.5	2623.45	2695.22	0.541204	6.03851	3.63368e-09	7.43989e-09
ENSG00000169851.14	PCDH7	protein_coding	49	45	49	21	17	27	34.1256	-1.07365	0.319144	-3.36414	0.000767819	0.00299202	45.6352	47.603	45.7682	21.2604	18.7547	25.7323	0.414574	4.8459	9.76475e-05	0.000150874
ENSG00000169856.8	ONECUT1	protein_coding	21	24	29	57	33	52	35.9508	1.00149	0.319705	3.13254	0.00173299	0.00616498	19.5579	25.3882	27.0873	57.7067	36.4062	49.5585
ENSG00000169885.8	CALML6	protein_coding	29	17	27	80	53	75	46.8587	1.58156	0.289829	5.45687	4.84607e-08	4.32946e-07	27.0086	17.9833	25.2192	80.9918	58.4706	71.4787	-1.32224	-0.900858	7.38303e-17	2.22215e-16
ENSG00000169896.15	ITGAM	protein_coding	12	6	11	80	70	64	41.1683	2.96343	0.364619	8.12747	4.38341e-16	1.15832e-14	11.176	6.34706	10.2745	80.9918	77.2253	60.9951	0.481538	4.52304	7.79444e-05	0.000121327
ENSG00000170049.8	KCNAB3	protein_coding	42	34	41	73	65	65	53.4901	0.869262	0.251925	3.45048	0.000559586	0.0022608	39.1159	35.9667	38.2958	73.905	71.7092	61.9482	-0.289393	-0.137923	0.0012996	0.00183355
ENSG00000170122.5	FOXD4	protein_coding	29	37	33	14	7	13	21.8763	-1.48697	0.418993	-3.54893	0.000386806	0.00162296	27.0086	39.1402	30.8235	14.1736	7.72253	12.3896	1.56869	-1.0006	1.13289e-27	5.25231e-27
ENSG00000170190.14	SLC16A5	protein_coding	99	86	107	179	127	174	128.38	0.784169	0.168173	4.66286	3.11848e-06	2.03393e-05	92.2017	90.9745	99.9428	181.219	140.109	165.831	0.377788	3.78149	7.66245e-05	0.000119361
ENSG00000170379.18	TCAF2	protein_coding	162	163	192	104	79	117	134.432	-0.721049	0.16505	-4.36868	1.25e-05	7.20271e-05	150.876	172.428	179.337	105.289	87.1543	111.507	-0.381971	3.00584	0.000122438	0.000187754
ENSG00000170442.10	KRT86	protein_coding	168	149	193	255	225	275	210.471	0.636006	0.128813	4.93743	7.91584e-07	5.78034e-06	156.464	157.619	180.271	258.161	248.224	262.088	-0.384328	0.720452	0.00590944	0.00784428
ENSG00000170469.9	SPATA24	protein_coding	16	10	15	30	30	25	21.1309	1.1343	0.408414	2.77733	0.00548076	0.0169856	14.9013	10.5784	14.0107	30.3719	33.0966	23.8262	0.693297	1.68355	1.47357e-17	4.56584e-17
ENSG00000170689.9	HOXB9	protein_coding	15	32	21	48	45	40	33.9663	1.02744	0.343828	2.98823	0.00280595	0.00944737	13.97	33.851	19.6149	48.5951	49.6448	38.122	2.26512	0.870161	7.57168e-27	3.42085e-26
ENSG00000170909.12	OSCAR	protein_coding	10	7	3	20	19	26	14.2515	1.76344	0.53054	3.32386	0.000887814	0.00340934	9.31331	7.4049	2.80213	20.248	20.9612	24.7793	0.98436	1.96669	9.98369e-20	3.37896e-19
ENSG00000171121.15	KCNMB3	protein_coding	59	56	50	100	96	77	73.5706	0.801043	0.226268	3.54024	0.000399771	0.0016735	54.9485	59.2392	46.7022	101.24	105.909	73.3848	0.634437	1.6932	7.08329e-11	1.59089e-10
ENSG00000171346.12	KRT15	protein_coding	94	84	82	149	95	145	107.807	0.64313	0.187835	3.4239	0.000617287	0.00246216	87.5451	88.8589	76.5917	150.847	104.806	138.192	-1.50135	8.08172	1.41856e-12	3.50125e-12
ENSG00000171385.8	KCND3	protein_coding	36	26	43	49	55	69	46.2068	0.794315	0.277114	2.86638	0.00415199	0.013354	33.5279	27.5039	40.1639	49.6075	60.677	65.7604	0.412114	5.24943	0.00340862	0.00462707
ENSG00000171564.10	FGB	protein_coding	3	3	2	8	10	15	6.87712	2.10383	0.776191	2.71045	0.00671911	0.0202808	2.79399	3.17353	1.86809	8.09918	11.0322	14.2957	2.11166	3.02613	0.000248791	0.000372313
ENSG00000171798.16	KNDC1	protein_coding	122	107	116	178	161	205	148.06	0.724516	0.15143	4.78448	1.71429e-06	1.17045e-05	113.622	113.189	108.349	180.207	177.618	195.375	2.11791	1.92811	9.97505e-14	2.60201e-13
ENSG00000171848.12	RRM2	protein_coding	3960	3412	3810	1776	1549	1942	2702.31	-1.01784	0.0447638	-22.738	1.88599e-114	1.99349e-111	3688.07	3609.36	3558.71	1798.02	1708.89	1850.82	2.66948	4.85653	1.18454e-81	2.30385e-80
ENSG00000171943.10	SRGAP2C	protein_coding	291	242	238	175	128	183	207.018	-0.600983	0.137504	-4.37066	1.23872e-05	7.14746e-05	271.017	255.998	222.303	177.17	141.212	174.408	-0.0512914	2.79882	0.40254	0.435074
ENSG00000171954.11	CYP4F22	protein_coding	836	716	880	493	438	496	635.5	-0.697445	0.0772808	-9.02481	1.79999e-19	6.76477e-18	778.592	757.416	821.959	499.112	483.21	472.712	-0.10208	3.92461	0.649022	0.676245
ENSG00000172137.17	CALB2	protein_coding	24	31	31	58	49	57	41.8668	0.996047	0.288665	3.45053	0.000559494	0.0022608	22.3519	32.7931	28.9554	58.7191	54.0577	54.3238	-3.52566	4.10814	9.38699e-132	5.85809e-130
ENSG00000172159.14	FRMD3	protein_coding	22	18	19	38	27	41	27.4351	0.909427	0.352313	2.5813	0.00984278	0.0283001	20.4893	19.0412	17.7468	38.4711	29.7869	39.075	-1.63774	3.24774	8.32154e-73	1.31613e-71
ENSG00000172164.12	SNTB1	protein_coding	19	22	21	42	43	46	32.397	1.14697	0.327522	3.50195	0.000461859	0.00190028	17.6953	23.2726	19.6149	42.5207	47.4384	43.8402	-0.631823	4.22055	5.39784e-11	1.22152e-10
ENSG00000172183.13	ISG20	protein_coding	162	108	187	288	271	283	216.674	0.961515	0.141758	6.78281	1.17864e-11	1.77158e-10	150.876	114.247	174.666	291.571	298.972	269.713	0.709859	3.84848	2.57226e-11	5.93407e-11
ENSG00000172432.17	GTPBP2	protein_coding	2979	2632	3113	4687	4111	4507	3673.7	0.68078	0.0439662	15.4842	4.43725e-54	1.23021e-51	2774.43	2784.24	2907.68	4745.11	4535.33	4295.39	0.103163	5.39983	0.00571313	0.00759771
ENSG00000172478.16	C2orf54	protein_coding	6	8	15	31	23	24	17.9488	1.50128	0.465553	3.22473	0.00126092	0.00467135	5.58798	8.46275	14.0107	31.3843	25.374	22.8732	2.60202	2.90793	5.70242e-19	1.877e-18
ENSG00000172575.10	RASGRP1	protein_coding	52	52	56	76	67	88	65.0783	0.595224	0.225798	2.63609	0.00838683	0.0246118	48.4292	55.0079	52.3065	76.9422	73.9156	83.8683	1.85496	4.27462	6.75223e-28	3.15396e-27
ENSG00000172638.11	EFEMP2	protein_coding	27	15	20	36	35	34	27.8595	0.839894	0.35192	2.38661	0.0170047	0.0453816	25.1459	15.8677	18.6809	36.4463	38.6126	32.4037	-0.432454	5.80904	8.15054e-09	1.63965e-08
ENSG00000172927.6	MYEOV	protein_coding	39	27	45	63	48	58	46.488	0.681278	0.272929	2.49617	0.0125541	0.0349087	36.3219	28.5618	42.032	63.7811	52.9545	55.2768	-3.01685	2.77592	2.23324e-65	2.97782e-64
ENSG00000173193.12	PARP14	protein_coding	416	374	393	860	822	892	629.629	1.19216	0.0789299	15.1041	1.52271e-51	3.84359e-49	387.434	395.633	367.079	870.662	906.846	850.12	0.670052	6.91823	1.6274e-17	5.03233e-17
ENSG00000173209.21	AHSA2	protein_coding	1798	1702	1778	2690	2611	2984	2263.91	0.71885	0.0483206	14.8767	4.67105e-50	1.03943e-47	1674.53	1800.45	1660.73	2723.35	2880.5	2843.9	-0.343339	5.02607	9.52924e-06	1.582e-05
ENSG00000173227.12	SYT12	protein_coding	4931	3986	5181	3021	2577	3213	3768.64	-0.606613	0.0494239	-12.2737	1.25432e-34	1.43332e-32	4592.39	4216.56	4839.28	3058.45	2842.99	3062.15	0.330245	5.04	0.0179578	0.0228143
ENSG00000173531.14	MST1	protein_coding	213	192	247	346	270	366	271.527	0.658197	0.118909	5.53529	3.10719e-08	2.86269e-07	198.373	203.106	230.709	350.29	297.869	348.816	0.154701	2.13897	0.146531	0.168446
ENSG00000173559.11	NABP1	protein_coding	190	192	234	327	331	323	267.113	0.744714	0.121571	6.12575	9.02582e-10	1.05418e-08	176.953	203.106	218.566	331.054	365.165	307.835	-0.739662	3.95089	1.51682e-17	4.69731e-17
ENSG00000173599.12	PC	protein_coding	2028	1654	2055	1020	908	1074	1435.97	-0.862497	0.0567647	-15.1942	3.8613e-52	1.00465e-49	1888.74	1749.67	1919.46	1032.65	1001.72	1023.57	-1.67768	5.72142	4.08751e-68	5.78531e-67
ENSG00000173805.14	HAP1	protein_coding	44	30	41	48	53	84	49.6886	0.752998	0.275595	2.73226	0.00629017	0.0191382	40.9785	31.7353	38.2958	48.5951	58.4706	80.0561	-2.19292	0.511725	6.69591e-57	7.36006e-56
ENSG00000174483.18	BBS1	protein_coding	37	42	44	61	79	88	58.7942	0.958426	0.250481	3.82635	0.000130059	0.000609972	34.4592	44.4294	41.098	61.7563	87.1543	83.8683	0.246816	0.739174	0.000650768	0.000941207
ENSG00000174672.14	BRSK2	protein_coding	65	45	54	95	72	102	71.8997	0.782418	0.221044	3.53965	0.000400653	0.00167595	60.5365	47.603	50.4384	96.1778	79.4317	97.211	2.59925	0.655261	6.79554e-23	2.62299e-22
ENSG00000174788.8	PCP2	protein_coding	35	27	33	52	46	65	42.8871	0.846459	0.281077	3.01149	0.0025997	0.00884985	32.5966	28.5618	30.8235	52.6447	50.748	61.9482	1.54374	1.35192	3.44757e-23	1.34743e-22
ENSG00000175198.13	PCCA	protein_coding	1235	1165	1234	698	735	842	975.863	-0.607275	0.0684283	-8.87462	7.01757e-19	2.47768e-17	1150.19	1232.39	1152.61	706.654	810.866	802.467	-1.00413	4.63537	8.61061e-63	1.08352e-61
ENSG00000175265.16	GOLGA8A	protein_coding	718	709	714	1214	1137	1380	980.705	0.867302	0.067199	12.9065	4.13857e-38	5.51114e-36	668.695	750.011	666.908	1229.05	1254.36	1315.21	-1.59195	3.52432	2.94163e-41	2.15939e-40
ENSG00000175309.13	PHYKPL	protein_coding	1247	1062	1307	1884	1716	1933	1524.72	0.685628	0.0537706	12.751	3.07896e-37	4.0055e-35	1161.37	1123.43	1220.8	1907.36	1893.12	1842.24	-0.518113	4.81824	5.87762e-25	2.46764e-24
ENSG00000175643.8	RMI2	protein_coding	2015	1887	1981	1115	1111	1267	1547.52	-0.683714	0.055568	-12.3041	8.60816e-35	9.97132e-33	1876.63	1996.15	1850.34	1128.82	1225.68	1207.51	2.13054	3.36648	1.21476e-79	2.24326e-78
ENSG00000176406.19	RIMS2	protein_coding	29	16	36	52	56	64	42.1633	1.16676	0.299914	3.89031	0.000100115	0.000481553	27.0086	16.9255	33.6256	52.6447	61.7802	60.9951	2.14217	1.63107	3.70178e-13	9.39645e-13
ENSG00000176595.3	KBTBD11	protein_coding	87	65	78	128	100	121	96.3115	0.672673	0.188824	3.56243	0.000367444	0.00154736	81.0258	68.7598	72.8555	129.587	110.322	115.319	-0.756495	3.01677	3.60598e-12	8.71704e-12
ENSG00000176658.15	MYO1D	protein_coding	6482	5516	6423	3636	3366	4384	4907.33	-0.626382	0.0450408	-13.907	5.7451e-44	9.61991e-42	6036.89	5835.06	5999.37	3681.08	3713.43	4178.17	0.697675	7.08236	8.55361e-30	4.27829e-29
ENSG00000177943.12	MAMDC4	protein_coding	224	172	226	394	341	362	286.958	0.893234	0.115369	7.74238	9.75738e-15	2.18855e-13	208.618	181.949	211.094	398.885	376.197	345.004	0.0397525	1.64979	0.721121	0.744062
ENSG00000178028.12	DMAP1	protein_coding	1245	1073	1230	1748	1554	1795	1439.71	0.592968	0.0530829	11.1706	5.68016e-29	4.48892e-27	1159.51	1135.07	1148.87	1769.67	1714.4	1710.72	-0.214089	4.93352	1.81951e-06	3.1601e-06
ENSG00000178127.11	NDUFV2	protein_coding	52	34	43	58	68	61	52.7389	0.616016	0.257641	2.39099	0.0168032	0.0449361	48.4292	35.9667	40.1639	58.7191	75.0189	58.136	0.682902	0.350543	3.23477e-12	7.83201e-12
ENSG00000178685.12	PARP10	protein_coding	476	436	559	1070	913	1079	757.585	1.1279	0.0767811	14.6898	7.4984e-49	1.5465e-46	443.313	461.22	522.131	1083.27	1007.24	1028.34	0.858773	6.0161	4.4385e-22	1.66438e-21
ENSG00000178773.13	CPNE7	protein_coding	422	372	456	748	650	800	574.878	0.883521	0.0813075	10.8664	1.66622e-27	1.16926e-25	393.022	393.518	425.924	757.274	717.092	762.439	2.25486	2.52824	5.31621e-30	2.67998e-29
ENSG00000178852.14	EFCAB13	protein_coding	31	41	35	54	62	57	47.0545	0.76117	0.275483	2.76304	0.00572665	0.017641	28.8712	43.3716	32.6916	54.6695	68.3995	54.3238	-0.395429	1.5755	3.93221e-05	6.25395e-05
ENSG00000178878.11	APOLD1	protein_coding	252	242	259	126	152	168	197.996	-0.686301	0.137971	-4.97426	6.54988e-07	4.85505e-06	234.695	255.998	241.918	127.562	167.689	160.112	-1.84095	5.95276	9.15805e-66	1.23112e-64
ENSG00000179046.7	TRIML2	protein_coding	6	3	11	27	23	27	16.2462	2.02478	0.508575	3.98128	6.85447e-05	0.000340349	5.58798	3.17353	10.2745	27.3347	25.374	25.7323
ENSG00000179388.8	EGR3	protein_coding	85	68	80	137	155	144	112.126	0.980724	0.180299	5.43941	5.34563e-08	4.73078e-07	79.1631	71.9334	74.7236	138.698	170.999	137.239	-1.85084	5.78947	2.92689e-44	2.34192e-43
ENSG00000179399.12	GPC5	protein_coding	35	24	30	15	9	11	20.2674	-1.27312	0.422225	-3.01527	0.00256752	0.00875972	32.5966	25.3882	28.0213	15.186	9.92897	10.4835	-0.0581292	-2.16627	0.830769	0.846652
ENSG00000179532.11	DNHD1	protein_coding	171	93	142	243	200	224	178.402	0.795467	0.157707	5.04397	4.55976e-07	3.4941e-06	159.258	98.3794	132.634	246.013	220.644	213.483	-0.646912	3.13327	2.2208e-13	5.69875e-13
ENSG00000179750.14	APOBEC3B	protein_coding	263	225	265	152	134	168	198.717	-0.660616	0.130803	-5.05046	4.40743e-07	3.38657e-06	244.94	238.015	247.522	153.884	147.831	160.112	1.50365	1.83741	5.44457e-26	2.37773e-25
ENSG00000180347.12	CCDC129	protein_coding	59	54	45	106	101	102	78.3424	1.03754	0.214538	4.83615	1.32378e-06	9.20551e-06	54.9485	57.1236	42.032	107.314	111.425	97.211	-2.75624	-0.656165	1.81525e-45	1.49988e-44
ENSG00000180389.6	ATP5EP2	protein_coding	89	65	61	44	25	49	54.5751	-0.804451	0.267671	-3.00538	0.00265253	0.0089989	82.8884	68.7598	56.9767	44.5455	27.5805	46.6994
ENSG00000180881.18	CAPS2	protein_coding	66	63	79	106	116	132	93.8319	0.83801	0.193498	4.33083	1.48546e-05	8.42176e-05	61.4678	66.6441	73.7895	107.314	127.973	125.802	-0.51151	2.2941	3.98485e-11	9.08096e-11
ENSG00000181016.8	LSMEM1	protein_coding	48	52	45	77	79	94	66.0732	0.85051	0.229462	3.70654	0.000210106	0.000942024	44.7039	55.0079	42.032	77.9546	87.1543	89.5866	-1.20571	0.366946	2.16133e-32	1.18644e-31
ENSG00000181085.13	MAPK15	protein_coding	538	457	589	1182	949	1219	823.336	1.14954	0.0760522	15.1152	1.28588e-51	3.29496e-49	501.056	483.434	550.152	1196.65	1046.95	1161.77	2.41614	3.30603	8.89479e-31	4.62786e-30
ENSG00000181104.6	F2R	protein_coding	18	22	24	29	35	47	29.2032	0.85753	0.348339	2.46177	0.0138254	0.038003	16.764	23.2726	22.4171	29.3595	38.6126	44.7933	1.18636	6.44644	1.34098e-42	1.02558e-41
ENSG00000181381.12	DDX60L	protein_coding	387	369	394	559	554	582	475.095	0.630347	0.088494	7.12304	1.05569e-12	1.82554e-11	360.425	390.344	368.014	565.93	611.183	554.674	0.357651	5.04973	6.24854e-05	9.78919e-05
ENSG00000181409.10	AATK	protein_coding	67	62	67	107	97	135	89.0945	0.855329	0.197394	4.33311	1.47015e-05	8.34336e-05	62.3992	65.5863	62.581	108.327	107.012	128.662	0.913222	2.14517	6.08366e-10	1.30054e-09
ENSG00000181619.11	GPR135	protein_coding	81	56	96	138	141	113	104.551	0.836244	0.200596	4.16881	3.06199e-05	0.000163564	75.4378	59.2392	89.6683	139.711	155.554	107.695	-0.40981	0.895978	6.88328e-08	1.3127e-07
ENSG00000182179.9	UBA7	protein_coding	28	18	22	42	38	56	33.9135	1.06821	0.322907	3.3081	0.000939319	0.00358352	26.0773	19.0412	20.549	42.5207	41.9223	53.3707	0.00401669	5.51865	0.952173	0.957287
ENSG00000182253.13	SYNM	protein_coding	55	47	63	80	84	91	70.0294	0.701576	0.219555	3.19545	0.00139614	0.00511182	51.2232	49.7186	58.8448	80.9918	92.6704	86.7275	-3.73766	7.07511	1.27106e-200	3.36435e-198
ENSG00000182264.7	IZUMO1	protein_coding	6	6	5	14	13	17	10.2204	1.43566	0.590273	2.4322	0.0150075	0.040759	5.58798	6.34706	4.67022	14.1736	14.3418	16.2018
ENSG00000182324.6	KCNJ14	protein_coding	82	75	68	112	100	114	91.9301	0.602561	0.192172	3.13553	0.00171542	0.00610761	76.3691	79.3383	63.515	113.389	110.322	108.648	-0.32694	0.648072	8.05822e-05	0.00012528
ENSG00000182326.13	C1S	protein_coding	7	9	14	24	18	23	15.8654	1.18328	0.474319	2.49469	0.0126067	0.035032	6.51931	9.52059	13.0766	24.2975	19.8579	21.9201	-0.833503	8.65774	1.49227e-18	4.82843e-18
ENSG00000182389.17	CACNB4	protein_coding	10	7	11	21	24	21	15.7907	1.31817	0.47463	2.77727	0.00548177	0.0169856	9.31331	7.4049	10.2745	21.2604	26.4772	20.014	-0.838252	2.04216	2.5505e-12	6.2138e-12
ENSG00000183060.14	LYSMD4	protein_coding	116	87	111	184	164	222	147.089	0.929315	0.156605	5.93413	2.95413e-09	3.16404e-08	108.034	92.0324	103.679	186.281	180.928	211.577	-1.15398	2.64486	1.08154e-85	2.30182e-84
ENSG00000183186.6	C2CD4C	protein_coding	58	41	36	55	57	87	55.4158	0.62366	0.263842	2.36376	0.0180904	0.0478638	54.0172	43.3716	33.6256	55.6819	62.8835	82.9153	-0.557377	0.381931	0.000343439	0.000508338
ENSG00000183570.15	PCBP3	protein_coding	49	58	65	87	94	77	72.1448	0.659545	0.227136	2.90375	0.00368724	0.0120128	45.6352	61.3549	60.7129	88.0786	103.703	73.3848	-2.03186	0.638858	2.2128e-53	2.24873e-52
ENSG00000183742.11	MACC1	protein_coding	67	55	54	128	113	156	95.6575	1.23894	0.196301	6.3114	2.76526e-10	3.47704e-09	62.3992	58.1814	50.4384	129.587	124.664	148.676	0.476694	5.02229	6.15694e-05	9.64962e-05
ENSG00000183784.6	C9orf66	protein_coding	94	100	119	51	59	77	82.4313	-0.677074	0.211651	-3.19901	0.001379	0.00506333	87.5451	105.784	111.151	51.6323	65.0899	73.3848	-0.637137	0.436732	4.35062e-09	8.87466e-09
ENSG00000183844.15	FAM3B	protein_coding	310	282	328	156	171	186	236.207	-0.771462	0.123351	-6.25418	3.99617e-10	4.94029e-09	288.712	298.312	306.367	157.934	188.65	177.267	-0.226897	3.71306	0.329322	0.360799
ENSG00000183914.13	DNAH2	protein_coding	67	47	81	94	95	91	79.079	0.602881	0.215178	2.80178	0.0050822	0.0159041	62.3992	49.7186	75.6576	95.1654	104.806	86.7275	0.195784	2.01676	0.147354	0.169307
ENSG00000183971.5	NPW	protein_coding	15	13	18	46	28	48	27.9569	1.47006	0.36779	3.997	6.41498e-05	0.000320314	13.97	13.752	16.8128	46.5703	30.8901	45.7463	3.23693	-0.476538	9.59697e-26	4.15412e-25
ENSG00000183979.7	NPB	protein_coding	34	21	41	11	16	16	22.7021	-1.07474	0.4038	-2.66155	0.00777814	0.0230738	31.6652	22.2147	38.2958	11.1364	17.6515	15.2488
ENSG00000184163.3	FAM132A	protein_coding	13	6	21	23	23	36	20.173	1.11297	0.441199	2.52261	0.0116487	0.0327633	12.1073	6.34706	19.6149	23.2851	25.374	34.3098	0.612902	-1.08992	0.000370457	0.000547272
ENSG00000184194.5	GPR173	protein_coding	28	46	49	62	71	62	53.4487	0.734475	0.271669	2.70356	0.00686001	0.0206545	26.0773	48.6608	45.7682	62.7687	78.3285	59.089	0.0388908	1.68564	0.73506	0.757223
ENSG00000184271.14	POU6F1	protein_coding	31	25	36	52	41	57	40.1906	0.774304	0.290052	2.66954	0.00759559	0.0225917	28.8712	26.4461	33.6256	52.6447	45.232	54.3238	-1.09239	3.41782	1.52904e-95	4.05653e-94
ENSG00000184465.14	WDR27	protein_coding	851	792	874	1358	1252	1397	1089.03	0.740675	0.0603791	12.2671	1.36094e-34	1.53441e-32	792.562	837.812	816.355	1374.84	1381.23	1331.41	-0.666634	3.63243	2.57733e-17	7.90816e-17
ENSG00000184564.8	SLITRK6	protein_coding	64	74	71	232	225	240	152.672	1.80605	0.163167	11.0687	1.77962e-28	1.34964e-26	59.6052	78.2804	66.3172	234.876	248.224	228.732	3.28922	6.93958	7.69606e-29	3.71307e-28
ENSG00000184588.16	PDE4B	protein_coding	149	134	159	81	64	87	110.76	-0.862443	0.176672	-4.88161	1.05221e-06	7.43935e-06	138.768	141.751	148.513	82.0042	70.606	82.9153	-0.544583	5.68347	1.62633e-05	2.65695e-05
ENSG00000184702.16	SEPT5	protein_coding	79	74	85	130	122	121	102.129	0.720911	0.182828	3.9431	8.0435e-05	0.000393269	73.5751	78.2804	79.3938	131.612	134.593	115.319	0.423924	4.45493	4.1025e-07	7.45619e-07
ENSG00000184787.17	UBE2G2	protein_coding	3773	3378	3730	6871	6235	7104	5196.08	0.963025	0.0346475	27.7949	4.9961e-170	1.20706e-166	3513.91	3573.4	3483.99	6956.19	6878.57	6770.46	-0.210217	6.3492	4.59567e-09	9.36126e-09
ENSG00000184925.10	LCN12	protein_coding	27	28	34	60	60	85	49.0782	1.26822	0.273863	4.63087	3.64134e-06	2.33798e-05	25.1459	29.6196	31.7575	60.7439	66.1931	81.0092	2.11827	1.14051	5.70329e-25	2.39488e-24
ENSG00000184949.14	FAM227A	protein_coding	185	173	161	270	284	280	226.533	0.755457	0.129628	5.82787	5.61376e-09	5.81384e-08	172.296	183.007	150.381	273.347	313.314	266.854	0.32119	2.30539	0.00134906	0.00190077
ENSG00000184985.15	SORCS2	protein_coding	8	6	1	12	21	21	11.677	1.91651	0.617409	3.10412	0.00190845	0.00671711	7.45065	6.34706	0.934045	12.1488	23.1676	20.014	1.13098	3.8128	9.06645e-18	2.83518e-17
ENSG00000184988.7	TMEM106A	protein_coding	94	92	83	138	134	156	116.435	0.736509	0.172506	4.26948	1.9593e-05	0.000108499	87.5451	97.3216	77.5257	139.711	147.831	148.676	0.271257	3.31057	7.57754e-05	0.000118078
ENSG00000185022.10	MAFF	protein_coding	42	46	59	76	84	98	67.6494	0.880834	0.230763	3.81704	0.00013506	0.000630801	39.1159	48.6608	55.1086	76.9422	92.6704	93.3988	-1.68999	4.68361	1.2228e-93	3.06739e-92
ENSG00000185046.17	ANKS1B	protein_coding	135	133	114	196	145	210	155.24	0.58869	0.158161	3.7221	0.000197571	0.000892449	125.73	140.693	106.481	198.43	159.967	200.14	1.02213	3.32061	1.01989e-20	3.62494e-20
ENSG00000185189.14	NRBP2	protein_coding	1425	1216	1485	2268	1973	2378	1789.94	0.752005	0.0511758	14.6946	6.98556e-49	1.45852e-46	1327.15	1286.34	1387.06	2296.12	2176.65	2266.35	-0.757882	5.11902	3.67459e-26	1.61547e-25
ENSG00000185432.11	METTL7A	protein_coding	940	843	944	534	471	575	709.532	-0.718861	0.0721948	-9.95724	2.34471e-23	1.24698e-21	875.451	891.762	881.738	540.62	519.616	548.003	-1.87531	6.58564	1.04784e-190	2.25511e-188
ENSG00000185482.6	STAC3	protein_coding	93	76	79	144	120	154	110.957	0.820785	0.176245	4.65707	3.20747e-06	2.08313e-05	86.6137	80.3961	73.7895	145.785	132.386	146.77	-2.10883	2.57883	1.12906e-48	1.01207e-47
ENSG00000185507.18	IRF7	protein_coding	325	281	307	537	474	516	407.507	0.813058	0.0948217	8.5746	9.94341e-18	3.14323e-16	302.682	297.254	286.752	543.658	522.926	491.773	1.70448	4.90289	2.80386e-65	3.73653e-64
ENSG00000185513.13	L3MBTL1	protein_coding	187	140	161	277	231	303	216.115	0.801799	0.130144	6.16085	7.23537e-10	8.58096e-09	174.159	148.098	150.381	280.434	254.843	288.774	-0.401266	2.53431	4.02434e-05	6.3943e-05
ENSG00000185615.14	PDIA2	protein_coding	249	211	252	390	329	417	307.617	0.742802	0.107258	6.92539	4.34762e-12	6.92345e-11	231.901	223.205	235.379	394.835	362.959	397.421	-0.86789	-2.30348	3.55483e-05	5.6702e-05
ENSG00000185745.9	IFIT1	protein_coding	81	68	104	432	340	336	229.531	2.20714	0.154717	14.2656	3.58329e-46	6.58703e-44	75.4378	71.9334	97.1406	437.356	375.094	320.224	1.31198	6.35271	1.13663e-14	3.09755e-14
ENSG00000185760.14	KCNQ5	protein_coding	5	5	6	58	44	46	27.7752	3.28096	0.465248	7.05206	1.76283e-12	2.9547e-11	4.65665	5.28922	5.60427	58.7191	48.5416	43.8402	0.886373	2.44389	7.40929e-05	0.000115526
ENSG00000185842.13	DNAH14	protein_coding	159	176	185	250	228	272	211.82	0.594266	0.130486	4.55426	5.25698e-06	3.26261e-05	148.082	186.18	172.798	253.099	251.534	259.229	1.67207	3.41523	2.08488e-54	2.16264e-53
ENSG00000185885.14	IFITM1	protein_coding	186	161	197	236	241	308	220.981	0.59793	0.128964	4.6364	3.54533e-06	2.28153e-05	173.227	170.313	184.007	238.926	265.876	293.539	1.1709	7.47618	5.53805e-20	1.90003e-19
ENSG00000186007.8	LEMD1	protein_coding	5	4	5	13	15	10	8.7997	1.52458	0.647133	2.35589	0.0184782	0.0487068	4.65665	4.23137	4.67022	13.1612	16.5483	9.53049
ENSG00000186510.10	CLCNKA	protein_coding	23	10	26	41	37	32	28.1849	0.988075	0.367205	2.6908	0.00712809	0.0213741	21.4206	10.5784	24.2852	41.5083	40.8191	30.4976	-0.325812	-0.84397	0.0243953	0.0305977
ENSG00000186517.12	ARHGAP30	protein_coding	11	16	13	29	24	28	20.3058	1.07936	0.414333	2.60506	0.00918586	0.0266743	10.2446	16.9255	12.1426	29.3595	26.4772	26.6854	0.151175	4.6885	0.0882084	0.104146
ENSG00000186526.11	CYP4F8	protein_coding	3	6	12	25	18	21	14.2552	1.67818	0.534629	3.13896	0.0016955	0.00604896	2.79399	6.34706	11.2085	25.3099	19.8579	20.014	1.12321	3.68569	0.00144046	0.00202372
ENSG00000186567.11	CEACAM19	protein_coding	29	17	28	51	34	50	34.6566	0.939002	0.320725	2.92775	0.00341426	0.0112339	27.0086	17.9833	26.1532	51.6323	37.5094	47.6524	-0.732533	1.40788	3.59539e-14	9.57053e-14
ENSG00000187134.11	AKR1C1	protein_coding	11	12	16	22	28	28	19.622	1.07366	0.422025	2.54406	0.0109572	0.0310658	10.2446	12.6941	14.9447	22.2728	30.8901	26.6854	-3.4124	4.96581	3.51501e-75	5.9083e-74
ENSG00000187608.7	ISG15	protein_coding	175	136	150	359	357	382	261.387	1.32496	0.120978	10.9521	6.49566e-28	4.75561e-26	162.983	143.867	140.107	363.451	393.849	364.065	3.04449	6.16479	1.00101e-49	9.2058e-49
ENSG00000187672.11	ERC2	protein_coding	181	201	186	120	109	124	152.474	-0.621795	0.154638	-4.02097	5.79588e-05	0.000291813	168.571	212.627	173.732	121.488	120.251	118.178	-0.582984	-0.947105	4.4902e-06	7.60353e-06
ENSG00000188153.11	COL4A5	protein_coding	151	95	147	239	202	258	181.522	0.904858	0.147586	6.13107	8.72922e-10	1.02307e-08	140.631	100.495	137.305	241.963	222.85	245.887	0.591595	5.98946	5.15716e-07	9.30932e-07
ENSG00000188343.11	FAM92A1	protein_coding	75	74	63	91	98	118	86.6131	0.599194	0.202338	2.96135	0.00306298	0.0102212	69.8498	78.2804	58.8448	92.1282	108.115	112.46	-0.408683	3.93492	2.70796e-11	6.23901e-11
ENSG00000188385.10	JAKMIP3	protein_coding	100	69	62	123	109	132	99.1022	0.725853	0.196637	3.69133	0.000223081	0.000992306	93.1331	72.9912	57.9108	124.525	120.251	125.802	0.387074	1.47859	0.00394223	0.00532039
ENSG00000188549.11	C15orf52	protein_coding	105	94	105	170	151	218	140.293	0.890776	0.161268	5.52356	3.32191e-08	3.045e-07	97.7897	99.4373	98.0747	172.108	166.586	207.765	-1.3707	3.96813	1.8784e-44	1.50927e-43
ENSG00000188766.11	SPRED3	protein_coding	50	54	46	77	76	68	62.2104	0.629246	0.237841	2.64565	0.00815334	0.02401	46.5665	57.1236	42.966	77.9546	83.8446	64.8073	1.17724	1.75218	3.17132e-36	1.98664e-35
ENSG00000188833.8	ENTPD8	protein_coding	23	18	45	48	38	58	38.048	0.8169	0.32684	2.49939	0.0124409	0.0346523	21.4206	19.0412	42.032	48.5951	41.9223	55.2768	2.78003	1.67881	1.38718e-39	9.66538e-39
ENSG00000188897.7	CTD-3088G3.8	protein_coding	7	1	4	16	9	14	8.46389	1.78051	0.692718	2.57033	0.0101602	0.0290991	6.51931	1.05784	3.73618	16.1984	9.92897	13.3427	-0.806259	-0.443168	1.782e-16	5.26642e-16
ENSG00000188981.9	MSANTD1	protein_coding	4	1	3	19	12	9	8.10615	2.41019	0.758666	3.17688	0.00148867	0.00539803	3.72532	1.05784	2.80213	19.2356	13.2386	8.57744	0.85916	-1.26846	3.12216e-12	7.56811e-12
ENSG00000189058.7	APOD	protein_coding	180	184	192	97	96	112	142.079	-0.799395	0.156957	-5.09309	3.52284e-07	2.75061e-06	167.64	194.643	179.337	98.2026	105.909	106.741	-1.79746	9.20438	1.62399e-24	6.72129e-24
ENSG00000189283.8	FHIT	protein_coding	221	208	208	317	278	320	258.79	0.590432	0.11595	5.09211	3.54097e-07	2.7635e-06	205.824	220.031	194.281	320.93	306.695	304.976	-0.0565148	2.64371	0.603302	0.632787
ENSG00000189410.10	SH2D5	protein_coding	23	20	18	51	26	49	31.0676	1.1039	0.349172	3.16148	0.00156967	0.00565055	21.4206	21.1569	16.8128	51.6323	28.6837	46.6994
ENSG00000196126.9	HLA-DRB1	protein_coding	523	510	594	285	248	331	409.833	-0.846932	0.0985802	-8.5913	8.59886e-18	2.7233e-16	487.086	539.5	554.822	288.533	273.598	315.459	0.576837	7.08418	1.11886e-05	1.84895e-05
ENSG00000196338.11	NLGN3	protein_coding	14	10	15	29	34	26	21.546	1.27419	0.410082	3.10715	0.00188901	0.00665561	13.0386	10.5784	14.0107	29.3595	37.5094	24.7793	-0.936557	0.774432	1.38602e-37	9.05714e-37
ENSG00000196436.8	NPIPB15	protein_coding	105	98	88	173	146	146	126.502	0.746046	0.171166	4.35861	1.30891e-05	7.51654e-05	97.7897	103.669	82.1959	175.145	161.07	139.145	0.0180822	0.840914	0.926241	0.934029
ENSG00000196542.7	SPTSSB	protein_coding	2788	2634	2822	5940	5594	5325	4213.14	1.10594	0.090249	12.2544	1.59208e-34	1.7714e-32	2596.55	2786.36	2635.87	6013.64	6171.4	5074.99	2.12925	4.64376	6.49225e-20	2.21815e-19
ENSG00000196620.7	UGT2B15	protein_coding	399	382	426	743	691	758	568.424	0.93095	0.0814947	11.4234	3.19368e-30	2.64762e-28	371.601	404.096	397.903	752.212	762.324	722.411	-0.043963	1.74121	0.861853	0.875386
ENSG00000196739.13	COL27A1	protein_coding	106	90	106	180	163	176	137.121	0.853287	0.157654	5.4124	6.21839e-08	5.4603e-07	98.721	95.2059	99.0087	182.232	179.825	167.737	-0.601672	4.4396	1.6448e-08	3.25622e-08
ENSG00000197093.9	GAL3ST4	protein_coding	23	16	28	53	46	55	36.887	1.27534	0.311874	4.08927	4.32734e-05	0.00022285	21.4206	16.9255	26.1532	53.6571	50.748	52.4177	0.492795	3.98999	5.26386e-11	1.19178e-10
ENSG00000197467.12	COL13A1	protein_coding	10	6	1	18	14	18	11.2363	1.62022	0.608695	2.66179	0.0077726	0.0230614	9.31331	6.34706	0.934045	18.2232	15.4451	17.1549	0.631155	0.835208	6.7688e-07	1.2132e-06
ENSG00000197472.13	ZNF695	protein_coding	105	75	90	56	48	47	69.2723	-0.762367	0.22509	-3.38695	0.000706747	0.00278353	97.7897	79.3383	84.064	56.6943	52.9545	44.7933	1.91647	-0.224453	8.67264e-40	6.09626e-39
ENSG00000197748.11	CFAP43	protein_coding	16	20	20	37	32	31	26.1742	0.905267	0.36222	2.49922	0.0124466	0.0346612	14.9013	21.1569	18.6809	37.4587	35.303	29.5445	0.643237	2.38702	5.68219e-07	1.02386e-06
ENSG00000197774.11	EME2	protein_coding	1665	1418	1663	2490	2105	2373	1951.46	0.625362	0.0522562	11.9672	5.27679e-33	5.18844e-31	1550.67	1500.02	1553.32	2520.87	2322.27	2261.59	1.31948	3.71366	2.13003e-34	1.24715e-33
ENSG00000197816.12	CCDC180	protein_coding	56	54	40	95	92	97	72.7932	0.988141	0.224217	4.40707	1.0478e-05	6.1295e-05	52.1545	57.1236	37.3618	96.1778	101.496	92.4457	-0.487387	0.360969	4.68052e-06	7.91941e-06
ENSG00000197978.9	GOLGA6L9	protein_coding	141	119	122	229	202	231	174.333	0.862925	0.141335	6.10554	1.02454e-09	1.18678e-08	131.318	125.883	113.953	231.839	222.85	220.154	-0.137003	0.89127	0.105762	0.123611
ENSG00000198417.6	MT1F	protein_coding	184	136	208	107	86	113	136.735	-0.713552	0.166592	-4.28324	1.84192e-05	0.000102604	171.365	143.867	194.281	108.327	94.8768	107.695	-0.154816	2.43248	0.125211	0.145206
ENSG00000198443.6	KRTAP4-1	protein_coding	44	26	46	17	22	18	28.3475	-0.938422	0.358439	-2.61808	0.00884255	0.0257998	40.9785	27.5039	42.966	17.2108	24.2708	17.1549
ENSG00000198467.12	TPM2	protein_coding	102	96	115	166	145	168	132.017	0.683585	0.159903	4.275	1.91138e-05	0.000106054	94.9957	101.553	107.415	168.058	159.967	160.112	-2.05082	7.37106	1.4589e-78	2.63081e-77
ENSG00000198502.5	HLA-DRB5	protein_coding	223	177	218	107	96	118	154.207	-0.873773	0.150084	-5.82188	5.81877e-09	6.0151e-08	207.687	187.238	203.622	108.327	105.909	112.46	0.492751	6.12864	0.00332893	0.00452289
ENSG00000198520.9	C1orf228	protein_coding	10	18	23	31	28	40	25.039	1.01728	0.386345	2.63308	0.0084614	0.0248005	9.31331	19.0412	21.483	31.3843	30.8901	38.122	0.554842	0.328963	2.91942e-06	5.00248e-06
ENSG00000198535.5	C2CD4A	protein_coding	9	14	11	21	26	26	18.0316	1.16719	0.445273	2.62128	0.00875994	0.0255957	8.38198	14.8098	10.2745	21.2604	28.6837	24.7793	1.48162	1.6241	2.36648e-08	4.63789e-08
ENSG00000198556.12	ZNF789	protein_coding	447	398	500	693	599	684	553.109	0.626132	0.0835904	7.49048	6.86234e-14	1.3767e-12	416.305	421.022	467.022	701.592	660.828	651.885	-0.180259	3.17911	0.000958415	0.00136913
ENSG00000198563.12	DDX39B	protein_coding	9899	8833	10052	14786	13803	15515	12156	0.686345	0.0286777	23.9331	1.38619e-126	1.67451e-123	9219.24	9343.93	9389.02	14969.3	15227.7	14786.6	-0.0716195	6.12058	0.278265	0.308205
ENSG00000198576.3	ARC	protein_coding	1214	1027	1232	679	539	691	884.732	-0.794248	0.0698795	-11.366	6.17798e-30	5.07194e-28	1130.64	1086.41	1150.74	687.418	594.635	658.557	-1.14963	1.75527	1.2e-09	2.52684e-09
ENSG00000198695.2	MT-ND6	protein_coding	501	419	406	1308	1255	1163	851.034	1.56562	0.0891321	17.5652	4.55315e-69	2.02639e-66	466.597	443.236	379.222	1324.22	1384.54	1108.4	-0.97683	10.4055	4.3923e-24	1.78514e-23
ENSG00000198712.1	MT-CO2	protein_coding	97850	84466	98852	194122	176350	193942	141455	1.07791	0.028994	37.1769	1.60997e-302	2.72278e-298	91130.7	89351.8	92332.2	196529	194553	184836	-0.357378	12.0292	4.90001e-05	7.74026e-05
ENSG00000198723.9	C19orf45	protein_coding	36	38	39	58	55	56	47.1534	0.650437	0.265487	2.44998	0.0142865	0.0390644	33.5279	40.1981	36.4277	58.7191	60.677	53.3707	1.83878	-0.375085	1.50331e-38	1.01348e-37
ENSG00000198727.2	MT-CYB	protein_coding	71193	58766	70395	113946	100164	119799	89042.9	0.807946	0.0304425	26.5401	3.34369e-155	6.28316e-152	66304.2	62165.2	65752.1	115359	110503	114174	-0.915251	12.2257	3.73285e-25	1.58015e-24
ENSG00000198786.2	MT-ND5	protein_coding	67269	57970	66608	116876	105452	115795	88534.6	0.88988	0.0295145	30.1506	1.05351e-199	3.56341e-196	62649.7	61323.2	62214.8	118325	116337	110358	-0.840513	11.634	5.05086e-21	1.82192e-20
ENSG00000198804.2	MT-CO1	protein_coding	173877	149120	174477	283927	255641	288916	221246	0.807652	0.0263827	30.6129	8.24154e-206	3.48452e-202	161937	157746	162969	287447	282028	275351	-0.3923	13.3754	1.13381e-06	1.99735e-06
ENSG00000198870.7	STKLD1	protein_coding	14	15	18	33	29	31	23.4443	1.05488	0.381664	2.7639	0.00571154	0.0176009	13.0386	15.8677	16.8128	33.4091	31.9933	29.5445	0.117075	0.287963	0.133801	0.154638
ENSG00000198886.2	MT-ND4	protein_coding	166637	143238	166395	286345	260077	286014	218590	0.878104	0.0286217	30.6797	1.06251e-206	5.98975e-203	155194	151523	155420	289895	286922	272585	-0.771684	13.1283	9.87485e-19	3.22002e-18
ENSG00000198899.2	MT-ATP6	protein_coding	64151	55616	62853	100777	95343	101007	80126.9	0.775449	0.0318328	24.36	4.538e-131	6.39555e-128	59745.8	58833	58707.5	102026	105184	96264.6	-0.695603	11.9656	5.13338e-15	1.42184e-14
ENSG00000198910.11	L1CAM	protein_coding	616	528	635	887	705	974	721.566	0.594992	0.0790586	7.52596	5.23348e-14	1.06766e-12	573.7	558.541	593.118	897.997	777.769	928.27	-0.178225	2.18071	0.357067	0.389049
ENSG00000198932.11	GPRASP1	protein_coding	75	58	59	149	120	183	107.326	1.29898	0.191062	6.79871	1.0556e-11	1.59681e-10	69.8498	61.3549	55.1086	150.847	132.386	174.408	-1.82224	3.60713	1.26863e-122	6.47759e-121
ENSG00000198933.8	TBKBP1	protein_coding	138	125	149	234	177	211	172.198	0.663495	0.144517	4.59111	4.40886e-06	2.78115e-05	128.524	132.23	139.173	236.901	195.27	201.093	-0.416125	3.55895	2.33876e-07	4.30786e-07
ENSG00000198938.2	MT-CO3	protein_coding	103783	88181	103488	164675	148897	165543	129226	0.770027	0.0285517	26.9696	3.36286e-160	7.10909e-157	96656.3	93281.7	96662.4	166717	164266	157771	-0.472427	12.4855	1.96507e-08	3.87074e-08
ENSG00000203697.10	CAPN8	protein_coding	9	10	6	64	52	55	33.1905	2.84127	0.394951	7.19398	6.29311e-13	1.12031e-11	8.38198	10.5784	5.60427	64.7935	57.3674	52.4177	1.4851	5.36996	7.5096e-16	2.15894e-15
ENSG00000203872.6	C6orf163	protein_coding	16	15	21	28	28	40	24.6238	0.951277	0.374335	2.54124	0.011046	0.03126	14.9013	15.8677	19.6149	28.3471	30.8901	38.122	-0.690297	-0.561279	1.74678e-12	4.28883e-12
ENSG00000204149.8	AGAP6	protein_coding	203	145	199	291	263	289	231.418	0.699192	0.125873	5.55475	2.78017e-08	2.582e-07	189.06	153.387	185.875	294.608	290.146	275.431	-0.0996788	2.45895	0.157452	0.180263
ENSG00000204172.10	AGAP10	protein_coding	93	66	90	121	121	120	101.808	0.617307	0.184691	3.34237	0.000830652	0.0032073	86.6137	69.8177	84.064	122.5	133.489	114.366	-0.440425	1.61928	4.03605e-07	7.33908e-07
ENSG00000204248.9	COL11A2	protein_coding	370	331	321	572	483	613	448.455	0.772593	0.0938949	8.22827	1.89933e-16	5.18925e-15	344.592	350.146	299.828	579.092	532.855	584.219	-1.37943	-0.602646	2.62505e-28	1.24331e-27
ENSG00000204257.13	HLA-DMA	protein_coding	72	61	77	123	107	120	93.4068	0.808865	0.190108	4.25478	2.09259e-05	0.000115314	67.0558	64.5285	71.9214	124.525	118.044	114.366	-0.229756	5.86783	0.00500208	0.00669153
ENSG00000204262.10	COL5A2	protein_coding	143	129	138	188	178	233	167.884	0.613381	0.143865	4.26359	2.01168e-05	0.000111182	133.18	136.462	128.898	190.331	196.373	222.06	2.09521	9.21804	2.62449e-56	2.84542e-55
ENSG00000204305.12	AGER	protein_coding	300	274	313	544	440	614	413.823	0.914324	0.0989146	9.24357	2.38413e-20	9.88246e-19	279.399	289.849	292.356	550.744	485.416	585.172	-0.59278	0.99092	3.69979e-12	8.93912e-12
ENSG00000204314.9	PRRT1	protein_coding	253	199	264	368	299	357	289.231	0.588163	0.113029	5.20363	1.95428e-07	1.59358e-06	235.627	210.511	246.588	372.562	329.862	340.238	-0.110848	1.97756	0.192556	0.217993
ENSG00000204316.11	MRPL38	protein_coding	125	89	107	172	125	176	131.713	0.62774	0.167328	3.75155	0.000175742	0.000803893	116.416	94.1481	99.9428	174.132	137.902	167.737	0.186379	1.33246	0.00776193	0.0101957
ENSG00000204410.13	MSH5	protein_coding	131	127	122	253	262	266	194.832	1.10996	0.138348	8.02298	1.03207e-15	2.57819e-14	122.004	134.346	113.953	256.137	289.043	253.511	-0.0304695	0.708733	0.735883	0.757901
ENSG00000204444.9	APOM	protein_coding	31	23	22	44	44	53	36.2249	0.961236	0.308458	3.11626	0.0018316	0.00647493	28.8712	24.3304	20.549	44.5455	48.5416	50.5116	-0.245874	1.38205	0.00104053	0.00148111
ENSG00000204618.7	RNF39	protein_coding	93	54	74	106	93	129	90.9522	0.641977	0.202819	3.16526	0.00154943	0.00558721	86.6137	57.1236	69.1193	107.314	102.599	122.943	-1.51461	2.99845	5.21799e-41	3.80614e-40
ENSG00000204642.12	HLA-F	protein_coding	23	16	29	67	64	55	42.7146	1.53401	0.302653	5.06857	4.00823e-07	3.09955e-06	21.4206	16.9255	27.0873	67.8307	70.606	52.4177	0.210327	5.24706	0.0312005	0.0387449
ENSG00000204681.9	GABBR1	protein_coding	681	520	636	1212	1141	1303	917.665	1.06562	0.0683021	15.6016	7.09597e-55	2.03402e-52	634.236	550.079	594.052	1227.03	1258.77	1241.82	-0.500921	4.87454	5.50798e-11	1.24595e-10
ENSG00000204740.8	MALRD1	protein_coding	1454	1360	1486	853	753	878	1118.65	-0.723272	0.0601686	-12.0207	2.7648e-33	2.76677e-31	1354.15	1438.67	1387.99	863.575	830.723	836.777	4.05625	3.102	1.53164e-26	6.84868e-26
ENSG00000204839.7	MROH6	protein_coding	435	385	461	772	664	694	569.753	0.806289	0.0859291	9.38319	6.40075e-21	2.78994e-19	405.129	407.27	430.595	781.571	732.537	661.416	1.66768	3.06871	3.70821e-28	1.74842e-27
ENSG00000204920.9	ZNF155	protein_coding	7	8	13	25	17	20	15.0417	1.21742	0.48894	2.48992	0.0127773	0.0354418	6.51931	8.46275	12.1426	25.3099	18.7547	19.061	-0.114952	1.67396	0.0674631	0.080716
ENSG00000205022.8	PABPN1L	protein_coding	6	3	2	12	9	13	7.51616	1.69552	0.71358	2.37608	0.0174978	0.0464995	5.58798	3.17353	1.86809	12.1488	9.92897	12.3896
ENSG00000205363.5	C15orf59	protein_coding	3980	3332	4234	2275	1882	2399	2975.33	-0.746517	0.051177	-14.5869	3.40114e-48	6.76706e-46	3706.7	3524.73	3954.74	2303.2	2076.26	2286.36	1.21185	2.29826	2.7011e-14	7.23687e-14
ENSG00000205413.6	SAMD9	protein_coding	39	32	18	150	157	152	92.819	2.43802	0.235231	10.3644	3.60109e-25	2.14443e-23	36.3219	33.851	16.8128	151.86	173.205	144.863	0.991833	5.45273	1.67148e-18	5.39163e-18
ENSG00000205560.11	CPT1B	protein_coding	41	37	32	48	55	63	46.0881	0.661356	0.272962	2.42289	0.0153977	0.0416515	38.1846	39.1402	29.8894	48.5951	60.677	60.0421	0.21527	0.240028	0.0434602	0.0531126
ENSG00000206077.9	ZDHHC11B	protein_coding	17	9	28	38	38	47	29.4489	1.26871	0.367382	3.45338	0.000553606	0.00223932	15.8326	9.52059	26.1532	38.4711	41.9223	44.7933	-0.351386	1.44172	0.0213223	0.0269017
ENSG00000206561.11	COLQ	protein_coding	27	33	31	50	42	49	38.7774	0.695997	0.294764	2.3612	0.0182159	0.0481355	25.1459	34.9088	28.9554	50.6199	46.3352	46.6994	-0.00038643	1.08466	0.99679	0.997093
ENSG00000212907.2	MT-ND4L	protein_coding	16230	13284	15909	27505	24194	27744	20834.4	0.878915	0.0333551	26.3503	5.09749e-153	8.62088e-150	15115.5	14052.4	14859.7	27846	26691.3	26441.4	-0.733626	9.66392	9.42657e-17	2.82319e-16
ENSG00000213145.8	CRIP1	protein_coding	40	29	34	60	45	79	47.5613	0.899939	0.276311	3.25698	0.00112603	0.00421222	37.2532	30.6775	31.7575	60.7439	49.6448	75.2909	1.27391	1.66278	2.62514e-32	1.43659e-31
ENSG00000213199.6	ASIC3	protein_coding	187	154	177	321	271	365	245.701	0.952839	0.122116	7.80272	6.05871e-15	1.38841e-13	174.159	162.908	165.326	324.98	298.972	347.863	1.35552	0.501122	2.43751e-20	8.50984e-20
ENSG00000213366.11	GSTM2	protein_coding	29	34	35	74	73	109	59.1669	1.44559	0.257268	5.61902	1.92043e-08	1.83284e-07	27.0086	35.9667	32.6916	74.9174	80.5349	103.882	-1.11364	4.46665	4.86632e-28	2.28325e-27
ENSG00000213397.9	HAUS7	protein_coding	49	50	45	61	64	100	61.3711	0.702533	0.247384	2.83984	0.00451357	0.0143403	45.6352	52.8922	42.032	61.7563	70.606	95.3049	-0.106013	-0.258194	0.09763	0.114664
ENSG00000213420.6	GPC2	protein_coding	139	111	136	254	216	278	189.05	1.0236	0.137227	7.45918	8.70599e-14	1.72812e-12	129.455	117.421	127.03	257.149	238.295	264.948	0.326543	-0.267644	0.0092539	0.0120763
ENSG00000213928.7	IRF9	protein_coding	45	38	43	139	112	147	87.7756	1.7266	0.209498	8.2416	1.69929e-16	4.66532e-15	41.9099	40.1981	40.1639	140.723	123.56	140.098	0.628963	2.04117	1.34702e-10	2.98376e-10
ENSG00000214021.14	TTLL3	protein_coding	336	324	364	645	628	688	499.529	1.00766	0.087074	11.5725	5.68195e-31	4.90271e-29	312.927	342.741	339.992	652.997	692.821	655.698	-0.472178	3.83247	3.94457e-09	8.0628e-09
ENSG00000214193.8	SH3D21	protein_coding	198	150	201	246	238	316	223.934	0.613498	0.130263	4.70969	2.4809e-06	1.64796e-05	184.403	158.677	187.743	249.05	262.566	301.163	0.936192	3.90545	1.5886e-16	4.70572e-16
ENSG00000214357.7	NEURL1B	protein_coding	4182	3554	4081	2445	2160	2777	3161.85	-0.610697	0.0445804	-13.6988	1.03254e-42	1.67908e-40	3894.82	3759.58	3811.84	2475.31	2382.95	2646.62	-0.435843	5.49078	2.33017e-09	4.83329e-09
ENSG00000215018.8	COL28A1	protein_coding	44	52	45	64	83	90	63.3589	0.815104	0.242206	3.36533	0.000764509	0.00298136	40.9785	55.0079	42.032	64.7935	91.5671	85.7744	-0.339545	1.46438	0.0448753	0.0547839
ENSG00000215252.10	GOLGA8B	protein_coding	70	46	74	111	95	129	87.1831	0.890546	0.204354	4.35786	1.31343e-05	7.53742e-05	65.1931	48.6608	69.1193	112.376	104.806	122.943	-1.15255	3.33547	9.52091e-28	4.42656e-27
ENSG00000215788.8	TNFRSF25	protein_coding	1043	874	1010	1491	1338	1738	1246.88	0.709721	0.0613215	11.5738	5.59699e-31	4.85416e-29	971.378	924.555	943.385	1509.49	1476.11	1656.4	-0.0825775	2.42629	0.403565	0.436121
ENSG00000217930.6	PAM16	protein_coding	60	65	80	141	113	153	102.099	1.05455	0.189881	5.55373	2.79632e-08	2.59557e-07	55.8798	68.7598	74.7236	142.748	124.664	145.816	0.609394	2.16041	5.85515e-20	2.00584e-19
ENSG00000218336.6	TENM3	protein_coding	3911	3391	3876	2242	2158	2528	2984.96	-0.62003	0.0416604	-14.883	4.25232e-50	9.5887e-48	3642.43	3587.15	3620.36	2269.8	2380.75	2409.31	-0.580714	4.57276	2.40208e-05	3.88013e-05
ENSG00000221963.5	APOL6	protein_coding	16	21	10	42	29	37	26.0389	1.25527	0.384786	3.26225	0.0011053	0.00414199	14.9013	22.2147	9.34045	42.5207	31.9933	35.2628	-1.08876	6.85298	2.26155e-38	1.51834e-37
ENSG00000225828.1	FAM229A	protein_coding	67	58	76	133	119	127	96.9518	0.988125	0.18942	5.21658	1.82253e-07	1.49262e-06	62.3992	61.3549	70.9874	134.649	131.283	121.037	-0.558384	0.661942	3.64728e-11	8.33148e-11
ENSG00000225950.6	NTF4	protein_coding	19	13	29	33	34	37	27.4527	0.849949	0.360915	2.35498	0.0185237	0.0488191	17.6953	13.752	27.0873	33.4091	37.5094	35.2628	-2.9962	0.256352	4.5127e-88	1.01285e-86
ENSG00000226174.5	TEX22	protein_coding	22	18	29	45	36	36	31.0335	0.838563	0.334475	2.5071	0.0121725	0.0340042	20.4893	19.0412	27.0873	45.5579	39.7159	34.3098	1.03141	-0.517517	1.20027e-17	3.73612e-17
ENSG00000228253.1	MT-ATP8	protein_coding	7551	7129	7596	12370	12899	14809	10422.7	0.915535	0.0445147	20.567	5.42132e-94	4.16751e-91	7032.48	7541.37	7095	12523.4	14230.4	14113.7	-0.714546	9.44202	6.49203e-15	1.79019e-14
ENSG00000228672.3	PROB1	protein_coding	20	20	25	44	33	47	31.4799	0.996919	0.330455	3.0168	0.00255455	0.00872073	18.6266	21.1569	23.3511	44.5455	36.4062	44.7933	0.355648	2.88205	0.000568629	0.000826613
ENSG00000229474.5	PATL2	protein_coding	12	3	6	12	17	30	13.2415	1.56361	0.567553	2.75501	0.00586907	0.0180043	11.176	3.17353	5.60427	12.1488	18.7547	28.5915	-0.130295	-0.181224	0.349322	0.38106
ENSG00000239382.9	ALKBH6	protein_coding	226	216	210	338	284	328	267.205	0.610336	0.11614	5.25517	1.47889e-07	1.23025e-06	210.481	228.494	196.149	342.19	313.314	312.6	0.409766	0.813207	7.02088e-09	1.41735e-08
ENSG00000239857.5	GET4	protein_coding	267	208	259	452	419	494	350.212	0.966718	0.101874	9.48935	2.32485e-21	1.04569e-19	248.665	220.031	241.918	457.604	462.249	470.806	0.232953	0.564549	0.0008663	0.00124147
ENSG00000240053.8	LY6G5B	protein_coding	101	122	143	197	168	230	160.112	0.763898	0.158484	4.82003	1.43538e-06	9.93663e-06	94.0644	129.057	133.568	199.442	185.341	219.201	-1.04871	0.562844	1.40335e-38	9.46586e-38
ENSG00000240303.6	ACAD11	protein_coding	52	41	58	71	60	89	61.4783	0.610825	0.236756	2.57998	0.00988056	0.0283901	48.4292	43.3716	54.1746	71.8802	66.1931	84.8214	-1.18207	-1.47037	1.49415e-45	1.23589e-44
ENSG00000240771.5	ARHGEF25	protein_coding	179	176	194	295	257	264	227.98	0.642608	0.126531	5.07865	3.80134e-07	2.94765e-06	166.708	186.18	181.205	298.657	283.527	251.605	-0.756467	3.72711	2.72831e-33	1.53989e-32
ENSG00000241343.8	RPL36A	protein_coding	267	233	265	536	457	480	374.491	1.01732	0.102466	9.92841	3.13204e-23	1.645e-21	248.665	246.478	247.522	542.645	504.171	457.463	0.160557	2.58948	0.0122892	0.0158426
ENSG00000241404.5	EGFL8	protein_coding	168	147	167	262	227	256	204.602	0.698684	0.129066	5.41338	6.18466e-08	5.43351e-07	156.464	155.503	155.985	265.248	250.431	243.981	-0.725336	-0.380151	1.74103e-14	4.709e-14
ENSG00000242028.4	HYPK	protein_coding	72	64	87	150	120	155	107.998	0.999438	0.181846	5.49606	3.88373e-08	3.5237e-07	67.0558	67.702	81.2619	151.86	132.386	147.723	-0.533443	0.43594	2.26625e-11	5.2423e-11
ENSG00000243566.5	UPK3B	protein_coding	29	14	41	55	35	47	36.5337	0.786693	0.334828	2.34954	0.0187964	0.0494423	27.0086	14.8098	38.2958	55.6819	38.6126	44.7933	0.324472	-0.966872	0.0266207	0.033291
ENSG00000243649.7	CFB	protein_coding	7	7	4	21	15	13	11.3098	1.51351	0.578333	2.61701	0.00887034	0.0258647	6.51931	7.4049	3.73618	21.2604	16.5483	12.3896	2.75245	5.21862	1.06524e-64	1.39615e-63
ENSG00000243678.10	NME1-NME2	protein_coding	47	36	49	66	55	85	56.0213	0.708859	0.248967	2.8472	0.00441056	0.0140526	43.7725	38.0824	45.7682	66.8183	60.677	81.0092	0.413406	4.49992	0.0005845	0.000848668
ENSG00000243716.9	NPIPB5	protein_coding	80	70	73	168	81	169	106.208	0.961301	0.216588	4.43839	9.0634e-06	5.37746e-05	74.5065	74.049	68.1852	170.083	89.3607	161.065	0.0996632	4.08103	0.221154	0.248269
ENSG00000244242.1	IFITM10	protein_coding	130	105	111	205	131	185	144.034	0.655985	0.166152	3.9481	7.8773e-05	0.000385924	121.073	111.074	103.679	207.542	144.522	176.314	0.907675	3.87356	1.38489e-08	2.75423e-08
ENSG00000246922.7	UBAP1L	protein_coding	37	29	27	59	48	72	45.2769	1.00831	0.28002	3.60086	0.000317165	0.00135898	34.4592	30.6775	25.2192	59.7315	52.9545	68.6195	-0.649771	2.20727	1.70688e-12	4.19532e-12
ENSG00000250067.10	YJEFN3	protein_coding	290	246	252	455	442	506	366.033	0.901991	0.100593	8.96673	3.0546e-19	1.11575e-17	270.086	260.23	235.379	460.641	487.623	482.243	0.0678941	0.825453	0.539408	0.570395
ENSG00000255346.8	NOX5	protein_coding	199	198	195	293	314	325	254.952	0.724642	0.120991	5.98923	2.10838e-09	2.32142e-08	185.335	209.453	182.139	296.633	346.411	309.741	1.32086	1.06296	9.9214e-11	2.21257e-10
ENSG00000258102.2	MAP1LC3B2	protein_coding	83	66	72	101	115	142	96.4708	0.765448	0.193634	3.95308	7.71524e-05	0.000378752	77.3004	69.8177	67.2512	102.252	126.87	135.333	-0.335705	0.853423	7.12913e-06	1.19353e-05
ENSG00000258674.5	CTC-260F20.3	protein_coding	27	30	35	67	31	56	40.829	0.801285	0.310366	2.58174	0.00983028	0.0282737	25.1459	31.7353	32.6916	67.8307	34.1998	53.3707
ENSG00000259529.1	RP11-468E2.4	protein_coding	14	12	11	33	30	19	20.1035	1.22866	0.433005	2.83752	0.00454659	0.0144328	13.0386	12.6941	10.2745	33.4091	33.0966	18.1079	0.187389	-0.965037	0.0714441	0.0852576
ENSG00000259803.5	SLC22A31	protein_coding	33	19	26	100	76	93	58.1393	1.85899	0.26462	7.02514	2.13857e-12	3.53889e-11	30.7339	20.099	24.2852	101.24	83.8446	88.6335	-0.661822	-2.16731	0.0118615	0.0153092
ENSG00000262180.1	OCLM	protein_coding	15	19	13	33	45	40	27.8979	1.39714	0.370088	3.77515	0.000159914	0.000738118	13.97	20.099	12.1426	33.4091	49.6448	38.122	0.112782	-1.3902	0.294413	0.32498
ENSG00000263002.6	ZNF234	protein_coding	72	62	69	115	100	102	86.8416	0.715485	0.197796	3.61728	0.000297711	0.00128406	67.0558	65.5863	64.4491	116.426	110.322	97.211	-0.0496865	3.51525	0.308674	0.339632
ENSG00000266967.5	AARSD1	protein_coding	47	57	54	90	90	99	73.2109	0.886437	0.218913	4.04928	5.13761e-05	0.000261158	43.7725	60.2971	50.4384	91.1158	99.2897	94.3518	-0.0823181	0.900661	0.292078	0.32262
ENSG00000267385.1	CTB-50L17.14	protein_coding	37	36	45	60	64	102	57.1891	0.999712	0.260259	3.84123	0.000122422	0.000578808	34.4592	38.0824	42.032	60.7439	70.606	97.211	0.00768383	-0.214238	0.967253	0.971005
ENSG00000268279.3	RP11-434D12.1	protein_coding	16	11	14	33	31	15	20.2531	1.03709	0.441251	2.35033	0.0187568	0.0493566	14.9013	11.6363	13.0766	33.4091	34.1998	14.2957
ENSG00000268439.4	RP3-461F17.3	protein_coding	2	2	6	10	12	15	7.87349	1.96291	0.721098	2.72211	0.00648667	0.019667	1.86266	2.11569	5.60427	10.124	13.2386	14.2957	0.330014	-1.45785	0.00353503	0.00479274
ENSG00000270885.1	RASL10B	protein_coding	47	36	46	64	55	78	54.1049	0.678939	0.249511	2.72107	0.006507	0.0197145	43.7725	38.0824	42.966	64.7935	60.677	74.3378	-2.07556	2.40095	1.8671e-56	2.03482e-55
ENSG00000272398.4	CD24	protein_coding	3045	2768	2941	4984	4874	5329	4002.12	0.865153	0.041191	21.0035	6.09686e-98	5.1555e-95	2835.9	2928.11	2747.02	5045.79	5377.09	5078.8	1.24342	9.72387	5.67683e-14	1.49829e-13
ENSG00000273899.3	NOL12	protein_coding	83	71	94	111	113	136	101.144	0.608781	0.183698	3.31404	0.000919584	0.00351696	77.3004	75.1069	87.8002	112.376	124.664	129.615	-0.33613	1.18333	1.48758e-08	2.95234e-08
ENSG00000277443.1	MARCKS	protein_coding	36	34	32	60	58	64	47.5183	0.904025	0.266392	3.39359	0.000689834	0.00272517	33.5279	35.9667	29.8894	60.7439	63.9867	60.9951	-0.186525	7.6344	0.0101844	0.0132321
ENSG00000278662.3	GOLGA6L10	protein_coding	100	67	60	124	118	130	99.9441	0.785098	0.198244	3.96026	7.48682e-05	0.000368073	93.1331	70.8755	56.0427	125.537	130.18	123.896	-0.61415	-0.993397	9.27941e-10	1.96511e-09
ENSG00000278828.1	HIST1H3H	protein_coding	487	387	534	274	267	310	371.521	-0.652532	0.103373	-6.31239	2.74766e-10	3.45747e-09	453.558	409.385	498.78	277.397	294.559	295.445	4.34542	3.38415	6.98273e-67	9.62864e-66
ENSG00000278919.1	AP006285.2	protein_coding	116	95	91	214	194	227	156.758	1.14121	0.152716	7.47272	7.85559e-14	1.56298e-12	108.034	100.495	84.9981	216.653	214.024	216.342	0.807027	-0.788563	8.93664e-09	1.79387e-08
ENSG00000280987.1	MATR3	protein_coding	98	66	72	130	101	123	98.1002	0.656357	0.192669	3.40665	0.00065765	0.00260778	91.2704	69.8177	67.2512	131.612	111.425	117.225	-0.581543	-0.0382133	3.67108e-13	9.32262e-13
