# Supplementary material for: Systematic functional interrogation of human pseudogenes using CRISPRi
Source: Genome Biol. 2021 Aug 23;22:240. doi: 10.1186/s13059-021-02464-2 (PMC8381491; doi:10.1186/s13059-021-02464-2)
Supplement: Supplementary file 6 — Additional file 6: Supplementary Table 5. The results of differential expression analysis between tumors and the corresponding normal tissues and multivariate Cox proportional hazards regression analysis of association between gene expression and clinical outcomes including patient OS and RFS for all unitary pseudogenes annotated in GENCODE V22, across different cancer types. [file 13059_2021_2464_MOESM6_ESM.xlsx]

## Sheet: Differential-expression
	ID	CancerType	log2(FC)	pval	qval
RP11-219C24.6|ESCA	RP11-219C24.6	ESCA	-1.13452	0.188762	0.520058
LINC01225|ESCA	LINC01225	ESCA	0.738173	0.36156	0.696525
TLR12P|ESCA	TLR12P	ESCA	-2.20902	0.00043923	0.0117697
SKINTL|ESCA	SKINTL	ESCA	0.00531423	0.991207	0.996724
CALR4P|ESCA	CALR4P	ESCA	0.186509	0.767371	0.919288
RP11-376N17.4|ESCA	RP11-376N17.4	ESCA	-1.99821	0.00372798	0.0551855
UOX|ESCA	UOX	ESCA	-1.11478	0.0287618	0.195656
LPCAT2BP|ESCA	LPCAT2BP	ESCA	-0.326461	0.630552	0.8629
CYMP|ESCA	CYMP	ESCA	0.290736	0.786568	0.928261
OR11I1P|ESCA	OR11I1P	ESCA	-0.574192	0.499393	0.793699
NR1H5P|ESCA	NR1H5P	ESCA	0.774233	0.619915	0.857056
GNRHR2|ESCA	GNRHR2	ESCA	0.0285228	0.92194	0.97493
OR13Z1P|ESCA	OR13Z1P	ESCA	-0.160766	0.859035	0.954978
OR10J7P|ESCA	OR10J7P	ESCA	0.0523459	0.976692	0.992438
FMO9P|ESCA	FMO9P	ESCA	0.65318	0.469636	0.772231
FMO10P|ESCA	FMO10P	ESCA	-0.03127	0.971745	0.991342
FMO11P|ESCA	FMO11P	ESCA	-0.55386	0.553928	0.821981
RP11-568K15.1|ESCA	RP11-568K15.1	ESCA	-0.0763824	0.876272	0.960605
TEDDM2P|ESCA	TEDDM2P	ESCA	-0.745436	0.349247	0.687917
MROH3P|ESCA	MROH3P	ESCA	0.936752	0.0948745	0.377412
PTPRVP|ESCA	PTPRVP	ESCA	0.149546	0.734002	0.907292
MGAT4EP|ESCA	MGAT4EP	ESCA	0.696162	0.225989	0.561987
HIST3H2BA|ESCA	HIST3H2BA	ESCA	2.0769	0.0374494	0.227686
KIF28P|ESCA	KIF28P	ESCA	0.0290592	0.950154	0.983649
SLC7A15P|ESCA	SLC7A15P	ESCA	-1.27179	0.0991926	0.385579
TTC39DP|ESCA	TTC39DP	ESCA	1.37866	0.082881	0.350797
PRORSD1P|ESCA	PRORSD1P	ESCA	0.197006	0.431569	0.749564
AOX3P|ESCA	AOX3P	ESCA	-1.45635	0.00672595	0.0798123
AOX2P|ESCA	AOX2P	ESCA	-0.455661	0.463623	0.768898
OR5S1P|ESCA	OR5S1P	ESCA	-1.05703	0.155561	0.480386
VN1R20P|ESCA	VN1R20P	ESCA	0.346629	0.440195	0.755926
VN1R21P|ESCA	VN1R21P	ESCA	1.7117	0.0226127	0.171614
COL6A4P1|ESCA	COL6A4P1	ESCA	1.06443	0.0232164	0.174289
NRADDP|ESCA	NRADDP	ESCA	-0.087626	0.835825	0.947477
ACTBP13|ESCA	ACTBP13	ESCA	1.40013	0.0568999	0.286963
COL6A4P2|ESCA	COL6A4P2	ESCA	0.973227	0.0531639	0.278473
NUDT16P1|ESCA	NUDT16P1	ESCA	-0.270442	0.51514	0.801615
CPHL1P|ESCA	CPHL1P	ESCA	0.00371275	0.994969	0.998353
VN2R1P|ESCA	VN2R1P	ESCA	-0.13869	0.85697	0.954523
EGFEM1P|ESCA	EGFEM1P	ESCA	-0.493777	0.452802	0.763828
TMED11P|ESCA	TMED11P	ESCA	0.12164	0.872878	0.959662
SULT1D1P|ESCA	SULT1D1P	ESCA	0.707992	0.408975	0.733886
CSN1S2AP|ESCA	CSN1S2AP	ESCA	0.507793	0.696412	0.890398
CETN4P|ESCA	CETN4P	ESCA	-1.04965	0.00614093	0.0755446
AC112198.1|ESCA	AC112198.1	ESCA	-0.627462	0.216693	0.552756
AC016561.1|ESCA	AC016561.1	ESCA	0.283395	0.81061	0.940204
AC010423.1|ESCA	AC010423.1	ESCA	-0.786748	0.207632	0.542872
PCDHGB8P|ESCA	PCDHGB8P	ESCA	0.949781	0.0231324	0.174167
CMAHP|ESCA	CMAHP	ESCA	-0.896096	0.00868587	0.0949459
VN1R12P|ESCA	VN1R12P	ESCA	0.400816	0.590545	0.842894
VN1R11P|ESCA	VN1R11P	ESCA	0.729155	0.467356	0.770222
GGNBP1|ESCA	GGNBP1	ESCA	0.665917	0.06875	0.316785
CYP2AC1P|ESCA	CYP2AC1P	ESCA	-0.274585	0.737681	0.908069
CCDC162P|ESCA	CCDC162P	ESCA	1.64626	0.00203441	0.0358452
NEPNP|ESCA	NEPNP	ESCA	-0.0633222	0.875048	0.960057
TAAR4P|ESCA	TAAR4P	ESCA	-0.916333	0.404998	0.73174
TAAR3|ESCA	TAAR3	ESCA	1.12386	0.253003	0.595399
VN1R28P|ESCA	VN1R28P	ESCA	1.92464	0.2216	0.557055
VN1R32P|ESCA	VN1R32P	ESCA	0.530606	0.727164	0.904842
VN1R40P|ESCA	VN1R40P	ESCA	-0.149922	0.861367	0.955339
TMBIM7P|ESCA	TMBIM7P	ESCA	-0.247768	0.685163	0.88448
MYH16|ESCA	MYH16	ESCA	1.0278	0.0157433	0.137959
HYALP1|ESCA	HYALP1	ESCA	1.26043	0.360139	0.694597
TAS2R62P|ESCA	TAS2R62P	ESCA	-0.00556127	0.982121	0.993619
OR2R1P|ESCA	OR2R1P	ESCA	0.335154	0.597561	0.845223
TDH|ESCA	TDH	ESCA	0.510299	0.436452	0.753127
ADAM24P|ESCA	ADAM24P	ESCA	-0.12646	0.907144	0.969904
GULOP|ESCA	GULOP	ESCA	-0.186281	0.722404	0.902888
ADAM5|ESCA	ADAM5	ESCA	-0.718988	0.349911	0.688156
ADAM3A|ESCA	ADAM3A	ESCA	0.555504	0.62821	0.861427
SDR16C6P|ESCA	SDR16C6P	ESCA	-1.25661	0.108046	0.403339
MROH4P|ESCA	MROH4P	ESCA	0.399964	0.726352	0.904725
TSSK5P|ESCA	TSSK5P	ESCA	0.14304	0.661053	0.873981
ZNF252P|ESCA	ZNF252P	ESCA	0.0261386	0.907282	0.969958
VN2R3P|ESCA	VN2R3P	ESCA	-0.819491	0.35148	0.689727
BAATP1|ESCA	BAATP1	ESCA	0.553214	0.597037	0.844902
TOPORSLP|ESCA	TOPORSLP	ESCA	-0.190302	0.823854	0.944749
MUPP|ESCA	MUPP	ESCA	0.776298	0.457719	0.764803
GGTA1P|ESCA	GGTA1P	ESCA	-1.12493	0.00259399	0.042293
OR6D1P|ESCA	OR6D1P	ESCA	0.245935	0.821942	0.944116
MBL1P|ESCA	MBL1P	ESCA	-1.54058	2.52534e-06	0.000158018
GUCY2GP|ESCA	GUCY2GP	ESCA	0.907323	0.239109	0.578581
SCART1|ESCA	SCART1	ESCA	-0.0144582	0.966843	0.98923
OR55B1P|ESCA	OR55B1P	ESCA	-0.116467	0.840495	0.948985
OR52B3P|ESCA	OR52B3P	ESCA	-0.201596	0.641921	0.869217
OR51R1P|ESCA	OR51R1P	ESCA	0.327689	0.681251	0.882756
OR52P2P|ESCA	OR52P2P	ESCA	0.442215	0.664941	0.875786
OR51A9P|ESCA	OR51A9P	ESCA	0.014327	0.99398	0.998206
OR51A1P|ESCA	OR51A1P	ESCA	-0.538383	0.688329	0.885836
OR51K1P|ESCA	OR51K1P	ESCA	1.14794	0.312694	0.656976
OR51A10P|ESCA	OR51A10P	ESCA	0.807413	0.474503	0.77485
OR52H2P|ESCA	OR52H2P	ESCA	-1.30632	0.0904972	0.368742
OR52U1P|ESCA	OR52U1P	ESCA	-0.149902	0.826287	0.945822
OR52P1P|ESCA	OR52P1P	ESCA	-0.312026	0.644954	0.870568
OR52N3P|ESCA	OR52N3P	ESCA	1.52256	0.169069	0.496816
OR52X1P|ESCA	OR52X1P	ESCA	0.887217	0.380329	0.712179
THEM7P|ESCA	THEM7P	ESCA	0.270962	0.582557	0.838649
MIR670HG|ESCA	MIR670HG	ESCA	-2.31666	0.0397714	0.236285
VN2R9P|ESCA	VN2R9P	ESCA	-1.00138	0.21092	0.546514
OOSP1|ESCA	OOSP1	ESCA	0.319752	0.656593	0.873232
SLC22A20|ESCA	SLC22A20	ESCA	1.82122	0.00551361	0.070732
DOC2GP|ESCA	DOC2GP	ESCA	0.850496	0.0253269	0.182215
AP003385.2|ESCA	AP003385.2	ESCA	1.0832	0.107121	0.401824
FLJ42102|ESCA	FLJ42102	ESCA	0.810608	0.298774	0.642144
ART2BP|ESCA	ART2BP	ESCA	-1.1216	0.314501	0.658704
OR2AT2P|ESCA	OR2AT2P	ESCA	-0.705048	0.466043	0.769616
OR11M1P|ESCA	OR11M1P	ESCA	-0.298994	0.604182	0.848479
GLYCAM1|ESCA	GLYCAM1	ESCA	-1.26483	0.260194	0.603856
OR9K1P|ESCA	OR9K1P	ESCA	5.38662	0.00172031	0.0320166
TMEM198B|ESCA	TMEM198B	ESCA	0.0364283	0.865293	0.957141
RP11-642P15.1|ESCA	RP11-642P15.1	ESCA	0.00772701	0.97689	0.992438
ADAM1B|ESCA	ADAM1B	ESCA	-0.275789	0.512604	0.800041
WDR95P|ESCA	WDR95P	ESCA	-0.156854	0.807918	0.939397
GUCY1B2|ESCA	GUCY1B2	ESCA	1.00854	0.0463376	0.257411
TEX21P|ESCA	TEX21P	ESCA	0.0860828	0.769217	0.920262
TMCO5B|ESCA	TMCO5B	ESCA	-0.10892	0.904519	0.968649
TTLL13P|ESCA	TTLL13P	ESCA	0.167447	0.552202	0.820951
ABCA17P|ESCA	ABCA17P	ESCA	1.31679	0.023961	0.177476
PRSS30P|ESCA	PRSS30P	ESCA	1.61578	0.0225785	0.171592
AC092338.5|ESCA	AC092338.5	ESCA	-0.240362	0.358818	0.693675
CTF2P|ESCA	CTF2P	ESCA	-1.10928	0.0263526	0.185541
VN1R64P|ESCA	VN1R64P	ESCA	-1.21645	0.2555	0.598638
VN1R65P|ESCA	VN1R65P	ESCA	-0.458609	0.664058	0.875429
VN1R67P|ESCA	VN1R67P	ESCA	-1.29302	0.0178637	0.148663
MT1L|ESCA	MT1L	ESCA	-0.556179	0.330099	0.671781
VN2R10P|ESCA	VN2R10P	ESCA	0.174341	0.801948	0.936861
AFG3L1P|ESCA	AFG3L1P	ESCA	0.380246	0.0462725	0.257277
DBIL5P|ESCA	DBIL5P	ESCA	0.298219	0.340917	0.680306
AC026954.6|ESCA	AC026954.6	ESCA	1.3294	0.0414412	0.241452
HILS1|ESCA	HILS1	ESCA	-1.53626	0.00209438	0.0364032
TCAM1P|ESCA	TCAM1P	ESCA	4.16888	2.80596e-05	0.00123976
AC111186.1|ESCA	AC111186.1	ESCA	0.747074	0.322725	0.66593
THA1P|ESCA	THA1P	ESCA	-0.344489	0.362689	0.697656
RP13-766D20.1|ESCA	RP13-766D20.1	ESCA	1.57666	0.011892	0.115975
THEMIS3P|ESCA	THEMIS3P	ESCA	2.94945	0.0286248	0.195263
ZNF271P|ESCA	ZNF271P	ESCA	-0.115265	0.603156	0.847693
OACYLP|ESCA	OACYLP	ESCA	0.665545	0.156678	0.480925
VN1R96P|ESCA	VN1R96P	ESCA	0.0371898	0.966948	0.98923
CYP2T1P|ESCA	CYP2T1P	ESCA	-0.0573839	0.857364	0.954643
CYP2F2P|ESCA	CYP2F2P	ESCA	0.0687648	0.819448	0.943656
SEC1P|ESCA	SEC1P	ESCA	0.535717	0.120987	0.426525
VN1R6P|ESCA	VN1R6P	ESCA	-1.11107	0.203534	0.538663
VN2R19P|ESCA	VN2R19P	ESCA	-0.462541	0.462108	0.768378
RP4-673D20.3|ESCA	RP4-673D20.3	ESCA	0.592601	0.290755	0.635097
BPIFA4P|ESCA	BPIFA4P	ESCA	-0.42698	0.655319	0.873232
BPIFB5P|ESCA	BPIFB5P	ESCA	-0.803437	0.304743	0.647761
FER1L4|ESCA	FER1L4	ESCA	-1.08036	0.0283203	0.1941
RP1-300I2.2|ESCA	RP1-300I2.2	ESCA	0.882601	0.46321	0.768873
ZNF663P|ESCA	ZNF663P	ESCA	0.72644	0.4835	0.78225
CA15P1|ESCA	CA15P1	ESCA	1.24646	0.0246249	0.179277
TSSK1A|ESCA	TSSK1A	ESCA	-0.325744	0.460347	0.767368
LINC00634|ESCA	LINC00634	ESCA	1.2291	0.0059746	0.07441
FNDC3CP|ESCA	FNDC3CP	ESCA	0.217639	0.707121	0.896123
CHMP1B2P|ESCA	CHMP1B2P	ESCA	-0.750052	0.27008	0.613149
RP1-215K18.4|ESCA	RP1-215K18.4	ESCA	-0.248122	0.822983	0.944656
CYCTP|ESCA	CYCTP	ESCA	0	1	1
VN1R38P|ESCA	VN1R38P	ESCA	0	1	1
RP11-23J9.7|ESCA	RP11-23J9.7	ESCA	0	1	1
CST12P|ESCA	CST12P	ESCA	0	1	1
VN1R34P|ESCA	VN1R34P	ESCA	0	1	1
PSMB7P1|ESCA	PSMB7P1	ESCA	0	1	1
VN1R3|ESCA	VN1R3	ESCA	0	1	1
OR9H1P|ESCA	OR9H1P	ESCA	0	1	1
AC063979.1|ESCA	AC063979.1	ESCA	0	1	1
RP1-90J20.10|ESCA	RP1-90J20.10	ESCA	0	1	1
RP11-353J17.3|ESCA	RP11-353J17.3	ESCA	0	1	1
TAAR7P|ESCA	TAAR7P	ESCA	0	1	1
RP11-219C24.6|LIHC	RP11-219C24.6	LIHC	0.520933	0.336408	0.513054
LINC01225|LIHC	LINC01225	LIHC	2.77284	5.23711e-12	3.24336e-10
TLR12P|LIHC	TLR12P	LIHC	0.00997928	0.968133	0.981473
SKINTL|LIHC	SKINTL	LIHC	0.733834	0.0406653	0.121777
CALR4P|LIHC	CALR4P	LIHC	-0.815733	0.000769512	0.00532509
RP11-376N17.4|LIHC	RP11-376N17.4	LIHC	0.21577	0.545138	0.700251
UOX|LIHC	UOX	LIHC	0.355903	0.372214	0.550146
LPCAT2BP|LIHC	LPCAT2BP	LIHC	0	1	1
CYMP|LIHC	CYMP	LIHC	0.441527	0.371817	0.549747
OR11I1P|LIHC	OR11I1P	LIHC	0	1	1
NR1H5P|LIHC	NR1H5P	LIHC	0.132041	0.815562	0.892648
GNRHR2|LIHC	GNRHR2	LIHC	0.759834	1.07849e-07	2.60568e-06
OR13Z1P|LIHC	OR13Z1P	LIHC	0.794897	0.0413802	0.123232
OR10J7P|LIHC	OR10J7P	LIHC	0	1	1
FMO9P|LIHC	FMO9P	LIHC	3.83896	1.94915e-05	0.000247053
FMO10P|LIHC	FMO10P	LIHC	2.44978	0.0621701	0.164104
FMO11P|LIHC	FMO11P	LIHC	0	1	1
RP11-568K15.1|LIHC	RP11-568K15.1	LIHC	0.537602	0.000268344	0.00224861
TEDDM2P|LIHC	TEDDM2P	LIHC	3.2464	0.000358855	0.00286762
MROH3P|LIHC	MROH3P	LIHC	3.52833	5.71648e-08	1.49162e-06
PTPRVP|LIHC	PTPRVP	LIHC	1.24038	1.90473e-09	6.92853e-08
MGAT4EP|LIHC	MGAT4EP	LIHC	1.27541	0.000907008	0.00607882
HIST3H2BA|LIHC	HIST3H2BA	LIHC	0.0763457	0.809722	0.888542
KIF28P|LIHC	KIF28P	LIHC	1.5427	3.04551e-10	1.25211e-08
SLC7A15P|LIHC	SLC7A15P	LIHC	1.39547	0.0911356	0.214572
TTC39DP|LIHC	TTC39DP	LIHC	-0.451809	0.209331	0.376043
PRORSD1P|LIHC	PRORSD1P	LIHC	0.877881	1.35724e-12	9.41884e-11
AOX3P|LIHC	AOX3P	LIHC	2.30367	2.22909e-10	9.60866e-09
AOX2P|LIHC	AOX2P	LIHC	0.332161	0.283455	0.458523
OR5S1P|LIHC	OR5S1P	LIHC	-0.654432	0.116654	0.255303
VN1R20P|LIHC	VN1R20P	LIHC	1.22487	0.000360431	0.0028733
VN1R21P|LIHC	VN1R21P	LIHC	0.928554	0.0108689	0.0449817
COL6A4P1|LIHC	COL6A4P1	LIHC	2.14762	1.79533e-07	4.09495e-06
NRADDP|LIHC	NRADDP	LIHC	0.303221	0.176345	0.336917
ACTBP13|LIHC	ACTBP13	LIHC	0.555542	0.224028	0.391448
COL6A4P2|LIHC	COL6A4P2	LIHC	0.594211	0.0232779	0.0803719
NUDT16P1|LIHC	NUDT16P1	LIHC	-0.719849	0.000383715	0.00301821
CPHL1P|LIHC	CPHL1P	LIHC	1.19888	0.000236475	0.00204048
VN2R1P|LIHC	VN2R1P	LIHC	-0.098228	0.834114	0.904857
EGFEM1P|LIHC	EGFEM1P	LIHC	2.88615	1.62146e-07	3.73318e-06
TMED11P|LIHC	TMED11P	LIHC	-0.102483	0.799184	0.881911
SULT1D1P|LIHC	SULT1D1P	LIHC	1.22012	0.047748	0.135937
CSN1S2AP|LIHC	CSN1S2AP	LIHC	0.784605	0.11994	0.259821
CETN4P|LIHC	CETN4P	LIHC	0.00188497	0.995978	0.998212
AC112198.1|LIHC	AC112198.1	LIHC	1.57028	5.21353e-05	0.000569357
AC016561.1|LIHC	AC016561.1	LIHC	-0.665023	0.0921251	0.216277
AC010423.1|LIHC	AC010423.1	LIHC	1.36394	0.00430243	0.021524
PCDHGB8P|LIHC	PCDHGB8P	LIHC	0.926177	0.00782595	0.034801
CMAHP|LIHC	CMAHP	LIHC	0.0721123	0.726537	0.834015
VN1R12P|LIHC	VN1R12P	LIHC	-0.703146	0.0749311	0.187519
VN1R11P|LIHC	VN1R11P	LIHC	-0.128653	0.703065	0.818987
GGNBP1|LIHC	GGNBP1	LIHC	1.15273	0.000450574	0.00344142
CYP2AC1P|LIHC	CYP2AC1P	LIHC	-0.748292	0.154066	0.306785
CCDC162P|LIHC	CCDC162P	LIHC	2.39128	5.33869e-09	1.79516e-07
NEPNP|LIHC	NEPNP	LIHC	-0.383855	0.219956	0.387308
TAAR4P|LIHC	TAAR4P	LIHC	0.278694	0.526017	0.68523
TAAR3|LIHC	TAAR3	LIHC	-0.140493	0.647631	0.778318
VN1R28P|LIHC	VN1R28P	LIHC	-0.255329	0.721281	0.830908
VN1R32P|LIHC	VN1R32P	LIHC	0	1	1
VN1R40P|LIHC	VN1R40P	LIHC	0	1	1
TMBIM7P|LIHC	TMBIM7P	LIHC	0.921021	0.0491342	0.138993
MYH16|LIHC	MYH16	LIHC	1.72065	1.08943e-10	5.05215e-09
HYALP1|LIHC	HYALP1	LIHC	0.798344	0.0381853	0.1168
TAS2R62P|LIHC	TAS2R62P	LIHC	-1.11195	0.0587253	0.157821
OR2R1P|LIHC	OR2R1P	LIHC	-0.0846509	0.806463	0.886561
TDH|LIHC	TDH	LIHC	-0.112106	0.686353	0.806916
ADAM24P|LIHC	ADAM24P	LIHC	-0.341254	0.593613	0.739466
GULOP|LIHC	GULOP	LIHC	-0.394707	0.12333	0.264645
ADAM5|LIHC	ADAM5	LIHC	0.478515	0.441993	0.611725
ADAM3A|LIHC	ADAM3A	LIHC	0.446665	0.445279	0.614163
SDR16C6P|LIHC	SDR16C6P	LIHC	0.091966	0.732105	0.837266
MROH4P|LIHC	MROH4P	LIHC	0	1	1
TSSK5P|LIHC	TSSK5P	LIHC	2.24264	6.9187e-15	8.15657e-13
ZNF252P|LIHC	ZNF252P	LIHC	0.381668	0.000469257	0.00355177
VN2R3P|LIHC	VN2R3P	LIHC	0.401388	0.413856	0.58647
BAATP1|LIHC	BAATP1	LIHC	0.988496	0.000576922	0.00420029
TOPORSLP|LIHC	TOPORSLP	LIHC	1.16286	0.0199457	0.0708415
MUPP|LIHC	MUPP	LIHC	0.619398	0.0409109	0.12227
GGTA1P|LIHC	GGTA1P	LIHC	-0.102848	0.494008	0.659347
OR6D1P|LIHC	OR6D1P	LIHC	0.175606	0.66349	0.7901
MBL1P|LIHC	MBL1P	LIHC	-0.653716	0.0115589	0.047092
GUCY2GP|LIHC	GUCY2GP	LIHC	2.08478	0.000513787	0.00382799
SCART1|LIHC	SCART1	LIHC	0.914491	0.000165659	0.00151352
OR55B1P|LIHC	OR55B1P	LIHC	0.262001	0.600925	0.745321
OR52B3P|LIHC	OR52B3P	LIHC	-0.123725	0.740267	0.842404
OR51R1P|LIHC	OR51R1P	LIHC	0.427835	0.310826	0.4878
OR52P2P|LIHC	OR52P2P	LIHC	0	1	1
OR51A9P|LIHC	OR51A9P	LIHC	0	1	1
OR51A1P|LIHC	OR51A1P	LIHC	0	1	1
OR51K1P|LIHC	OR51K1P	LIHC	0.403764	0.296263	0.473218
OR51A10P|LIHC	OR51A10P	LIHC	0	1	1
OR52H2P|LIHC	OR52H2P	LIHC	-0.707184	0.0270687	0.0902444
OR52U1P|LIHC	OR52U1P	LIHC	-0.127611	0.789413	0.875386
OR52P1P|LIHC	OR52P1P	LIHC	-0.187435	0.62658	0.763523
OR52N3P|LIHC	OR52N3P	LIHC	0.804012	0.0858352	0.205905
OR52X1P|LIHC	OR52X1P	LIHC	0	1	1
THEM7P|LIHC	THEM7P	LIHC	2.57038	4.58942e-07	9.27841e-06
MIR670HG|LIHC	MIR670HG	LIHC	1.95036	0.0350324	0.109276
VN2R9P|LIHC	VN2R9P	LIHC	0.349468	0.176801	0.337364
OOSP1|LIHC	OOSP1	LIHC	0.619308	0.152347	0.304662
SLC22A20|LIHC	SLC22A20	LIHC	0.824558	0.000190506	0.00170322
DOC2GP|LIHC	DOC2GP	LIHC	1.2361	3.08519e-08	8.65002e-07
AP003385.2|LIHC	AP003385.2	LIHC	-0.329352	0.316351	0.492298
FLJ42102|LIHC	FLJ42102	LIHC	1.10894	0.00407723	0.0206179
ART2BP|LIHC	ART2BP	LIHC	0	1	1
OR2AT2P|LIHC	OR2AT2P	LIHC	0	1	1
OR11M1P|LIHC	OR11M1P	LIHC	0	1	1
GLYCAM1|LIHC	GLYCAM1	LIHC	0	1	1
OR9K1P|LIHC	OR9K1P	LIHC	0	1	1
TMEM198B|LIHC	TMEM198B	LIHC	0.10492	0.407654	0.581895
RP11-642P15.1|LIHC	RP11-642P15.1	LIHC	0.145295	0.276969	0.451164
ADAM1B|LIHC	ADAM1B	LIHC	-0.316436	0.0641742	0.16835
WDR95P|LIHC	WDR95P	LIHC	0	1	1
GUCY1B2|LIHC	GUCY1B2	LIHC	1.63769	0.000249857	0.00213524
TEX21P|LIHC	TEX21P	LIHC	0.271197	0.191394	0.354419
TMCO5B|LIHC	TMCO5B	LIHC	0.803294	0.193029	0.356442
TTLL13P|LIHC	TTLL13P	LIHC	0.554785	0.00122111	0.00779424
ABCA17P|LIHC	ABCA17P	LIHC	2.15955	4.96188e-10	1.97501e-08
PRSS30P|LIHC	PRSS30P	LIHC	1.03198	0.000610904	0.00439352
AC092338.5|LIHC	AC092338.5	LIHC	0.580795	0.0185867	0.0671812
CTF2P|LIHC	CTF2P	LIHC	0	1	1
VN1R64P|LIHC	VN1R64P	LIHC	0	1	1
VN1R65P|LIHC	VN1R65P	LIHC	0	1	1
VN1R67P|LIHC	VN1R67P	LIHC	0	1	1
MT1L|LIHC	MT1L	LIHC	-1.4416	3.2741e-06	5.20928e-05
VN2R10P|LIHC	VN2R10P	LIHC	-0.713379	0.0947592	0.220516
AFG3L1P|LIHC	AFG3L1P	LIHC	0.526684	1.12424e-07	2.70287e-06
DBIL5P|LIHC	DBIL5P	LIHC	1.08793	2.79865e-09	9.81534e-08
AC026954.6|LIHC	AC026954.6	LIHC	0.331964	0.368126	0.546189
HILS1|LIHC	HILS1	LIHC	2.49661	0.000894663	0.00601204
TCAM1P|LIHC	TCAM1P	LIHC	4.69913	3.42001e-12	2.18724e-10
AC111186.1|LIHC	AC111186.1	LIHC	-0.317118	0.112209	0.248295
THA1P|LIHC	THA1P	LIHC	-0.398301	0.0511885	0.143109
RP13-766D20.1|LIHC	RP13-766D20.1	LIHC	-0.0615433	0.896076	0.939496
THEMIS3P|LIHC	THEMIS3P	LIHC	0.750399	0.212974	0.380076
ZNF271P|LIHC	ZNF271P	LIHC	0.0789724	0.274798	0.448599
OACYLP|LIHC	OACYLP	LIHC	3.31531	6.20119e-17	9.94732e-15
VN1R96P|LIHC	VN1R96P	LIHC	0	1	1
CYP2T1P|LIHC	CYP2T1P	LIHC	0.691959	0.0148444	0.0566948
CYP2F2P|LIHC	CYP2F2P	LIHC	0.440116	0.0669171	0.173086
SEC1P|LIHC	SEC1P	LIHC	0.0611983	0.767347	0.86156
VN1R6P|LIHC	VN1R6P	LIHC	0	1	1
VN2R19P|LIHC	VN2R19P	LIHC	3.07918	0.000124849	0.00118722
RP4-673D20.3|LIHC	RP4-673D20.3	LIHC	-0.302476	0.322558	0.498535
BPIFA4P|LIHC	BPIFA4P	LIHC	2.45442	0.000845295	0.00574789
BPIFB5P|LIHC	BPIFB5P	LIHC	0.649165	0.232206	0.400277
FER1L4|LIHC	FER1L4	LIHC	2.84283	6.59636e-15	7.87139e-13
RP1-300I2.2|LIHC	RP1-300I2.2	LIHC	2.13713	0.00114866	0.00741889
ZNF663P|LIHC	ZNF663P	LIHC	-0.586943	0.140083	0.288207
CA15P1|LIHC	CA15P1	LIHC	1.12954	0.00103076	0.0067465
TSSK1A|LIHC	TSSK1A	LIHC	0.514612	0.0224121	0.0779051
LINC00634|LIHC	LINC00634	LIHC	3.47265	4.27161e-18	8.19563e-16
FNDC3CP|LIHC	FNDC3CP	LIHC	0.940982	0.012456	0.0498098
CHMP1B2P|LIHC	CHMP1B2P	LIHC	1.66003	0.00617724	0.0288793
RP1-215K18.4|LIHC	RP1-215K18.4	LIHC	0.762286	0.125485	0.267861
CYCTP|LIHC	CYCTP	LIHC	0.51124	0.384587	0.561245
VN1R38P|LIHC	VN1R38P	LIHC	0.801472	0.0338529	0.106443
RP11-23J9.7|LIHC	RP11-23J9.7	LIHC	0.381461	0.271235	0.445084
CST12P|LIHC	CST12P	LIHC	0.202126	0.661989	0.789081
VN1R34P|LIHC	VN1R34P	LIHC	0	1	1
PSMB7P1|LIHC	PSMB7P1	LIHC	0	1	1
VN1R3|LIHC	VN1R3	LIHC	0	1	1
OR9H1P|LIHC	OR9H1P	LIHC	0	1	1
AC063979.1|LIHC	AC063979.1	LIHC	0	1	1
RP1-90J20.10|LIHC	RP1-90J20.10	LIHC	0	1	1
RP11-353J17.3|LIHC	RP11-353J17.3	LIHC	0	1	1
TAAR7P|LIHC	TAAR7P	LIHC	0	1	1
RP11-219C24.6|HNSC	RP11-219C24.6	HNSC	0.419433	0.275259	0.436807
LINC01225|HNSC	LINC01225	HNSC	-0.748282	0.035774	0.113018
TLR12P|HNSC	TLR12P	HNSC	-1.375	9.41427e-07	1.93969e-05
SKINTL|HNSC	SKINTL	HNSC	0.10568	0.759344	0.847453
CALR4P|HNSC	CALR4P	HNSC	0.803069	0.0251463	0.0882953
RP11-376N17.4|HNSC	RP11-376N17.4	HNSC	-0.729044	0.0487124	0.139969
UOX|HNSC	UOX	HNSC	-1.45847	9.88573e-06	0.000150559
LPCAT2BP|HNSC	LPCAT2BP	HNSC	0.478335	0.179449	0.330987
CYMP|HNSC	CYMP	HNSC	-0.738927	0.0726678	0.182165
OR11I1P|HNSC	OR11I1P	HNSC	0.146229	0.595952	0.728373
NR1H5P|HNSC	NR1H5P	HNSC	0	1	1
GNRHR2|HNSC	GNRHR2	HNSC	-0.417312	0.000634235	0.00516243
OR13Z1P|HNSC	OR13Z1P	HNSC	0.406721	0.118392	0.252815
OR10J7P|HNSC	OR10J7P	HNSC	0.431677	0.106923	0.236008
FMO9P|HNSC	FMO9P	HNSC	-3.35145	2.83612e-37	2.32959e-34
FMO10P|HNSC	FMO10P	HNSC	0.900999	0.0515061	0.145127
FMO11P|HNSC	FMO11P	HNSC	0.0472885	0.881074	0.928859
RP11-568K15.1|HNSC	RP11-568K15.1	HNSC	-0.85108	4.70767e-07	1.03577e-05
TEDDM2P|HNSC	TEDDM2P	HNSC	-0.135921	0.774828	0.858281
MROH3P|HNSC	MROH3P	HNSC	0.571442	0.0457473	0.133988
PTPRVP|HNSC	PTPRVP	HNSC	1.1781	0.00014451	0.00150996
MGAT4EP|HNSC	MGAT4EP	HNSC	1.42534	9.20236e-06	0.000141905
HIST3H2BA|HNSC	HIST3H2BA	HNSC	0.779156	0.0648334	0.169276
KIF28P|HNSC	KIF28P	HNSC	0.881535	0.00743874	0.0368016
SLC7A15P|HNSC	SLC7A15P	HNSC	0.386767	0.436676	0.59518
TTC39DP|HNSC	TTC39DP	HNSC	0.61094	0.120352	0.255138
PRORSD1P|HNSC	PRORSD1P	HNSC	-0.108825	0.449897	0.607007
AOX3P|HNSC	AOX3P	HNSC	0.0408045	0.905458	0.944992
AOX2P|HNSC	AOX2P	HNSC	0.667319	0.0592225	0.159453
OR5S1P|HNSC	OR5S1P	HNSC	0.157387	0.66632	0.782185
VN1R20P|HNSC	VN1R20P	HNSC	-0.687286	0.00331024	0.0195146
VN1R21P|HNSC	VN1R21P	HNSC	0.0129779	0.965939	0.980664
COL6A4P1|HNSC	COL6A4P1	HNSC	2.0616	2.31164e-16	2.99808e-14
NRADDP|HNSC	NRADDP	HNSC	-0.614237	0.00193231	0.0126504
ACTBP13|HNSC	ACTBP13	HNSC	0.803827	0.0188299	0.0722076
COL6A4P2|HNSC	COL6A4P2	HNSC	1.33146	4.87792e-05	0.00059931
NUDT16P1|HNSC	NUDT16P1	HNSC	0.102067	0.666327	0.782185
CPHL1P|HNSC	CPHL1P	HNSC	0.824976	0.00328647	0.019393
VN2R1P|HNSC	VN2R1P	HNSC	0.450562	0.33463	0.495823
EGFEM1P|HNSC	EGFEM1P	HNSC	1.05734	0.0212783	0.0785647
TMED11P|HNSC	TMED11P	HNSC	0.538756	0.213058	0.370148
SULT1D1P|HNSC	SULT1D1P	HNSC	0.894548	0.0588681	0.159025
CSN1S2AP|HNSC	CSN1S2AP	HNSC	-3.19422	2.05665e-11	1.1114e-09
CETN4P|HNSC	CETN4P	HNSC	-0.777801	0.000307475	0.00282505
AC112198.1|HNSC	AC112198.1	HNSC	0.334456	0.200841	0.354746
AC016561.1|HNSC	AC016561.1	HNSC	0.144232	0.669104	0.784179
AC010423.1|HNSC	AC010423.1	HNSC	-0.410617	0.298474	0.46107
PCDHGB8P|HNSC	PCDHGB8P	HNSC	0.487166	0.0671858	0.173143
CMAHP|HNSC	CMAHP	HNSC	-1.37082	4.43332e-15	4.57037e-13
VN1R12P|HNSC	VN1R12P	HNSC	1.0243	0.0193965	0.0736242
VN1R11P|HNSC	VN1R11P	HNSC	-0.159104	0.740948	0.834787
GGNBP1|HNSC	GGNBP1	HNSC	2.15042	4.13342e-11	2.13983e-09
CYP2AC1P|HNSC	CYP2AC1P	HNSC	0.267606	0.540785	0.684298
CCDC162P|HNSC	CCDC162P	HNSC	1.95776	9.23028e-10	3.58758e-08
NEPNP|HNSC	NEPNP	HNSC	0.23203	0.453652	0.610535
TAAR4P|HNSC	TAAR4P	HNSC	0.246863	0.482643	0.636481
TAAR3|HNSC	TAAR3	HNSC	-1.32037	0.00957907	0.0442036
VN1R28P|HNSC	VN1R28P	HNSC	-1.10358	0.0314475	0.103406
VN1R32P|HNSC	VN1R32P	HNSC	-0.41788	0.251719	0.411494
VN1R40P|HNSC	VN1R40P	HNSC	1.26618	0.0220192	0.0805278
TMBIM7P|HNSC	TMBIM7P	HNSC	-0.422797	0.249171	0.408357
MYH16|HNSC	MYH16	HNSC	2.90994	6.83357e-19	1.18587e-16
HYALP1|HNSC	HYALP1	HNSC	-0.415396	0.33885	0.500469
TAS2R62P|HNSC	TAS2R62P	HNSC	1.21546	0.00486667	0.0266262
OR2R1P|HNSC	OR2R1P	HNSC	1.04579	0.00561864	0.0299038
TDH|HNSC	TDH	HNSC	0.852177	0.00808047	0.0391613
ADAM24P|HNSC	ADAM24P	HNSC	-0.116761	0.817044	0.886942
GULOP|HNSC	GULOP	HNSC	-0.808211	0.00761098	0.03748
ADAM5|HNSC	ADAM5	HNSC	1.26368	0.036535	0.114863
ADAM3A|HNSC	ADAM3A	HNSC	0.198787	0.717316	0.8194
SDR16C6P|HNSC	SDR16C6P	HNSC	-0.672464	0.12624	0.263253
MROH4P|HNSC	MROH4P	HNSC	1.1581	0.0682906	0.174965
TSSK5P|HNSC	TSSK5P	HNSC	0.434738	0.0232106	0.0836437
ZNF252P|HNSC	ZNF252P	HNSC	-0.138936	0.176712	0.327642
VN2R3P|HNSC	VN2R3P	HNSC	1.05083	0.00623847	0.0324776
BAATP1|HNSC	BAATP1	HNSC	0.082835	0.804774	0.87801
TOPORSLP|HNSC	TOPORSLP	HNSC	0.8908	0.0485763	0.139773
MUPP|HNSC	MUPP	HNSC	0.969657	0.00892761	0.0419996
GGTA1P|HNSC	GGTA1P	HNSC	-2.59068	3.85951e-63	9.5106e-60
OR6D1P|HNSC	OR6D1P	HNSC	0.979924	0.043041	0.128653
MBL1P|HNSC	MBL1P	HNSC	0.673331	0.00482872	0.0264656
GUCY2GP|HNSC	GUCY2GP	HNSC	-0.663328	0.104681	0.232597
SCART1|HNSC	SCART1	HNSC	-0.921808	4.2492e-08	1.1804e-06
OR55B1P|HNSC	OR55B1P	HNSC	0.102257	0.789034	0.867911
OR52B3P|HNSC	OR52B3P	HNSC	0.199005	0.495935	0.647564
OR51R1P|HNSC	OR51R1P	HNSC	0.470498	0.188089	0.341354
OR52P2P|HNSC	OR52P2P	HNSC	0	1	1
OR51A9P|HNSC	OR51A9P	HNSC	-0.11804	0.766545	0.852323
OR51A1P|HNSC	OR51A1P	HNSC	0.0304904	0.891195	0.934424
OR51K1P|HNSC	OR51K1P	HNSC	2.19574	0.0195402	0.0740556
OR51A10P|HNSC	OR51A10P	HNSC	0.219992	0.618785	0.744173
OR52H2P|HNSC	OR52H2P	HNSC	-0.149867	0.68888	0.798841
OR52U1P|HNSC	OR52U1P	HNSC	0.0654619	0.8366	0.901499
OR52P1P|HNSC	OR52P1P	HNSC	-0.571275	0.111963	0.243083
OR52N3P|HNSC	OR52N3P	HNSC	0.141513	0.747277	0.838695
OR52X1P|HNSC	OR52X1P	HNSC	0.779898	0.0757016	0.18703
THEM7P|HNSC	THEM7P	HNSC	0.824954	0.0170319	0.0676063
MIR670HG|HNSC	MIR670HG	HNSC	-0.496377	0.552064	0.693514
VN2R9P|HNSC	VN2R9P	HNSC	0.960629	0.0530877	0.148352
OOSP1|HNSC	OOSP1	HNSC	-0.049926	0.910908	0.948314
SLC22A20|HNSC	SLC22A20	HNSC	2.75455	4.56207e-15	4.60732e-13
DOC2GP|HNSC	DOC2GP	HNSC	1.1765	0.000102241	0.0011238
AP003385.2|HNSC	AP003385.2	HNSC	2.31143	4.00551e-09	1.4141e-07
FLJ42102|HNSC	FLJ42102	HNSC	-0.910004	0.00766243	0.0376881
ART2BP|HNSC	ART2BP	HNSC	0.375462	0.119256	0.253775
OR2AT2P|HNSC	OR2AT2P	HNSC	0.296777	0.214086	0.371413
OR11M1P|HNSC	OR11M1P	HNSC	1.14103	0.0236986	0.0849797
GLYCAM1|HNSC	GLYCAM1	HNSC	-0.20356	0.603969	0.734528
OR9K1P|HNSC	OR9K1P	HNSC	3.13632	4.55291e-06	7.67392e-05
TMEM198B|HNSC	TMEM198B	HNSC	0.09526	0.442956	0.6008
RP11-642P15.1|HNSC	RP11-642P15.1	HNSC	0.292235	0.0366144	0.115032
ADAM1B|HNSC	ADAM1B	HNSC	0.173298	0.504678	0.654541
WDR95P|HNSC	WDR95P	HNSC	0.371504	0.402895	0.563076
GUCY1B2|HNSC	GUCY1B2	HNSC	0.916218	0.00221067	0.014157
TEX21P|HNSC	TEX21P	HNSC	-0.400165	0.0300435	0.100262
TMCO5B|HNSC	TMCO5B	HNSC	0.370674	0.440838	0.59852
TTLL13P|HNSC	TTLL13P	HNSC	0.53459	0.00199013	0.01296
ABCA17P|HNSC	ABCA17P	HNSC	2.90737	8.52336e-09	2.82302e-07
PRSS30P|HNSC	PRSS30P	HNSC	0.621225	0.022994	0.0831121
AC092338.5|HNSC	AC092338.5	HNSC	0.277405	0.151916	0.297341
CTF2P|HNSC	CTF2P	HNSC	0.0080668	0.956103	0.97542
VN1R64P|HNSC	VN1R64P	HNSC	0.214397	0.476	0.630894
VN1R65P|HNSC	VN1R65P	HNSC	0	1	1
VN1R67P|HNSC	VN1R67P	HNSC	-0.70835	0.0561476	0.153989
MT1L|HNSC	MT1L	HNSC	1.29207	4.37768e-05	0.000549261
VN2R10P|HNSC	VN2R10P	HNSC	0.967805	0.0198036	0.074717
AFG3L1P|HNSC	AFG3L1P	HNSC	0.367506	0.000243944	0.00232994
DBIL5P|HNSC	DBIL5P	HNSC	0.0708904	0.602934	0.733819
AC026954.6|HNSC	AC026954.6	HNSC	-0.160237	0.572452	0.70973
HILS1|HNSC	HILS1	HNSC	-0.47348	0.134156	0.273983
TCAM1P|HNSC	TCAM1P	HNSC	5.10593	1.20256e-15	1.38474e-13
AC111186.1|HNSC	AC111186.1	HNSC	0.29848	0.310805	0.471778
THA1P|HNSC	THA1P	HNSC	0.895904	0.00574293	0.0304674
RP13-766D20.1|HNSC	RP13-766D20.1	HNSC	0.59775	0.14365	0.286811
THEMIS3P|HNSC	THEMIS3P	HNSC	0.774572	0.0405813	0.123427
ZNF271P|HNSC	ZNF271P	HNSC	-0.366747	8.4738e-06	0.000131825
OACYLP|HNSC	OACYLP	HNSC	1.55607	1.05615e-10	5.08314e-09
VN1R96P|HNSC	VN1R96P	HNSC	2.95841	0.000662454	0.00535272
CYP2T1P|HNSC	CYP2T1P	HNSC	-1.16613	5.77669e-13	4.18674e-11
CYP2F2P|HNSC	CYP2F2P	HNSC	-0.431296	0.0135843	0.0572605
SEC1P|HNSC	SEC1P	HNSC	-0.141414	0.490429	0.64269
VN1R6P|HNSC	VN1R6P	HNSC	0.524609	0.351338	0.512409
VN2R19P|HNSC	VN2R19P	HNSC	-0.563333	0.108392	0.237888
RP4-673D20.3|HNSC	RP4-673D20.3	HNSC	0.452518	0.092954	0.214578
BPIFA4P|HNSC	BPIFA4P	HNSC	-6.78158	1.0783e-44	1.2078e-41
BPIFB5P|HNSC	BPIFB5P	HNSC	1.31535	0.00817885	0.0395648
FER1L4|HNSC	FER1L4	HNSC	1.62755	2.65155e-10	1.17941e-08
RP1-300I2.2|HNSC	RP1-300I2.2	HNSC	0.563949	0.199268	0.352909
ZNF663P|HNSC	ZNF663P	HNSC	-1.03122	0.00808272	0.0391613
CA15P1|HNSC	CA15P1	HNSC	0.127251	0.660299	0.777552
TSSK1A|HNSC	TSSK1A	HNSC	-0.446805	0.0272988	0.0934143
LINC00634|HNSC	LINC00634	HNSC	2.54358	1.69414e-15	1.8637e-13
FNDC3CP|HNSC	FNDC3CP	HNSC	0.905096	0.0289915	0.0977035
CHMP1B2P|HNSC	CHMP1B2P	HNSC	-0.342323	0.4278	0.586948
RP1-215K18.4|HNSC	RP1-215K18.4	HNSC	0.091015	0.841494	0.904558
CYCTP|HNSC	CYCTP	HNSC	1.02496	0.046102	0.134603
VN1R38P|HNSC	VN1R38P	HNSC	0	1	1
RP11-23J9.7|HNSC	RP11-23J9.7	HNSC	0.403076	0.224824	0.382267
CST12P|HNSC	CST12P	HNSC	0.484545	0.0949461	0.217528
VN1R34P|HNSC	VN1R34P	HNSC	-0.558753	0.140604	0.282926
PSMB7P1|HNSC	PSMB7P1	HNSC	0.460365	0.0886035	0.207269
VN1R3|HNSC	VN1R3	HNSC	0.111406	0.812616	0.883459
OR9H1P|HNSC	OR9H1P	HNSC	0	1	1
AC063979.1|HNSC	AC063979.1	HNSC	0	1	1
RP1-90J20.10|HNSC	RP1-90J20.10	HNSC	0	1	1
RP11-353J17.3|HNSC	RP11-353J17.3	HNSC	0	1	1
TAAR7P|HNSC	TAAR7P	HNSC	0	1	1
RP11-219C24.6|PRAD	RP11-219C24.6	PRAD	0.394469	0.130134	0.29552
LINC01225|PRAD	LINC01225	PRAD	-3.10014	1.02443e-20	1.27286e-18
TLR12P|PRAD	TLR12P	PRAD	-1.12801	7.35594e-08	1.49657e-06
SKINTL|PRAD	SKINTL	PRAD	-0.421271	0.0303279	0.104331
CALR4P|PRAD	CALR4P	PRAD	1.2579	8.11444e-14	4.27729e-12
RP11-376N17.4|PRAD	RP11-376N17.4	PRAD	0.611042	0.0377678	0.122722
UOX|PRAD	UOX	PRAD	1.45641	3.16585e-12	1.30601e-10
LPCAT2BP|PRAD	LPCAT2BP	PRAD	-0.27388	0.53712	0.722226
CYMP|PRAD	CYMP	PRAD	1.34595	0.0219802	0.0818993
OR11I1P|PRAD	OR11I1P	PRAD	0	1	1
NR1H5P|PRAD	NR1H5P	PRAD	0	1	1
GNRHR2|PRAD	GNRHR2	PRAD	-0.308121	0.000172043	0.00150512
OR13Z1P|PRAD	OR13Z1P	PRAD	0.199979	0.427927	0.630081
OR10J7P|PRAD	OR10J7P	PRAD	0	1	1
FMO9P|PRAD	FMO9P	PRAD	-2.5522	6.78771e-13	3.04049e-11
FMO10P|PRAD	FMO10P	PRAD	0.395498	0.232939	0.432904
FMO11P|PRAD	FMO11P	PRAD	-0.172936	0.765031	0.871578
RP11-568K15.1|PRAD	RP11-568K15.1	PRAD	-0.155184	0.205195	0.398145
TEDDM2P|PRAD	TEDDM2P	PRAD	0	1	1
MROH3P|PRAD	MROH3P	PRAD	0.184938	0.565732	0.74243
PTPRVP|PRAD	PTPRVP	PRAD	0.604874	0.000278012	0.00230653
MGAT4EP|PRAD	MGAT4EP	PRAD	0.562191	0.00677914	0.0329855
HIST3H2BA|PRAD	HIST3H2BA	PRAD	0.140656	0.719924	0.844727
KIF28P|PRAD	KIF28P	PRAD	0.823515	4.95712e-05	0.000510735
SLC7A15P|PRAD	SLC7A15P	PRAD	0.0239218	0.93627	0.966868
TTC39DP|PRAD	TTC39DP	PRAD	-0.863285	0.0111076	0.0488951
PRORSD1P|PRAD	PRORSD1P	PRAD	0.168801	0.0488886	0.148156
AOX3P|PRAD	AOX3P	PRAD	-0.334153	0.1449	0.317115
AOX2P|PRAD	AOX2P	PRAD	-0.0291549	0.882492	0.939983
OR5S1P|PRAD	OR5S1P	PRAD	-0.367552	0.320742	0.532376
VN1R20P|PRAD	VN1R20P	PRAD	-1.48955	1.55332e-22	2.4197e-20
VN1R21P|PRAD	VN1R21P	PRAD	-1.09218	2.00801e-05	0.000230811
COL6A4P1|PRAD	COL6A4P1	PRAD	0.398754	0.0980293	0.244451
NRADDP|PRAD	NRADDP	PRAD	-0.110544	0.484332	0.680818
ACTBP13|PRAD	ACTBP13	PRAD	0.449967	0.163778	0.344404
COL6A4P2|PRAD	COL6A4P2	PRAD	-0.0802125	0.716933	0.843018
NUDT16P1|PRAD	NUDT16P1	PRAD	-0.0225001	0.856307	0.924227
CPHL1P|PRAD	CPHL1P	PRAD	1.35153	4.45575e-07	7.67403e-06
VN2R1P|PRAD	VN2R1P	PRAD	0	1	1
EGFEM1P|PRAD	EGFEM1P	PRAD	-0.640142	0.0637301	0.179819
TMED11P|PRAD	TMED11P	PRAD	4.04841	2.80495e-18	2.73601e-16
SULT1D1P|PRAD	SULT1D1P	PRAD	0	1	1
CSN1S2AP|PRAD	CSN1S2AP	PRAD	0.169987	0.588356	0.760555
CETN4P|PRAD	CETN4P	PRAD	-0.427086	0.00395514	0.0211474
AC112198.1|PRAD	AC112198.1	PRAD	-0.962742	3.68316e-05	0.000395485
AC016561.1|PRAD	AC016561.1	PRAD	0	1	1
AC010423.1|PRAD	AC010423.1	PRAD	0.168271	0.516084	0.705647
PCDHGB8P|PRAD	PCDHGB8P	PRAD	0.757563	0.000139195	0.00125456
CMAHP|PRAD	CMAHP	PRAD	-0.281436	0.0284925	0.0995902
VN1R12P|PRAD	VN1R12P	PRAD	-0.619687	0.0148584	0.0613923
VN1R11P|PRAD	VN1R11P	PRAD	1.66603	0.000101499	0.000946685
GGNBP1|PRAD	GGNBP1	PRAD	-0.907213	9.21112e-05	0.000872382
CYP2AC1P|PRAD	CYP2AC1P	PRAD	-0.285473	0.508278	0.701096
CCDC162P|PRAD	CCDC162P	PRAD	0.740851	0.00266998	0.0153113
NEPNP|PRAD	NEPNP	PRAD	0.083744	0.763325	0.870406
TAAR4P|PRAD	TAAR4P	PRAD	0	1	1
TAAR3|PRAD	TAAR3	PRAD	-0.422091	0.226299	0.424804
VN1R28P|PRAD	VN1R28P	PRAD	0.337822	0.621785	0.78477
VN1R32P|PRAD	VN1R32P	PRAD	0	1	1
VN1R40P|PRAD	VN1R40P	PRAD	1.23371	0.194213	0.383467
TMBIM7P|PRAD	TMBIM7P	PRAD	0.208289	0.573447	0.748161
MYH16|PRAD	MYH16	PRAD	-2.1021	7.18614e-48	5.00011e-45
HYALP1|PRAD	HYALP1	PRAD	0.403525	0.424535	0.626626
TAS2R62P|PRAD	TAS2R62P	PRAD	-0.241759	0.681953	0.822552
OR2R1P|PRAD	OR2R1P	PRAD	0.0677336	0.874863	0.936036
TDH|PRAD	TDH	PRAD	-0.258327	0.0870001	0.224591
ADAM24P|PRAD	ADAM24P	PRAD	0.354863	0.348122	0.558596
GULOP|PRAD	GULOP	PRAD	0.18278	0.323811	0.535502
ADAM5|PRAD	ADAM5	PRAD	0.320071	0.377444	0.585726
ADAM3A|PRAD	ADAM3A	PRAD	1.0629	0.0199574	0.0760632
SDR16C6P|PRAD	SDR16C6P	PRAD	1.28671	0.039619	0.127389
MROH4P|PRAD	MROH4P	PRAD	-0.132238	0.719272	0.844532
TSSK5P|PRAD	TSSK5P	PRAD	-0.54997	0.000437768	0.00334463
ZNF252P|PRAD	ZNF252P	PRAD	-0.13389	0.107705	0.261301
VN2R3P|PRAD	VN2R3P	PRAD	0.189523	0.660623	0.809915
BAATP1|PRAD	BAATP1	PRAD	1.11559	0.0845069	0.219785
TOPORSLP|PRAD	TOPORSLP	PRAD	0.555635	0.128942	0.294497
MUPP|PRAD	MUPP	PRAD	-0.28796	0.378328	0.586369
GGTA1P|PRAD	GGTA1P	PRAD	-0.960898	7.91121e-16	5.50462e-14
OR6D1P|PRAD	OR6D1P	PRAD	0	1	1
MBL1P|PRAD	MBL1P	PRAD	-0.543172	0.000299817	0.00243707
GUCY2GP|PRAD	GUCY2GP	PRAD	-0.129021	0.68692	0.825413
SCART1|PRAD	SCART1	PRAD	0.675278	4.90119e-05	0.000505471
OR55B1P|PRAD	OR55B1P	PRAD	0.955991	0.0494313	0.149324
OR52B3P|PRAD	OR52B3P	PRAD	-0.817505	6.66337e-05	0.00066297
OR51R1P|PRAD	OR51R1P	PRAD	0.579387	0.13285	0.299132
OR52P2P|PRAD	OR52P2P	PRAD	0.551188	0.028998	0.100985
OR51A9P|PRAD	OR51A9P	PRAD	1.62476	5.11176e-12	2.03631e-10
OR51A1P|PRAD	OR51A1P	PRAD	0.0116104	0.985122	0.992252
OR51K1P|PRAD	OR51K1P	PRAD	-0.0457982	0.909695	0.952879
OR51A10P|PRAD	OR51A10P	PRAD	0.730346	0.337644	0.549213
OR52H2P|PRAD	OR52H2P	PRAD	0.705635	0.374546	0.583192
OR52U1P|PRAD	OR52U1P	PRAD	1.14522	0.0798495	0.210558
OR52P1P|PRAD	OR52P1P	PRAD	-0.713825	0.031539	0.107475
OR52N3P|PRAD	OR52N3P	PRAD	-0.139857	0.782359	0.88028
OR52X1P|PRAD	OR52X1P	PRAD	0	1	1
THEM7P|PRAD	THEM7P	PRAD	0.0468351	0.881442	0.93955
MIR670HG|PRAD	MIR670HG	PRAD	-0.233647	0.662314	0.810668
VN2R9P|PRAD	VN2R9P	PRAD	0.505824	0.346008	0.556524
OOSP1|PRAD	OOSP1	PRAD	-0.161225	0.591032	0.762874
SLC22A20|PRAD	SLC22A20	PRAD	-0.653825	2.6924e-07	4.77901e-06
DOC2GP|PRAD	DOC2GP	PRAD	1.78342	2.5995e-12	1.08524e-10
AP003385.2|PRAD	AP003385.2	PRAD	1.19402	0.122927	0.285233
FLJ42102|PRAD	FLJ42102	PRAD	0.227714	0.394399	0.601212
ART2BP|PRAD	ART2BP	PRAD	0	1	1
OR2AT2P|PRAD	OR2AT2P	PRAD	0	1	1
OR11M1P|PRAD	OR11M1P	PRAD	0	1	1
GLYCAM1|PRAD	GLYCAM1	PRAD	0	1	1
OR9K1P|PRAD	OR9K1P	PRAD	-0.517471	0.309689	0.521105
TMEM198B|PRAD	TMEM198B	PRAD	-0.27367	0.00404593	0.0215556
RP11-642P15.1|PRAD	RP11-642P15.1	PRAD	0.173277	0.0565599	0.165246
ADAM1B|PRAD	ADAM1B	PRAD	-0.808021	8.27552e-11	2.83186e-09
WDR95P|PRAD	WDR95P	PRAD	0.139366	0.755488	0.865452
GUCY1B2|PRAD	GUCY1B2	PRAD	1.21458	0.00278234	0.0157822
TEX21P|PRAD	TEX21P	PRAD	0.241161	0.0422176	0.133644
TMCO5B|PRAD	TMCO5B	PRAD	0.951145	0.0224996	0.0834499
TTLL13P|PRAD	TTLL13P	PRAD	0.528634	7.43417e-06	9.6266e-05
ABCA17P|PRAD	ABCA17P	PRAD	0.298877	0.0423372	0.133901
PRSS30P|PRAD	PRSS30P	PRAD	-0.223232	0.135698	0.303013
AC092338.5|PRAD	AC092338.5	PRAD	-0.172587	0.209332	0.40377
CTF2P|PRAD	CTF2P	PRAD	-0.415155	0.187995	0.374992
VN1R64P|PRAD	VN1R64P	PRAD	0	1	1
VN1R65P|PRAD	VN1R65P	PRAD	0	1	1
VN1R67P|PRAD	VN1R67P	PRAD	-0.0228538	0.941801	0.970015
MT1L|PRAD	MT1L	PRAD	-0.357472	0.115328	0.274015
VN2R10P|PRAD	VN2R10P	PRAD	1.07164	0.00144635	0.009199
AFG3L1P|PRAD	AFG3L1P	PRAD	0.12867	0.119164	0.278983
DBIL5P|PRAD	DBIL5P	PRAD	-0.172671	0.0727921	0.196695
AC026954.6|PRAD	AC026954.6	PRAD	-0.376495	0.0763964	0.203719
HILS1|PRAD	HILS1	PRAD	-1.07322	3.52486e-08	7.60103e-07
TCAM1P|PRAD	TCAM1P	PRAD	1.18866	0.00288362	0.0162507
AC111186.1|PRAD	AC111186.1	PRAD	-0.600903	0.00235393	0.0138489
THA1P|PRAD	THA1P	PRAD	0.205805	0.245916	0.448476
RP13-766D20.1|PRAD	RP13-766D20.1	PRAD	0.713856	0.0712681	0.19421
THEMIS3P|PRAD	THEMIS3P	PRAD	0.323217	0.343783	0.554584
ZNF271P|PRAD	ZNF271P	PRAD	-0.326846	1.09474e-07	2.11199e-06
OACYLP|PRAD	OACYLP	PRAD	-0.0553632	0.748319	0.861576
VN1R96P|PRAD	VN1R96P	PRAD	-0.504844	0.133167	0.299668
CYP2T1P|PRAD	CYP2T1P	PRAD	-1.4649	9.98904e-31	2.74357e-28
CYP2F2P|PRAD	CYP2F2P	PRAD	0.16044	0.181982	0.367805
SEC1P|PRAD	SEC1P	PRAD	-0.524623	3.40178e-05	0.000367921
VN1R6P|PRAD	VN1R6P	PRAD	0.107094	0.838594	0.914758
VN2R19P|PRAD	VN2R19P	PRAD	0.211848	0.34761	0.558068
RP4-673D20.3|PRAD	RP4-673D20.3	PRAD	-1.15163	2.71631e-13	1.31251e-11
BPIFA4P|PRAD	BPIFA4P	PRAD	2.34037	1.10858e-05	0.000137577
BPIFB5P|PRAD	BPIFB5P	PRAD	0.294956	0.325048	0.536453
FER1L4|PRAD	FER1L4	PRAD	-0.399531	0.014525	0.0603514
RP1-300I2.2|PRAD	RP1-300I2.2	PRAD	-5.283	2.63915e-22	3.992e-20
ZNF663P|PRAD	ZNF663P	PRAD	-1.48918	7.8442e-27	1.74191e-24
CA15P1|PRAD	CA15P1	PRAD	0.495257	0.0285883	0.0998526
TSSK1A|PRAD	TSSK1A	PRAD	0.227696	0.0900522	0.229798
LINC00634|PRAD	LINC00634	PRAD	1.82137	8.41074e-18	7.37671e-16
FNDC3CP|PRAD	FNDC3CP	PRAD	-0.0117808	0.972651	0.984486
CHMP1B2P|PRAD	CHMP1B2P	PRAD	-0.170108	0.383534	0.591102
RP1-215K18.4|PRAD	RP1-215K18.4	PRAD	-0.824779	0.0177243	0.0696983
CYCTP|PRAD	CYCTP	PRAD	0.227993	0.493272	0.688435
VN1R38P|PRAD	VN1R38P	PRAD	-0.418468	0.235299	0.435891
RP11-23J9.7|PRAD	RP11-23J9.7	PRAD	-0.285032	0.353831	0.564171
CST12P|PRAD	CST12P	PRAD	0	1	1
VN1R34P|PRAD	VN1R34P	PRAD	0.402065	0.230268	0.429853
PSMB7P1|PRAD	PSMB7P1	PRAD	0	1	1
VN1R3|PRAD	VN1R3	PRAD	0	1	1
OR9H1P|PRAD	OR9H1P	PRAD	1.29495	0.000180593	0.00156679
AC063979.1|PRAD	AC063979.1	PRAD	0.293905	0.223957	0.422378
RP1-90J20.10|PRAD	RP1-90J20.10	PRAD	0	1	1
RP11-353J17.3|PRAD	RP11-353J17.3	PRAD	0	1	1
TAAR7P|PRAD	TAAR7P	PRAD	0	1	1
RP11-219C24.6|KIRC	RP11-219C24.6	KIRC	1.27231	0.00403897	0.00898821
LINC01225|KIRC	LINC01225	KIRC	-2.77203	6.84962e-22	1.99582e-20
TLR12P|KIRC	TLR12P	KIRC	1.27497	9.18991e-09	6.76914e-08
SKINTL|KIRC	SKINTL	KIRC	1.4959	1.70322e-17	3.4825e-16
CALR4P|KIRC	CALR4P	KIRC	0.623783	0.00681531	0.0142069
RP11-376N17.4|KIRC	RP11-376N17.4	KIRC	-0.417379	0.110971	0.159053
UOX|KIRC	UOX	KIRC	-0.314998	0.112448	0.160789
LPCAT2BP|KIRC	LPCAT2BP	KIRC	0.265074	0.4483	0.517411
CYMP|KIRC	CYMP	KIRC	0.682668	0.0282051	0.0488941
OR11I1P|KIRC	OR11I1P	KIRC	0.808889	0.00332405	0.00758805
NR1H5P|KIRC	NR1H5P	KIRC	1.17423	0.00112185	0.00290354
GNRHR2|KIRC	GNRHR2	KIRC	-0.85319	1.08959e-36	6.87313e-35
OR13Z1P|KIRC	OR13Z1P	KIRC	0.322249	0.31187	0.38227
OR10J7P|KIRC	OR10J7P	KIRC	0	1	1
FMO9P|KIRC	FMO9P	KIRC	-3.16724	4.88957e-19	1.12375e-17
FMO10P|KIRC	FMO10P	KIRC	0.0791884	0.841006	0.868091
FMO11P|KIRC	FMO11P	KIRC	1.24181	0.00382909	0.00858072
RP11-568K15.1|KIRC	RP11-568K15.1	KIRC	-0.0585073	0.534686	0.599598
TEDDM2P|KIRC	TEDDM2P	KIRC	0.880438	0.00870249	0.0175904
MROH3P|KIRC	MROH3P	KIRC	1.66141	2.09924e-09	1.7157e-08
PTPRVP|KIRC	PTPRVP	KIRC	1.70993	3.66163e-17	7.17739e-16
MGAT4EP|KIRC	MGAT4EP	KIRC	0.948788	0.000862684	0.0023073
HIST3H2BA|KIRC	HIST3H2BA	KIRC	1.47701	1.26633e-05	5.21255e-05
KIF28P|KIRC	KIF28P	KIRC	-0.953087	4.80816e-16	8.49775e-15
SLC7A15P|KIRC	SLC7A15P	KIRC	1.85497	2.92838e-05	0.000111629
TTC39DP|KIRC	TTC39DP	KIRC	0.186102	0.405792	0.476134
PRORSD1P|KIRC	PRORSD1P	KIRC	-0.240021	0.00492509	0.0107247
AOX3P|KIRC	AOX3P	KIRC	1.46536	1.05336e-06	5.46688e-06
AOX2P|KIRC	AOX2P	KIRC	1.209	1.36571e-05	5.55417e-05
OR5S1P|KIRC	OR5S1P	KIRC	-0.269362	0.338142	0.409146
VN1R20P|KIRC	VN1R20P	KIRC	-1.25324	3.15089e-25	1.1255e-23
VN1R21P|KIRC	VN1R21P	KIRC	0.0374254	0.879222	0.901103
COL6A4P1|KIRC	COL6A4P1	KIRC	-2.11834	2.3245e-41	1.92771e-39
NRADDP|KIRC	NRADDP	KIRC	0.288114	0.114032	0.162556
ACTBP13|KIRC	ACTBP13	KIRC	0.724898	0.0147795	0.0279137
COL6A4P2|KIRC	COL6A4P2	KIRC	-0.722911	0.000217321	0.000674486
NUDT16P1|KIRC	NUDT16P1	KIRC	-0.836295	8.70397e-16	1.50245e-14
CPHL1P|KIRC	CPHL1P	KIRC	3.61055	1.47604e-40	1.16696e-38
VN2R1P|KIRC	VN2R1P	KIRC	1.85194	2.32031e-06	1.12727e-05
EGFEM1P|KIRC	EGFEM1P	KIRC	-0.107529	0.625005	0.679932
TMED11P|KIRC	TMED11P	KIRC	0.0573728	0.840971	0.868091
SULT1D1P|KIRC	SULT1D1P	KIRC	0.257071	0.466435	0.534647
CSN1S2AP|KIRC	CSN1S2AP	KIRC	0.840045	0.00619973	0.0130823
CETN4P|KIRC	CETN4P	KIRC	-2.23518	1.09581e-82	4.35189e-80
AC112198.1|KIRC	AC112198.1	KIRC	-3.02756	2.3194e-169	1.37529e-165
AC016561.1|KIRC	AC016561.1	KIRC	0.686344	0.0507029	0.0810686
AC010423.1|KIRC	AC010423.1	KIRC	1.16465	0.0113721	0.022214
PCDHGB8P|KIRC	PCDHGB8P	KIRC	1.38474	8.18725e-18	1.72763e-16
CMAHP|KIRC	CMAHP	KIRC	0.00596397	0.956834	0.965865
VN1R12P|KIRC	VN1R12P	KIRC	1.74793	9.35676e-13	1.16312e-11
VN1R11P|KIRC	VN1R11P	KIRC	1.62822	2.81926e-07	1.63091e-06
GGNBP1|KIRC	GGNBP1	KIRC	0.201492	0.18922	0.249246
CYP2AC1P|KIRC	CYP2AC1P	KIRC	0.327287	0.308042	0.378165
CCDC162P|KIRC	CCDC162P	KIRC	-0.763182	7.79219e-05	0.000269174
NEPNP|KIRC	NEPNP	KIRC	-0.0747322	0.72444	0.769953
TAAR4P|KIRC	TAAR4P	KIRC	0	1	1
TAAR3|KIRC	TAAR3	KIRC	-1.10109	0.000769722	0.00208452
VN1R28P|KIRC	VN1R28P	KIRC	-0.36104	0.281482	0.350319
VN1R32P|KIRC	VN1R32P	KIRC	0.0547728	0.82351	0.853597
VN1R40P|KIRC	VN1R40P	KIRC	0.132722	0.661252	0.713928
TMBIM7P|KIRC	TMBIM7P	KIRC	0.953662	0.00382052	0.00856474
MYH16|KIRC	MYH16	KIRC	1.07547	8.87705e-09	6.54276e-08
HYALP1|KIRC	HYALP1	KIRC	-1.64936	0.0102866	0.0203585
TAS2R62P|KIRC	TAS2R62P	KIRC	1.06059	0.00629014	0.0132472
OR2R1P|KIRC	OR2R1P	KIRC	1.66291	7.37301e-07	3.94925e-06
TDH|KIRC	TDH	KIRC	-0.229393	0.102972	0.149174
ADAM24P|KIRC	ADAM24P	KIRC	0.550818	0.106699	0.153916
GULOP|KIRC	GULOP	KIRC	0.8938	4.74978e-06	2.16312e-05
ADAM5|KIRC	ADAM5	KIRC	2.67788	1.46161e-10	1.41495e-09
ADAM3A|KIRC	ADAM3A	KIRC	1.65392	5.92053e-05	0.000210695
SDR16C6P|KIRC	SDR16C6P	KIRC	1.27072	0.000811757	0.0021834
MROH4P|KIRC	MROH4P	KIRC	0.642013	0.0380891	0.0632985
TSSK5P|KIRC	TSSK5P	KIRC	-0.905314	8.82981e-14	1.25404e-12
ZNF252P|KIRC	ZNF252P	KIRC	-1.07279	4.2638e-41	3.4872e-39
VN2R3P|KIRC	VN2R3P	KIRC	1.36393	0.000490827	0.00139419
BAATP1|KIRC	BAATP1	KIRC	1.83046	0.00789541	0.0161629
TOPORSLP|KIRC	TOPORSLP	KIRC	1.26919	0.000848255	0.00227281
MUPP|KIRC	MUPP	KIRC	1.69507	3.99718e-09	3.11859e-08
GGTA1P|KIRC	GGTA1P	KIRC	1.54359	4.34986e-31	2.14938e-29
OR6D1P|KIRC	OR6D1P	KIRC	1.22266	0.000757407	0.00205634
MBL1P|KIRC	MBL1P	KIRC	-1.88998	9.13863e-52	1.17799e-49
GUCY2GP|KIRC	GUCY2GP	KIRC	-0.734272	0.0408721	0.0673039
SCART1|KIRC	SCART1	KIRC	1.72576	2.87025e-22	8.61728e-21
OR55B1P|KIRC	OR55B1P	KIRC	0.80418	0.0163879	0.0305332
OR52B3P|KIRC	OR52B3P	KIRC	0.100992	0.596287	0.654373
OR51R1P|KIRC	OR51R1P	KIRC	0.640207	0.0940289	0.137852
OR52P2P|KIRC	OR52P2P	KIRC	0.543815	0.15175	0.207423
OR51A9P|KIRC	OR51A9P	KIRC	2.0177	2.69584e-10	2.49766e-09
OR51A1P|KIRC	OR51A1P	KIRC	0.569509	0.0391816	0.0649321
OR51K1P|KIRC	OR51K1P	KIRC	0.439654	0.261031	0.328791
OR51A10P|KIRC	OR51A10P	KIRC	0.552393	0.157369	0.213724
OR52H2P|KIRC	OR52H2P	KIRC	1.0416	0.00590636	0.012541
OR52U1P|KIRC	OR52U1P	KIRC	1.92325	5.356e-08	3.48611e-07
OR52P1P|KIRC	OR52P1P	KIRC	1.79007	3.76052e-10	3.44105e-09
OR52N3P|KIRC	OR52N3P	KIRC	2.19908	1.91666e-08	1.32534e-07
OR52X1P|KIRC	OR52X1P	KIRC	0.126176	0.645419	0.69836
THEM7P|KIRC	THEM7P	KIRC	1.85958	6.83927e-14	9.89109e-13
MIR670HG|KIRC	MIR670HG	KIRC	-2.5674	1.06185e-23	3.45948e-22
VN2R9P|KIRC	VN2R9P	KIRC	2.6588	1.94956e-15	3.24261e-14
OOSP1|KIRC	OOSP1	KIRC	-0.122812	0.642225	0.695373
SLC22A20|KIRC	SLC22A20	KIRC	-0.0483858	0.776779	0.814701
DOC2GP|KIRC	DOC2GP	KIRC	1.37351	1.00779e-14	1.55617e-13
AP003385.2|KIRC	AP003385.2	KIRC	0.854747	0.00506185	0.0109621
FLJ42102|KIRC	FLJ42102	KIRC	1.36458	0.000126597	0.000414612
ART2BP|KIRC	ART2BP	KIRC	0.570512	0.0197133	0.0359274
OR2AT2P|KIRC	OR2AT2P	KIRC	2.19875	9.503e-05	0.000321897
OR11M1P|KIRC	OR11M1P	KIRC	0.918089	0.00639006	0.0134337
GLYCAM1|KIRC	GLYCAM1	KIRC	-2.11331	3.68582e-09	2.89663e-08
OR9K1P|KIRC	OR9K1P	KIRC	0.831709	0.0257591	0.0452089
TMEM198B|KIRC	TMEM198B	KIRC	0.392457	1.80902e-06	8.99502e-06
RP11-642P15.1|KIRC	RP11-642P15.1	KIRC	-0.255796	0.000340186	0.00100605
ADAM1B|KIRC	ADAM1B	KIRC	-1.92491	1.93235e-66	4.49329e-64
WDR95P|KIRC	WDR95P	KIRC	1.42904	2.1067e-05	8.25078e-05
GUCY1B2|KIRC	GUCY1B2	KIRC	1.7064	1.53455e-06	7.73079e-06
TEX21P|KIRC	TEX21P	KIRC	-0.116939	0.299431	0.369306
TMCO5B|KIRC	TMCO5B	KIRC	1.56976	0.000100912	0.000338917
TTLL13P|KIRC	TTLL13P	KIRC	0.287236	0.0183649	0.0337187
ABCA17P|KIRC	ABCA17P	KIRC	1.94664	3.35489e-20	8.41133e-19
PRSS30P|KIRC	PRSS30P	KIRC	1.08229	3.76709e-13	4.95826e-12
AC092338.5|KIRC	AC092338.5	KIRC	0.67511	1.23862e-06	6.36703e-06
CTF2P|KIRC	CTF2P	KIRC	0.488485	0.118698	0.168419
VN1R64P|KIRC	VN1R64P	KIRC	0.904203	0.0141488	0.0268852
VN1R65P|KIRC	VN1R65P	KIRC	0	1	1
VN1R67P|KIRC	VN1R67P	KIRC	0.347262	0.183118	0.242447
MT1L|KIRC	MT1L	KIRC	0.0507862	0.770891	0.809958
VN2R10P|KIRC	VN2R10P	KIRC	1.48662	5.16543e-06	2.33182e-05
AFG3L1P|KIRC	AFG3L1P	KIRC	0.526768	4.75701e-08	3.12021e-07
DBIL5P|KIRC	DBIL5P	KIRC	-0.861187	2.4681e-17	4.92747e-16
AC026954.6|KIRC	AC026954.6	KIRC	0.901093	2.90159e-05	0.000110785
HILS1|KIRC	HILS1	KIRC	1.34655	1.6963e-07	1.02426e-06
TCAM1P|KIRC	TCAM1P	KIRC	1.41842	1.07929e-05	4.51632e-05
AC111186.1|KIRC	AC111186.1	KIRC	-0.974117	9.81691e-16	1.67992e-14
THA1P|KIRC	THA1P	KIRC	-0.30962	0.04919	0.0789156
RP13-766D20.1|KIRC	RP13-766D20.1	KIRC	0	1	1
THEMIS3P|KIRC	THEMIS3P	KIRC	0.33349	0.288695	0.357897
ZNF271P|KIRC	ZNF271P	KIRC	-0.934472	1.76355e-52	2.37659e-50
OACYLP|KIRC	OACYLP	KIRC	5.91905	2.76672e-34	1.61628e-32
VN1R96P|KIRC	VN1R96P	KIRC	0.513714	0.108842	0.156588
CYP2T1P|KIRC	CYP2T1P	KIRC	-1.08808	1.38662e-26	5.28743e-25
CYP2F2P|KIRC	CYP2F2P	KIRC	-0.127384	0.173477	0.23183
SEC1P|KIRC	SEC1P	KIRC	0.0938105	0.393135	0.463393
VN1R6P|KIRC	VN1R6P	KIRC	0	1	1
VN2R19P|KIRC	VN2R19P	KIRC	0.100617	0.580908	0.641433
RP4-673D20.3|KIRC	RP4-673D20.3	KIRC	2.79804	2.49539e-41	2.05506e-39
BPIFA4P|KIRC	BPIFA4P	KIRC	1.81118	1.3485e-05	5.49358e-05
BPIFB5P|KIRC	BPIFB5P	KIRC	2.65129	9.80174e-05	0.0003306
FER1L4|KIRC	FER1L4	KIRC	4.95454	4.48566e-77	1.47765e-74
RP1-300I2.2|KIRC	RP1-300I2.2	KIRC	0.195076	0.593626	0.651955
ZNF663P|KIRC	ZNF663P	KIRC	-1.84093	9.46826e-24	3.10177e-22
CA15P1|KIRC	CA15P1	KIRC	1.64724	3.53669e-17	6.95549e-16
TSSK1A|KIRC	TSSK1A	KIRC	0.110837	0.453277	0.5223
LINC00634|KIRC	LINC00634	KIRC	0.365775	0.0991033	0.144364
FNDC3CP|KIRC	FNDC3CP	KIRC	-0.0344527	0.914609	0.930378
CHMP1B2P|KIRC	CHMP1B2P	KIRC	-2.09504	3.12379e-20	7.89873e-19
RP1-215K18.4|KIRC	RP1-215K18.4	KIRC	0.175199	0.579425	0.640153
CYCTP|KIRC	CYCTP	KIRC	-0.711637	0.0274529	0.0477787
VN1R38P|KIRC	VN1R38P	KIRC	0.385074	0.153055	0.208774
RP11-23J9.7|KIRC	RP11-23J9.7	KIRC	0	1	1
CST12P|KIRC	CST12P	KIRC	0	1	1
VN1R34P|KIRC	VN1R34P	KIRC	0.304566	0.368296	0.439886
PSMB7P1|KIRC	PSMB7P1	KIRC	0	1	1
VN1R3|KIRC	VN1R3	KIRC	0.589705	0.0392894	0.0650835
OR9H1P|KIRC	OR9H1P	KIRC	0.0631809	0.838102	0.865922
AC063979.1|KIRC	AC063979.1	KIRC	0.353701	0.321956	0.392523
RP1-90J20.10|KIRC	RP1-90J20.10	KIRC	0.953443	0.00124935	0.00319587
RP11-353J17.3|KIRC	RP11-353J17.3	KIRC	0	1	1
TAAR7P|KIRC	TAAR7P	KIRC	0	1	1
RP11-219C24.6|COAD	RP11-219C24.6	COAD	0	1	1
LINC01225|COAD	LINC01225	COAD	-0.358958	0.312296	0.459235
TLR12P|COAD	TLR12P	COAD	-2.04335	1.01461e-12	3.71054e-11
SKINTL|COAD	SKINTL	COAD	-0.200143	0.517316	0.646556
CALR4P|COAD	CALR4P	COAD	-1.46867	3.25772e-11	9.51099e-10
RP11-376N17.4|COAD	RP11-376N17.4	COAD	-1.00881	3.35188e-05	0.000307345
UOX|COAD	UOX	COAD	-1.49451	4.79787e-14	2.16195e-12
LPCAT2BP|COAD	LPCAT2BP	COAD	0.92097	0.0212885	0.0693871
CYMP|COAD	CYMP	COAD	1.56117	0.0194847	0.0647283
OR11I1P|COAD	OR11I1P	COAD	-0.0506579	0.883546	0.930293
NR1H5P|COAD	NR1H5P	COAD	0.232264	0.594549	0.715649
GNRHR2|COAD	GNRHR2	COAD	-0.817209	4.58108e-10	1.11153e-08
OR13Z1P|COAD	OR13Z1P	COAD	0.52867	0.0752313	0.175777
OR10J7P|COAD	OR10J7P	COAD	0.328899	0.176509	0.317038
FMO9P|COAD	FMO9P	COAD	1.75717	0.0398968	0.110317
FMO10P|COAD	FMO10P	COAD	0.520168	0.173909	0.314356
FMO11P|COAD	FMO11P	COAD	0.497078	0.156859	0.293657
RP11-568K15.1|COAD	RP11-568K15.1	COAD	0.672557	0.000352383	0.00236986
TEDDM2P|COAD	TEDDM2P	COAD	-0.0474129	0.920923	0.954591
MROH3P|COAD	MROH3P	COAD	-1.5669	4.55855e-13	1.76427e-11
PTPRVP|COAD	PTPRVP	COAD	0.335056	0.185275	0.326483
MGAT4EP|COAD	MGAT4EP	COAD	0.858502	0.00409335	0.0184055
HIST3H2BA|COAD	HIST3H2BA	COAD	-0.0212182	0.971813	0.98469
KIF28P|COAD	KIF28P	COAD	-0.108778	0.635756	0.749727
SLC7A15P|COAD	SLC7A15P	COAD	0.795	0.0165578	0.0567073
TTC39DP|COAD	TTC39DP	COAD	-0.1363	0.752114	0.839178
PRORSD1P|COAD	PRORSD1P	COAD	-0.461062	0.000583746	0.00363262
AOX3P|COAD	AOX3P	COAD	-0.942115	0.0306591	0.0906979
AOX2P|COAD	AOX2P	COAD	0.889634	0.0303999	0.0900787
OR5S1P|COAD	OR5S1P	COAD	-0.214435	0.654205	0.763187
VN1R20P|COAD	VN1R20P	COAD	-0.553613	0.0220837	0.0713192
VN1R21P|COAD	VN1R21P	COAD	1.1773	0.0707021	0.168121
COL6A4P1|COAD	COL6A4P1	COAD	1.93989	5.38441e-15	2.78422e-13
NRADDP|COAD	NRADDP	COAD	1.11053	6.98992e-07	9.57566e-06
ACTBP13|COAD	ACTBP13	COAD	0.742485	0.0190543	0.0635832
COL6A4P2|COAD	COL6A4P2	COAD	0.750918	0.00439924	0.0194142
NUDT16P1|COAD	NUDT16P1	COAD	-0.638864	8.74915e-08	1.41342e-06
CPHL1P|COAD	CPHL1P	COAD	-0.24793	0.430721	0.565908
VN2R1P|COAD	VN2R1P	COAD	0.714541	0.0537402	0.137589
EGFEM1P|COAD	EGFEM1P	COAD	-0.557017	0.159954	0.296484
TMED11P|COAD	TMED11P	COAD	1.22919	0.0864802	0.194739
SULT1D1P|COAD	SULT1D1P	COAD	1.54099	0.000708196	0.00427322
CSN1S2AP|COAD	CSN1S2AP	COAD	0.592993	0.122592	0.248906
CETN4P|COAD	CETN4P	COAD	-2.08482	1.06313e-23	1.21941e-21
AC112198.1|COAD	AC112198.1	COAD	0.947239	0.0175983	0.0596394
AC016561.1|COAD	AC016561.1	COAD	0.46514	0.17437	0.314875
AC010423.1|COAD	AC010423.1	COAD	-0.941276	0.0432487	0.116817
PCDHGB8P|COAD	PCDHGB8P	COAD	-0.22173	0.405989	0.544411
CMAHP|COAD	CMAHP	COAD	-1.86948	4.65289e-23	5.1496e-21
VN1R12P|COAD	VN1R12P	COAD	-0.370488	0.497311	0.627395
VN1R11P|COAD	VN1R11P	COAD	0.287624	0.161649	0.298176
GGNBP1|COAD	GGNBP1	COAD	0.376415	0.0462661	0.122838
CYP2AC1P|COAD	CYP2AC1P	COAD	-0.592961	0.26139	0.408163
CCDC162P|COAD	CCDC162P	COAD	-0.0603632	0.76735	0.850014
NEPNP|COAD	NEPNP	COAD	0.487202	0.135013	0.265627
TAAR4P|COAD	TAAR4P	COAD	0.420349	0.197389	0.342238
TAAR3|COAD	TAAR3	COAD	1.25416	0.0150521	0.0527094
VN1R28P|COAD	VN1R28P	COAD	1.05407	0.0766618	0.178172
VN1R32P|COAD	VN1R32P	COAD	0.243834	0.226483	0.372074
VN1R40P|COAD	VN1R40P	COAD	-0.595626	0.109324	0.229354
TMBIM7P|COAD	TMBIM7P	COAD	0.0318619	0.930986	0.961544
MYH16|COAD	MYH16	COAD	2.86762	1.30578e-12	4.74785e-11
HYALP1|COAD	HYALP1	COAD	-0.0156995	0.985643	0.991458
TAS2R62P|COAD	TAS2R62P	COAD	-0.677406	0.225336	0.370795
OR2R1P|COAD	OR2R1P	COAD	1.22186	0.0283346	0.0855769
TDH|COAD	TDH	COAD	-1.13768	3.40573e-05	0.00031183
ADAM24P|COAD	ADAM24P	COAD	0.0547286	0.795961	0.870322
GULOP|COAD	GULOP	COAD	-1.3569	1.96146e-07	2.97449e-06
ADAM5|COAD	ADAM5	COAD	0.36516	0.473807	0.605737
ADAM3A|COAD	ADAM3A	COAD	0.799847	0.232234	0.377784
SDR16C6P|COAD	SDR16C6P	COAD	0.763244	0.0723413	0.170923
MROH4P|COAD	MROH4P	COAD	0.381227	0.322272	0.466135
TSSK5P|COAD	TSSK5P	COAD	-0.576045	0.00480154	0.0208391
ZNF252P|COAD	ZNF252P	COAD	-0.451307	0.000184719	0.00136372
VN2R3P|COAD	VN2R3P	COAD	-0.23514	0.739608	0.829478
BAATP1|COAD	BAATP1	COAD	2.73369	0.000322164	0.00219479
TOPORSLP|COAD	TOPORSLP	COAD	1.27086	0.0108785	0.040801
MUPP|COAD	MUPP	COAD	0.83091	0.144288	0.276543
GGTA1P|COAD	GGTA1P	COAD	-2.65594	2.11242e-56	1.48069e-53
OR6D1P|COAD	OR6D1P	COAD	0.152677	0.623192	0.739125
MBL1P|COAD	MBL1P	COAD	-1.268	3.29607e-10	8.32966e-09
GUCY2GP|COAD	GUCY2GP	COAD	-0.246106	0.263409	0.410452
SCART1|COAD	SCART1	COAD	0.723564	0.000212841	0.0015425
OR55B1P|COAD	OR55B1P	COAD	-0.0341464	0.943877	0.969154
OR52B3P|COAD	OR52B3P	COAD	0.25574	0.410357	0.548751
OR51R1P|COAD	OR51R1P	COAD	1.09602	0.0576246	0.144543
OR52P2P|COAD	OR52P2P	COAD	1.50923	0.0129392	0.0467376
OR51A9P|COAD	OR51A9P	COAD	-1.03276	0.00502695	0.0215512
OR51A1P|COAD	OR51A1P	COAD	-0.13497	0.845687	0.905622
OR51K1P|COAD	OR51K1P	COAD	0.350986	0.527391	0.655576
OR51A10P|COAD	OR51A10P	COAD	0.529251	0.27087	0.419283
OR52H2P|COAD	OR52H2P	COAD	1.01382	0.187448	0.329622
OR52U1P|COAD	OR52U1P	COAD	0.446553	0.452961	0.585374
OR52P1P|COAD	OR52P1P	COAD	0.159497	0.728762	0.821183
OR52N3P|COAD	OR52N3P	COAD	0.280841	0.652427	0.762251
OR52X1P|COAD	OR52X1P	COAD	-0.299061	0.58066	0.703629
THEM7P|COAD	THEM7P	COAD	1.43774	5.06826e-05	0.000444379
MIR670HG|COAD	MIR670HG	COAD	-0.0614543	0.846334	0.906154
VN2R9P|COAD	VN2R9P	COAD	0.171466	0.615314	0.732386
OOSP1|COAD	OOSP1	COAD	0.713101	0.0312458	0.0919374
SLC22A20|COAD	SLC22A20	COAD	0.824143	0.000894339	0.00524344
DOC2GP|COAD	DOC2GP	COAD	0.426112	0.0469973	0.124129
AP003385.2|COAD	AP003385.2	COAD	-1.07093	0.00211553	0.0107497
FLJ42102|COAD	FLJ42102	COAD	0.667697	0.0880043	0.197466
ART2BP|COAD	ART2BP	COAD	0	1	1
OR2AT2P|COAD	OR2AT2P	COAD	0.765872	0.0661496	0.159856
OR11M1P|COAD	OR11M1P	COAD	0.715483	0.0935082	0.205754
GLYCAM1|COAD	GLYCAM1	COAD	0	1	1
OR9K1P|COAD	OR9K1P	COAD	0.469768	0.127253	0.255358
TMEM198B|COAD	TMEM198B	COAD	-0.098907	0.482587	0.614302
RP11-642P15.1|COAD	RP11-642P15.1	COAD	0.178467	0.243524	0.392205
ADAM1B|COAD	ADAM1B	COAD	-0.581076	0.00260964	0.0126735
WDR95P|COAD	WDR95P	COAD	0.614327	0.0657527	0.159141
GUCY1B2|COAD	GUCY1B2	COAD	1.08726	6.92769e-05	0.000579235
TEX21P|COAD	TEX21P	COAD	0.332641	0.111488	0.232465
TMCO5B|COAD	TMCO5B	COAD	0.713224	0.0250778	0.0781637
TTLL13P|COAD	TTLL13P	COAD	-0.169266	0.3445	0.486519
ABCA17P|COAD	ABCA17P	COAD	2.28	2.05979e-07	3.10866e-06
PRSS30P|COAD	PRSS30P	COAD	1.41457	3.70855e-07	5.31713e-06
AC092338.5|COAD	AC092338.5	COAD	-0.139238	0.564666	0.689813
CTF2P|COAD	CTF2P	COAD	-0.73308	0.0954223	0.208759
VN1R64P|COAD	VN1R64P	COAD	0.193375	0.32112	0.466094
VN1R65P|COAD	VN1R65P	COAD	0	1	1
VN1R67P|COAD	VN1R67P	COAD	0.0163881	0.93444	0.963464
MT1L|COAD	MT1L	COAD	-1.82444	9.85735e-20	8.07599e-18
VN2R10P|COAD	VN2R10P	COAD	0.673278	0.168808	0.307472
AFG3L1P|COAD	AFG3L1P	COAD	0.357647	0.00448386	0.0197393
DBIL5P|COAD	DBIL5P	COAD	-0.0344075	0.839102	0.900903
AC026954.6|COAD	AC026954.6	COAD	-0.109611	0.756884	0.842864
HILS1|COAD	HILS1	COAD	-1.46744	2.12664e-08	3.92277e-07
TCAM1P|COAD	TCAM1P	COAD	4.24275	1.38485e-08	2.62747e-07
AC111186.1|COAD	AC111186.1	COAD	-0.991348	9.84879e-07	1.30849e-05
THA1P|COAD	THA1P	COAD	-0.476645	0.0420766	0.114558
RP13-766D20.1|COAD	RP13-766D20.1	COAD	1.00323	0.0200061	0.0661205
THEMIS3P|COAD	THEMIS3P	COAD	0.320522	0.487292	0.617968
ZNF271P|COAD	ZNF271P	COAD	-0.906444	2.11547e-14	9.92227e-13
OACYLP|COAD	OACYLP	COAD	2.15641	1.93017e-16	1.18795e-14
VN1R96P|COAD	VN1R96P	COAD	-1.43327	0.000684763	0.00415662
CYP2T1P|COAD	CYP2T1P	COAD	-0.649896	6.87026e-05	0.000575579
CYP2F2P|COAD	CYP2F2P	COAD	-0.870642	3.19265e-08	5.61808e-07
SEC1P|COAD	SEC1P	COAD	-2.061	1.98352e-34	5.00521e-32
VN1R6P|COAD	VN1R6P	COAD	0.0373015	0.839588	0.90124
VN2R19P|COAD	VN2R19P	COAD	-0.403382	0.344446	0.486519
RP4-673D20.3|COAD	RP4-673D20.3	COAD	0.0418276	0.895771	0.938388
BPIFA4P|COAD	BPIFA4P	COAD	0.647295	0.391519	0.529474
BPIFB5P|COAD	BPIFB5P	COAD	0.872089	0.0265421	0.0814797
FER1L4|COAD	FER1L4	COAD	2.48399	2.45934e-15	1.32604e-13
RP1-300I2.2|COAD	RP1-300I2.2	COAD	0.630865	0.0544811	0.138919
ZNF663P|COAD	ZNF663P	COAD	1.82457	0.000704474	0.00425484
CA15P1|COAD	CA15P1	COAD	-0.0835557	0.778715	0.858608
TSSK1A|COAD	TSSK1A	COAD	-0.470947	0.0892459	0.199189
LINC00634|COAD	LINC00634	COAD	0.988851	0.000116658	0.000914779
FNDC3CP|COAD	FNDC3CP	COAD	1.57016	0.00318893	0.0150186
CHMP1B2P|COAD	CHMP1B2P	COAD	0.0798788	0.849059	0.907167
RP1-215K18.4|COAD	RP1-215K18.4	COAD	-1.27732	0.0994164	0.215078
CYCTP|COAD	CYCTP	COAD	0	1	1
VN1R38P|COAD	VN1R38P	COAD	0	1	1
RP11-23J9.7|COAD	RP11-23J9.7	COAD	-0.128338	0.682232	0.785018
CST12P|COAD	CST12P	COAD	0.181465	0.285097	0.430949
VN1R34P|COAD	VN1R34P	COAD	0.630821	0.146214	0.279011
PSMB7P1|COAD	PSMB7P1	COAD	0	1	1
VN1R3|COAD	VN1R3	COAD	0.0558726	0.848786	0.907167
OR9H1P|COAD	OR9H1P	COAD	-1.28026	0.00408656	0.0183815
AC063979.1|COAD	AC063979.1	COAD	0	1	1
RP1-90J20.10|COAD	RP1-90J20.10	COAD	0.105711	0.381683	0.51938
RP11-353J17.3|COAD	RP11-353J17.3	COAD	0	1	1
TAAR7P|COAD	TAAR7P	COAD	0	1	1
RP11-219C24.6|UCEC	RP11-219C24.6	UCEC	0.155741	0.531114	0.682773
LINC01225|UCEC	LINC01225	UCEC	2.96839	2.80469e-07	6.85986e-06
TLR12P|UCEC	TLR12P	UCEC	0.13149	0.749506	0.845072
SKINTL|UCEC	SKINTL	UCEC	0.0121222	0.968276	0.983382
CALR4P|UCEC	CALR4P	UCEC	0.195667	0.643533	0.76887
RP11-376N17.4|UCEC	RP11-376N17.4	UCEC	-0.840489	0.0240908	0.0888011
UOX|UCEC	UOX	UCEC	0.89546	0.0292173	0.102927
LPCAT2BP|UCEC	LPCAT2BP	UCEC	0.261295	0.643439	0.768864
CYMP|UCEC	CYMP	UCEC	-0.604418	0.310625	0.485971
OR11I1P|UCEC	OR11I1P	UCEC	-0.159731	0.821963	0.892016
NR1H5P|UCEC	NR1H5P	UCEC	0.530707	0.322306	0.495491
GNRHR2|UCEC	GNRHR2	UCEC	-0.578837	0.00011807	0.00124671
OR13Z1P|UCEC	OR13Z1P	UCEC	0.743928	0.101505	0.239615
OR10J7P|UCEC	OR10J7P	UCEC	0.421365	0.313564	0.489174
FMO9P|UCEC	FMO9P	UCEC	1.18916	0.0354503	0.118623
FMO10P|UCEC	FMO10P	UCEC	0.0551469	0.885778	0.932274
FMO11P|UCEC	FMO11P	UCEC	-0.364362	0.578487	0.720653
RP11-568K15.1|UCEC	RP11-568K15.1	UCEC	0.233433	0.280716	0.45683
TEDDM2P|UCEC	TEDDM2P	UCEC	0.431117	0.324787	0.498094
MROH3P|UCEC	MROH3P	UCEC	2.90167	1.24054e-10	6.19384e-09
PTPRVP|UCEC	PTPRVP	UCEC	-0.706084	0.0020779	0.0130914
MGAT4EP|UCEC	MGAT4EP	UCEC	1.42085	2.82375e-05	0.000372245
HIST3H2BA|UCEC	HIST3H2BA	UCEC	2.53418	5.38987e-06	8.87025e-05
KIF28P|UCEC	KIF28P	UCEC	-0.340225	0.144107	0.299983
SLC7A15P|UCEC	SLC7A15P	UCEC	0.567981	0.312625	0.488066
TTC39DP|UCEC	TTC39DP	UCEC	-0.373044	0.403401	0.571657
PRORSD1P|UCEC	PRORSD1P	UCEC	-0.236337	0.12025	0.266894
AOX3P|UCEC	AOX3P	UCEC	-0.643034	0.171184	0.334289
AOX2P|UCEC	AOX2P	UCEC	-0.13104	0.784781	0.867834
OR5S1P|UCEC	OR5S1P	UCEC	0.0890112	0.806073	0.881774
VN1R20P|UCEC	VN1R20P	UCEC	-1.68061	4.4766e-14	3.99018e-12
VN1R21P|UCEC	VN1R21P	UCEC	0.192137	0.672428	0.791572
COL6A4P1|UCEC	COL6A4P1	UCEC	-1.08882	1.20457e-05	0.00017955
NRADDP|UCEC	NRADDP	UCEC	0.930518	0.000641073	0.00508304
ACTBP13|UCEC	ACTBP13	UCEC	2.52429	2.00038e-06	3.76837e-05
COL6A4P2|UCEC	COL6A4P2	UCEC	-1.28635	1.53388e-05	0.00022021
NUDT16P1|UCEC	NUDT16P1	UCEC	0.132532	0.570003	0.714238
CPHL1P|UCEC	CPHL1P	UCEC	1.8338	8.75443e-05	0.000968897
VN2R1P|UCEC	VN2R1P	UCEC	1.1022	0.0144242	0.0606226
EGFEM1P|UCEC	EGFEM1P	UCEC	-0.175285	0.642998	0.768544
TMED11P|UCEC	TMED11P	UCEC	-0.218667	0.690369	0.804029
SULT1D1P|UCEC	SULT1D1P	UCEC	0.349338	0.445749	0.609178
CSN1S2AP|UCEC	CSN1S2AP	UCEC	0.757609	0.02409	0.0888011
CETN4P|UCEC	CETN4P	UCEC	0.0541025	0.843263	0.904489
AC112198.1|UCEC	AC112198.1	UCEC	0.512065	0.149728	0.307063
AC016561.1|UCEC	AC016561.1	UCEC	-0.714147	0.235025	0.40538
AC010423.1|UCEC	AC010423.1	UCEC	-0.246106	0.721765	0.827083
PCDHGB8P|UCEC	PCDHGB8P	UCEC	0.0404442	0.882529	0.930566
CMAHP|UCEC	CMAHP	UCEC	-2.64509	1.46158e-44	1.38652e-41
VN1R12P|UCEC	VN1R12P	UCEC	-0.132517	0.776979	0.862106
VN1R11P|UCEC	VN1R11P	UCEC	0.318787	0.478224	0.638192
GGNBP1|UCEC	GGNBP1	UCEC	1.61982	3.49696e-07	8.29342e-06
CYP2AC1P|UCEC	CYP2AC1P	UCEC	-1.31234	0.0046917	0.0253294
CCDC162P|UCEC	CCDC162P	UCEC	2.49324	3.22104e-09	1.2153e-07
NEPNP|UCEC	NEPNP	UCEC	0.0163265	0.960292	0.978576
TAAR4P|UCEC	TAAR4P	UCEC	0.168264	0.733585	0.835068
TAAR3|UCEC	TAAR3	UCEC	0.519475	0.344823	0.518112
VN1R28P|UCEC	VN1R28P	UCEC	-0.425642	0.532173	0.683737
VN1R32P|UCEC	VN1R32P	UCEC	0.463383	0.358178	0.530307
VN1R40P|UCEC	VN1R40P	UCEC	0.510322	0.265528	0.438452
TMBIM7P|UCEC	TMBIM7P	UCEC	1.14159	0.0060319	0.0309795
MYH16|UCEC	MYH16	UCEC	0.655372	0.013116	0.0566114
HYALP1|UCEC	HYALP1	UCEC	1.16384	0.033829	0.11438
TAS2R62P|UCEC	TAS2R62P	UCEC	0.333028	0.498781	0.655483
OR2R1P|UCEC	OR2R1P	UCEC	-0.519573	0.234092	0.404235
TDH|UCEC	TDH	UCEC	0.426206	0.231517	0.402722
ADAM24P|UCEC	ADAM24P	UCEC	0.290348	0.641119	0.766952
GULOP|UCEC	GULOP	UCEC	-2.21801	2.73593e-17	4.13088e-15
ADAM5|UCEC	ADAM5	UCEC	1.90934	0.0181525	0.0723188
ADAM3A|UCEC	ADAM3A	UCEC	1.17804	0.0608944	0.171944
SDR16C6P|UCEC	SDR16C6P	UCEC	0.864759	0.0883253	0.220049
MROH4P|UCEC	MROH4P	UCEC	0.416861	0.215626	0.38362
TSSK5P|UCEC	TSSK5P	UCEC	-0.70784	0.00269968	0.0162091
ZNF252P|UCEC	ZNF252P	UCEC	0.124412	0.324671	0.497973
VN2R3P|UCEC	VN2R3P	UCEC	0.607556	0.291328	0.465711
BAATP1|UCEC	BAATP1	UCEC	1.4292	0.0435864	0.136535
TOPORSLP|UCEC	TOPORSLP	UCEC	2.34679	0.00031356	0.00278555
MUPP|UCEC	MUPP	UCEC	-0.273393	0.710389	0.818762
GGTA1P|UCEC	GGTA1P	UCEC	-0.205151	0.428907	0.59504
OR6D1P|UCEC	OR6D1P	UCEC	0.721224	0.165387	0.326035
MBL1P|UCEC	MBL1P	UCEC	-0.427524	0.149628	0.306999
GUCY2GP|UCEC	GUCY2GP	UCEC	0.180357	0.679721	0.796206
SCART1|UCEC	SCART1	UCEC	0.192944	0.40156	0.569839
OR55B1P|UCEC	OR55B1P	UCEC	1.53	0.000549833	0.00447172
OR52B3P|UCEC	OR52B3P	UCEC	-0.85273	0.00306	0.0179505
OR51R1P|UCEC	OR51R1P	UCEC	0.745453	0.119706	0.26629
OR52P2P|UCEC	OR52P2P	UCEC	0.518426	0.294304	0.468806
OR51A9P|UCEC	OR51A9P	UCEC	-0.522405	0.267808	0.441285
OR51A1P|UCEC	OR51A1P	UCEC	0.936147	0.163381	0.323523
OR51K1P|UCEC	OR51K1P	UCEC	-0.487631	0.481412	0.640324
OR51A10P|UCEC	OR51A10P	UCEC	0.368741	0.495356	0.652855
OR52H2P|UCEC	OR52H2P	UCEC	0.430362	0.558562	0.705262
OR52U1P|UCEC	OR52U1P	UCEC	0.173904	0.715292	0.822209
OR52P1P|UCEC	OR52P1P	UCEC	-0.742775	0.0777802	0.201639
OR52N3P|UCEC	OR52N3P	UCEC	-1.20346	0.0466078	0.142839
OR52X1P|UCEC	OR52X1P	UCEC	0.511421	0.327594	0.500895
THEM7P|UCEC	THEM7P	UCEC	-1.74213	1.99801e-07	5.09319e-06
MIR670HG|UCEC	MIR670HG	UCEC	-2.75395	9.40671e-12	5.75717e-10
VN2R9P|UCEC	VN2R9P	UCEC	0.816875	0.230183	0.400768
OOSP1|UCEC	OOSP1	UCEC	0.23936	0.479447	0.639054
SLC22A20|UCEC	SLC22A20	UCEC	2.03173	4.82135e-10	2.23109e-08
DOC2GP|UCEC	DOC2GP	UCEC	0.0568223	0.825902	0.895075
AP003385.2|UCEC	AP003385.2	UCEC	0.845335	0.0424828	0.134305
FLJ42102|UCEC	FLJ42102	UCEC	0.334105	0.376188	0.547857
ART2BP|UCEC	ART2BP	UCEC	0.566803	0.0770548	0.200385
OR2AT2P|UCEC	OR2AT2P	UCEC	0.206766	0.663808	0.784608
OR11M1P|UCEC	OR11M1P	UCEC	0.775191	0.137253	0.290588
GLYCAM1|UCEC	GLYCAM1	UCEC	1.11798	0.00976582	0.0451601
OR9K1P|UCEC	OR9K1P	UCEC	0.976306	0.118728	0.265462
TMEM198B|UCEC	TMEM198B	UCEC	-0.522577	3.38955e-05	0.000434524
RP11-642P15.1|UCEC	RP11-642P15.1	UCEC	-0.0694392	0.713615	0.820934
ADAM1B|UCEC	ADAM1B	UCEC	-0.71674	9.06283e-05	0.000995563
WDR95P|UCEC	WDR95P	UCEC	-0.0805933	0.953888	0.974521
GUCY1B2|UCEC	GUCY1B2	UCEC	2.49627	1.96748e-09	7.73079e-08
TEX21P|UCEC	TEX21P	UCEC	-1.06278	4.47749e-08	1.34843e-06
TMCO5B|UCEC	TMCO5B	UCEC	0.355878	0.556711	0.703824
TTLL13P|UCEC	TTLL13P	UCEC	0.737025	0.000340664	0.00298701
ABCA17P|UCEC	ABCA17P	UCEC	-0.341646	0.28256	0.458707
PRSS30P|UCEC	PRSS30P	UCEC	-0.895103	0.000178942	0.00174232
AC092338.5|UCEC	AC092338.5	UCEC	-0.044005	0.86431	0.91971
CTF2P|UCEC	CTF2P	UCEC	-0.342344	0.377099	0.548489
VN1R64P|UCEC	VN1R64P	UCEC	-0.338064	0.602663	0.73926
VN1R65P|UCEC	VN1R65P	UCEC	0.22518	0.554481	0.701941
VN1R67P|UCEC	VN1R67P	UCEC	-0.332772	0.369309	0.540771
MT1L|UCEC	MT1L	UCEC	1.5668	1.28844e-05	0.00019013
VN2R10P|UCEC	VN2R10P	UCEC	0.260806	0.493405	0.651253
AFG3L1P|UCEC	AFG3L1P	UCEC	0.334224	0.0220592	0.0832449
DBIL5P|UCEC	DBIL5P	UCEC	0.774576	4.07483e-05	0.000510064
AC026954.6|UCEC	AC026954.6	UCEC	-1.07719	4.54318e-05	0.000557652
HILS1|UCEC	HILS1	UCEC	-0.992371	0.0632605	0.17595
TCAM1P|UCEC	TCAM1P	UCEC	3.96288	4.64414e-07	1.06343e-05
AC111186.1|UCEC	AC111186.1	UCEC	0.407635	0.138681	0.292817
THA1P|UCEC	THA1P	UCEC	0.621639	0.0320261	0.11002
RP13-766D20.1|UCEC	RP13-766D20.1	UCEC	0.87282	0.0300404	0.104964
THEMIS3P|UCEC	THEMIS3P	UCEC	1.75536	0.000303313	0.00270984
ZNF271P|UCEC	ZNF271P	UCEC	-0.310693	0.00657669	0.0332237
OACYLP|UCEC	OACYLP	UCEC	1.49058	1.4795e-07	3.91418e-06
VN1R96P|UCEC	VN1R96P	UCEC	0.374329	0.525315	0.677811
CYP2T1P|UCEC	CYP2T1P	UCEC	-0.932853	3.23266e-05	0.000416825
CYP2F2P|UCEC	CYP2F2P	UCEC	-0.419209	0.0358546	0.119285
SEC1P|UCEC	SEC1P	UCEC	-1.40349	9.81831e-20	1.9176e-17
VN1R6P|UCEC	VN1R6P	UCEC	-0.251608	0.671179	0.790514
VN2R19P|UCEC	VN2R19P	UCEC	-0.895889	0.0138695	0.0589442
RP4-673D20.3|UCEC	RP4-673D20.3	UCEC	-0.288446	0.359097	0.531088
BPIFA4P|UCEC	BPIFA4P	UCEC	-0.210868	0.753371	0.847467
BPIFB5P|UCEC	BPIFB5P	UCEC	0.331825	0.517973	0.671469
FER1L4|UCEC	FER1L4	UCEC	2.1096	6.28079e-15	6.89381e-13
RP1-300I2.2|UCEC	RP1-300I2.2	UCEC	0.0615493	0.828958	0.896676
ZNF663P|UCEC	ZNF663P	UCEC	-0.904201	0.0506527	0.151343
CA15P1|UCEC	CA15P1	UCEC	0.505805	0.196383	0.361642
TSSK1A|UCEC	TSSK1A	UCEC	-0.291691	0.196451	0.361717
LINC00634|UCEC	LINC00634	UCEC	2.28612	1.74515e-20	3.86289e-18
FNDC3CP|UCEC	FNDC3CP	UCEC	2.61483	1.11335e-06	2.26037e-05
CHMP1B2P|UCEC	CHMP1B2P	UCEC	1.24359	0.00489002	0.0262084
RP1-215K18.4|UCEC	RP1-215K18.4	UCEC	0.360063	0.509093	0.663195
CYCTP|UCEC	CYCTP	UCEC	1.81013	0.00128461	0.00896996
VN1R38P|UCEC	VN1R38P	UCEC	0.098058	0.761169	0.852225
RP11-23J9.7|UCEC	RP11-23J9.7	UCEC	0.026398	0.864854	0.919784
CST12P|UCEC	CST12P	UCEC	0.462669	0.109915	0.252739
VN1R34P|UCEC	VN1R34P	UCEC	-0.0693411	0.914094	0.950003
PSMB7P1|UCEC	PSMB7P1	UCEC	0.583511	0.0649766	0.17876
VN1R3|UCEC	VN1R3	UCEC	0.751252	0.0272849	0.0974901
OR9H1P|UCEC	OR9H1P	UCEC	-0.449327	0.315098	0.490516
AC063979.1|UCEC	AC063979.1	UCEC	0.0143278	0.900811	0.941873
RP1-90J20.10|UCEC	RP1-90J20.10	UCEC	0.267018	0.451979	0.614971
RP11-353J17.3|UCEC	RP11-353J17.3	UCEC	0.482178	0.0755918	0.197664
TAAR7P|UCEC	TAAR7P	UCEC	0	1	1
RP11-219C24.6|KIRP	RP11-219C24.6	KIRP	0	1	1
LINC01225|KIRP	LINC01225	KIRP	-3.45425	2.55141e-18	2.70826e-16
TLR12P|KIRP	TLR12P	KIRP	0.42584	0.260412	0.472641
SKINTL|KIRP	SKINTL	KIRP	1.24249	1.26587e-05	0.000167961
CALR4P|KIRP	CALR4P	KIRP	-0.491041	0.152725	0.337145
RP11-376N17.4|KIRP	RP11-376N17.4	KIRP	0.854207	0.0332995	0.115353
UOX|KIRP	UOX	KIRP	2.13695	2.54136e-07	5.16674e-06
LPCAT2BP|KIRP	LPCAT2BP	KIRP	-0.215438	0.749626	0.873293
CYMP|KIRP	CYMP	KIRP	0	1	1
OR11I1P|KIRP	OR11I1P	KIRP	0	1	1
NR1H5P|KIRP	NR1H5P	KIRP	-0.140436	0.850676	0.926054
GNRHR2|KIRP	GNRHR2	KIRP	-0.117843	0.301593	0.518368
OR13Z1P|KIRP	OR13Z1P	KIRP	0	1	1
OR10J7P|KIRP	OR10J7P	KIRP	0	1	1
FMO9P|KIRP	FMO9P	KIRP	4.17454	0.0428367	0.138539
FMO10P|KIRP	FMO10P	KIRP	0.0298319	0.949166	0.976573
FMO11P|KIRP	FMO11P	KIRP	0.529704	0.428791	0.640392
RP11-568K15.1|KIRP	RP11-568K15.1	KIRP	-0.449109	0.00107923	0.00732369
TEDDM2P|KIRP	TEDDM2P	KIRP	0	1	1
MROH3P|KIRP	MROH3P	KIRP	0.374337	0.382205	0.59588
PTPRVP|KIRP	PTPRVP	KIRP	0.729478	0.00197314	0.0120128
MGAT4EP|KIRP	MGAT4EP	KIRP	-0.661854	0.0609885	0.178855
HIST3H2BA|KIRP	HIST3H2BA	KIRP	1.1757	0.035622	0.121233
KIF28P|KIRP	KIF28P	KIRP	-0.823141	0.000478313	0.003739
SLC7A15P|KIRP	SLC7A15P	KIRP	1.46179	0.0577591	0.17232
TTC39DP|KIRP	TTC39DP	KIRP	-1.20809	9.68375e-05	0.000971651
PRORSD1P|KIRP	PRORSD1P	KIRP	0.314024	0.0259372	0.0955612
AOX3P|KIRP	AOX3P	KIRP	1.05583	0.0315213	0.11064
AOX2P|KIRP	AOX2P	KIRP	1.81653	0.00102893	0.00704393
OR5S1P|KIRP	OR5S1P	KIRP	-0.373589	0.552706	0.739084
VN1R20P|KIRP	VN1R20P	KIRP	-0.276338	0.273686	0.487864
VN1R21P|KIRP	VN1R21P	KIRP	0.031664	0.920802	0.96293
COL6A4P1|KIRP	COL6A4P1	KIRP	-1.72447	4.03977e-07	7.87951e-06
NRADDP|KIRP	NRADDP	KIRP	0.255378	0.254781	0.465016
ACTBP13|KIRP	ACTBP13	KIRP	0.306026	0.466147	0.671871
COL6A4P2|KIRP	COL6A4P2	KIRP	-2.04961	4.19616e-15	3.20561e-13
NUDT16P1|KIRP	NUDT16P1	KIRP	-0.0780205	0.623969	0.790963
CPHL1P|KIRP	CPHL1P	KIRP	0.375651	0.295707	0.511301
VN2R1P|KIRP	VN2R1P	KIRP	0.473277	0.499564	0.698503
EGFEM1P|KIRP	EGFEM1P	KIRP	1.57926	8.2721e-06	0.000114582
TMED11P|KIRP	TMED11P	KIRP	-0.801791	0.0377334	0.126371
SULT1D1P|KIRP	SULT1D1P	KIRP	0	1	1
CSN1S2AP|KIRP	CSN1S2AP	KIRP	0	1	1
CETN4P|KIRP	CETN4P	KIRP	-1.30765	1.51521e-14	1.05375e-12
AC112198.1|KIRP	AC112198.1	KIRP	-4.04195	7.13557e-78	1.79888e-74
AC016561.1|KIRP	AC016561.1	KIRP	0.195106	0.725037	0.860596
AC010423.1|KIRP	AC010423.1	KIRP	1.04054	0.170233	0.362005
PCDHGB8P|KIRP	PCDHGB8P	KIRP	0.734874	0.00520598	0.026685
CMAHP|KIRP	CMAHP	KIRP	-1.26787	5.64658e-11	2.2506e-09
VN1R12P|KIRP	VN1R12P	KIRP	0.340412	0.318656	0.536091
VN1R11P|KIRP	VN1R11P	KIRP	1.10694	0.0246316	0.0919603
GGNBP1|KIRP	GGNBP1	KIRP	0.437464	0.0646005	0.186871
CYP2AC1P|KIRP	CYP2AC1P	KIRP	-0.354511	0.578755	0.760318
CCDC162P|KIRP	CCDC162P	KIRP	-1.7281	1.26701e-11	5.65332e-10
NEPNP|KIRP	NEPNP	KIRP	-0.137844	0.689366	0.839998
TAAR4P|KIRP	TAAR4P	KIRP	0.698197	0.0691262	0.196026
TAAR3|KIRP	TAAR3	KIRP	-1.78591	0.00141982	0.00921925
VN1R28P|KIRP	VN1R28P	KIRP	-0.565457	0.574909	0.757531
VN1R32P|KIRP	VN1R32P	KIRP	1.65137	0.224725	0.431326
VN1R40P|KIRP	VN1R40P	KIRP	-0.308864	0.556579	0.741028
TMBIM7P|KIRP	TMBIM7P	KIRP	-0.143161	0.755221	0.87614
MYH16|KIRP	MYH16	KIRP	1.08257	2.13258e-05	0.000266097
HYALP1|KIRP	HYALP1	KIRP	-2.42647	3.3486e-06	5.08322e-05
TAS2R62P|KIRP	TAS2R62P	KIRP	0.871336	0.126443	0.297174
OR2R1P|KIRP	OR2R1P	KIRP	0	1	1
TDH|KIRP	TDH	KIRP	-0.269728	0.39137	0.60489
ADAM24P|KIRP	ADAM24P	KIRP	0	1	1
GULOP|KIRP	GULOP	KIRP	-1.00256	0.00018684	0.00168223
ADAM5|KIRP	ADAM5	KIRP	1.09138	0.14588	0.326828
ADAM3A|KIRP	ADAM3A	KIRP	1.64852	0.0509827	0.157461
SDR16C6P|KIRP	SDR16C6P	KIRP	0.409563	0.393688	0.606774
MROH4P|KIRP	MROH4P	KIRP	0	1	1
TSSK5P|KIRP	TSSK5P	KIRP	-0.595955	0.00399925	0.0216586
ZNF252P|KIRP	ZNF252P	KIRP	-0.837373	5.33667e-13	2.92473e-11
VN2R3P|KIRP	VN2R3P	KIRP	0.0641578	0.916455	0.960558
BAATP1|KIRP	BAATP1	KIRP	-1.7187	0.0111394	0.0493323
TOPORSLP|KIRP	TOPORSLP	KIRP	1.15132	0.012675	0.0546918
MUPP|KIRP	MUPP	KIRP	-0.692936	0.155886	0.341622
GGTA1P|KIRP	GGTA1P	KIRP	0.38075	0.0834551	0.223934
OR6D1P|KIRP	OR6D1P	KIRP	0.750959	0.203418	0.405229
MBL1P|KIRP	MBL1P	KIRP	-1.52075	4.21896e-11	1.72243e-09
GUCY2GP|KIRP	GUCY2GP	KIRP	-1.22054	0.0220439	0.0843927
SCART1|KIRP	SCART1	KIRP	1.141	3.52186e-06	5.3245e-05
OR55B1P|KIRP	OR55B1P	KIRP	0.0528913	0.925908	0.965149
OR52B3P|KIRP	OR52B3P	KIRP	0.452363	0.160928	0.348729
OR51R1P|KIRP	OR51R1P	KIRP	0	1	1
OR52P2P|KIRP	OR52P2P	KIRP	0	1	1
OR51A9P|KIRP	OR51A9P	KIRP	0.0928254	0.869164	0.934896
OR51A1P|KIRP	OR51A1P	KIRP	0	1	1
OR51K1P|KIRP	OR51K1P	KIRP	0.309473	0.606056	0.779366
OR51A10P|KIRP	OR51A10P	KIRP	0	1	1
OR52H2P|KIRP	OR52H2P	KIRP	0	1	1
OR52U1P|KIRP	OR52U1P	KIRP	-0.50888	0.198572	0.399043
OR52P1P|KIRP	OR52P1P	KIRP	0.476362	0.208945	0.411316
OR52N3P|KIRP	OR52N3P	KIRP	0.186193	0.675144	0.830563
OR52X1P|KIRP	OR52X1P	KIRP	0	1	1
THEM7P|KIRP	THEM7P	KIRP	-0.375677	0.451685	0.658492
MIR670HG|KIRP	MIR670HG	KIRP	-2.70626	0.000244222	0.00213039
VN2R9P|KIRP	VN2R9P	KIRP	-0.214703	0.702991	0.847962
OOSP1|KIRP	OOSP1	KIRP	1.18563	0.0150584	0.0623864
SLC22A20|KIRP	SLC22A20	KIRP	1.72414	5.43517e-09	1.53956e-07
DOC2GP|KIRP	DOC2GP	KIRP	0.788697	0.00101219	0.00694349
AP003385.2|KIRP	AP003385.2	KIRP	0.909178	0.0299891	0.106529
FLJ42102|KIRP	FLJ42102	KIRP	-0.192815	0.647512	0.809541
ART2BP|KIRP	ART2BP	KIRP	0	1	1
OR2AT2P|KIRP	OR2AT2P	KIRP	0.748909	0.0606346	0.178055
OR11M1P|KIRP	OR11M1P	KIRP	0.273866	0.598991	0.774289
GLYCAM1|KIRP	GLYCAM1	KIRP	-1.79571	9.96139e-05	0.000996239
OR9K1P|KIRP	OR9K1P	KIRP	1.56379	0.15066	0.334049
TMEM198B|KIRP	TMEM198B	KIRP	0.548951	0.00011435	0.00111519
RP11-642P15.1|KIRP	RP11-642P15.1	KIRP	0.137112	0.318636	0.536091
ADAM1B|KIRP	ADAM1B	KIRP	-1.07852	8.93852e-12	4.1158e-10
WDR95P|KIRP	WDR95P	KIRP	0	1	1
GUCY1B2|KIRP	GUCY1B2	KIRP	0.191851	0.679448	0.833623
TEX21P|KIRP	TEX21P	KIRP	-0.289455	0.101817	0.256525
TMCO5B|KIRP	TMCO5B	KIRP	2.96188	5.57272e-08	1.283e-06
TTLL13P|KIRP	TTLL13P	KIRP	0.411238	0.0157628	0.0646671
ABCA17P|KIRP	ABCA17P	KIRP	1.50895	6.09064e-06	8.81176e-05
PRSS30P|KIRP	PRSS30P	KIRP	0.901114	0.00524956	0.026807
AC092338.5|KIRP	AC092338.5	KIRP	0.645532	0.00587455	0.029399
CTF2P|KIRP	CTF2P	KIRP	0.773922	0.0602686	0.177548
VN1R64P|KIRP	VN1R64P	KIRP	0	1	1
VN1R65P|KIRP	VN1R65P	KIRP	0	1	1
VN1R67P|KIRP	VN1R67P	KIRP	-0.490191	0.19409	0.392777
MT1L|KIRP	MT1L	KIRP	-0.443906	0.208962	0.411316
VN2R10P|KIRP	VN2R10P	KIRP	1.92444	7.46292e-05	0.000782287
AFG3L1P|KIRP	AFG3L1P	KIRP	0.599682	4.42652e-05	0.000504943
DBIL5P|KIRP	DBIL5P	KIRP	0.544182	0.00188585	0.0115954
AC026954.6|KIRP	AC026954.6	KIRP	0.288145	0.279422	0.493981
HILS1|KIRP	HILS1	KIRP	0.827181	0.0281137	0.101358
TCAM1P|KIRP	TCAM1P	KIRP	1.24768	0.00326126	0.0182805
AC111186.1|KIRP	AC111186.1	KIRP	-0.10857	0.615691	0.785406
THA1P|KIRP	THA1P	KIRP	-0.592605	0.00424051	0.022661
RP13-766D20.1|KIRP	RP13-766D20.1	KIRP	0.829826	0.109044	0.269402
THEMIS3P|KIRP	THEMIS3P	KIRP	0.202648	0.706054	0.849623
ZNF271P|KIRP	ZNF271P	KIRP	-0.648343	1.118e-11	5.05558e-10
OACYLP|KIRP	OACYLP	KIRP	1.23404	0.00215565	0.0129314
VN1R96P|KIRP	VN1R96P	KIRP	0.614939	0.0811677	0.219495
CYP2T1P|KIRP	CYP2T1P	KIRP	-0.658165	0.0039971	0.0216586
CYP2F2P|KIRP	CYP2F2P	KIRP	0.371813	0.0459842	0.146325
SEC1P|KIRP	SEC1P	KIRP	0.193161	0.293735	0.508939
VN1R6P|KIRP	VN1R6P	KIRP	0.760963	0.0474865	0.149502
VN2R19P|KIRP	VN2R19P	KIRP	-1.58334	1.74294e-07	3.63136e-06
RP4-673D20.3|KIRP	RP4-673D20.3	KIRP	2.22685	1.94243e-13	1.14547e-11
BPIFA4P|KIRP	BPIFA4P	KIRP	1.25272	0.0133535	0.0568173
BPIFB5P|KIRP	BPIFB5P	KIRP	0.147038	0.823869	0.911501
FER1L4|KIRP	FER1L4	KIRP	4.07836	9.92792e-18	1.01124e-15
RP1-300I2.2|KIRP	RP1-300I2.2	KIRP	1.1011	0.0502607	0.155943
ZNF663P|KIRP	ZNF663P	KIRP	0.552854	0.067696	0.193002
CA15P1|KIRP	CA15P1	KIRP	0.679911	0.0173897	0.0699472
TSSK1A|KIRP	TSSK1A	KIRP	-0.22063	0.286897	0.500704
LINC00634|KIRP	LINC00634	KIRP	0.0502812	0.848382	0.924973
FNDC3CP|KIRP	FNDC3CP	KIRP	-1.19116	0.00103606	0.00708215
CHMP1B2P|KIRP	CHMP1B2P	KIRP	-0.259442	0.503076	0.70176
RP1-215K18.4|KIRP	RP1-215K18.4	KIRP	1.50453	0.0402714	0.132798
CYCTP|KIRP	CYCTP	KIRP	0.260431	0.603248	0.777698
VN1R38P|KIRP	VN1R38P	KIRP	0	1	1
RP11-23J9.7|KIRP	RP11-23J9.7	KIRP	0	1	1
CST12P|KIRP	CST12P	KIRP	0	1	1
VN1R34P|KIRP	VN1R34P	KIRP	0.610562	0.189179	0.386718
PSMB7P1|KIRP	PSMB7P1	KIRP	0	1	1
VN1R3|KIRP	VN1R3	KIRP	0	1	1
OR9H1P|KIRP	OR9H1P	KIRP	-0.478897	0.388721	0.601912
AC063979.1|KIRP	AC063979.1	KIRP	-0.00723594	0.954978	0.979355
RP1-90J20.10|KIRP	RP1-90J20.10	KIRP	0	1	1
RP11-353J17.3|KIRP	RP11-353J17.3	KIRP	0	1	1
TAAR7P|KIRP	TAAR7P	KIRP	0	1	1
RP11-219C24.6|STAD	RP11-219C24.6	STAD	1.22447	0.0233673	0.0666651
LINC01225|STAD	LINC01225	STAD	1.91028	0.000212928	0.00173196
TLR12P|STAD	TLR12P	STAD	0.222327	0.62788	0.717703
SKINTL|STAD	SKINTL	STAD	0.917539	0.00270274	0.0132778
CALR4P|STAD	CALR4P	STAD	0.427223	0.177851	0.287367
RP11-376N17.4|STAD	RP11-376N17.4	STAD	1.69514	0.000470731	0.00333814
UOX|STAD	UOX	STAD	0.494893	0.1578	0.264282
LPCAT2BP|STAD	LPCAT2BP	STAD	0.886831	0.078343	0.158597
CYMP|STAD	CYMP	STAD	1.82763	0.00155202	0.00855045
OR11I1P|STAD	OR11I1P	STAD	0.997515	0.146511	0.250672
NR1H5P|STAD	NR1H5P	STAD	0.64897	0.372047	0.490181
GNRHR2|STAD	GNRHR2	STAD	-0.668757	7.60565e-06	0.000106887
OR13Z1P|STAD	OR13Z1P	STAD	1.34597	0.0500005	0.115525
OR10J7P|STAD	OR10J7P	STAD	0.198711	0.748988	0.814526
FMO9P|STAD	FMO9P	STAD	-1.51014	0.00574033	0.0239247
FMO10P|STAD	FMO10P	STAD	2.16324	0.00626862	0.0255579
FMO11P|STAD	FMO11P	STAD	2.81741	0.000559676	0.00382013
RP11-568K15.1|STAD	RP11-568K15.1	STAD	1.18735	2.19761e-07	4.9853e-06
TEDDM2P|STAD	TEDDM2P	STAD	0.93743	0.220579	0.335916
MROH3P|STAD	MROH3P	STAD	0.796597	0.0133842	0.0444965
PTPRVP|STAD	PTPRVP	STAD	-0.241077	0.31887	0.437942
MGAT4EP|STAD	MGAT4EP	STAD	1.09699	0.00161698	0.00882862
HIST3H2BA|STAD	HIST3H2BA	STAD	0.264416	0.518322	0.623565
KIF28P|STAD	KIF28P	STAD	0.692083	0.00409517	0.0185863
SLC7A15P|STAD	SLC7A15P	STAD	0.975907	0.131996	0.231846
TTC39DP|STAD	TTC39DP	STAD	0.841948	0.0559191	0.124908
PRORSD1P|STAD	PRORSD1P	STAD	0.0643707	0.655593	0.74028
AOX3P|STAD	AOX3P	STAD	0.288672	0.527858	0.63208
AOX2P|STAD	AOX2P	STAD	1.67217	0.00225966	0.0115466
OR5S1P|STAD	OR5S1P	STAD	-0.25709	0.691961	0.770661
VN1R20P|STAD	VN1R20P	STAD	-0.987017	8.85065e-05	0.000843998
VN1R21P|STAD	VN1R21P	STAD	-0.560418	0.235907	0.352142
COL6A4P1|STAD	COL6A4P1	STAD	2.50126	7.05966e-15	6.85676e-13
NRADDP|STAD	NRADDP	STAD	0.535022	0.0271225	0.0743841
ACTBP13|STAD	ACTBP13	STAD	1.59113	6.96931e-05	0.000693862
COL6A4P2|STAD	COL6A4P2	STAD	0.929786	0.00136752	0.00772884
NUDT16P1|STAD	NUDT16P1	STAD	0.157908	0.432487	0.546475
CPHL1P|STAD	CPHL1P	STAD	3.24434	6.80431e-10	2.95424e-08
VN2R1P|STAD	VN2R1P	STAD	1.87612	0.00916632	0.0337769
EGFEM1P|STAD	EGFEM1P	STAD	-0.407489	0.220508	0.335847
TMED11P|STAD	TMED11P	STAD	0.883008	0.0643366	0.137526
SULT1D1P|STAD	SULT1D1P	STAD	2.64472	1.40489e-05	0.000182205
CSN1S2AP|STAD	CSN1S2AP	STAD	1.37794	0.103151	0.193619
CETN4P|STAD	CETN4P	STAD	-1.6147	1.11416e-11	6.92361e-10
AC112198.1|STAD	AC112198.1	STAD	0.139831	0.673085	0.754315
AC016561.1|STAD	AC016561.1	STAD	1.40741	0.0376277	0.0943896
AC010423.1|STAD	AC010423.1	STAD	1.26104	0.00857746	0.0321704
PCDHGB8P|STAD	PCDHGB8P	STAD	0.113824	0.639579	0.726892
CMAHP|STAD	CMAHP	STAD	-0.465055	0.0172805	0.0537397
VN1R12P|STAD	VN1R12P	STAD	0.140014	0.789509	0.844927
VN1R11P|STAD	VN1R11P	STAD	1.4218	0.0994349	0.188382
GGNBP1|STAD	GGNBP1	STAD	1.06796	2.06039e-07	4.72305e-06
CYP2AC1P|STAD	CYP2AC1P	STAD	0.96012	0.102329	0.192336
CCDC162P|STAD	CCDC162P	STAD	2.5405	1.13068e-11	6.96033e-10
NEPNP|STAD	NEPNP	STAD	1.68049	2.07437e-06	3.5141e-05
TAAR4P|STAD	TAAR4P	STAD	1.03267	0.125064	0.223138
TAAR3|STAD	TAAR3	STAD	0.789944	0.0283353	0.0768263
VN1R28P|STAD	VN1R28P	STAD	2.44898	0.00808183	0.0307781
VN1R32P|STAD	VN1R32P	STAD	1.17586	0.145946	0.2501
VN1R40P|STAD	VN1R40P	STAD	1.56114	0.00443977	0.019727
TMBIM7P|STAD	TMBIM7P	STAD	1.06468	0.0331873	0.0862883
MYH16|STAD	MYH16	STAD	1.34186	3.25029e-05	0.000367712
HYALP1|STAD	HYALP1	STAD	2.02825	0.012411	0.0421153
TAS2R62P|STAD	TAS2R62P	STAD	0.788012	0.089285	0.17416
OR2R1P|STAD	OR2R1P	STAD	1.21157	0.0118151	0.040672
TDH|STAD	TDH	STAD	-1.37747	1.31109e-07	3.16594e-06
ADAM24P|STAD	ADAM24P	STAD	1.11562	0.107026	0.198855
GULOP|STAD	GULOP	STAD	-0.0873704	0.792187	0.847239
ADAM5|STAD	ADAM5	STAD	1.1184	0.0427536	0.103544
ADAM3A|STAD	ADAM3A	STAD	0.62213	0.381002	0.498821
SDR16C6P|STAD	SDR16C6P	STAD	1.51828	0.0155547	0.0498055
MROH4P|STAD	MROH4P	STAD	1.52536	0.0661289	0.140395
TSSK5P|STAD	TSSK5P	STAD	-0.522059	0.0202725	0.0602478
ZNF252P|STAD	ZNF252P	STAD	0.194424	0.142698	0.246224
VN2R3P|STAD	VN2R3P	STAD	1.01408	0.133197	0.233281
BAATP1|STAD	BAATP1	STAD	1.39329	0.0149858	0.048438
TOPORSLP|STAD	TOPORSLP	STAD	2.16312	0.000890549	0.00549759
MUPP|STAD	MUPP	STAD	0.560622	0.324108	0.443231
GGTA1P|STAD	GGTA1P	STAD	-1.59858	8.95911e-17	1.00403e-14
OR6D1P|STAD	OR6D1P	STAD	-0.231934	0.693043	0.771491
MBL1P|STAD	MBL1P	STAD	0.090543	0.683499	0.763896
GUCY2GP|STAD	GUCY2GP	STAD	1.06215	0.00472661	0.0206125
SCART1|STAD	SCART1	STAD	-0.0538095	0.810833	0.86163
OR55B1P|STAD	OR55B1P	STAD	1.26343	0.00547294	0.0230818
OR52B3P|STAD	OR52B3P	STAD	0.182721	0.549662	0.651643
OR51R1P|STAD	OR51R1P	STAD	1.06246	0.0899527	0.17502
OR52P2P|STAD	OR52P2P	STAD	1.22904	0.0266094	0.0732218
OR51A9P|STAD	OR51A9P	STAD	0.823854	0.198524	0.311109
OR51A1P|STAD	OR51A1P	STAD	1.40586	0.0493185	0.114651
OR51K1P|STAD	OR51K1P	STAD	-0.427529	0.490847	0.599421
OR51A10P|STAD	OR51A10P	STAD	0.386429	0.557913	0.657974
OR52H2P|STAD	OR52H2P	STAD	0.718164	0.188646	0.29964
OR52U1P|STAD	OR52U1P	STAD	-0.156343	0.764691	0.826027
OR52P1P|STAD	OR52P1P	STAD	0.746512	0.103454	0.193839
OR52N3P|STAD	OR52N3P	STAD	0.483951	0.470693	0.581282
OR52X1P|STAD	OR52X1P	STAD	1.56575	0.00882307	0.0328193
THEM7P|STAD	THEM7P	STAD	0.998882	0.00148464	0.00825204
MIR670HG|STAD	MIR670HG	STAD	-0.549363	0.431671	0.545759
VN2R9P|STAD	VN2R9P	STAD	1.57953	0.0350086	0.0898127
OOSP1|STAD	OOSP1	STAD	2.86538	6.11423e-08	1.63946e-06
SLC22A20|STAD	SLC22A20	STAD	1.26599	7.25223e-05	0.000715456
DOC2GP|STAD	DOC2GP	STAD	0.140579	0.520658	0.625974
AP003385.2|STAD	AP003385.2	STAD	-0.301282	0.458502	0.570376
FLJ42102|STAD	FLJ42102	STAD	1.56634	0.000866842	0.00538399
ART2BP|STAD	ART2BP	STAD	1.89532	0.0101539	0.0364263
OR2AT2P|STAD	OR2AT2P	STAD	1.00394	0.136285	0.237313
OR11M1P|STAD	OR11M1P	STAD	0.776823	0.0954221	0.182787
GLYCAM1|STAD	GLYCAM1	STAD	0.112719	0.866387	0.905184
OR9K1P|STAD	OR9K1P	STAD	1.88958	0.024923	0.0696483
TMEM198B|STAD	TMEM198B	STAD	-0.0242148	0.848265	0.891436
RP11-642P15.1|STAD	RP11-642P15.1	STAD	0.38604	0.0183683	0.056102
ADAM1B|STAD	ADAM1B	STAD	0.00693878	0.970872	0.980593
WDR95P|STAD	WDR95P	STAD	1.22278	0.0970148	0.185161
GUCY1B2|STAD	GUCY1B2	STAD	3.44915	7.75389e-18	9.41379e-16
TEX21P|STAD	TEX21P	STAD	0.405486	0.0610382	0.132687
TMCO5B|STAD	TMCO5B	STAD	1.75728	0.00849439	0.0319136
TTLL13P|STAD	TTLL13P	STAD	0.843915	4.39895e-05	0.000469317
ABCA17P|STAD	ABCA17P	STAD	1.76096	8.91862e-06	0.000122195
PRSS30P|STAD	PRSS30P	STAD	1.94397	3.37077e-08	9.56657e-07
AC092338.5|STAD	AC092338.5	STAD	0.529814	0.00869027	0.0324727
CTF2P|STAD	CTF2P	STAD	-0.320157	0.42672	0.541379
VN1R64P|STAD	VN1R64P	STAD	0.417727	0.565027	0.663238
VN1R65P|STAD	VN1R65P	STAD	1.71712	0.00796333	0.0305129
VN1R67P|STAD	VN1R67P	STAD	-2.19977	1.12682e-07	2.79827e-06
MT1L|STAD	MT1L	STAD	-1.49127	5.55236e-12	3.64013e-10
VN2R10P|STAD	VN2R10P	STAD	1.05056	0.0374747	0.094168
AFG3L1P|STAD	AFG3L1P	STAD	0.480309	0.000179073	0.00150609
DBIL5P|STAD	DBIL5P	STAD	-0.290614	0.0884957	0.173084
AC026954.6|STAD	AC026954.6	STAD	0.325559	0.463443	0.574789
HILS1|STAD	HILS1	STAD	-0.215351	0.632552	0.720843
TCAM1P|STAD	TCAM1P	STAD	4.68682	3.98129e-12	2.69086e-10
AC111186.1|STAD	AC111186.1	STAD	0.529426	0.0393229	0.0973385
THA1P|STAD	THA1P	STAD	-0.00233758	0.992856	0.995437
RP13-766D20.1|STAD	RP13-766D20.1	STAD	-0.0499262	0.883154	0.916997
THEMIS3P|STAD	THEMIS3P	STAD	0.625893	0.256068	0.372931
ZNF271P|STAD	ZNF271P	STAD	-0.347079	0.00383714	0.0176226
OACYLP|STAD	OACYLP	STAD	2.49366	1.20049e-15	1.20159e-13
VN1R96P|STAD	VN1R96P	STAD	0.427426	0.391811	0.508934
CYP2T1P|STAD	CYP2T1P	STAD	-0.257149	0.177725	0.287235
CYP2F2P|STAD	CYP2F2P	STAD	0.0819828	0.70496	0.781289
SEC1P|STAD	SEC1P	STAD	-0.260206	0.197287	0.309672
VN1R6P|STAD	VN1R6P	STAD	0.625645	0.301317	0.420439
VN2R19P|STAD	VN2R19P	STAD	1.69982	0.0111373	0.0389524
RP4-673D20.3|STAD	RP4-673D20.3	STAD	0.550634	0.0677652	0.142875
BPIFA4P|STAD	BPIFA4P	STAD	1.22507	0.0642921	0.137475
BPIFB5P|STAD	BPIFB5P	STAD	1.29553	0.0338791	0.0876223
FER1L4|STAD	FER1L4	STAD	0.214689	0.502949	0.60993
RP1-300I2.2|STAD	RP1-300I2.2	STAD	2.15482	0.00261976	0.0129429
ZNF663P|STAD	ZNF663P	STAD	2.12777	0.000425246	0.00306832
CA15P1|STAD	CA15P1	STAD	0.71092	0.0243331	0.0683348
TSSK1A|STAD	TSSK1A	STAD	-0.893075	0.0018619	0.00988389
LINC00634|STAD	LINC00634	STAD	1.20857	8.00696e-05	0.000774583
FNDC3CP|STAD	FNDC3CP	STAD	0.436619	0.306241	0.425048
CHMP1B2P|STAD	CHMP1B2P	STAD	1.20976	0.00555863	0.0233157
RP1-215K18.4|STAD	RP1-215K18.4	STAD	1.30934	0.0494375	0.114791
CYCTP|STAD	CYCTP	STAD	1.4838	0.0163265	0.0515902
VN1R38P|STAD	VN1R38P	STAD	1.67722	0.0179998	0.0553893
RP11-23J9.7|STAD	RP11-23J9.7	STAD	-0.791801	0.0549269	0.123195
CST12P|STAD	CST12P	STAD	1.42926	0.0229187	0.0656995
VN1R34P|STAD	VN1R34P	STAD	0.881251	0.162017	0.26959
PSMB7P1|STAD	PSMB7P1	STAD	0.765923	0.153363	0.258817
VN1R3|STAD	VN1R3	STAD	-0.0661009	0.943925	0.961002
OR9H1P|STAD	OR9H1P	STAD	-1.02324	0.073525	0.151358
AC063979.1|STAD	AC063979.1	STAD	1.54826	0.0117781	0.0405981
RP1-90J20.10|STAD	RP1-90J20.10	STAD	1.76102	0.0127286	0.0429264
RP11-353J17.3|STAD	RP11-353J17.3	STAD	0.279383	0.694427	0.77262
TAAR7P|STAD	TAAR7P	STAD	0.827918	0.0844706	0.16751
RP11-219C24.6|READ	RP11-219C24.6	READ	0	1	1
LINC01225|READ	LINC01225	READ	0.645127	0.329316	0.573223
TLR12P|READ	TLR12P	READ	-1.37664	0.0316194	0.157669
SKINTL|READ	SKINTL	READ	-0.115541	0.830645	0.916099
CALR4P|READ	CALR4P	READ	-1.0407	0.018686	0.113978
RP11-376N17.4|READ	RP11-376N17.4	READ	-0.620155	0.21352	0.467966
UOX|READ	UOX	READ	-1.21867	0.000399043	0.007072
LPCAT2BP|READ	LPCAT2BP	READ	0	1	1
CYMP|READ	CYMP	READ	-0.526292	0.554548	0.743223
OR11I1P|READ	OR11I1P	READ	0	1	1
NR1H5P|READ	NR1H5P	READ	0	1	1
GNRHR2|READ	GNRHR2	READ	-1.09998	1.27049e-06	6.54644e-05
OR13Z1P|READ	OR13Z1P	READ	0	1	1
OR10J7P|READ	OR10J7P	READ	0	1	1
FMO9P|READ	FMO9P	READ	1.51223	0.154506	0.397119
FMO10P|READ	FMO10P	READ	0	1	1
FMO11P|READ	FMO11P	READ	0	1	1
RP11-568K15.1|READ	RP11-568K15.1	READ	0.841601	0.0353391	0.166856
TEDDM2P|READ	TEDDM2P	READ	0	1	1
MROH3P|READ	MROH3P	READ	-1.56072	0.000238505	0.00464324
PTPRVP|READ	PTPRVP	READ	0.0588086	0.904843	0.956124
MGAT4EP|READ	MGAT4EP	READ	1.88068	0.00332111	0.0336464
HIST3H2BA|READ	HIST3H2BA	READ	1.20693	0.0941967	0.298736
KIF28P|READ	KIF28P	READ	-0.186436	0.661953	0.81723
SLC7A15P|READ	SLC7A15P	READ	0	1	1
TTC39DP|READ	TTC39DP	READ	-0.686135	0.324852	0.567994
PRORSD1P|READ	PRORSD1P	READ	-0.623427	0.0182796	0.112485
AOX3P|READ	AOX3P	READ	-0.389248	0.644584	0.804806
AOX2P|READ	AOX2P	READ	-0.397728	0.490013	0.695231
OR5S1P|READ	OR5S1P	READ	0	1	1
VN1R20P|READ	VN1R20P	READ	-0.912552	0.0443319	0.192165
VN1R21P|READ	VN1R21P	READ	1.09478	0.178653	0.426023
COL6A4P1|READ	COL6A4P1	READ	2.38815	2.14745e-07	1.33644e-05
NRADDP|READ	NRADDP	READ	1.26432	0.00369667	0.0359833
ACTBP13|READ	ACTBP13	READ	0.0519598	0.917526	0.961486
COL6A4P2|READ	COL6A4P2	READ	1.30537	0.0219004	0.125685
NUDT16P1|READ	NUDT16P1	READ	-0.501044	0.0159289	0.103151
CPHL1P|READ	CPHL1P	READ	-0.705183	0.217188	0.471362
VN2R1P|READ	VN2R1P	READ	0	1	1
EGFEM1P|READ	EGFEM1P	READ	-1.4423	0.01107	0.0789395
TMED11P|READ	TMED11P	READ	0.402548	0.638405	0.801162
SULT1D1P|READ	SULT1D1P	READ	2.47077	0.00541763	0.0478109
CSN1S2AP|READ	CSN1S2AP	READ	0	1	1
CETN4P|READ	CETN4P	READ	-2.52348	1.5361e-08	1.37588e-06
AC112198.1|READ	AC112198.1	READ	0.302029	0.658232	0.814483
AC016561.1|READ	AC016561.1	READ	0	1	1
AC010423.1|READ	AC010423.1	READ	-2.0198	0.000132899	0.00292133
PCDHGB8P|READ	PCDHGB8P	READ	0.0526447	0.90688	0.956586
CMAHP|READ	CMAHP	READ	-2.20165	9.82296e-11	1.44836e-08
VN1R12P|READ	VN1R12P	READ	0	1	1
VN1R11P|READ	VN1R11P	READ	0	1	1
GGNBP1|READ	GGNBP1	READ	0.451144	0.219848	0.474358
CYP2AC1P|READ	CYP2AC1P	READ	-1.53261	0.219941	0.474358
CCDC162P|READ	CCDC162P	READ	-0.415709	0.255742	0.510524
NEPNP|READ	NEPNP	READ	0.0320361	0.947467	0.97659
TAAR4P|READ	TAAR4P	READ	0	1	1
TAAR3|READ	TAAR3	READ	1.92468	0.0504422	0.208289
VN1R28P|READ	VN1R28P	READ	1.40282	0.233574	0.490517
VN1R32P|READ	VN1R32P	READ	0	1	1
VN1R40P|READ	VN1R40P	READ	0	1	1
TMBIM7P|READ	TMBIM7P	READ	0.518356	0.475148	0.685208
MYH16|READ	MYH16	READ	1.45613	0.00153788	0.019731
HYALP1|READ	HYALP1	READ	-1.7073	0.282792	0.532681
TAS2R62P|READ	TAS2R62P	READ	-1.69166	0.0209776	0.122088
OR2R1P|READ	OR2R1P	READ	-0.386221	0.59901	0.773604
TDH|READ	TDH	READ	-1.76229	0.000190751	0.00396418
ADAM24P|READ	ADAM24P	READ	0	1	1
GULOP|READ	GULOP	READ	-1.51558	0.00245901	0.0272138
ADAM5|READ	ADAM5	READ	-0.0946602	0.901943	0.954611
ADAM3A|READ	ADAM3A	READ	0	1	1
SDR16C6P|READ	SDR16C6P	READ	0	1	1
MROH4P|READ	MROH4P	READ	0	1	1
TSSK5P|READ	TSSK5P	READ	-0.771721	0.0466208	0.197793
ZNF252P|READ	ZNF252P	READ	-0.613724	0.00925772	0.0700837
VN2R3P|READ	VN2R3P	READ	0	1	1
BAATP1|READ	BAATP1	READ	2.46141	0.140296	0.376748
TOPORSLP|READ	TOPORSLP	READ	0	1	1
MUPP|READ	MUPP	READ	-0.874038	0.243399	0.49832
GGTA1P|READ	GGTA1P	READ	-2.95616	2.25685e-21	1.54497e-18
OR6D1P|READ	OR6D1P	READ	0.486508	0.433664	0.652518
MBL1P|READ	MBL1P	READ	-0.713291	0.0917304	0.295015
GUCY2GP|READ	GUCY2GP	READ	0.607699	0.17536	0.422753
SCART1|READ	SCART1	READ	0.802988	0.0374338	0.172235
OR55B1P|READ	OR55B1P	READ	-0.180094	0.802467	0.901438
OR52B3P|READ	OR52B3P	READ	-0.329382	0.567828	0.751251
OR51R1P|READ	OR51R1P	READ	0	1	1
OR52P2P|READ	OR52P2P	READ	0.56225	0.335951	0.577245
OR51A9P|READ	OR51A9P	READ	-0.391893	0.559181	0.745876
OR51A1P|READ	OR51A1P	READ	0	1	1
OR51K1P|READ	OR51K1P	READ	0	1	1
OR51A10P|READ	OR51A10P	READ	0	1	1
OR52H2P|READ	OR52H2P	READ	0	1	1
OR52U1P|READ	OR52U1P	READ	-1.41088	0.0197213	0.117735
OR52P1P|READ	OR52P1P	READ	-0.0811853	0.938273	0.971569
OR52N3P|READ	OR52N3P	READ	0	1	1
OR52X1P|READ	OR52X1P	READ	-0.696406	0.293735	0.541375
THEM7P|READ	THEM7P	READ	0.678236	0.344026	0.582696
MIR670HG|READ	MIR670HG	READ	0	1	1
VN2R9P|READ	VN2R9P	READ	0	1	1
OOSP1|READ	OOSP1	READ	0.971722	0.15324	0.39565
SLC22A20|READ	SLC22A20	READ	0.932589	0.0370391	0.171093
DOC2GP|READ	DOC2GP	READ	0.535007	0.169103	0.416275
AP003385.2|READ	AP003385.2	READ	-2.09125	0.000356122	0.00646416
FLJ42102|READ	FLJ42102	READ	0.0530965	0.926649	0.965825
ART2BP|READ	ART2BP	READ	0	1	1
OR2AT2P|READ	OR2AT2P	READ	0	1	1
OR11M1P|READ	OR11M1P	READ	0.746179	0.279663	0.530069
GLYCAM1|READ	GLYCAM1	READ	0	1	1
OR9K1P|READ	OR9K1P	READ	1.58694	0.226159	0.48146
TMEM198B|READ	TMEM198B	READ	0.0676764	0.780731	0.887316
RP11-642P15.1|READ	RP11-642P15.1	READ	0.272599	0.414926	0.638718
ADAM1B|READ	ADAM1B	READ	-0.774756	0.0223524	0.127599
WDR95P|READ	WDR95P	READ	0	1	1
GUCY1B2|READ	GUCY1B2	READ	1.46855	0.00319934	0.0327399
TEX21P|READ	TEX21P	READ	-0.192712	0.627858	0.794724
TMCO5B|READ	TMCO5B	READ	0	1	1
TTLL13P|READ	TTLL13P	READ	-0.177704	0.610309	0.781978
ABCA17P|READ	ABCA17P	READ	0.61992	0.261816	0.515458
PRSS30P|READ	PRSS30P	READ	2.26148	0.000150343	0.00325993
AC092338.5|READ	AC092338.5	READ	-0.187098	0.623674	0.791674
CTF2P|READ	CTF2P	READ	0	1	1
VN1R64P|READ	VN1R64P	READ	0	1	1
VN1R65P|READ	VN1R65P	READ	0	1	1
VN1R67P|READ	VN1R67P	READ	0.0904677	0.905622	0.956124
MT1L|READ	MT1L	READ	-1.92534	1.23356e-07	8.09754e-06
VN2R10P|READ	VN2R10P	READ	1.16394	0.158393	0.402784
AFG3L1P|READ	AFG3L1P	READ	0.583793	0.0218445	0.125685
DBIL5P|READ	DBIL5P	READ	-0.32656	0.359846	0.596878
AC026954.6|READ	AC026954.6	READ	0.349308	0.642893	0.804062
HILS1|READ	HILS1	READ	-1.64287	8.59564e-05	0.00216791
TCAM1P|READ	TCAM1P	READ	3.26021	0.00320089	0.0327399
AC111186.1|READ	AC111186.1	READ	-0.523284	0.209725	0.463302
THA1P|READ	THA1P	READ	-0.834972	0.0458118	0.195669
RP13-766D20.1|READ	RP13-766D20.1	READ	1.33122	0.107717	0.322534
THEMIS3P|READ	THEMIS3P	READ	0	1	1
ZNF271P|READ	ZNF271P	READ	-1.33622	3.95349e-08	3.12067e-06
OACYLP|READ	OACYLP	READ	3.0817	8.20857e-09	7.63795e-07
VN1R96P|READ	VN1R96P	READ	0	1	1
CYP2T1P|READ	CYP2T1P	READ	-0.258427	0.447092	0.663713
CYP2F2P|READ	CYP2F2P	READ	-1.24868	9.04552e-06	0.000332154
SEC1P|READ	SEC1P	READ	-2.69772	7.41525e-23	5.92231e-20
VN1R6P|READ	VN1R6P	READ	0	1	1
VN2R19P|READ	VN2R19P	READ	-0.950862	0.135314	0.370212
RP4-673D20.3|READ	RP4-673D20.3	READ	-0.207766	0.688851	0.835267
BPIFA4P|READ	BPIFA4P	READ	0	1	1
BPIFB5P|READ	BPIFB5P	READ	0	1	1
FER1L4|READ	FER1L4	READ	3.67903	1.56634e-08	1.38998e-06
RP1-300I2.2|READ	RP1-300I2.2	READ	0	1	1
ZNF663P|READ	ZNF663P	READ	2.36696	0.00938689	0.0706529
CA15P1|READ	CA15P1	READ	-0.565692	0.297474	0.545107
TSSK1A|READ	TSSK1A	READ	-0.21498	0.695674	0.840245
LINC00634|READ	LINC00634	READ	0.563992	0.178533	0.426023
FNDC3CP|READ	FNDC3CP	READ	0.410308	0.64103	0.803195
CHMP1B2P|READ	CHMP1B2P	READ	0.252926	0.77829	0.886188
RP1-215K18.4|READ	RP1-215K18.4	READ	-3.0352	1.53472e-08	1.37588e-06
CYCTP|READ	CYCTP	READ	0	1	1
VN1R38P|READ	VN1R38P	READ	0	1	1
RP11-23J9.7|READ	RP11-23J9.7	READ	0	1	1
CST12P|READ	CST12P	READ	0	1	1
VN1R34P|READ	VN1R34P	READ	1.2038	0.173278	0.42105
PSMB7P1|READ	PSMB7P1	READ	0	1	1
VN1R3|READ	VN1R3	READ	0	1	1
OR9H1P|READ	OR9H1P	READ	-0.976458	0.291823	0.539601
AC063979.1|READ	AC063979.1	READ	0	1	1
RP1-90J20.10|READ	RP1-90J20.10	READ	0	1	1
RP11-353J17.3|READ	RP11-353J17.3	READ	0	1	1
TAAR7P|READ	TAAR7P	READ	0	1	1
RP11-219C24.6|CHOL	RP11-219C24.6	CHOL	-4.20679	8.11428e-06	0.000146638
LINC01225|CHOL	LINC01225	CHOL	4.61748	0.00484475	0.0286148
TLR12P|CHOL	TLR12P	CHOL	2.16218	0.0886476	0.216313
SKINTL|CHOL	SKINTL	CHOL	2.62728	0.000315478	0.00334547
CALR4P|CHOL	CALR4P	CHOL	-1.48823	0.0736356	0.192775
RP11-376N17.4|CHOL	RP11-376N17.4	CHOL	3.20851	0.0141127	0.0628225
UOX|CHOL	UOX	CHOL	3.28863	0.000605788	0.00561629
LPCAT2BP|CHOL	LPCAT2BP	CHOL	0	1	1
CYMP|CHOL	CYMP	CHOL	0	1	1
OR11I1P|CHOL	OR11I1P	CHOL	0	1	1
NR1H5P|CHOL	NR1H5P	CHOL	0	1	1
GNRHR2|CHOL	GNRHR2	CHOL	0.942164	0.00142996	0.0111588
OR13Z1P|CHOL	OR13Z1P	CHOL	0	1	1
OR10J7P|CHOL	OR10J7P	CHOL	0	1	1
FMO9P|CHOL	FMO9P	CHOL	2.67958	0.050459	0.151152
FMO10P|CHOL	FMO10P	CHOL	0	1	1
FMO11P|CHOL	FMO11P	CHOL	0	1	1
RP11-568K15.1|CHOL	RP11-568K15.1	CHOL	0.18018	0.580385	0.718849
TEDDM2P|CHOL	TEDDM2P	CHOL	0	1	1
MROH3P|CHOL	MROH3P	CHOL	5.84864	2.65224e-07	7.13628e-06
PTPRVP|CHOL	PTPRVP	CHOL	0.691397	0.173523	0.329509
MGAT4EP|CHOL	MGAT4EP	CHOL	2.05692	0.0344995	0.117337
HIST3H2BA|CHOL	HIST3H2BA	CHOL	2.79173	0.0311595	0.109972
KIF28P|CHOL	KIF28P	CHOL	-0.626263	0.182239	0.339679
SLC7A15P|CHOL	SLC7A15P	CHOL	0	1	1
TTC39DP|CHOL	TTC39DP	CHOL	0.192065	0.85118	0.906588
PRORSD1P|CHOL	PRORSD1P	CHOL	1.35974	1.85588e-05	0.000294894
AOX3P|CHOL	AOX3P	CHOL	-2.14139	0.00400795	0.0250146
AOX2P|CHOL	AOX2P	CHOL	-3.22536	7.65525e-15	6.34861e-13
OR5S1P|CHOL	OR5S1P	CHOL	0	1	1
VN1R20P|CHOL	VN1R20P	CHOL	1.18575	0.0680505	0.183101
VN1R21P|CHOL	VN1R21P	CHOL	1.81282	0.253747	0.421944
COL6A4P1|CHOL	COL6A4P1	CHOL	3.31342	0.0241453	0.0925162
NRADDP|CHOL	NRADDP	CHOL	2.62101	0.000137913	0.00164032
ACTBP13|CHOL	ACTBP13	CHOL	2.8693	0.00274741	0.0186886
COL6A4P2|CHOL	COL6A4P2	CHOL	0.902826	0.0557655	0.160764
NUDT16P1|CHOL	NUDT16P1	CHOL	-0.883954	0.00679448	0.0371244
CPHL1P|CHOL	CPHL1P	CHOL	-1.66277	0.00809491	0.0420657
VN2R1P|CHOL	VN2R1P	CHOL	0	1	1
EGFEM1P|CHOL	EGFEM1P	CHOL	-0.852027	0.222164	0.387123
TMED11P|CHOL	TMED11P	CHOL	-0.360863	0.696659	0.80396
SULT1D1P|CHOL	SULT1D1P	CHOL	0	1	1
CSN1S2AP|CHOL	CSN1S2AP	CHOL	0	1	1
CETN4P|CHOL	CETN4P	CHOL	-1.22308	0.0170963	0.0719257
AC112198.1|CHOL	AC112198.1	CHOL	1.63152	0.0519447	0.153594
AC016561.1|CHOL	AC016561.1	CHOL	0	1	1
AC010423.1|CHOL	AC010423.1	CHOL	5.41813	0.0010173	0.00850652
PCDHGB8P|CHOL	PCDHGB8P	CHOL	2.46469	0.000163388	0.00187722
CMAHP|CHOL	CMAHP	CHOL	-0.476191	0.334413	0.502616
VN1R12P|CHOL	VN1R12P	CHOL	-0.806565	0.393574	0.556965
VN1R11P|CHOL	VN1R11P	CHOL	0	1	1
GGNBP1|CHOL	GGNBP1	CHOL	3.2324	4.42981e-05	0.000622229
CYP2AC1P|CHOL	CYP2AC1P	CHOL	0.614064	0.528904	0.677622
CCDC162P|CHOL	CCDC162P	CHOL	0.485756	0.504713	0.657811
NEPNP|CHOL	NEPNP	CHOL	-0.593095	0.337309	0.504797
TAAR4P|CHOL	TAAR4P	CHOL	0	1	1
TAAR3|CHOL	TAAR3	CHOL	-0.645993	0.401777	0.563959
VN1R28P|CHOL	VN1R28P	CHOL	-2.30535	0.111519	0.251353
VN1R32P|CHOL	VN1R32P	CHOL	0	1	1
VN1R40P|CHOL	VN1R40P	CHOL	0	1	1
TMBIM7P|CHOL	TMBIM7P	CHOL	0.996157	0.335301	0.503326
MYH16|CHOL	MYH16	CHOL	2.62824	0.000145884	0.0017128
HYALP1|CHOL	HYALP1	CHOL	0	1	1
TAS2R62P|CHOL	TAS2R62P	CHOL	-5.18799	3.08448e-14	2.33418e-12
OR2R1P|CHOL	OR2R1P	CHOL	0	1	1
TDH|CHOL	TDH	CHOL	1.59904	0.0166621	0.07046
ADAM24P|CHOL	ADAM24P	CHOL	0	1	1
GULOP|CHOL	GULOP	CHOL	-0.618911	0.26544	0.434201
ADAM5|CHOL	ADAM5	CHOL	0	1	1
ADAM3A|CHOL	ADAM3A	CHOL	0	1	1
SDR16C6P|CHOL	SDR16C6P	CHOL	0	1	1
MROH4P|CHOL	MROH4P	CHOL	0	1	1
TSSK5P|CHOL	TSSK5P	CHOL	3.05198	1.5586e-08	5.75351e-07
ZNF252P|CHOL	ZNF252P	CHOL	-0.158481	0.56567	0.707515
VN2R3P|CHOL	VN2R3P	CHOL	0	1	1
BAATP1|CHOL	BAATP1	CHOL	-0.17693	0.819155	0.885407
TOPORSLP|CHOL	TOPORSLP	CHOL	0	1	1
MUPP|CHOL	MUPP	CHOL	0.152163	0.900432	0.937925
GGTA1P|CHOL	GGTA1P	CHOL	-0.612167	0.102385	0.238675
OR6D1P|CHOL	OR6D1P	CHOL	0	1	1
MBL1P|CHOL	MBL1P	CHOL	-3.09815	2.24129e-16	2.15377e-14
GUCY2GP|CHOL	GUCY2GP	CHOL	0.501954	0.755621	0.845016
SCART1|CHOL	SCART1	CHOL	0.640064	0.104287	0.241252
OR55B1P|CHOL	OR55B1P	CHOL	0	1	1
OR52B3P|CHOL	OR52B3P	CHOL	2.3415	0.017332	0.0726646
OR51R1P|CHOL	OR51R1P	CHOL	0	1	1
OR52P2P|CHOL	OR52P2P	CHOL	0	1	1
OR51A9P|CHOL	OR51A9P	CHOL	0	1	1
OR51A1P|CHOL	OR51A1P	CHOL	0	1	1
OR51K1P|CHOL	OR51K1P	CHOL	0	1	1
OR51A10P|CHOL	OR51A10P	CHOL	0	1	1
OR52H2P|CHOL	OR52H2P	CHOL	0	1	1
OR52U1P|CHOL	OR52U1P	CHOL	0	1	1
OR52P1P|CHOL	OR52P1P	CHOL	0	1	1
OR52N3P|CHOL	OR52N3P	CHOL	0	1	1
OR52X1P|CHOL	OR52X1P	CHOL	0	1	1
THEM7P|CHOL	THEM7P	CHOL	4.58062	0.000356039	0.00368834
MIR670HG|CHOL	MIR670HG	CHOL	0	1	1
VN2R9P|CHOL	VN2R9P	CHOL	0	1	1
OOSP1|CHOL	OOSP1	CHOL	2.87828	0.0229447	0.0892145
SLC22A20|CHOL	SLC22A20	CHOL	3.25045	5.59925e-08	1.82247e-06
DOC2GP|CHOL	DOC2GP	CHOL	1.32083	0.00455937	0.0274651
AP003385.2|CHOL	AP003385.2	CHOL	-0.52496	0.480645	0.637979
FLJ42102|CHOL	FLJ42102	CHOL	0	1	1
ART2BP|CHOL	ART2BP	CHOL	0	1	1
OR2AT2P|CHOL	OR2AT2P	CHOL	0	1	1
OR11M1P|CHOL	OR11M1P	CHOL	0	1	1
GLYCAM1|CHOL	GLYCAM1	CHOL	0	1	1
OR9K1P|CHOL	OR9K1P	CHOL	0	1	1
TMEM198B|CHOL	TMEM198B	CHOL	0.280025	0.324013	0.492982
RP11-642P15.1|CHOL	RP11-642P15.1	CHOL	-0.553205	0.0705509	0.187413
ADAM1B|CHOL	ADAM1B	CHOL	-0.499849	0.214989	0.379127
WDR95P|CHOL	WDR95P	CHOL	0	1	1
GUCY1B2|CHOL	GUCY1B2	CHOL	1.34858	0.167959	0.322495
TEX21P|CHOL	TEX21P	CHOL	-0.458952	0.278738	0.448083
TMCO5B|CHOL	TMCO5B	CHOL	2.01478	0.205139	0.367523
TTLL13P|CHOL	TTLL13P	CHOL	1.4501	0.00235946	0.0166095
ABCA17P|CHOL	ABCA17P	CHOL	2.16657	0.000976825	0.00823717
PRSS30P|CHOL	PRSS30P	CHOL	2.65689	4.41452e-05	0.000622229
AC092338.5|CHOL	AC092338.5	CHOL	1.68929	0.00130448	0.0103503
CTF2P|CHOL	CTF2P	CHOL	0	1	1
VN1R64P|CHOL	VN1R64P	CHOL	0	1	1
VN1R65P|CHOL	VN1R65P	CHOL	0	1	1
VN1R67P|CHOL	VN1R67P	CHOL	0	1	1
MT1L|CHOL	MT1L	CHOL	-2.84838	1.89126e-09	8.1044e-08
VN2R10P|CHOL	VN2R10P	CHOL	2.85619	0.0125602	0.0579129
AFG3L1P|CHOL	AFG3L1P	CHOL	0.943721	0.000195138	0.00219781
DBIL5P|CHOL	DBIL5P	CHOL	1.29599	0.00255077	0.0176282
AC026954.6|CHOL	AC026954.6	CHOL	0.794121	0.325258	0.494083
HILS1|CHOL	HILS1	CHOL	1.38717	0.131353	0.27621
TCAM1P|CHOL	TCAM1P	CHOL	2.57049	0.0242662	0.0929205
AC111186.1|CHOL	AC111186.1	CHOL	-3.89658	8.38896e-31	8.46446e-28
THA1P|CHOL	THA1P	CHOL	0.507584	0.37277	0.538476
RP13-766D20.1|CHOL	RP13-766D20.1	CHOL	0	1	1
THEMIS3P|CHOL	THEMIS3P	CHOL	0	1	1
ZNF271P|CHOL	ZNF271P	CHOL	0.214996	0.360191	0.526079
OACYLP|CHOL	OACYLP	CHOL	4.10081	1.54896e-05	0.00025208
VN1R96P|CHOL	VN1R96P	CHOL	0	1	1
CYP2T1P|CHOL	CYP2T1P	CHOL	1.48646	0.000561872	0.00527376
CYP2F2P|CHOL	CYP2F2P	CHOL	-0.515078	0.173497	0.329509
SEC1P|CHOL	SEC1P	CHOL	-0.206523	0.627106	0.749449
VN1R6P|CHOL	VN1R6P	CHOL	0	1	1
VN2R19P|CHOL	VN2R19P	CHOL	1.40911	0.135815	0.28197
RP4-673D20.3|CHOL	RP4-673D20.3	CHOL	3.2123	1.73947e-06	3.64385e-05
BPIFA4P|CHOL	BPIFA4P	CHOL	2.05005	0.171986	0.327629
BPIFB5P|CHOL	BPIFB5P	CHOL	0	1	1
FER1L4|CHOL	FER1L4	CHOL	4.45023	4.87163e-07	1.20379e-05
RP1-300I2.2|CHOL	RP1-300I2.2	CHOL	0	1	1
ZNF663P|CHOL	ZNF663P	CHOL	1.80611	0.0792641	0.201454
CA15P1|CHOL	CA15P1	CHOL	1.4174	0.0205798	0.0825648
TSSK1A|CHOL	TSSK1A	CHOL	-1.08401	0.0489056	0.148111
LINC00634|CHOL	LINC00634	CHOL	6.0176	5.49125e-07	1.3351e-05
FNDC3CP|CHOL	FNDC3CP	CHOL	1.42235	0.20636	0.368852
CHMP1B2P|CHOL	CHMP1B2P	CHOL	4.23626	1.58015e-05	0.000255782
RP1-215K18.4|CHOL	RP1-215K18.4	CHOL	0	1	1
CYCTP|CHOL	CYCTP	CHOL	0	1	1
VN1R38P|CHOL	VN1R38P	CHOL	0	1	1
RP11-23J9.7|CHOL	RP11-23J9.7	CHOL	0	1	1
CST12P|CHOL	CST12P	CHOL	0	1	1
VN1R34P|CHOL	VN1R34P	CHOL	0	1	1
PSMB7P1|CHOL	PSMB7P1	CHOL	0	1	1
VN1R3|CHOL	VN1R3	CHOL	0	1	1
OR9H1P|CHOL	OR9H1P	CHOL	0	1	1
AC063979.1|CHOL	AC063979.1	CHOL	0	1	1
RP1-90J20.10|CHOL	RP1-90J20.10	CHOL	0	1	1
RP11-353J17.3|CHOL	RP11-353J17.3	CHOL	0	1	1
TAAR7P|CHOL	TAAR7P	CHOL	0	1	1
RP11-219C24.6|BLCA	RP11-219C24.6	BLCA	0.516356	0.3132	0.552325
LINC01225|BLCA	LINC01225	BLCA	2.93111	0.000291067	0.00623642
TLR12P|BLCA	TLR12P	BLCA	-2.07219	2.02944e-06	0.000118255
SKINTL|BLCA	SKINTL	BLCA	-0.157184	0.693963	0.8338
CALR4P|BLCA	CALR4P	BLCA	2.49736	5.31862e-05	0.00171269
RP11-376N17.4|BLCA	RP11-376N17.4	BLCA	1.41785	0.0372	0.175717
UOX|BLCA	UOX	BLCA	1.469	0.0146911	0.0982347
LPCAT2BP|BLCA	LPCAT2BP	BLCA	0.23984	0.681227	0.826979
CYMP|BLCA	CYMP	BLCA	1.25567	0.200809	0.436884
OR11I1P|BLCA	OR11I1P	BLCA	0	1	1
NR1H5P|BLCA	NR1H5P	BLCA	0	1	1
GNRHR2|BLCA	GNRHR2	BLCA	-0.148634	0.446177	0.659032
OR13Z1P|BLCA	OR13Z1P	BLCA	0.844229	0.287406	0.530175
OR10J7P|BLCA	OR10J7P	BLCA	0.290098	0.496401	0.696682
FMO9P|BLCA	FMO9P	BLCA	1.97754	0.0164362	0.105855
FMO10P|BLCA	FMO10P	BLCA	0	1	1
FMO11P|BLCA	FMO11P	BLCA	0	1	1
RP11-568K15.1|BLCA	RP11-568K15.1	BLCA	-0.0415496	0.88565	0.945489
TEDDM2P|BLCA	TEDDM2P	BLCA	0.553091	0.217411	0.456849
MROH3P|BLCA	MROH3P	BLCA	1.73234	0.00158159	0.0212415
PTPRVP|BLCA	PTPRVP	BLCA	0.562425	0.119785	0.333045
MGAT4EP|BLCA	MGAT4EP	BLCA	2.41365	2.34095e-06	0.00013358
HIST3H2BA|BLCA	HIST3H2BA	BLCA	1.59156	0.0454597	0.197572
KIF28P|BLCA	KIF28P	BLCA	1.3408	0.00746246	0.062928
SLC7A15P|BLCA	SLC7A15P	BLCA	0.61254	0.531695	0.723637
TTC39DP|BLCA	TTC39DP	BLCA	1.09918	0.192798	0.426877
PRORSD1P|BLCA	PRORSD1P	BLCA	0.449046	0.0198431	0.119351
AOX3P|BLCA	AOX3P	BLCA	-1.18044	0.0266215	0.143296
AOX2P|BLCA	AOX2P	BLCA	1.49273	0.0909215	0.291674
OR5S1P|BLCA	OR5S1P	BLCA	0.908168	0.0934005	0.29558
VN1R20P|BLCA	VN1R20P	BLCA	-0.551301	0.155919	0.382948
VN1R21P|BLCA	VN1R21P	BLCA	0.295935	0.653	0.808941
COL6A4P1|BLCA	COL6A4P1	BLCA	0.75334	0.0320069	0.160133
NRADDP|BLCA	NRADDP	BLCA	0.264902	0.414711	0.633192
ACTBP13|BLCA	ACTBP13	BLCA	2.18704	0.00204379	0.0256651
COL6A4P2|BLCA	COL6A4P2	BLCA	-1.04166	0.00111924	0.0168505
NUDT16P1|BLCA	NUDT16P1	BLCA	0.835138	0.000428337	0.0083856
CPHL1P|BLCA	CPHL1P	BLCA	3.00187	9.58079e-05	0.00270547
VN2R1P|BLCA	VN2R1P	BLCA	-0.800238	0.221466	0.461135
EGFEM1P|BLCA	EGFEM1P	BLCA	1.40288	0.0222284	0.128069
TMED11P|BLCA	TMED11P	BLCA	-0.756018	0.406402	0.628352
SULT1D1P|BLCA	SULT1D1P	BLCA	2.02437	0.027546	0.146482
CSN1S2AP|BLCA	CSN1S2AP	BLCA	3.05691	0.178622	0.40974
CETN4P|BLCA	CETN4P	BLCA	-1.04403	0.00137151	0.0193399
AC112198.1|BLCA	AC112198.1	BLCA	0.523826	0.352632	0.583552
AC016561.1|BLCA	AC016561.1	BLCA	-0.166364	0.832071	0.917736
AC010423.1|BLCA	AC010423.1	BLCA	-1.8313	6.63588e-05	0.00200913
PCDHGB8P|BLCA	PCDHGB8P	BLCA	0.748515	0.0702313	0.252516
CMAHP|BLCA	CMAHP	BLCA	-1.27483	1.5387e-05	0.000613974
VN1R12P|BLCA	VN1R12P	BLCA	-0.312629	0.609429	0.779099
VN1R11P|BLCA	VN1R11P	BLCA	1.10059	0.0703506	0.252699
GGNBP1|BLCA	GGNBP1	BLCA	1.01606	0.00382609	0.0400457
CYP2AC1P|BLCA	CYP2AC1P	BLCA	-0.878386	0.172309	0.402479
CCDC162P|BLCA	CCDC162P	BLCA	2.64154	1.40539e-05	0.000579684
NEPNP|BLCA	NEPNP	BLCA	0.139445	0.75119	0.868906
TAAR4P|BLCA	TAAR4P	BLCA	1.9623	0.257742	0.500465
TAAR3|BLCA	TAAR3	BLCA	2.2742	0.0552988	0.219699
VN1R28P|BLCA	VN1R28P	BLCA	1.51247	0.223076	0.463208
VN1R32P|BLCA	VN1R32P	BLCA	0.356836	0.381618	0.608478
VN1R40P|BLCA	VN1R40P	BLCA	0.942488	0.125926	0.34251
TMBIM7P|BLCA	TMBIM7P	BLCA	3.11765	0.00156393	0.0210317
MYH16|BLCA	MYH16	BLCA	4.1112	4.11842e-08	4.40351e-06
HYALP1|BLCA	HYALP1	BLCA	3.59872	0.00972451	0.0749972
TAS2R62P|BLCA	TAS2R62P	BLCA	0.781873	0.240919	0.482063
OR2R1P|BLCA	OR2R1P	BLCA	0.159944	0.821111	0.910149
TDH|BLCA	TDH	BLCA	0.305677	0.535985	0.726767
ADAM24P|BLCA	ADAM24P	BLCA	0	1	1
GULOP|BLCA	GULOP	BLCA	-1.43619	0.00482807	0.0472635
ADAM5|BLCA	ADAM5	BLCA	2.64393	0.00863678	0.068726
ADAM3A|BLCA	ADAM3A	BLCA	0.831856	0.526996	0.719986
SDR16C6P|BLCA	SDR16C6P	BLCA	1.03945	0.089698	0.289644
MROH4P|BLCA	MROH4P	BLCA	0.452887	0.314057	0.552862
TSSK5P|BLCA	TSSK5P	BLCA	-1.58793	7.06782e-09	9.8897e-07
ZNF252P|BLCA	ZNF252P	BLCA	0.110702	0.494669	0.696077
VN2R3P|BLCA	VN2R3P	BLCA	0.829248	0.151966	0.377581
BAATP1|BLCA	BAATP1	BLCA	1.89502	0.107632	0.316684
TOPORSLP|BLCA	TOPORSLP	BLCA	0.310884	0.609301	0.779081
MUPP|BLCA	MUPP	BLCA	0.743744	0.33161	0.5677
GGTA1P|BLCA	GGTA1P	BLCA	-1.33204	4.377e-05	0.00150168
OR6D1P|BLCA	OR6D1P	BLCA	0.036035	0.970965	0.986734
MBL1P|BLCA	MBL1P	BLCA	0.142185	0.67413	0.822497
GUCY2GP|BLCA	GUCY2GP	BLCA	1.07032	0.147941	0.371726
SCART1|BLCA	SCART1	BLCA	0.0784219	0.804159	0.90031
OR55B1P|BLCA	OR55B1P	BLCA	0.589949	0.406153	0.628226
OR52B3P|BLCA	OR52B3P	BLCA	-0.116385	0.776163	0.88419
OR51R1P|BLCA	OR51R1P	BLCA	0.804515	0.128515	0.345963
OR52P2P|BLCA	OR52P2P	BLCA	0.595738	0.243932	0.484826
OR51A9P|BLCA	OR51A9P	BLCA	-0.5841	0.318427	0.555972
OR51A1P|BLCA	OR51A1P	BLCA	0	1	1
OR51K1P|BLCA	OR51K1P	BLCA	0.233599	0.748793	0.86817
OR51A10P|BLCA	OR51A10P	BLCA	-0.852199	0.280476	0.521485
OR52H2P|BLCA	OR52H2P	BLCA	-0.571356	0.659245	0.813044
OR52U1P|BLCA	OR52U1P	BLCA	0.255912	0.766547	0.878733
OR52P1P|BLCA	OR52P1P	BLCA	-0.597999	0.450244	0.662051
OR52N3P|BLCA	OR52N3P	BLCA	0.3647	0.745311	0.866657
OR52X1P|BLCA	OR52X1P	BLCA	0.334737	0.612288	0.781177
THEM7P|BLCA	THEM7P	BLCA	0.278984	0.570146	0.751348
MIR670HG|BLCA	MIR670HG	BLCA	0	1	1
VN2R9P|BLCA	VN2R9P	BLCA	0.73942	0.180707	0.411948
OOSP1|BLCA	OOSP1	BLCA	1.6727	0.0335115	0.165128
SLC22A20|BLCA	SLC22A20	BLCA	0.582807	0.109954	0.319926
DOC2GP|BLCA	DOC2GP	BLCA	-0.114221	0.701636	0.839256
AP003385.2|BLCA	AP003385.2	BLCA	2.86757	7.44236e-05	0.00221521
FLJ42102|BLCA	FLJ42102	BLCA	2.11883	0.0313763	0.159312
ART2BP|BLCA	ART2BP	BLCA	0	1	1
OR2AT2P|BLCA	OR2AT2P	BLCA	0.67303	0.181901	0.413559
OR11M1P|BLCA	OR11M1P	BLCA	-0.337279	0.63414	0.796476
GLYCAM1|BLCA	GLYCAM1	BLCA	0	1	1
OR9K1P|BLCA	OR9K1P	BLCA	2.10817	0.0259047	0.141302
TMEM198B|BLCA	TMEM198B	BLCA	0.257369	0.187265	0.420292
RP11-642P15.1|BLCA	RP11-642P15.1	BLCA	0.38557	0.0717276	0.255917
ADAM1B|BLCA	ADAM1B	BLCA	-0.473339	0.114779	0.326632
WDR95P|BLCA	WDR95P	BLCA	-1.29006	0.107186	0.316263
GUCY1B2|BLCA	GUCY1B2	BLCA	2.18896	1.85569e-05	0.000713862
TEX21P|BLCA	TEX21P	BLCA	0.171887	0.48949	0.692454
TMCO5B|BLCA	TMCO5B	BLCA	1.15996	0.363117	0.591904
TTLL13P|BLCA	TTLL13P	BLCA	0.763482	0.00324803	0.0355401
ABCA17P|BLCA	ABCA17P	BLCA	1.15635	0.0206778	0.122565
PRSS30P|BLCA	PRSS30P	BLCA	1.38752	0.00506982	0.0485299
AC092338.5|BLCA	AC092338.5	BLCA	0.307401	0.32031	0.557807
CTF2P|BLCA	CTF2P	BLCA	0.611261	0.306848	0.547253
VN1R64P|BLCA	VN1R64P	BLCA	0	1	1
VN1R65P|BLCA	VN1R65P	BLCA	0	1	1
VN1R67P|BLCA	VN1R67P	BLCA	-0.696828	0.286993	0.5301
MT1L|BLCA	MT1L	BLCA	0.0452223	0.928072	0.968545
VN2R10P|BLCA	VN2R10P	BLCA	1.08403	0.140964	0.362719
AFG3L1P|BLCA	AFG3L1P	BLCA	0.593729	0.000205109	0.00479589
DBIL5P|BLCA	DBIL5P	BLCA	0.16454	0.442456	0.65559
AC026954.6|BLCA	AC026954.6	BLCA	-0.190663	0.656124	0.811155
HILS1|BLCA	HILS1	BLCA	-1.54505	0.000516308	0.00962115
TCAM1P|BLCA	TCAM1P	BLCA	3.49787	5.85431e-05	0.00183163
AC111186.1|BLCA	AC111186.1	BLCA	0.538242	0.281682	0.523043
THA1P|BLCA	THA1P	BLCA	-0.22623	0.540745	0.729807
RP13-766D20.1|BLCA	RP13-766D20.1	BLCA	1.19508	0.0424496	0.188735
THEMIS3P|BLCA	THEMIS3P	BLCA	0.800254	0.37268	0.600927
ZNF271P|BLCA	ZNF271P	BLCA	-0.472126	9.48198e-05	0.00268445
OACYLP|BLCA	OACYLP	BLCA	1.79964	0.000477282	0.00910971
VN1R96P|BLCA	VN1R96P	BLCA	0.328323	0.623542	0.788683
CYP2T1P|BLCA	CYP2T1P	BLCA	-0.0282007	0.931139	0.969127
CYP2F2P|BLCA	CYP2F2P	BLCA	-1.03895	6.495e-05	0.00198693
SEC1P|BLCA	SEC1P	BLCA	-0.824314	0.00170907	0.0224071
VN1R6P|BLCA	VN1R6P	BLCA	0.661184	0.157781	0.38528
VN2R19P|BLCA	VN2R19P	BLCA	2.33399	0.0318245	0.159891
RP4-673D20.3|BLCA	RP4-673D20.3	BLCA	-0.335607	0.426826	0.643292
BPIFA4P|BLCA	BPIFA4P	BLCA	0.721265	0.431181	0.647124
BPIFB5P|BLCA	BPIFB5P	BLCA	0.524691	0.46385	0.671188
FER1L4|BLCA	FER1L4	BLCA	1.99599	0.000274219	0.00590993
RP1-300I2.2|BLCA	RP1-300I2.2	BLCA	1.16608	0.0504045	0.20806
ZNF663P|BLCA	ZNF663P	BLCA	0.631467	0.335516	0.570517
CA15P1|BLCA	CA15P1	BLCA	1.23031	0.0111544	0.0822794
TSSK1A|BLCA	TSSK1A	BLCA	0.122683	0.69327	0.833392
LINC00634|BLCA	LINC00634	BLCA	2.49202	1.76616e-08	2.21031e-06
FNDC3CP|BLCA	FNDC3CP	BLCA	1.01561	0.140463	0.362192
CHMP1B2P|BLCA	CHMP1B2P	BLCA	0.540196	0.325055	0.562445
RP1-215K18.4|BLCA	RP1-215K18.4	BLCA	-0.0857598	0.882633	0.943547
CYCTP|BLCA	CYCTP	BLCA	0.741882	0.151702	0.377386
VN1R38P|BLCA	VN1R38P	BLCA	0.619217	0.353922	0.584808
RP11-23J9.7|BLCA	RP11-23J9.7	BLCA	-0.971802	0.0638417	0.239339
CST12P|BLCA	CST12P	BLCA	0	1	1
VN1R34P|BLCA	VN1R34P	BLCA	-0.167145	0.8917	0.94983
PSMB7P1|BLCA	PSMB7P1	BLCA	0	1	1
VN1R3|BLCA	VN1R3	BLCA	0.591443	0.177088	0.40757
[truncated: 840 more rows]

## Sheet: OS
ID	GID	CancerType	coef	qval	pval
ABCA17P|ACC	ABCA17P	ACC	-0.232626	0.419055	0.0790331
ABCA17P|BLCA	ABCA17P	BLCA	-0.0804812	1	0.684634
ABCA17P|BRCA	ABCA17P	BRCA	-0.157923	0.326493	0.0372894
ABCA17P|CESC	ABCA17P	CESC	-0.144876	0.0694233	0.00294523
ABCA17P|CHOL	ABCA17P	CHOL	-0.54899	0.0286901	0.00303065
ABCA17P|COAD	ABCA17P	COAD	-0.0111928	0.997918	0.740286
ABCA17P|DLBC	ABCA17P	DLBC	-0.21931	0.999192	0.297796
ABCA17P|ESCA	ABCA17P	ESCA	-0.063695	0.907031	0.395206
ABCA17P|GBM	ABCA17P	GBM	0.010187	0.996597	0.928692
ABCA17P|HNSC	ABCA17P	HNSC	-0.024142	0.656923	0.337012
ABCA17P|KICH	ABCA17P	KICH	-0.22061	0.970842	0.529232
ABCA17P|KIRC	ABCA17P	KIRC	0.0598079	0.383523	0.207742
ABCA17P|KIRP	ABCA17P	KIRP	0.445732	0.0243047	0.000403513
ABCA17P|LAML	ABCA17P	LAML	-0.224425	0.0634025	0.000381943
ABCA17P|LGG	ABCA17P	LGG	-0.717306	6.80753e-09	1.62084e-10
ABCA17P|LIHC	ABCA17P	LIHC	-0.0426257	0.801325	0.262639
ABCA17P|LUAD	ABCA17P	LUAD	-0.0871091	0.468498	0.0474075
ABCA17P|LUSC	ABCA17P	LUSC	-0.0163963	0.93735	0.736503
ABCA17P|MESO	ABCA17P	MESO	-0.0383979	0.924493	0.630069
ABCA17P|OV	ABCA17P	OV	0.0121349	0.94639	0.813142
ABCA17P|PAAD	ABCA17P	PAAD	-0.174047	0.691663	0.1851
ABCA17P|PCPG	ABCA17P	PCPG	1.08216	0.216044	0.0118851
ABCA17P|PRAD	ABCA17P	PRAD	-0.499602	0.999026	0.214711
ABCA17P|READ	ABCA17P	READ	0.11704	0.999998	0.461771
ABCA17P|SARC	ABCA17P	SARC	0.0257973	0.94289	0.619466
ABCA17P|SKCM	ABCA17P	SKCM	0.0148393	0.906674	0.708022
ABCA17P|STAD	ABCA17P	STAD	-0.0269263	0.834191	0.58592
ABCA17P|TGCT	ABCA17P	TGCT	-0.796931	1	0.275556
ABCA17P|THCA	ABCA17P	THCA	-0.119385	0.998873	0.715915
ABCA17P|THYM	ABCA17P	THYM	1.13522	0.406493	0.0263056
ABCA17P|UCEC	ABCA17P	UCEC	-0.0155374	0.869196	0.661452
ABCA17P|UCS	ABCA17P	UCS	0.0783749	0.88835	0.629897
ABCA17P|UVM	ABCA17P	UVM	-0.433627	0.341434	0.0828478
AC010423.1|ACC	AC010423.1	ACC	0.0062669	0.998104	0.894325
AC010423.1|BLCA	AC010423.1	BLCA	-2.81122	9.08256e-109	6.39617e-111
AC010423.1|BRCA	AC010423.1	BRCA	-0.00967085	0.884107	0.62098
AC010423.1|CESC	AC010423.1	CESC	0.119712	0.0335759	0.00101745
AC010423.1|CHOL	AC010423.1	CHOL	-0.199741	0.00282829	9.95875e-05
AC010423.1|COAD	AC010423.1	COAD	0.0118055	0.997918	0.705751
AC010423.1|DLBC	AC010423.1	DLBC	-0.149826	0.999192	0.306195
AC010423.1|ESCA	AC010423.1	ESCA	0.0322947	0.907031	0.411479
AC010423.1|GBM	AC010423.1	GBM	-0.0290098	0.813895	0.211297
AC010423.1|HNSC	AC010423.1	HNSC	0.0543359	0.192883	0.0183698
AC010423.1|KICH	AC010423.1	KICH	0.100691	0.667561	0.161654
AC010423.1|KIRC	AC010423.1	KIRC	0.0583813	0.0128772	0.00129285
AC010423.1|KIRP	AC010423.1	KIRP	0.175526	0.0273801	0.000809647
AC010423.1|LAML	AC010423.1	LAML	-0.0346538	0.709256	0.155812
AC010423.1|LGG	AC010423.1	LGG	0.00169339	0.996492	0.947436
AC010423.1|LIHC	AC010423.1	LIHC	0.0336593	0.801325	0.204017
AC010423.1|LUAD	AC010423.1	LUAD	0.0225332	0.774423	0.299628
AC010423.1|LUSC	AC010423.1	LUSC	0.0258453	0.614426	0.171789
AC010423.1|MESO	AC010423.1	MESO	-0.00560966	0.980249	0.870142
AC010423.1|OV	AC010423.1	OV	0.0156348	0.925481	0.415126
AC010423.1|PAAD	AC010423.1	PAAD	-0.0528136	0.51284	0.0406632
AC010423.1|PCPG	AC010423.1	PCPG	-0.0563327	0.999583	0.592313
AC010423.1|PRAD	AC010423.1	PRAD	-0.0778486	0.999026	0.356811
AC010423.1|READ	AC010423.1	READ	0.129173	0.965567	0.241392
AC010423.1|SARC	AC010423.1	SARC	-0.0345816	0.873315	0.173257
AC010423.1|SKCM	AC010423.1	SKCM	-0.0224891	0.66498	0.204804
AC010423.1|STAD	AC010423.1	STAD	0.0542743	0.174242	0.0145329
AC010423.1|TGCT	AC010423.1	TGCT	0.0448695	1	0.808591
AC010423.1|THCA	AC010423.1	THCA	-0.115084	0.998873	0.336115
AC010423.1|THYM	AC010423.1	THYM	0.104951	0.939	0.309038
AC010423.1|UCEC	AC010423.1	UCEC	-0.0308665	0.807645	0.440808
AC010423.1|UCS	AC010423.1	UCS	-0.0434273	0.748236	0.422778
AC010423.1|UVM	AC010423.1	UVM	-0.118236	0.589508	0.251275
AC016561.1|ACC	AC016561.1	ACC	-0.00209637	0.998104	0.976388
AC016561.1|BLCA	AC016561.1	BLCA	0	1	1
AC016561.1|BRCA	AC016561.1	BRCA	-0.00658081	0.949377	0.892866
AC016561.1|CESC	AC016561.1	CESC	-0.180539	0.544775	0.13867
AC016561.1|CHOL	AC016561.1	CHOL	0	1	1
AC016561.1|COAD	AC016561.1	COAD	-0.0305574	0.997918	0.817906
AC016561.1|DLBC	AC016561.1	DLBC	-1.85235	0.999192	0.998851
AC016561.1|ESCA	AC016561.1	ESCA	-0.0117728	0.949991	0.798302
AC016561.1|GBM	AC016561.1	GBM	0.0434085	0.857123	0.463997
AC016561.1|HNSC	AC016561.1	HNSC	-0.0737151	0.508133	0.181276
AC016561.1|KICH	AC016561.1	KICH	0.223632	0.680663	0.208063
AC016561.1|KIRC	AC016561.1	KIRC	-0.00421182	0.934891	0.865942
AC016561.1|KIRP	AC016561.1	KIRP	-0.0375275	0.877847	0.710405
AC016561.1|LAML	AC016561.1	LAML	-0.00541054	0.980619	0.895514
AC016561.1|LGG	AC016561.1	LGG	0.0835219	0.0727717	0.0142944
AC016561.1|LIHC	AC016561.1	LIHC	0.0382928	0.886097	0.495792
AC016561.1|LUAD	AC016561.1	LUAD	0.0459204	0.709364	0.219565
AC016561.1|LUSC	AC016561.1	LUSC	-0.00180447	0.980567	0.968824
AC016561.1|MESO	AC016561.1	MESO	-0.0728398	0.773489	0.300528
AC016561.1|OV	AC016561.1	OV	0.000233294	0.994767	0.994767
AC016561.1|PAAD	AC016561.1	PAAD	0.0163846	0.8741	0.659343
AC016561.1|PCPG	AC016561.1	PCPG	-1.85044	0.999583	0.998439
AC016561.1|PRAD	AC016561.1	PRAD	-2.18333	0.999026	0.998887
AC016561.1|READ	AC016561.1	READ	-2.35828	0.999998	0.999902
AC016561.1|SARC	AC016561.1	SARC	-0.00410384	0.99695	0.917268
AC016561.1|SKCM	AC016561.1	SKCM	0.0261253	0.882766	0.582025
AC016561.1|STAD	AC016561.1	STAD	0.0161283	0.777269	0.47654
AC016561.1|TGCT	AC016561.1	TGCT	-2.20936	1	0.999661
AC016561.1|THCA	AC016561.1	THCA	-2.09951	0.998873	0.998286
AC016561.1|THYM	AC016561.1	THYM	0.114083	0.924161	0.286087
AC016561.1|UCEC	AC016561.1	UCEC	-0.0477306	0.792499	0.329571
AC016561.1|UCS	AC016561.1	UCS	-1.9542	0.999418	0.998841
AC016561.1|UVM	AC016561.1	UVM	0	1	1
AC026954.6|ACC	AC026954.6	ACC	0.0399871	0.854742	0.433205
AC026954.6|BLCA	AC026954.6	BLCA	-0.207425	1	0.218207
AC026954.6|BRCA	AC026954.6	BRCA	0.0129895	0.833372	0.5407
AC026954.6|CESC	AC026954.6	CESC	-0.00736517	0.980227	0.778241
AC026954.6|CHOL	AC026954.6	CHOL	-0.186059	0.00893007	0.00056599
AC026954.6|COAD	AC026954.6	COAD	0.0156146	0.997918	0.557984
AC026954.6|DLBC	AC026954.6	DLBC	0.122888	0.999192	0.327988
AC026954.6|ESCA	AC026954.6	ESCA	-0.00920554	0.949991	0.815974
AC026954.6|GBM	AC026954.6	GBM	0.0253334	0.813895	0.299104
AC026954.6|HNSC	AC026954.6	HNSC	-0.0106309	0.767706	0.526606
AC026954.6|KICH	AC026954.6	KICH	0.215387	0.333698	0.0174483
AC026954.6|KIRC	AC026954.6	KIRC	0.0434827	0.0846745	0.0214584
AC026954.6|KIRP	AC026954.6	KIRP	0.0287291	0.811848	0.567083
AC026954.6|LAML	AC026954.6	LAML	-0.0518985	0.442275	0.0478973
AC026954.6|LGG	AC026954.6	LGG	-0.0783805	0.288459	0.0910018
AC026954.6|LIHC	AC026954.6	LIHC	-0.0113008	0.953894	0.645603
AC026954.6|LUAD	AC026954.6	LUAD	0.0214991	0.710062	0.255171
AC026954.6|LUSC	AC026954.6	LUSC	-0.0164544	0.812182	0.316119
AC026954.6|MESO	AC026954.6	MESO	-0.0158013	0.918312	0.603452
AC026954.6|OV	AC026954.6	OV	0.00137008	0.970976	0.928535
AC026954.6|PAAD	AC026954.6	PAAD	0.00240232	0.984886	0.921536
AC026954.6|PCPG	AC026954.6	PCPG	0.0128304	0.999583	0.867938
AC026954.6|PRAD	AC026954.6	PRAD	0.00932943	0.999026	0.915122
AC026954.6|READ	AC026954.6	READ	0.0285058	0.999998	0.697949
AC026954.6|SARC	AC026954.6	SARC	-0.000165417	0.99695	0.994321
AC026954.6|SKCM	AC026954.6	SKCM	-0.0177479	0.750417	0.292796
AC026954.6|STAD	AC026954.6	STAD	0.0283729	0.495143	0.171416
AC026954.6|TGCT	AC026954.6	TGCT	0.0830735	1	0.687802
AC026954.6|THCA	AC026954.6	THCA	0.113468	0.998873	0.109314
AC026954.6|THYM	AC026954.6	THYM	-0.0116853	0.999266	0.916464
AC026954.6|UCEC	AC026954.6	UCEC	0.0242615	0.792499	0.337129
AC026954.6|UCS	AC026954.6	UCS	0.0380345	0.748236	0.442286
AC026954.6|UVM	AC026954.6	UVM	0.0513943	0.782845	0.397767
AC063979.1|ACC	AC063979.1	ACC	-1.55069	0.998104	0.997565
AC063979.1|BLCA	AC063979.1	BLCA	0	1	1
AC063979.1|BRCA	AC063979.1	BRCA	-0.0591915	0.763789	0.419285
AC063979.1|CESC	AC063979.1	CESC	0	1	1
AC063979.1|CHOL	AC063979.1	CHOL	-1.94745	0.999956	0.999956
AC063979.1|COAD	AC063979.1	COAD	-3.47099	0.997918	0.996495
AC063979.1|DLBC	AC063979.1	DLBC	-1.5695	0.999192	0.998973
AC063979.1|ESCA	AC063979.1	ESCA	0.0735168	0.907031	0.15192
AC063979.1|GBM	AC063979.1	GBM	-0.00582316	0.996597	0.899276
AC063979.1|HNSC	AC063979.1	HNSC	-0.0359267	0.810814	0.612503
AC063979.1|KICH	AC063979.1	KICH	-1.80449	1	0.999212
AC063979.1|KIRC	AC063979.1	KIRC	-0.0196728	0.759561	0.623925
AC063979.1|KIRP	AC063979.1	KIRP	0.0575621	0.789793	0.520223
AC063979.1|LAML	AC063979.1	LAML	0.0260473	0.806209	0.42162
AC063979.1|LGG	AC063979.1	LGG	0.0047392	0.996492	0.963912
AC063979.1|LIHC	AC063979.1	LIHC	-1.43929	0.997419	0.996402
AC063979.1|LUAD	AC063979.1	LUAD	-0.0193766	0.982411	0.777448
AC063979.1|LUSC	AC063979.1	LUSC	-0.0329777	0.888802	0.562472
AC063979.1|MESO	AC063979.1	MESO	0.12254	0.674373	0.193724
AC063979.1|OV	AC063979.1	OV	-0.0612585	0.72933	0.0736499
AC063979.1|PAAD	AC063979.1	PAAD	-0.011407	0.979463	0.897036
AC063979.1|PCPG	AC063979.1	PCPG	0.133012	0.918464	0.21678
AC063979.1|PRAD	AC063979.1	PRAD	-1.41158	0.999026	0.998533
AC063979.1|READ	AC063979.1	READ	0	1	1
AC063979.1|SARC	AC063979.1	SARC	-1.44743	0.99695	0.994571
AC063979.1|SKCM	AC063979.1	SKCM	0.0668868	0.880481	0.526994
AC063979.1|STAD	AC063979.1	STAD	-0.00704176	0.924416	0.78613
AC063979.1|TGCT	AC063979.1	TGCT	0.255564	0.903877	0.0283488
AC063979.1|THCA	AC063979.1	THCA	-1.47683	0.998873	0.998072
AC063979.1|THYM	AC063979.1	THYM	0.168669	0.679868	0.141998
AC063979.1|UCEC	AC063979.1	UCEC	0.0380283	0.813921	0.483298
AC063979.1|UCS	AC063979.1	UCS	0	1	1
AC063979.1|UVM	AC063979.1	UVM	1.20293	4.17569e-29	3.07036e-31
AC092338.5|ACC	AC092338.5	ACC	-0.0389581	0.935439	0.55584
AC092338.5|BLCA	AC092338.5	BLCA	0.0456967	1	0.686422
AC092338.5|BRCA	AC092338.5	BRCA	-0.0423502	0.790844	0.494277
AC092338.5|CESC	AC092338.5	CESC	0.0046301	0.999576	0.931647
AC092338.5|CHOL	AC092338.5	CHOL	-0.41905	0.309827	0.0837142
AC092338.5|COAD	AC092338.5	COAD	0.0172508	0.997918	0.631754
AC092338.5|DLBC	AC092338.5	DLBC	-0.0492226	0.999192	0.593001
AC092338.5|ESCA	AC092338.5	ESCA	0.247159	0.907031	0.177109
AC092338.5|GBM	AC092338.5	GBM	0.0430345	0.813895	0.209836
AC092338.5|HNSC	AC092338.5	HNSC	-0.0302891	0.491653	0.163884
AC092338.5|KICH	AC092338.5	KICH	-1.16331	0.431941	0.0342886
AC092338.5|KIRC	AC092338.5	KIRC	0.150324	0.0482259	0.00976
AC092338.5|KIRP	AC092338.5	KIRP	-0.0297123	0.84189	0.637583
AC092338.5|LAML	AC092338.5	LAML	-0.328412	0.27547	0.00995673
AC092338.5|LGG	AC092338.5	LGG	-0.00090634	0.996492	0.984164
AC092338.5|LIHC	AC092338.5	LIHC	-0.0599898	0.181727	0.00560892
AC092338.5|LUAD	AC092338.5	LUAD	-0.0232415	0.853585	0.444216
AC092338.5|LUSC	AC092338.5	LUSC	-0.0186715	0.906455	0.635061
AC092338.5|MESO	AC092338.5	MESO	0.0275966	0.980249	0.762099
AC092338.5|OV	AC092338.5	OV	0.0413405	0.925481	0.445154
AC092338.5|PAAD	AC092338.5	PAAD	0.0312527	0.847259	0.566609
AC092338.5|PCPG	AC092338.5	PCPG	-0.133947	0.878153	0.176574
AC092338.5|PRAD	AC092338.5	PRAD	0.917851	0.999026	0.0727751
AC092338.5|READ	AC092338.5	READ	0.168718	0.771501	0.103856
AC092338.5|SARC	AC092338.5	SARC	-0.0621933	0.552717	0.0499443
AC092338.5|SKCM	AC092338.5	SKCM	-0.0509015	0.185711	0.0198976
AC092338.5|STAD	AC092338.5	STAD	0.0707185	0.58211	0.249167
AC092338.5|TGCT	AC092338.5	TGCT	0.72116	1	0.335211
AC092338.5|THCA	AC092338.5	THCA	-0.0860095	0.998873	0.613232
AC092338.5|THYM	AC092338.5	THYM	-0.328147	0.319315	0.00761364
AC092338.5|UCEC	AC092338.5	UCEC	0.024747	0.814018	0.49231
AC092338.5|UCS	AC092338.5	UCS	-0.00111446	0.999418	0.990214
AC092338.5|UVM	AC092338.5	UVM	0.174944	0.396936	0.118596
AC111186.1|ACC	AC111186.1	ACC	0.132329	0.158717	0.0107834
AC111186.1|BLCA	AC111186.1	BLCA	0.106919	1	0.472701
AC111186.1|BRCA	AC111186.1	BRCA	-0.0121511	0.866215	0.582633
AC111186.1|CESC	AC111186.1	CESC	-0.0223312	0.795688	0.463795
AC111186.1|CHOL	AC111186.1	CHOL	-0.203356	0.325033	0.112083
AC111186.1|COAD	AC111186.1	COAD	0.00466715	0.997918	0.885814
AC111186.1|DLBC	AC111186.1	DLBC	0.35634	0.999192	0.0694155
AC111186.1|ESCA	AC111186.1	ESCA	-0.0530893	0.907031	0.230978
AC111186.1|GBM	AC111186.1	GBM	0.0128563	0.906061	0.629112
AC111186.1|HNSC	AC111186.1	HNSC	0.00257904	0.920753	0.89335
AC111186.1|KICH	AC111186.1	KICH	-0.0605338	0.885436	0.462973
AC111186.1|KIRC	AC111186.1	KIRC	0.07033	0.309404	0.14181
AC111186.1|KIRP	AC111186.1	KIRP	-0.176828	0.23966	0.0358773
AC111186.1|LAML	AC111186.1	LAML	-0.0436504	0.774023	0.28443
AC111186.1|LGG	AC111186.1	LGG	0.0623182	0.19045	0.0498798
AC111186.1|LIHC	AC111186.1	LIHC	-0.0326062	0.911228	0.53155
AC111186.1|LUAD	AC111186.1	LUAD	-0.0376747	0.586862	0.104729
AC111186.1|LUSC	AC111186.1	LUSC	0.019292	0.802852	0.298065
AC111186.1|MESO	AC111186.1	MESO	0.0125479	0.980249	0.748247
AC111186.1|OV	AC111186.1	OV	-0.0306379	0.819075	0.307153
AC111186.1|PAAD	AC111186.1	PAAD	0.0458762	0.791553	0.387764
AC111186.1|PCPG	AC111186.1	PCPG	0.0130895	0.999583	0.8817
AC111186.1|PRAD	AC111186.1	PRAD	-0.0686439	0.999026	0.484566
AC111186.1|READ	AC111186.1	READ	-0.0474383	0.999998	0.688578
AC111186.1|SARC	AC111186.1	SARC	-0.0331067	0.873315	0.200424
AC111186.1|SKCM	AC111186.1	SKCM	-0.0193627	0.750417	0.310004
AC111186.1|STAD	AC111186.1	STAD	-0.0305153	0.821708	0.512833
AC111186.1|TGCT	AC111186.1	TGCT	-0.426133	1	0.0587791
AC111186.1|THCA	AC111186.1	THCA	-0.0491765	0.998873	0.635244
AC111186.1|THYM	AC111186.1	THYM	-0.0599162	0.999266	0.576852
AC111186.1|UCEC	AC111186.1	UCEC	-0.0155902	0.851025	0.586035
AC111186.1|UCS	AC111186.1	UCS	-0.0419109	0.748236	0.461318
AC111186.1|UVM	AC111186.1	UVM	0.145979	0.243328	0.0518862
AC112198.1|ACC	AC112198.1	ACC	-0.0404142	0.900298	0.487125
AC112198.1|BLCA	AC112198.1	BLCA	0.0151698	1	0.919295
AC112198.1|BRCA	AC112198.1	BRCA	0.0322666	0.645405	0.253552
AC112198.1|CESC	AC112198.1	CESC	-0.0772938	0.289828	0.026348
AC112198.1|CHOL	AC112198.1	CHOL	0.106317	0.396842	0.157084
AC112198.1|COAD	AC112198.1	COAD	0.0469456	0.997918	0.11473
AC112198.1|DLBC	AC112198.1	DLBC	-0.174851	0.999192	0.538154
AC112198.1|ESCA	AC112198.1	ESCA	-0.0107713	0.949991	0.83108
AC112198.1|GBM	AC112198.1	GBM	0.028739	0.813895	0.345604
AC112198.1|HNSC	AC112198.1	HNSC	-0.0111749	0.8323	0.678721
AC112198.1|KICH	AC112198.1	KICH	0.25592	0.661023	0.125292
AC112198.1|KIRC	AC112198.1	KIRC	0.0295699	0.741965	0.528266
AC112198.1|KIRP	AC112198.1	KIRP	-0.0732086	0.554101	0.182727
AC112198.1|LAML	AC112198.1	LAML	0.0264806	0.806209	0.372642
AC112198.1|LGG	AC112198.1	LGG	-0.00410361	0.996492	0.916618
AC112198.1|LIHC	AC112198.1	LIHC	0.00866889	0.995888	0.729132
AC112198.1|LUAD	AC112198.1	LUAD	-0.0514724	0.426123	0.0317503
AC112198.1|LUSC	AC112198.1	LUSC	0.0189615	0.866152	0.448524
AC112198.1|MESO	AC112198.1	MESO	-0.0506669	0.674373	0.224584
AC112198.1|OV	AC112198.1	OV	-0.0160219	0.925481	0.465815
AC112198.1|PAAD	AC112198.1	PAAD	-0.0402114	0.76201	0.2985
AC112198.1|PCPG	AC112198.1	PCPG	-0.0968997	0.999583	0.318004
AC112198.1|PRAD	AC112198.1	PRAD	0.164296	0.999026	0.2154
AC112198.1|READ	AC112198.1	READ	-0.269484	0.594345	0.0550949
AC112198.1|SARC	AC112198.1	SARC	-0.0430591	0.873315	0.195434
AC112198.1|SKCM	AC112198.1	SKCM	-0.0295312	0.689388	0.21782
AC112198.1|STAD	AC112198.1	STAD	0.0604513	0.425674	0.118114
AC112198.1|TGCT	AC112198.1	TGCT	0.17199	1	0.743031
AC112198.1|THCA	AC112198.1	THCA	0.0188363	0.998873	0.846544
AC112198.1|THYM	AC112198.1	THYM	0.0924802	0.999266	0.492965
AC112198.1|UCEC	AC112198.1	UCEC	0.00522929	0.944553	0.865369
AC112198.1|UCS	AC112198.1	UCS	0.0358704	0.907004	0.652812
AC112198.1|UVM	AC112198.1	UVM	0.032718	1	0.717344
ACTBP13|ACC	ACTBP13	ACC	0.109769	0.626881	0.164757
ACTBP13|BLCA	ACTBP13	BLCA	-0.0510236	1	0.799463
ACTBP13|BRCA	ACTBP13	BRCA	-0.0192267	0.74005	0.384389
ACTBP13|CESC	ACTBP13	CESC	0.000879124	0.999576	0.978692
ACTBP13|CHOL	ACTBP13	CHOL	-0.181584	0.116279	0.0196527
ACTBP13|COAD	ACTBP13	COAD	-0.014256	0.997918	0.647056
ACTBP13|DLBC	ACTBP13	DLBC	-0.124686	0.999192	0.443736
ACTBP13|ESCA	ACTBP13	ESCA	0.0256564	0.945192	0.618876
ACTBP13|GBM	ACTBP13	GBM	-0.0195348	0.835725	0.431846
ACTBP13|HNSC	ACTBP13	HNSC	-0.00995175	0.81365	0.62961
ACTBP13|KICH	ACTBP13	KICH	0.140448	0.782503	0.296228
ACTBP13|KIRC	ACTBP13	KIRC	0.0539022	0.0838278	0.020458
ACTBP13|KIRP	ACTBP13	KIRP	0.0318786	0.811848	0.587286
ACTBP13|LAML	ACTBP13	LAML	0.0380787	0.774023	0.248221
ACTBP13|LGG	ACTBP13	LGG	-0.0581858	0.191799	0.0513748
ACTBP13|LIHC	ACTBP13	LIHC	-0.0119469	0.995888	0.719259
ACTBP13|LUAD	ACTBP13	LUAD	0.0252286	0.710062	0.232254
ACTBP13|LUSC	ACTBP13	LUSC	0.0136924	0.870777	0.474495
ACTBP13|MESO	ACTBP13	MESO	-0.0530682	0.69963	0.258462
ACTBP13|OV	ACTBP13	OV	-0.00209998	0.970976	0.913704
ACTBP13|PAAD	ACTBP13	PAAD	0.0328258	0.791553	0.36476
ACTBP13|PCPG	ACTBP13	PCPG	0.135583	0.878153	0.196357
ACTBP13|PRAD	ACTBP13	PRAD	0.1425	0.999026	0.17746
ACTBP13|READ	ACTBP13	READ	0.0361176	0.999998	0.664166
ACTBP13|SARC	ACTBP13	SARC	-0.0143125	0.94289	0.667367
ACTBP13|SKCM	ACTBP13	SKCM	0.0198439	0.798907	0.380432
ACTBP13|STAD	ACTBP13	STAD	-0.0584426	0.407748	0.0773702
ACTBP13|TGCT	ACTBP13	TGCT	-0.0588907	1	0.730236
ACTBP13|THCA	ACTBP13	THCA	-0.037148	0.998873	0.618288
ACTBP13|THYM	ACTBP13	THYM	0.26345	0.633163	0.108459
ACTBP13|UCEC	ACTBP13	UCEC	-0.00548383	0.94019	0.850112
ACTBP13|UCS	ACTBP13	UCS	-0.097742	0.539644	0.171861
ACTBP13|UVM	ACTBP13	UVM	-0.011733	1	0.935924
ADAM1A|ACC	ADAM1A	ACC	0	1	1
ADAM1A|BLCA	ADAM1A	BLCA	0	1	1
ADAM1A|BRCA	ADAM1A	BRCA	0	1	1
ADAM1A|CESC	ADAM1A	CESC	0	1	1
ADAM1A|CHOL	ADAM1A	CHOL	0	1	1
ADAM1A|COAD	ADAM1A	COAD	0	1	1
ADAM1A|DLBC	ADAM1A	DLBC	0	1	1
ADAM1A|ESCA	ADAM1A	ESCA	0	1	1
ADAM1A|GBM	ADAM1A	GBM	0	1	1
ADAM1A|HNSC	ADAM1A	HNSC	0	1	1
ADAM1A|KICH	ADAM1A	KICH	0	1	1
ADAM1A|KIRC	ADAM1A	KIRC	0	1	1
ADAM1A|KIRP	ADAM1A	KIRP	0	1	1
ADAM1A|LAML	ADAM1A	LAML	0	1	1
ADAM1A|LGG	ADAM1A	LGG	0	1	1
ADAM1A|LIHC	ADAM1A	LIHC	0	1	1
ADAM1A|LUAD	ADAM1A	LUAD	0	1	1
ADAM1A|LUSC	ADAM1A	LUSC	0	1	1
ADAM1A|MESO	ADAM1A	MESO	0	1	1
ADAM1A|OV	ADAM1A	OV	0	1	1
ADAM1A|PAAD	ADAM1A	PAAD	0	1	1
ADAM1A|PCPG	ADAM1A	PCPG	0	1	1
ADAM1A|PRAD	ADAM1A	PRAD	0	1	1
ADAM1A|READ	ADAM1A	READ	0	1	1
ADAM1A|SARC	ADAM1A	SARC	0	1	1
ADAM1A|SKCM	ADAM1A	SKCM	0	1	1
ADAM1A|STAD	ADAM1A	STAD	0	1	1
ADAM1A|TGCT	ADAM1A	TGCT	0	1	1
ADAM1A|THCA	ADAM1A	THCA	0	1	1
ADAM1A|THYM	ADAM1A	THYM	0	1	1
ADAM1A|UCEC	ADAM1A	UCEC	0	1	1
ADAM1A|UCS	ADAM1A	UCS	0	1	1
ADAM1A|UVM	ADAM1A	UVM	0	1	1
ADAM1B|ACC	ADAM1B	ACC	-0.0348413	0.998104	0.708259
ADAM1B|BLCA	ADAM1B	BLCA	-0.205517	1	0.649267
ADAM1B|BRCA	ADAM1B	BRCA	-0.0429883	0.772109	0.477972
ADAM1B|CESC	ADAM1B	CESC	0.0492474	0.78545	0.409386
ADAM1B|CHOL	ADAM1B	CHOL	-0.0363245	0.999956	0.881267
ADAM1B|COAD	ADAM1B	COAD	0.0438048	0.997918	0.303622
ADAM1B|DLBC	ADAM1B	DLBC	-0.0281498	0.999192	0.851426
ADAM1B|ESCA	ADAM1B	ESCA	0.0619662	0.907031	0.570188
ADAM1B|GBM	ADAM1B	GBM	0.111151	0.813895	0.234525
ADAM1B|HNSC	ADAM1B	HNSC	-0.00595613	0.91628	0.805489
ADAM1B|KICH	ADAM1B	KICH	-0.806366	0.578354	0.0718217
ADAM1B|KIRC	ADAM1B	KIRC	0.117947	0.3424	0.167124
ADAM1B|KIRP	ADAM1B	KIRP	-0.29671	0.322349	0.0540466
ADAM1B|LAML	ADAM1B	LAML	-0.183515	0.468508	0.0649138
ADAM1B|LGG	ADAM1B	LGG	-0.175697	0.019183	0.00251206
ADAM1B|LIHC	ADAM1B	LIHC	-0.0453939	0.801325	0.235458
ADAM1B|LUAD	ADAM1B	LUAD	0.0282816	0.968906	0.682626
ADAM1B|LUSC	ADAM1B	LUSC	-0.0537661	0.674501	0.210024
ADAM1B|MESO	ADAM1B	MESO	-0.130661	0.517523	0.0938042
ADAM1B|OV	ADAM1B	OV	-0.0100655	0.94639	0.822458
ADAM1B|PAAD	ADAM1B	PAAD	-0.121246	0.748026	0.272518
ADAM1B|PCPG	ADAM1B	PCPG	1.00626	0.408379	0.0475193
ADAM1B|PRAD	ADAM1B	PRAD	0.0725325	0.999026	0.786786
ADAM1B|READ	ADAM1B	READ	0.199219	0.999998	0.305494
ADAM1B|SARC	ADAM1B	SARC	0.0576201	0.873315	0.240556
ADAM1B|SKCM	ADAM1B	SKCM	-0.0698511	0.284719	0.0402549
ADAM1B|STAD	ADAM1B	STAD	0.10378	0.542257	0.216257
ADAM1B|TGCT	ADAM1B	TGCT	-0.0428728	1	0.932965
ADAM1B|THCA	ADAM1B	THCA	0.248334	0.998873	0.437284
ADAM1B|THYM	ADAM1B	THYM	-0.242292	0.638116	0.1252
ADAM1B|UCEC	ADAM1B	UCEC	0.0131135	0.891617	0.747937
ADAM1B|UCS	ADAM1B	UCS	-0.175463	0.20254	0.0166811
ADAM1B|UVM	ADAM1B	UVM	0.149368	0.920067	0.534451
ADAM24P|ACC	ADAM24P	ACC	0.216683	0.172786	0.0143988
ADAM24P|BLCA	ADAM24P	BLCA	0	1	1
ADAM24P|BRCA	ADAM24P	BRCA	0.00163174	0.996076	0.963997
ADAM24P|CESC	ADAM24P	CESC	0.207256	0.0207694	0.0005035
ADAM24P|CHOL	ADAM24P	CHOL	0	1	1
ADAM24P|COAD	ADAM24P	COAD	-4.66213	0.997918	0.996095
ADAM24P|DLBC	ADAM24P	DLBC	0.125449	0.999192	0.295992
ADAM24P|ESCA	ADAM24P	ESCA	0.0785257	0.907031	0.184278
ADAM24P|GBM	ADAM24P	GBM	0.0561338	0.813895	0.334862
ADAM24P|HNSC	ADAM24P	HNSC	0.0148484	0.867017	0.722514
ADAM24P|KICH	ADAM24P	KICH	-2.2332	1	0.999246
ADAM24P|KIRC	ADAM24P	KIRC	0.0587536	0.29918	0.135343
ADAM24P|KIRP	ADAM24P	KIRP	-1.9743	0.997636	0.997636
ADAM24P|LAML	ADAM24P	LAML	0.034016	0.774023	0.282743
ADAM24P|LGG	ADAM24P	LGG	-0.0778224	0.609374	0.359841
ADAM24P|LIHC	ADAM24P	LIHC	-0.0243013	0.9399	0.55387
ADAM24P|LUAD	ADAM24P	LUAD	0.0604027	0.468498	0.0428613
ADAM24P|LUSC	ADAM24P	LUSC	0.0102351	0.958768	0.805002
ADAM24P|MESO	ADAM24P	MESO	0.111372	0.517523	0.0891756
ADAM24P|OV	ADAM24P	OV	-0.0165937	0.94639	0.740785
ADAM24P|PAAD	ADAM24P	PAAD	0.0413594	0.835264	0.498895
ADAM24P|PCPG	ADAM24P	PCPG	0.323198	0.216044	0.0187864
ADAM24P|PRAD	ADAM24P	PRAD	-2.34651	0.999026	0.998387
ADAM24P|READ	ADAM24P	READ	-1.93979	0.999998	0.999522
ADAM24P|SARC	ADAM24P	SARC	-0.0244454	0.94289	0.646676
ADAM24P|SKCM	ADAM24P	SKCM	-0.0646607	0.750417	0.315841
ADAM24P|STAD	ADAM24P	STAD	0.0617292	0.174242	0.0128017
ADAM24P|TGCT	ADAM24P	TGCT	-2.44988	1	0.99967
ADAM24P|THCA	ADAM24P	THCA	-2.23384	0.998873	0.998556
ADAM24P|THYM	ADAM24P	THYM	0	1	1
ADAM24P|UCEC	ADAM24P	UCEC	0.014719	0.891617	0.748575
ADAM24P|UCS	ADAM24P	UCS	-0.10383	0.633657	0.26862
ADAM24P|UVM	ADAM24P	UVM	0	1	1
ADAM3A|ACC	ADAM3A	ACC	0.158105	0.158717	0.0111916
ADAM3A|BLCA	ADAM3A	BLCA	-0.0179056	1	0.999998
ADAM3A|BRCA	ADAM3A	BRCA	0.0704267	0.270852	0.017565
ADAM3A|CESC	ADAM3A	CESC	0.06221	0.76044	0.385931
ADAM3A|CHOL	ADAM3A	CHOL	-1.67502	0.999956	0.974187
ADAM3A|COAD	ADAM3A	COAD	-0.0458106	0.997918	0.631698
ADAM3A|DLBC	ADAM3A	DLBC	-0.0655252	0.999192	0.656176
ADAM3A|ESCA	ADAM3A	ESCA	0.0278074	0.907031	0.507427
ADAM3A|GBM	ADAM3A	GBM	-0.00124297	0.996597	0.984345
ADAM3A|HNSC	ADAM3A	HNSC	-0.0595087	0.384123	0.0747084
ADAM3A|KICH	ADAM3A	KICH	0	1	1
ADAM3A|KIRC	ADAM3A	KIRC	0.0523788	0.109306	0.0343382
ADAM3A|KIRP	ADAM3A	KIRP	0.0679217	0.658621	0.264096
ADAM3A|LAML	ADAM3A	LAML	0.0578104	0.601766	0.108753
ADAM3A|LGG	ADAM3A	LGG	0.0460152	0.609374	0.349033
ADAM3A|LIHC	ADAM3A	LIHC	0.0765675	0.801325	0.208127
ADAM3A|LUAD	ADAM3A	LUAD	0.00605658	0.987375	0.837509
ADAM3A|LUSC	ADAM3A	LUSC	0.0118559	0.920654	0.697322
ADAM3A|MESO	ADAM3A	MESO	0.0321157	0.980249	0.835547
ADAM3A|OV	ADAM3A	OV	-0.0118478	0.925481	0.470499
ADAM3A|PAAD	ADAM3A	PAAD	0.128953	0.679446	0.172866
ADAM3A|PCPG	ADAM3A	PCPG	0.247363	0.688464	0.11118
ADAM3A|PRAD	ADAM3A	PRAD	-0.0810138	0.999026	0.55779
ADAM3A|READ	ADAM3A	READ	-2.48572	0.999998	0.999005
ADAM3A|SARC	ADAM3A	SARC	-0.0506996	0.873315	0.236014
ADAM3A|SKCM	ADAM3A	SKCM	0.00515519	0.970879	0.827377
ADAM3A|STAD	ADAM3A	STAD	0.0240214	0.612915	0.294729
ADAM3A|TGCT	ADAM3A	TGCT	0.0298165	1	0.847086
ADAM3A|THCA	ADAM3A	THCA	0.298678	0.94814	0.0809957
ADAM3A|THYM	ADAM3A	THYM	0.225645	0.633163	0.112206
ADAM3A|UCEC	ADAM3A	UCEC	0.0787931	0.322855	0.0166501
ADAM3A|UCS	ADAM3A	UCS	-0.151022	0.371842	0.0663158
ADAM3A|UVM	ADAM3A	UVM	0.240882	0.240167	0.0494461
ADAM5|ACC	ADAM5	ACC	0.149036	0.158717	0.00483358
ADAM5|BLCA	ADAM5	BLCA	-0.0497269	1	0.760927
ADAM5|BRCA	ADAM5	BRCA	0.0353576	0.595499	0.193312
ADAM5|CESC	ADAM5	CESC	-0.00345671	0.999576	0.940266
ADAM5|CHOL	ADAM5	CHOL	-0.0741546	0.603287	0.382365
ADAM5|COAD	ADAM5	COAD	-0.0256808	0.997918	0.603006
ADAM5|DLBC	ADAM5	DLBC	0.0368392	0.999192	0.729443
ADAM5|ESCA	ADAM5	ESCA	0.0135347	0.949991	0.740866
ADAM5|GBM	ADAM5	GBM	-0.0231436	0.83464	0.380475
ADAM5|HNSC	ADAM5	HNSC	-0.0439293	0.449058	0.127988
ADAM5|KICH	ADAM5	KICH	0.194809	0.621352	0.101528
ADAM5|KIRC	ADAM5	KIRC	0.0748215	0.0061289	9.38086e-05
ADAM5|KIRP	ADAM5	KIRP	0.0627668	0.658621	0.321861
ADAM5|LAML	ADAM5	LAML	-0.0545304	0.442275	0.0559504
ADAM5|LGG	ADAM5	LGG	-0.0846388	0.100217	0.0232646
ADAM5|LIHC	ADAM5	LIHC	-0.0381963	0.877734	0.438082
ADAM5|LUAD	ADAM5	LUAD	0.077692	0.353504	0.0120603
ADAM5|LUSC	ADAM5	LUSC	0.0113311	0.900338	0.614813
ADAM5|MESO	ADAM5	MESO	0.118201	0.152142	0.00678338
ADAM5|OV	ADAM5	OV	0.0149215	0.925481	0.426049
ADAM5|PAAD	ADAM5	PAAD	0.00261842	0.984886	0.942329
ADAM5|PCPG	ADAM5	PCPG	0.0237229	0.999583	0.82767
ADAM5|PRAD	ADAM5	PRAD	-2.66139	0.999026	0.998784
ADAM5|READ	ADAM5	READ	0.0443783	0.999998	0.784939
ADAM5|SARC	ADAM5	SARC	0.0232939	0.94289	0.423204
ADAM5|SKCM	ADAM5	SKCM	0.0236243	0.80089	0.419514
ADAM5|STAD	ADAM5	STAD	0.0485158	0.241333	0.0316031
ADAM5|TGCT	ADAM5	TGCT	-0.0262733	1	0.867773
ADAM5|THCA	ADAM5	THCA	0.229033	0.998873	0.142535
ADAM5|THYM	ADAM5	THYM	0.272166	0.406493	0.0283001
ADAM5|UCEC	ADAM5	UCEC	0.0113947	0.891617	0.706741
ADAM5|UCS	ADAM5	UCS	-0.0160563	0.943067	0.793992
ADAM5|UVM	ADAM5	UVM	0.0657115	0.805484	0.432978
AFG3L1P|ACC	AFG3L1P	ACC	0.39603	0.74291	0.204776
AFG3L1P|BLCA	AFG3L1P	BLCA	-1.62969	1	0.345983
AFG3L1P|BRCA	AFG3L1P	BRCA	0.0759202	0.866407	0.587919
AFG3L1P|CESC	AFG3L1P	CESC	0.0317421	0.999576	0.888316
AFG3L1P|CHOL	AFG3L1P	CHOL	-0.489694	0.563606	0.2912
AFG3L1P|COAD	AFG3L1P	COAD	0.00708649	0.997918	0.965949
AFG3L1P|DLBC	AFG3L1P	DLBC	-0.24254	0.999192	0.809664
AFG3L1P|ESCA	AFG3L1P	ESCA	0.529384	0.907031	0.0668914
AFG3L1P|GBM	AFG3L1P	GBM	-0.0118247	0.996597	0.910701
AFG3L1P|HNSC	AFG3L1P	HNSC	-0.338154	0.0800766	0.00476647
AFG3L1P|KICH	AFG3L1P	KICH	-0.984017	0.667561	0.155204
AFG3L1P|KIRC	AFG3L1P	KIRC	0.385338	0.000383567	2.28314e-06
AFG3L1P|KIRP	AFG3L1P	KIRP	-0.237937	0.658621	0.29336
AFG3L1P|LAML	AFG3L1P	LAML	-0.0490589	0.980619	0.881651
AFG3L1P|LGG	AFG3L1P	LGG	-0.0760985	0.867972	0.661312
AFG3L1P|LIHC	AFG3L1P	LIHC	-0.458248	0.329938	0.0137474
AFG3L1P|LUAD	AFG3L1P	LUAD	-0.0423563	0.940872	0.633281
AFG3L1P|LUSC	AFG3L1P	LUSC	-0.0157282	0.958768	0.874684
AFG3L1P|MESO	AFG3L1P	MESO	-0.0452173	0.980249	0.891209
AFG3L1P|OV	AFG3L1P	OV	0.0346131	0.94639	0.756848
AFG3L1P|PAAD	AFG3L1P	PAAD	-0.331228	0.539931	0.0499937
AFG3L1P|PCPG	AFG3L1P	PCPG	-0.390515	0.999583	0.546434
AFG3L1P|PRAD	AFG3L1P	PRAD	1.6646	0.999026	0.0160138
AFG3L1P|READ	AFG3L1P	READ	0.173458	0.999998	0.702382
AFG3L1P|SARC	AFG3L1P	SARC	0.0748697	0.94289	0.61563
AFG3L1P|SKCM	AFG3L1P	SKCM	-0.0683448	0.882766	0.545314
AFG3L1P|STAD	AFG3L1P	STAD	0.0323249	0.937873	0.837907
AFG3L1P|TGCT	AFG3L1P	TGCT	0.326607	1	0.82252
AFG3L1P|THCA	AFG3L1P	THCA	-0.988046	0.998873	0.121183
AFG3L1P|THYM	AFG3L1P	THYM	-0.593091	0.999266	0.538928
AFG3L1P|UCEC	AFG3L1P	UCEC	-0.206005	0.731207	0.205789
AFG3L1P|UCS	AFG3L1P	UCS	-0.782434	0.371842	0.0654568
AFG3L1P|UVM	AFG3L1P	UVM	0.528514	0.53398	0.208095
AOX2P|ACC	AOX2P	ACC	0.0557339	0.757406	0.218483
AOX2P|BLCA	AOX2P	BLCA	-0.048543	1	0.695759
AOX2P|BRCA	AOX2P	BRCA	-0.0176422	0.772109	0.470642
AOX2P|CESC	AOX2P	CESC	-0.0035688	0.999576	0.915206
AOX2P|CHOL	AOX2P	CHOL	0.0750747	0.569693	0.319672
AOX2P|COAD	AOX2P	COAD	-0.0024561	0.997918	0.92927
AOX2P|DLBC	AOX2P	DLBC	-0.054474	0.999192	0.612012
AOX2P|ESCA	AOX2P	ESCA	-0.025002	0.907031	0.524337
AOX2P|GBM	AOX2P	GBM	0.0145651	0.871353	0.541072
AOX2P|HNSC	AOX2P	HNSC	0.00044714	0.981778	0.981778
AOX2P|KICH	AOX2P	KICH	0.107409	0.782503	0.296635
AOX2P|KIRC	AOX2P	KIRC	0.02087	0.488767	0.299661
AOX2P|KIRP	AOX2P	KIRP	0.0338568	0.765222	0.476545
AOX2P|LAML	AOX2P	LAML	-0.0120278	0.892274	0.736395
AOX2P|LGG	AOX2P	LGG	0.0731111	0.0701268	0.0129502
AOX2P|LIHC	AOX2P	LIHC	0.00174945	0.997419	0.950496
AOX2P|LUAD	AOX2P	LUAD	0.00906328	0.968906	0.674471
AOX2P|LUSC	AOX2P	LUSC	-0.00157634	0.976488	0.941405
AOX2P|MESO	AOX2P	MESO	-0.048605	0.674373	0.187124
AOX2P|OV	AOX2P	OV	-0.0271495	0.789107	0.239885
AOX2P|PAAD	AOX2P	PAAD	-0.0190473	0.835264	0.508433
AOX2P|PCPG	AOX2P	PCPG	-0.018178	0.999583	0.897578
AOX2P|PRAD	AOX2P	PRAD	0.0542876	0.999026	0.689565
AOX2P|READ	AOX2P	READ	-0.0076912	0.999998	0.936438
AOX2P|SARC	AOX2P	SARC	-0.0117054	0.94289	0.685629
AOX2P|SKCM	AOX2P	SKCM	0.0400607	0.435257	0.0854969
AOX2P|STAD	AOX2P	STAD	0.0433231	0.298767	0.0462378
AOX2P|TGCT	AOX2P	TGCT	-0.111402	1	0.507626
AOX2P|THCA	AOX2P	THCA	-0.140141	0.998873	0.337909
AOX2P|THYM	AOX2P	THYM	-0.134896	0.559732	0.0779374
AOX2P|UCEC	AOX2P	UCEC	0.0254362	0.80444	0.391133
AOX2P|UCS	AOX2P	UCS	-0.0378848	0.813262	0.543901
AOX2P|UVM	AOX2P	UVM	-2.02126	1	0.990825
AOX3P|ACC	AOX3P	ACC	-0.0101895	0.998104	0.841169
AOX3P|BLCA	AOX3P	BLCA	-1.18298	6.27831e-23	1.3264e-24
AOX3P|BRCA	AOX3P	BRCA	-0.0323974	0.579382	0.154274
AOX3P|CESC	AOX3P	CESC	0.0266411	0.794516	0.430328
AOX3P|CHOL	AOX3P	CHOL	0.173678	0.0236701	0.0018336
AOX3P|COAD	AOX3P	COAD	-0.0324319	0.997918	0.424079
AOX3P|DLBC	AOX3P	DLBC	-0.235831	0.999192	0.198041
AOX3P|ESCA	AOX3P	ESCA	-0.0382389	0.907031	0.369338
AOX3P|GBM	AOX3P	GBM	0.0556703	0.811894	0.0256153
AOX3P|HNSC	AOX3P	HNSC	-0.0256734	0.549453	0.223067
AOX3P|KICH	AOX3P	KICH	0.137225	0.782503	0.277043
AOX3P|KIRC	AOX3P	KIRC	-0.00322657	0.934891	0.868113
AOX3P|KIRP	AOX3P	KIRP	0.0157217	0.879018	0.72111
AOX3P|LAML	AOX3P	LAML	-0.0357301	0.806209	0.35853
AOX3P|LGG	AOX3P	LGG	-0.0341202	0.514994	0.245235
AOX3P|LIHC	AOX3P	LIHC	-0.0131791	0.953894	0.643467
AOX3P|LUAD	AOX3P	LUAD	0.0117163	0.936399	0.579676
AOX3P|LUSC	AOX3P	LUSC	-0.0240388	0.750087	0.271408
AOX3P|MESO	AOX3P	MESO	-0.0512299	0.516677	0.0855381
AOX3P|OV	AOX3P	OV	-0.0185237	0.810321	0.294224
AOX3P|PAAD	AOX3P	PAAD	-0.0548323	0.605248	0.0611541
AOX3P|PCPG	AOX3P	PCPG	-2.69789	0.999583	0.998353
AOX3P|PRAD	AOX3P	PRAD	0.236371	0.999026	0.188509
AOX3P|READ	AOX3P	READ	-0.262026	0.932815	0.209285
AOX3P|SARC	AOX3P	SARC	-0.0303332	0.873315	0.257605
AOX3P|SKCM	AOX3P	SKCM	-0.0196672	0.80089	0.406905
AOX3P|STAD	AOX3P	STAD	0.0243061	0.612915	0.297293
AOX3P|TGCT	AOX3P	TGCT	0.097448	1	0.646598
AOX3P|THCA	AOX3P	THCA	-0.0491597	0.998873	0.658347
AOX3P|THYM	AOX3P	THYM	-0.246533	0.319315	0.00925029
AOX3P|UCEC	AOX3P	UCEC	-0.0139591	0.874802	0.67938
AOX3P|UCS	AOX3P	UCS	0.0352832	0.748236	0.462286
AOX3P|UVM	AOX3P	UVM	0	1	1
AP003385.2|ACC	AP003385.2	ACC	0.0467693	0.935439	0.530571
AP003385.2|BLCA	AP003385.2	BLCA	-2.15906	8.54931e-83	1.20413e-84
AP003385.2|BRCA	AP003385.2	BRCA	0.0195633	0.707466	0.346825
AP003385.2|CESC	AP003385.2	CESC	-0.0588887	0.289828	0.0253062
AP003385.2|CHOL	AP003385.2	CHOL	0.0505425	0.569693	0.329658
AP003385.2|COAD	AP003385.2	COAD	-0.025149	0.997918	0.486999
AP003385.2|DLBC	AP003385.2	DLBC	-0.0747326	0.999192	0.328653
AP003385.2|ESCA	AP003385.2	ESCA	-0.0138835	0.949991	0.687476
AP003385.2|GBM	AP003385.2	GBM	-0.00558825	0.977919	0.802455
AP003385.2|HNSC	AP003385.2	HNSC	0.00719088	0.826013	0.658844
AP003385.2|KICH	AP003385.2	KICH	1.86391	1	0.994319
AP003385.2|KIRC	AP003385.2	KIRC	0.0214267	0.368643	0.18871
AP003385.2|KIRP	AP003385.2	KIRP	-0.023097	0.811848	0.588225
AP003385.2|LAML	AP003385.2	LAML	0.0107666	0.806209	0.616836
AP003385.2|LGG	AP003385.2	LGG	0.0342399	0.485845	0.222679
AP003385.2|LIHC	AP003385.2	LIHC	-0.00977144	0.953894	0.632269
AP003385.2|LUAD	AP003385.2	LUAD	-0.00471962	0.982411	0.78409
AP003385.2|LUSC	AP003385.2	LUSC	0.00802718	0.900338	0.607916
AP003385.2|MESO	AP003385.2	MESO	0.0233939	0.913503	0.57603
AP003385.2|OV	AP003385.2	OV	-0.00423046	0.94639	0.779113
AP003385.2|PAAD	AP003385.2	PAAD	-0.0101928	0.897616	0.748013
AP003385.2|PCPG	AP003385.2	PCPG	-1.69095	0.999583	0.998515
AP003385.2|PRAD	AP003385.2	PRAD	0.105436	0.999026	0.187349
AP003385.2|READ	AP003385.2	READ	0.126511	0.862863	0.157697
AP003385.2|SARC	AP003385.2	SARC	-0.0356344	0.94289	0.39325
AP003385.2|SKCM	AP003385.2	SKCM	-0.0168113	0.838373	0.466399
AP003385.2|STAD	AP003385.2	STAD	0.00470986	0.924416	0.797859
AP003385.2|TGCT	AP003385.2	TGCT	0.218399	1	0.180276
AP003385.2|THCA	AP003385.2	THCA	-0.104146	0.998873	0.359
AP003385.2|THYM	AP003385.2	THYM	-0.0603716	0.999266	0.51311
AP003385.2|UCEC	AP003385.2	UCEC	0.00322975	0.968241	0.898667
AP003385.2|UCS	AP003385.2	UCS	-0.229906	0.342915	0.0524201
AP003385.2|UVM	AP003385.2	UVM	-2.03481	1	0.997865
ART2BP|ACC	ART2BP	ACC	0	1	1
ART2BP|BLCA	ART2BP	BLCA	-2.33506	1	0.998504
ART2BP|BRCA	ART2BP	BRCA	0.0289205	0.905737	0.786444
ART2BP|CESC	ART2BP	CESC	-0.0196147	0.999576	0.85778
ART2BP|CHOL	ART2BP	CHOL	0	1	1
ART2BP|COAD	ART2BP	COAD	-3.94318	0.997918	0.996182
ART2BP|DLBC	ART2BP	DLBC	-0.0835958	0.999192	0.480901
ART2BP|ESCA	ART2BP	ESCA	0.116135	0.346255	0.00412208
ART2BP|GBM	ART2BP	GBM	-0.0766372	0.813895	0.306338
ART2BP|HNSC	ART2BP	HNSC	-0.041752	0.656923	0.334622
ART2BP|KICH	ART2BP	KICH	0	1	1
ART2BP|KIRC	ART2BP	KIRC	0.0041197	0.955689	0.904491
ART2BP|KIRP	ART2BP	KIRP	0.141046	0.594978	0.217327
ART2BP|LAML	ART2BP	LAML	-0.0503128	0.806209	0.371643
ART2BP|LGG	ART2BP	LGG	-0.0661918	0.614504	0.376749
ART2BP|LIHC	ART2BP	LIHC	0.161476	0.73004	0.121673
ART2BP|LUAD	ART2BP	LUAD	0.0620682	0.853585	0.433788
ART2BP|LUSC	ART2BP	LUSC	-0.0783881	0.839124	0.354703
ART2BP|MESO	ART2BP	MESO	-0.0774612	0.674373	0.209013
ART2BP|OV	ART2BP	OV	0.0621531	0.72933	0.0773271
ART2BP|PAAD	ART2BP	PAAD	0.171485	0.639033	0.104397
ART2BP|PCPG	ART2BP	PCPG	-1.48439	0.999583	0.998841
ART2BP|PRAD	ART2BP	PRAD	-2.20075	0.999026	0.99893
ART2BP|READ	ART2BP	READ	0	1	1
ART2BP|SARC	ART2BP	SARC	-1.69048	0.99695	0.995786
ART2BP|SKCM	ART2BP	SKCM	-0.00260523	0.996198	0.954802
ART2BP|STAD	ART2BP	STAD	0.0364431	0.407748	0.0853201
ART2BP|TGCT	ART2BP	TGCT	0.0386479	1	0.999997
ART2BP|THCA	ART2BP	THCA	-1.56664	0.998873	0.998667
ART2BP|THYM	ART2BP	THYM	-1.37871	0.999266	0.999243
ART2BP|UCEC	ART2BP	UCEC	0.0592602	0.603034	0.140755
ART2BP|UCS	ART2BP	UCS	0	1	1
ART2BP|UVM	ART2BP	UVM	-1.19865	1	0.993703
BAATP1|ACC	BAATP1	ACC	0.0619034	0.854742	0.261415
BAATP1|BLCA	BAATP1	BLCA	0.0238562	1	0.855508
BAATP1|BRCA	BAATP1	BRCA	-0.0401118	0.772109	0.464092
BAATP1|CESC	BAATP1	CESC	-0.0252269	0.94021	0.662628
BAATP1|CHOL	BAATP1	CHOL	-0.0759202	0.493986	0.222642
BAATP1|COAD	BAATP1	COAD	-0.0189862	0.997918	0.464148
BAATP1|DLBC	BAATP1	DLBC	-1.87087	0.999192	0.998864
BAATP1|ESCA	BAATP1	ESCA	-0.0236729	0.907031	0.462653
BAATP1|GBM	BAATP1	GBM	-0.0147662	0.906061	0.62936
BAATP1|HNSC	BAATP1	HNSC	-0.0326644	0.700391	0.437744
BAATP1|KICH	BAATP1	KICH	0.0643229	0.852539	0.423483
BAATP1|KIRC	BAATP1	KIRC	0.0525158	0.0199705	0.00309067
BAATP1|KIRP	BAATP1	KIRP	0.0320374	0.877847	0.710457
BAATP1|LAML	BAATP1	LAML	0.0576392	0.772873	0.238575
BAATP1|LGG	BAATP1	LGG	-0.0296719	0.572917	0.31374
BAATP1|LIHC	BAATP1	LIHC	-0.0410726	0.73004	0.0616733
BAATP1|LUAD	BAATP1	LUAD	-0.000589079	0.995861	0.977482
BAATP1|LUSC	BAATP1	LUSC	-0.0197863	0.614426	0.151523
BAATP1|MESO	BAATP1	MESO	0	1	1
BAATP1|OV	BAATP1	OV	-0.0212076	0.94639	0.730095
BAATP1|PAAD	BAATP1	PAAD	0.0020598	0.984886	0.933882
BAATP1|PCPG	BAATP1	PCPG	-1.92459	0.999583	0.998305
BAATP1|PRAD	BAATP1	PRAD	-2.50046	0.999026	0.998839
BAATP1|READ	BAATP1	READ	0.0613217	0.999998	0.497233
BAATP1|SARC	BAATP1	SARC	0.0408939	0.94289	0.340224
BAATP1|SKCM	BAATP1	SKCM	0.0172318	0.781371	0.367431
BAATP1|STAD	BAATP1	STAD	0.00298451	0.946171	0.876625
BAATP1|TGCT	BAATP1	TGCT	-2.08286	1	0.99884
BAATP1|THCA	BAATP1	THCA	-1.76455	0.998873	0.998779
BAATP1|THYM	BAATP1	THYM	-1.35012	0.999266	0.998696
BAATP1|UCEC	BAATP1	UCEC	0.00206393	0.995455	0.953729
BAATP1|UCS	BAATP1	UCS	-0.150892	0.526488	0.127082
BAATP1|UVM	BAATP1	UVM	0.338558	0.00721214	0.000159091
BPIFA4P|ACC	BPIFA4P	ACC	-0.0925128	0.900298	0.502089
BPIFA4P|BLCA	BPIFA4P	BLCA	-2.54361	1	0.998504
BPIFA4P|BRCA	BPIFA4P	BRCA	0.00930388	0.869501	0.595194
BPIFA4P|CESC	BPIFA4P	CESC	0.051766	0.61312	0.200657
BPIFA4P|CHOL	BPIFA4P	CHOL	0.0876478	0.518758	0.241113
BPIFA4P|COAD	BPIFA4P	COAD	-0.011461	0.997918	0.85959
BPIFA4P|DLBC	BPIFA4P	DLBC	0.0106175	0.999192	0.910867
BPIFA4P|ESCA	BPIFA4P	ESCA	-0.0196981	0.946209	0.636439
BPIFA4P|GBM	BPIFA4P	GBM	0.054624	0.813895	0.232225
BPIFA4P|HNSC	BPIFA4P	HNSC	-0.0321635	0.603029	0.272799
BPIFA4P|KICH	BPIFA4P	KICH	0.0361336	1	0.676598
BPIFA4P|KIRC	BPIFA4P	KIRC	0.0730687	0.0061289	0.00018368
BPIFA4P|KIRP	BPIFA4P	KIRP	0.0687233	0.658621	0.252787
BPIFA4P|LAML	BPIFA4P	LAML	-0.0624966	0.482719	0.0697907
BPIFA4P|LGG	BPIFA4P	LGG	0.058252	0.485462	0.219614
BPIFA4P|LIHC	BPIFA4P	LIHC	-0.00358409	0.997419	0.900658
BPIFA4P|LUAD	BPIFA4P	LUAD	-0.0323599	0.533539	0.0762198
BPIFA4P|LUSC	BPIFA4P	LUSC	0.0310544	0.614426	0.161707
BPIFA4P|MESO	BPIFA4P	MESO	0.0436032	0.893083	0.533906
BPIFA4P|OV	BPIFA4P	OV	-0.00446431	0.966356	0.867821
BPIFA4P|PAAD	BPIFA4P	PAAD	-0.0655418	0.691663	0.199436
BPIFA4P|PCPG	BPIFA4P	PCPG	-1.9761	0.999583	0.998487
BPIFA4P|PRAD	BPIFA4P	PRAD	0.00391933	0.999026	0.957096
BPIFA4P|READ	BPIFA4P	READ	-2.0337	0.999998	0.999334
BPIFA4P|SARC	BPIFA4P	SARC	-0.018837	0.94289	0.74093
BPIFA4P|SKCM	BPIFA4P	SKCM	0.0521234	0.435257	0.0846954
BPIFA4P|STAD	BPIFA4P	STAD	0.0307532	0.434437	0.124125
BPIFA4P|TGCT	BPIFA4P	TGCT	-2.25211	1	0.999019
BPIFA4P|THCA	BPIFA4P	THCA	-0.13017	0.998873	0.450667
BPIFA4P|THYM	BPIFA4P	THYM	-1.96605	0.999266	0.999174
BPIFA4P|UCEC	BPIFA4P	UCEC	0.109299	0.0494944	0.000296374
BPIFA4P|UCS	BPIFA4P	UCS	0.174144	0.237194	0.0231059
BPIFA4P|UVM	BPIFA4P	UVM	-1.50895	1	0.994471
BPIFB5P|ACC	BPIFB5P	ACC	0.114667	0.478686	0.102407
BPIFB5P|BLCA	BPIFB5P	BLCA	-0.185925	1	0.300372
BPIFB5P|BRCA	BPIFB5P	BRCA	0.0135753	0.903925	0.685938
BPIFB5P|CESC	BPIFB5P	CESC	-0.00761913	0.999576	0.852215
BPIFB5P|CHOL	BPIFB5P	CHOL	-0.08602	0.569693	0.332237
BPIFB5P|COAD	BPIFB5P	COAD	0.0255151	0.997918	0.584364
BPIFB5P|DLBC	BPIFB5P	DLBC	-0.0793956	0.999192	0.508597
BPIFB5P|ESCA	BPIFB5P	ESCA	-0.00293671	0.983985	0.937105
BPIFB5P|GBM	BPIFB5P	GBM	-0.0412291	0.813895	0.287218
BPIFB5P|HNSC	BPIFB5P	HNSC	-0.038343	0.470355	0.144256
BPIFB5P|KICH	BPIFB5P	KICH	-0.0327519	1	0.667528
BPIFB5P|KIRC	BPIFB5P	KIRC	0.0420122	0.0939693	0.024611
BPIFB5P|KIRP	BPIFB5P	KIRP	-0.0241855	0.922686	0.787719
BPIFB5P|LAML	BPIFB5P	LAML	-0.0120301	0.806209	0.617548
BPIFB5P|LGG	BPIFB5P	LGG	0.0246368	0.819591	0.585422
BPIFB5P|LIHC	BPIFB5P	LIHC	0.0280783	0.886097	0.488462
BPIFB5P|LUAD	BPIFB5P	LUAD	0.00650365	0.982411	0.812598
BPIFB5P|LUSC	BPIFB5P	LUSC	0.0379587	0.614426	0.131741
BPIFB5P|MESO	BPIFB5P	MESO	0.124203	0.3243	0.0244852
BPIFB5P|OV	BPIFB5P	OV	-0.0419415	0.72933	0.0231343
BPIFB5P|PAAD	BPIFB5P	PAAD	-0.0296712	0.847259	0.566834
BPIFB5P|PCPG	BPIFB5P	PCPG	-2.03518	0.999583	0.998843
BPIFB5P|PRAD	BPIFB5P	PRAD	-2.11627	0.999026	0.998868
BPIFB5P|READ	BPIFB5P	READ	0.14828	0.999998	0.398424
BPIFB5P|SARC	BPIFB5P	SARC	0.0271725	0.94289	0.463988
BPIFB5P|SKCM	BPIFB5P	SKCM	0.0588643	0.284719	0.0413704
BPIFB5P|STAD	BPIFB5P	STAD	0.017132	0.681501	0.356977
BPIFB5P|TGCT	BPIFB5P	TGCT	-0.0242559	1	0.999998
BPIFB5P|THCA	BPIFB5P	THCA	-0.140473	0.94814	0.0343503
BPIFB5P|THYM	BPIFB5P	THYM	-1.86876	0.999266	0.998915
BPIFB5P|UCEC	BPIFB5P	UCEC	0.00539048	0.94019	0.845645
BPIFB5P|UCS	BPIFB5P	UCS	0.0236731	0.941319	0.756434
BPIFB5P|UVM	BPIFB5P	UVM	-1.69409	1	0.988926
CA15P1|ACC	CA15P1	ACC	0.0676121	0.747229	0.210757
CA15P1|BLCA	CA15P1	BLCA	-0.17282	1	0.191214
CA15P1|BRCA	CA15P1	BRCA	0.00386114	0.92642	0.845066
CA15P1|CESC	CA15P1	CESC	-0.0387765	0.58698	0.170758
CA15P1|CHOL	CA15P1	CHOL	-0.18907	0.0792569	0.0111629
CA15P1|COAD	CA15P1	COAD	0.0436149	0.987738	0.0417773
CA15P1|DLBC	CA15P1	DLBC	0.280058	0.999192	0.245353
CA15P1|ESCA	CA15P1	ESCA	0.0129278	0.949991	0.815024
CA15P1|GBM	CA15P1	GBM	-0.014783	0.838668	0.441933
CA15P1|HNSC	CA15P1	HNSC	-0.0312846	0.330828	0.0492304
CA15P1|KICH	CA15P1	KICH	0.387769	0.847026	0.352831
CA15P1|KIRC	CA15P1	KIRC	0.0309299	0.471001	0.285965
CA15P1|KIRP	CA15P1	KIRP	-0.010147	0.922686	0.819742
CA15P1|LAML	CA15P1	LAML	-0.354038	0.131036	0.0017454
CA15P1|LGG	CA15P1	LGG	-0.196258	1.17057e-08	3.48385e-10
CA15P1|LIHC	CA15P1	LIHC	-0.0124335	0.896875	0.517838
CA15P1|LUAD	CA15P1	LUAD	-0.0397107	0.426123	0.029923
CA15P1|LUSC	CA15P1	LUSC	-0.0118096	0.888802	0.490267
CA15P1|MESO	CA15P1	MESO	-0.00187514	0.980787	0.947348
CA15P1|OV	CA15P1	OV	0.00142776	0.970976	0.930518
CA15P1|PAAD	CA15P1	PAAD	-0.00132699	0.992595	0.961959
CA15P1|PCPG	CA15P1	PCPG	0.0831756	0.999583	0.570832
CA15P1|PRAD	CA15P1	PRAD	0.0626761	0.999026	0.545957
CA15P1|READ	CA15P1	READ	0.0315396	0.999998	0.635025
CA15P1|SARC	CA15P1	SARC	-0.0305303	0.873315	0.165365
CA15P1|SKCM	CA15P1	SKCM	-0.00862255	0.882766	0.575678
CA15P1|STAD	CA15P1	STAD	0.0128189	0.879145	0.699333
CA15P1|TGCT	CA15P1	TGCT	-0.218217	1	0.084711
CA15P1|THCA	CA15P1	THCA	-0.0115065	0.998873	0.875375
CA15P1|THYM	CA15P1	THYM	-0.0576673	0.999266	0.6
CA15P1|UCEC	CA15P1	UCEC	-3.04909e-05	0.998991	0.998991
CA15P1|UCS	CA15P1	UCS	-0.0353352	0.748236	0.446713
CA15P1|UVM	CA15P1	UVM	-0.0656347	0.686365	0.312902
CALR4P|ACC	CALR4P	ACC	-0.0968336	0.158717	0.00762295
CALR4P|BLCA	CALR4P	BLCA	0.0114739	1	0.903337
CALR4P|BRCA	CALR4P	BRCA	0.000536814	0.996076	0.981695
CALR4P|CESC	CALR4P	CESC	0.0172803	0.795688	0.495158
CALR4P|CHOL	CALR4P	CHOL	-0.0948579	0.325033	0.105342
CALR4P|COAD	CALR4P	COAD	-0.0137577	0.997918	0.602098
CALR4P|DLBC	CALR4P	DLBC	-0.165344	0.999192	0.189785
CALR4P|ESCA	CALR4P	ESCA	0.0060521	0.976854	0.88345
CALR4P|GBM	CALR4P	GBM	0.0186762	0.813895	0.350901
CALR4P|HNSC	CALR4P	HNSC	-0.0198973	0.549453	0.218607
CALR4P|KICH	CALR4P	KICH	0.0965069	0.844254	0.336598
CALR4P|KIRC	CALR4P	KIRC	0.0382024	0.107438	0.0319756
CALR4P|KIRP	CALR4P	KIRP	0.0590279	0.526812	0.136334
CALR4P|LAML	CALR4P	LAML	0.0543904	0.774023	0.282159
CALR4P|LGG	CALR4P	LGG	0.0136245	0.86318	0.632805
CALR4P|LIHC	CALR4P	LIHC	-0.00678401	0.995888	0.725927
CALR4P|LUAD	CALR4P	LUAD	-0.0180154	0.780737	0.311366
CALR4P|LUSC	CALR4P	LUSC	0.0303309	0.614426	0.0516799
CALR4P|MESO	CALR4P	MESO	0.0265022	0.838912	0.405383
CALR4P|OV	CALR4P	OV	-0.00380865	0.94639	0.79434
CALR4P|PAAD	CALR4P	PAAD	0.0113925	0.8741	0.640011
CALR4P|PCPG	CALR4P	PCPG	-0.0465518	0.999583	0.58686
CALR4P|PRAD	CALR4P	PRAD	0.578716	0.999026	0.113965
CALR4P|READ	CALR4P	READ	-0.0252914	0.999998	0.740308
CALR4P|SARC	CALR4P	SARC	-0.00505526	0.97831	0.833103
CALR4P|SKCM	CALR4P	SKCM	0.0122497	0.873658	0.514834
CALR4P|STAD	CALR4P	STAD	0.0286081	0.655199	0.3354
CALR4P|TGCT	CALR4P	TGCT	0.142654	1	0.592868
CALR4P|THCA	CALR4P	THCA	-0.0844161	0.998873	0.270086
CALR4P|THYM	CALR4P	THYM	1.29283	0.319315	0.0124331
CALR4P|UCEC	CALR4P	UCEC	0.0178356	0.813921	0.472099
CALR4P|UCS	CALR4P	UCS	0.0664002	0.620523	0.255398
CALR4P|UVM	CALR4P	UVM	0.107429	0.396936	0.112209
CCDC162P|ACC	CCDC162P	ACC	0.152322	0.478686	0.102286
CCDC162P|BLCA	CCDC162P	BLCA	-0.507576	1	0.11714
CCDC162P|BRCA	CCDC162P	BRCA	0.0209008	0.903925	0.700534
CCDC162P|CESC	CCDC162P	CESC	-0.0258527	0.822956	0.552535
CCDC162P|CHOL	CCDC162P	CHOL	0.240428	0.227853	0.0517883
CCDC162P|COAD	CCDC162P	COAD	0.0281498	0.997918	0.705159
CCDC162P|DLBC	CCDC162P	DLBC	-0.157291	0.999192	0.197747
CCDC162P|ESCA	CCDC162P	ESCA	0.100224	0.907031	0.205319
CCDC162P|GBM	CCDC162P	GBM	-0.0145425	0.935411	0.731329
CCDC162P|HNSC	CCDC162P	HNSC	-0.0204757	0.766088	0.510725
CCDC162P|KICH	CCDC162P	KICH	-0.458301	0.0061653	4.02961e-05
CCDC162P|KIRC	CCDC162P	KIRC	0.0809104	0.109306	0.0357846
CCDC162P|KIRP	CCDC162P	KIRP	-0.0414179	0.811848	0.576117
CCDC162P|LAML	CCDC162P	LAML	0.117172	0.413226	0.0373397
CCDC162P|LGG	CCDC162P	LGG	0.103113	0.44965	0.188529
CCDC162P|LIHC	CCDC162P	LIHC	0.00669711	0.997419	0.817372
CCDC162P|LUAD	CCDC162P	LUAD	0.00342082	0.995861	0.921165
CCDC162P|LUSC	CCDC162P	LUSC	-0.0131652	0.920654	0.66741
CCDC162P|MESO	CCDC162P	MESO	-0.180902	0.152142	0.00589588
CCDC162P|OV	CCDC162P	OV	-0.0173332	0.931822	0.510954
CCDC162P|PAAD	CCDC162P	PAAD	-0.15244	0.413505	0.0238512
CCDC162P|PCPG	CCDC162P	PCPG	0.435562	0.863578	0.155551
CCDC162P|PRAD	CCDC162P	PRAD	0.0653483	0.999026	0.739667
CCDC162P|READ	CCDC162P	READ	-0.140025	0.999998	0.566356
CCDC162P|SARC	CCDC162P	SARC	-0.0967821	0.508073	0.0367282
CCDC162P|SKCM	CCDC162P	SKCM	-0.0136991	0.882766	0.593756
CCDC162P|STAD	CCDC162P	STAD	0.00194893	0.985808	0.968204
CCDC162P|TGCT	CCDC162P	TGCT	-0.494029	1	0.219653
CCDC162P|THCA	CCDC162P	THCA	0.136058	0.998873	0.591037
CCDC162P|THYM	CCDC162P	THYM	0.170237	0.999266	0.589656
CCDC162P|UCEC	CCDC162P	UCEC	-0.00826301	0.933188	0.832605
CCDC162P|UCS	CCDC162P	UCS	-0.213299	0.216175	0.0192767
CCDC162P|UVM	CCDC162P	UVM	0.168546	0.396936	0.113022
CETN4P|ACC	CETN4P	ACC	-0.102949	0.316124	0.0387636
CETN4P|BLCA	CETN4P	BLCA	0.83337	1	0.132801
CETN4P|BRCA	CETN4P	BRCA	0.0565559	0.422217	0.065343
CETN4P|CESC	CETN4P	CESC	0.0251855	0.820524	0.53707
CETN4P|CHOL	CETN4P	CHOL	-0.0393702	0.738298	0.499131
CETN4P|COAD	CETN4P	COAD	0.0201992	0.997918	0.326826
CETN4P|DLBC	CETN4P	DLBC	-0.0764246	0.999192	0.330272
CETN4P|ESCA	CETN4P	ESCA	-0.0201744	0.949991	0.653798
CETN4P|GBM	CETN4P	GBM	-0.062745	0.813895	0.279944
CETN4P|HNSC	CETN4P	HNSC	0.027128	0.508133	0.17672
CETN4P|KICH	CETN4P	KICH	0.415827	0.721716	0.235855
CETN4P|KIRC	CETN4P	KIRC	0.000389029	0.99901	0.987621
CETN4P|KIRP	CETN4P	KIRP	0.0296281	0.922686	0.802747
CETN4P|LAML	CETN4P	LAML	0.0169066	0.806209	0.371517
CETN4P|LGG	CETN4P	LGG	-0.285779	0.0701268	0.0133575
CETN4P|LIHC	CETN4P	LIHC	0.0122786	0.896875	0.516811
CETN4P|LUAD	CETN4P	LUAD	0.031316	0.665394	0.182191
CETN4P|LUSC	CETN4P	LUSC	0.0250452	0.839124	0.356753
CETN4P|MESO	CETN4P	MESO	0.0322185	0.808344	0.350111
CETN4P|OV	CETN4P	OV	0.0269166	0.72933	0.128666
CETN4P|PAAD	CETN4P	PAAD	-0.0364087	0.763894	0.315931
CETN4P|PCPG	CETN4P	PCPG	-0.424855	0.999583	0.347698
CETN4P|PRAD	CETN4P	PRAD	0.0458891	0.999026	0.726957
CETN4P|READ	CETN4P	READ	0.0354192	0.999998	0.607083
CETN4P|SARC	CETN4P	SARC	0.040445	0.873315	0.257786
CETN4P|SKCM	CETN4P	SKCM	-0.0404569	0.483028	0.107824
CETN4P|STAD	CETN4P	STAD	-0.0145274	0.775343	0.462208
CETN4P|TGCT	CETN4P	TGCT	-0.0300027	1	0.911732
CETN4P|THCA	CETN4P	THCA	0.129902	0.998873	0.411615
CETN4P|THYM	CETN4P	THYM	0.0961581	0.999266	0.66968
CETN4P|UCEC	CETN4P	UCEC	-0.037765	0.472753	0.0820948
CETN4P|UCS	CETN4P	UCS	-0.00409379	0.999418	0.967127
CETN4P|UVM	CETN4P	UVM	-0.0119655	1	0.844143
CHMP1B2P|ACC	CHMP1B2P	ACC	-0.0591316	0.419055	0.0764407
CHMP1B2P|BLCA	CHMP1B2P	BLCA	0.188505	1	0.436971
CHMP1B2P|BRCA	CHMP1B2P	BRCA	0.00732075	0.905737	0.747778
CHMP1B2P|CESC	CHMP1B2P	CESC	0.0598172	0.289828	0.0248676
CHMP1B2P|CHOL	CHMP1B2P	CHOL	-0.00287363	0.999956	0.959743
CHMP1B2P|COAD	CHMP1B2P	COAD	0.0149977	0.997918	0.505348
CHMP1B2P|DLBC	CHMP1B2P	DLBC	-0.102661	0.999192	0.425702
CHMP1B2P|ESCA	CHMP1B2P	ESCA	0.0123314	0.949991	0.761487
CHMP1B2P|GBM	CHMP1B2P	GBM	-0.00167911	0.996597	0.951897
CHMP1B2P|HNSC	CHMP1B2P	HNSC	-0.0521574	0.0800766	0.00445791
CHMP1B2P|KICH	CHMP1B2P	KICH	0.0478168	1	0.571636
CHMP1B2P|KIRC	CHMP1B2P	KIRC	0.0116948	0.741965	0.551938
CHMP1B2P|KIRP	CHMP1B2P	KIRP	0.0466388	0.658621	0.327339
CHMP1B2P|LAML	CHMP1B2P	LAML	-0.0105163	0.806209	0.624798
CHMP1B2P|LGG	CHMP1B2P	LGG	-0.00817736	0.958884	0.77624
CHMP1B2P|LIHC	CHMP1B2P	LIHC	0.0208693	0.854608	0.318123
CHMP1B2P|LUAD	CHMP1B2P	LUAD	-0.00691433	0.982411	0.745969
CHMP1B2P|LUSC	CHMP1B2P	LUSC	-0.00933304	0.920654	0.661943
CHMP1B2P|MESO	CHMP1B2P	MESO	-0.0562411	0.615234	0.144991
CHMP1B2P|OV	CHMP1B2P	OV	0.0410533	0.72933	0.113739
CHMP1B2P|PAAD	CHMP1B2P	PAAD	-0.0491372	0.835264	0.530858
CHMP1B2P|PCPG	CHMP1B2P	PCPG	0.0703489	0.999583	0.455132
CHMP1B2P|PRAD	CHMP1B2P	PRAD	0.0280181	0.999026	0.890744
CHMP1B2P|READ	CHMP1B2P	READ	-0.183425	0.453288	0.0145285
CHMP1B2P|SARC	CHMP1B2P	SARC	-0.00926947	0.94289	0.689434
CHMP1B2P|SKCM	CHMP1B2P	SKCM	-0.0203034	0.66498	0.204956
CHMP1B2P|STAD	CHMP1B2P	STAD	-0.00140331	0.985808	0.956573
CHMP1B2P|TGCT	CHMP1B2P	TGCT	-0.392749	1	0.196819
CHMP1B2P|THCA	CHMP1B2P	THCA	0.00514891	0.998873	0.943032
CHMP1B2P|THYM	CHMP1B2P	THYM	-0.00513667	0.999266	0.961951
CHMP1B2P|UCEC	CHMP1B2P	UCEC	0.0306503	0.792499	0.292876
CHMP1B2P|UCS	CHMP1B2P	UCS	-0.0318783	0.748236	0.432207
CHMP1B2P|UVM	CHMP1B2P	UVM	0.0850879	0.561733	0.231302
CMAHP|ACC	CMAHP	ACC	-0.397201	0.419055	0.0764809
CMAHP|BLCA	CMAHP	BLCA	1.24421	0.2286	0.0128789
CMAHP|BRCA	CMAHP	BRCA	0.0578302	0.707466	0.353401
CMAHP|CESC	CMAHP	CESC	-0.131413	0.39949	0.0522334
CMAHP|CHOL	CMAHP	CHOL	0.186446	0.580071	0.349628
CMAHP|COAD	CMAHP	COAD	-0.0275999	0.997918	0.727509
CMAHP|DLBC	CMAHP	DLBC	-0.21063	0.999192	0.683525
CMAHP|ESCA	CMAHP	ESCA	-0.135617	0.907031	0.253346
CMAHP|GBM	CMAHP	GBM	0.149585	0.811894	0.10881
CMAHP|HNSC	CMAHP	HNSC	-0.174358	0.0748898	0.00356618
CMAHP|KICH	CMAHP	KICH	0.411125	0.782503	0.289605
CMAHP|KIRC	CMAHP	KIRC	0.164307	0.156594	0.0587227
CMAHP|KIRP	CMAHP	KIRP	0.409464	0.119654	0.00744132
CMAHP|LAML	CMAHP	LAML	-0.0302667	0.947546	0.82336
CMAHP|LGG	CMAHP	LGG	0.114371	0.55024	0.294772
CMAHP|LIHC	CMAHP	LIHC	0.0827231	0.801325	0.266013
CMAHP|LUAD	CMAHP	LUAD	-0.287712	0.00375344	2.23419e-05
CMAHP|LUSC	CMAHP	LUSC	0.107888	0.614426	0.0769773
CMAHP|MESO	CMAHP	MESO	-0.399849	0.0301776	0.000384428
CMAHP|OV	CMAHP	OV	-0.00506063	0.970976	0.927471
CMAHP|PAAD	CMAHP	PAAD	-0.0640424	0.869522	0.617253
CMAHP|PCPG	CMAHP	PCPG	-0.5681	0.216044	0.00752313
CMAHP|PRAD	CMAHP	PRAD	0.558482	0.999026	0.192193
CMAHP|READ	CMAHP	READ	0.346053	0.862863	0.185921
CMAHP|SARC	CMAHP	SARC	-0.346952	0.0147895	8.90937e-05
CMAHP|SKCM	CMAHP	SKCM	-0.278742	3.49251e-05	2.07888e-07
CMAHP|STAD	CMAHP	STAD	0.14349	0.407748	0.0985697
CMAHP|TGCT	CMAHP	TGCT	1.43959	1	0.115825
CMAHP|THCA	CMAHP	THCA	-0.230375	0.998873	0.321933
CMAHP|THYM	CMAHP	THYM	-1.09982	0.444207	0.0402735
CMAHP|UCEC	CMAHP	UCEC	-0.195387	0.421759	0.0354201
CMAHP|UCS	CMAHP	UCS	-0.0805576	0.924715	0.689673
CMAHP|UVM	CMAHP	UVM	0.162857	0.665557	0.288734
COL6A4P1|ACC	COL6A4P1	ACC	0.137679	0.318018	0.0442674
COL6A4P1|BLCA	COL6A4P1	BLCA	-0.528494	1	0.236453
COL6A4P1|BRCA	COL6A4P1	BRCA	0.0387472	0.486362	0.0947743
COL6A4P1|CESC	COL6A4P1	CESC	0.0374384	0.821818	0.542898
COL6A4P1|CHOL	COL6A4P1	CHOL	-0.0867684	0.545457	0.274388
COL6A4P1|COAD	COL6A4P1	COAD	0.00366443	0.997918	0.937759
COL6A4P1|DLBC	COL6A4P1	DLBC	0.0928895	0.999192	0.653671
COL6A4P1|ESCA	COL6A4P1	ESCA	-0.107198	0.907031	0.331664
COL6A4P1|GBM	COL6A4P1	GBM	0.00439198	0.987479	0.869218
COL6A4P1|HNSC	COL6A4P1	HNSC	-0.0706554	0.329327	0.0470467
COL6A4P1|KICH	COL6A4P1	KICH	0.206889	0.782503	0.276142
COL6A4P1|KIRC	COL6A4P1	KIRC	0.0651091	0.0263377	0.00440851
COL6A4P1|KIRP	COL6A4P1	KIRP	-0.0304666	0.811848	0.582165
COL6A4P1|LAML	COL6A4P1	LAML	-0.0202908	0.806209	0.473587
COL6A4P1|LGG	COL6A4P1	LGG	0.0240544	0.685637	0.448929
COL6A4P1|LIHC	COL6A4P1	LIHC	0.0284345	0.801325	0.239412
COL6A4P1|LUAD	COL6A4P1	LUAD	0.0204133	0.853585	0.384411
COL6A4P1|LUSC	COL6A4P1	LUSC	-0.049437	0.614426	0.122428
COL6A4P1|MESO	COL6A4P1	MESO	-0.00998047	0.980249	0.780542
COL6A4P1|OV	COL6A4P1	OV	0.0246117	0.925481	0.3979
COL6A4P1|PAAD	COL6A4P1	PAAD	0.0171981	0.85867	0.598949
COL6A4P1|PCPG	COL6A4P1	PCPG	0.241759	0.408379	0.0481938
COL6A4P1|PRAD	COL6A4P1	PRAD	0.0958304	0.999026	0.542069
COL6A4P1|READ	COL6A4P1	READ	-0.0684651	0.999998	0.645392
COL6A4P1|SARC	COL6A4P1	SARC	-0.00732035	0.946283	0.775268
COL6A4P1|SKCM	COL6A4P1	SKCM	0.000794728	0.996198	0.968122
COL6A4P1|STAD	COL6A4P1	STAD	0.011789	0.925417	0.811828
COL6A4P1|TGCT	COL6A4P1	TGCT	-0.308219	1	0.471025
COL6A4P1|THCA	COL6A4P1	THCA	-0.091797	0.998873	0.29734
COL6A4P1|THYM	COL6A4P1	THYM	-0.124623	0.999266	0.670082
COL6A4P1|UCEC	COL6A4P1	UCEC	-0.0164077	0.860866	0.614779
COL6A4P1|UCS	COL6A4P1	UCS	-0.0823423	0.580418	0.199634
COL6A4P1|UVM	COL6A4P1	UVM	-2.04662	1	0.982622
COL6A4P2|ACC	COL6A4P2	ACC	-0.00944981	0.998104	0.86331
COL6A4P2|BLCA	COL6A4P2	BLCA	-0.49499	1	0.151916
COL6A4P2|BRCA	COL6A4P2	BRCA	0.0443757	0.595499	0.224982
COL6A4P2|CESC	COL6A4P2	CESC	-0.0244324	0.913674	0.6318
COL6A4P2|CHOL	COL6A4P2	CHOL	0.0803952	0.917519	0.730138
COL6A4P2|COAD	COL6A4P2	COAD	0.0364683	0.997918	0.430415
COL6A4P2|DLBC	COL6A4P2	DLBC	-0.105629	0.999192	0.461543
COL6A4P2|ESCA	COL6A4P2	ESCA	0.00283079	0.998996	0.97521
COL6A4P2|GBM	COL6A4P2	GBM	0.0165333	0.932483	0.675631
COL6A4P2|HNSC	COL6A4P2	HNSC	-0.0750384	0.0062827	3.7397e-05
COL6A4P2|KICH	COL6A4P2	KICH	-0.235369	0.621352	0.0940303
COL6A4P2|KIRC	COL6A4P2	KIRC	0.123343	0.0061289	0.000233884
COL6A4P2|KIRP	COL6A4P2	KIRP	-0.0586214	0.658621	0.303615
COL6A4P2|LAML	COL6A4P2	LAML	-0.0455876	0.806209	0.42413
COL6A4P2|LGG	COL6A4P2	LGG	0.0618915	0.44965	0.176968
COL6A4P2|LIHC	COL6A4P2	LIHC	-0.0558727	0.520367	0.0278768
COL6A4P2|LUAD	COL6A4P2	LUAD	-0.0764105	0.426123	0.0355102
COL6A4P2|LUSC	COL6A4P2	LUSC	0.0176906	0.888802	0.558637
COL6A4P2|MESO	COL6A4P2	MESO	-0.0802928	0.838912	0.431515
COL6A4P2|OV	COL6A4P2	OV	0.014424	0.94639	0.616419
COL6A4P2|PAAD	COL6A4P2	PAAD	0.0109983	0.979463	0.888824
COL6A4P2|PCPG	COL6A4P2	PCPG	-0.193343	0.216044	0.0172143
COL6A4P2|PRAD	COL6A4P2	PRAD	-0.066901	0.999026	0.466043
COL6A4P2|READ	COL6A4P2	READ	-0.00670078	0.999998	0.962655
COL6A4P2|SARC	COL6A4P2	SARC	0.0414646	0.873315	0.216393
COL6A4P2|SKCM	COL6A4P2	SKCM	-0.000697061	0.996198	0.976399
COL6A4P2|STAD	COL6A4P2	STAD	0.00902097	0.937873	0.848551
COL6A4P2|TGCT	COL6A4P2	TGCT	-0.410057	1	0.351449
COL6A4P2|THCA	COL6A4P2	THCA	-0.165283	0.998873	0.158294
COL6A4P2|THYM	COL6A4P2	THYM	-0.164449	0.999266	0.38511
COL6A4P2|UCEC	COL6A4P2	UCEC	-0.0297215	0.807649	0.449768
COL6A4P2|UCS	COL6A4P2	UCS	-0.147611	0.530527	0.161433
COL6A4P2|UVM	COL6A4P2	UVM	0.0203719	1	0.73024
CPHL1P|ACC	CPHL1P	ACC	0.00208529	0.998104	0.967354
CPHL1P|BLCA	CPHL1P	BLCA	0.216482	1	0.196216
CPHL1P|BRCA	CPHL1P	BRCA	0.00730388	0.905737	0.775582
CPHL1P|CESC	CPHL1P	CESC	0.0501398	0.678675	0.269843
CPHL1P|CHOL	CPHL1P	CHOL	0.298595	0.00309186	0.000152415
CPHL1P|COAD	CPHL1P	COAD	0.00384774	0.997918	0.884866
CPHL1P|DLBC	CPHL1P	DLBC	0.158747	0.999192	0.30017
CPHL1P|ESCA	CPHL1P	ESCA	0.0737512	0.907031	0.295544
CPHL1P|GBM	CPHL1P	GBM	0.0255251	0.822637	0.359596
CPHL1P|HNSC	CPHL1P	HNSC	-0.0312561	0.475087	0.152707
CPHL1P|KICH	CPHL1P	KICH	0.608901	0.0967034	0.00157382
CPHL1P|KIRC	CPHL1P	KIRC	0.0842142	0.127914	0.0464451
CPHL1P|KIRP	CPHL1P	KIRP	-0.0338582	0.778483	0.494127
CPHL1P|LAML	CPHL1P	LAML	0.024764	0.806209	0.552139
CPHL1P|LGG	CPHL1P	LGG	0.0183916	0.763798	0.527384
CPHL1P|LIHC	CPHL1P	LIHC	0.049351	0.76973	0.164805
CPHL1P|LUAD	CPHL1P	LUAD	0.0219143	0.853585	0.474547
CPHL1P|LUSC	CPHL1P	LUSC	0.0405011	0.614426	0.100759
CPHL1P|MESO	CPHL1P	MESO	0.0247476	0.887516	0.496147
CPHL1P|OV	CPHL1P	OV	-0.0405799	0.72933	0.0912119
CPHL1P|PAAD	CPHL1P	PAAD	-0.0473051	0.753487	0.288372
CPHL1P|PCPG	CPHL1P	PCPG	-0.0406449	0.999583	0.677163
CPHL1P|PRAD	CPHL1P	PRAD	0.681417	0.999026	0.0194965
CPHL1P|READ	CPHL1P	READ	0.161292	0.553741	0.0433865
CPHL1P|SARC	CPHL1P	SARC	-0.00547378	0.97831	0.841733
CPHL1P|SKCM	CPHL1P	SKCM	-0.00526416	0.954048	0.789362
CPHL1P|STAD	CPHL1P	STAD	0.0230588	0.770136	0.45383
CPHL1P|TGCT	CPHL1P	TGCT	0.583666	1	0.31278
CPHL1P|THCA	CPHL1P	THCA	-0.0276536	0.998873	0.768575
CPHL1P|THYM	CPHL1P	THYM	-0.0471241	0.999266	0.743718
CPHL1P|UCEC	CPHL1P	UCEC	-0.0496992	0.452365	0.0663579
CPHL1P|UCS	CPHL1P	UCS	0.103781	0.255198	0.0325093
CPHL1P|UVM	CPHL1P	UVM	-0.0555713	1	0.69657
CSN1S2AP|ACC	CSN1S2AP	ACC	0.0510312	0.854742	0.331498
CSN1S2AP|BLCA	CSN1S2AP	BLCA	-1.93432	1	0.999449
CSN1S2AP|BRCA	CSN1S2AP	BRCA	0.0100634	0.905737	0.794105
CSN1S2AP|CESC	CSN1S2AP	CESC	-0.0718876	0.795688	0.515991
CSN1S2AP|CHOL	CSN1S2AP	CHOL	0	1	1
CSN1S2AP|COAD	CSN1S2AP	COAD	0.0662245	0.997918	0.442299
CSN1S2AP|DLBC	CSN1S2AP	DLBC	-1.67891	0.999192	0.999066
CSN1S2AP|ESCA	CSN1S2AP	ESCA	-0.0284733	0.907031	0.473919
CSN1S2AP|GBM	CSN1S2AP	GBM	-0.0724663	0.813895	0.279326
CSN1S2AP|HNSC	CSN1S2AP	HNSC	0.00970947	0.889969	0.76283
CSN1S2AP|KICH	CSN1S2AP	KICH	0	1	1
CSN1S2AP|KIRC	CSN1S2AP	KIRC	0.00233006	0.981119	0.946079
CSN1S2AP|KIRP	CSN1S2AP	KIRP	0.0910414	0.658621	0.310495
CSN1S2AP|LAML	CSN1S2AP	LAML	-0.0696058	0.713101	0.176127
CSN1S2AP|LGG	CSN1S2AP	LGG	0.0221564	0.977909	0.829539
CSN1S2AP|LIHC	CSN1S2AP	LIHC	0.0101791	0.997419	0.808188
CSN1S2AP|LUAD	CSN1S2AP	LUAD	-0.000902918	0.995861	0.99121
CSN1S2AP|LUSC	CSN1S2AP	LUSC	0.0285571	0.866152	0.451229
CSN1S2AP|MESO	CSN1S2AP	MESO	0	1	1
CSN1S2AP|OV	CSN1S2AP	OV	-0.0216588	0.94639	0.715733
CSN1S2AP|PAAD	CSN1S2AP	PAAD	-1.8524	0.998458	0.996306
CSN1S2AP|PCPG	CSN1S2AP	PCPG	-1.67313	0.999583	0.998285
CSN1S2AP|PRAD	CSN1S2AP	PRAD	-2.02436	0.999026	0.998907
CSN1S2AP|READ	CSN1S2AP	READ	-2.03051	0.999998	0.99995
CSN1S2AP|SARC	CSN1S2AP	SARC	0.0406099	0.94289	0.533411
CSN1S2AP|SKCM	CSN1S2AP	SKCM	-0.00913446	0.882766	0.626637
CSN1S2AP|STAD	CSN1S2AP	STAD	0.0288174	0.47592	0.144978
CSN1S2AP|TGCT	CSN1S2AP	TGCT	-2.20859	1	0.999706
CSN1S2AP|THCA	CSN1S2AP	THCA	0.281959	0.94814	0.0286195
CSN1S2AP|THYM	CSN1S2AP	THYM	0	1	1
CSN1S2AP|UCEC	CSN1S2AP	UCEC	0.0415323	0.80444	0.402103
CSN1S2AP|UCS	CSN1S2AP	UCS	0.00547931	0.999418	0.937662
CSN1S2AP|UVM	CSN1S2AP	UVM	0.148505	0.0449863	0.00463094
CST12P|ACC	CST12P	ACC	0	1	1
CST12P|BLCA	CST12P	BLCA	-0.00580213	1	0.999999
CST12P|BRCA	CST12P	BRCA	-0.167501	0.694034	0.28505
CST12P|CESC	CST12P	CESC	-0.00353625	0.999576	0.960619
CST12P|CHOL	CST12P	CHOL	0	1	1
CST12P|COAD	CST12P	COAD	-3.78212	0.997918	0.996229
CST12P|DLBC	CST12P	DLBC	0.130773	0.999192	0.156551
CST12P|ESCA	CST12P	ESCA	-0.0135663	0.949991	0.787689
CST12P|GBM	CST12P	GBM	-1.58749	0.996597	0.993524
CST12P|HNSC	CST12P	HNSC	-0.0287824	0.694216	0.429753
CST12P|KICH	CST12P	KICH	0	1	1
CST12P|KIRC	CST12P	KIRC	-0.0363986	0.603812	0.398947
CST12P|KIRP	CST12P	KIRP	-0.0229745	0.922686	0.81175
CST12P|LAML	CST12P	LAML	0.0459256	0.806209	0.623845
CST12P|LGG	CST12P	LGG	-1.49411	0.996492	0.994661
CST12P|LIHC	CST12P	LIHC	-0.00925012	0.997419	0.859048
CST12P|LUAD	CST12P	LUAD	-0.0175572	0.982411	0.809289
CST12P|LUSC	CST12P	LUSC	-0.00319967	0.980567	0.958681
CST12P|MESO	CST12P	MESO	-0.00903877	0.980249	0.862077
CST12P|OV	CST12P	OV	0.0292947	0.94639	0.679351
CST12P|PAAD	CST12P	PAAD	-0.0664053	0.835264	0.495232
CST12P|PCPG	CST12P	PCPG	-1.68376	0.999583	0.998297
CST12P|PRAD	CST12P	PRAD	-1.5321	0.999026	0.99849
CST12P|READ	CST12P	READ	-1.8621	0.999998	0.999922
CST12P|SARC	CST12P	SARC	0.238122	0.30581	0.0105584
CST12P|SKCM	CST12P	SKCM	0.0304266	0.882766	0.58929
CST12P|STAD	CST12P	STAD	0.0606683	0.174242	0.0147447
CST12P|TGCT	CST12P	TGCT	-1.77007	1	0.999866
CST12P|THCA	CST12P	THCA	-1.53057	0.998873	0.998729
CST12P|THYM	CST12P	THYM	-1.4481	0.999266	0.998714
CST12P|UCEC	CST12P	UCEC	0.0137035	0.891617	0.754474
CST12P|UCS	CST12P	UCS	-0.0171262	0.999418	0.899321
CST12P|UVM	CST12P	UVM	-1.20591	1	0.997435
CTF2P|ACC	CTF2P	ACC	-0.13883	0.332077	0.0510888
CTF2P|BLCA	CTF2P	BLCA	-2.35901	1	0.998354
CTF2P|BRCA	CTF2P	BRCA	0.0182481	0.74005	0.377344
CTF2P|CESC	CTF2P	CESC	-0.0191911	0.843467	0.572535
CTF2P|CHOL	CTF2P	CHOL	-0.0796168	0.345744	0.124176
CTF2P|COAD	CTF2P	COAD	0.00851789	0.997918	0.848807
CTF2P|DLBC	CTF2P	DLBC	0.266784	0.999192	0.113036
CTF2P|ESCA	CTF2P	ESCA	-0.00754268	0.949991	0.822154
CTF2P|GBM	CTF2P	GBM	0.0374731	0.811894	0.0529729
CTF2P|HNSC	CTF2P	HNSC	-0.0479799	0.198017	0.0245446
CTF2P|KICH	CTF2P	KICH	0.0673244	0.847026	0.367338
CTF2P|KIRC	CTF2P	KIRC	-0.0114717	0.743677	0.566812
CTF2P|KIRP	CTF2P	KIRP	0.0548284	0.554101	0.178232
CTF2P|LAML	CTF2P	LAML	-0.0162685	0.806209	0.451981
CTF2P|LGG	CTF2P	LGG	0.0876856	0.00133366	9.52611e-05
CTF2P|LIHC	CTF2P	LIHC	-0.0988003	0.76973	0.177833
CTF2P|LUAD	CTF2P	LUAD	-0.0287183	0.665394	0.180388
CTF2P|LUSC	CTF2P	LUSC	0.00847248	0.900338	0.619994
CTF2P|MESO	CTF2P	MESO	-0.0210747	0.887516	0.504589
CTF2P|OV	CTF2P	OV	-0.0225097	0.72933	0.10153
CTF2P|PAAD	CTF2P	PAAD	0.0215037	0.791553	0.427513
CTF2P|PCPG	CTF2P	PCPG	0.0237238	0.999583	0.834345
CTF2P|PRAD	CTF2P	PRAD	0.030985	0.999026	0.722784
CTF2P|READ	CTF2P	READ	-0.146398	0.999998	0.32473
CTF2P|SARC	CTF2P	SARC	-0.00524525	0.97831	0.822724
CTF2P|SKCM	CTF2P	SKCM	0.000482114	0.996198	0.985276
CTF2P|STAD	CTF2P	STAD	0.0192174	0.612915	0.298565
CTF2P|TGCT	CTF2P	TGCT	0.0254016	1	0.833868
CTF2P|THCA	CTF2P	THCA	0.0415627	0.998873	0.576265
CTF2P|THYM	CTF2P	THYM	0.0103602	0.999266	0.928962
CTF2P|UCEC	CTF2P	UCEC	-0.00835409	0.891617	0.749026
CTF2P|UCS	CTF2P	UCS	0.0594565	0.613036	0.242091
CTF2P|UVM	CTF2P	UVM	0.106506	0.702578	0.325459
CYCTP|ACC	CYCTP	ACC	0.0277722	0.989211	0.628531
CYCTP|BLCA	CYCTP	BLCA	0	1	1
CYCTP|BRCA	CYCTP	BRCA	-0.00395152	0.958386	0.907044
CYCTP|CESC	CYCTP	CESC	0.0587532	0.56327	0.146792
CYCTP|CHOL	CYCTP	CHOL	-2.06813	0.999956	0.999878
CYCTP|COAD	CYCTP	COAD	0.0832677	0.997918	0.429927
CYCTP|DLBC	CYCTP	DLBC	-3.28557	0.999192	0.998712
CYCTP|ESCA	CYCTP	ESCA	0.0609172	0.907031	0.256462
CYCTP|GBM	CYCTP	GBM	-1.28971	0.996597	0.995365
CYCTP|HNSC	CYCTP	HNSC	0.0158279	0.796703	0.572298
CYCTP|KICH	CYCTP	KICH	0.21677	0.100484	0.00262704
CYCTP|KIRC	CYCTP	KIRC	0.071975	0.042044	0.00775812
CYCTP|KIRP	CYCTP	KIRP	0.0938256	0.120175	0.0123967
CYCTP|LAML	CYCTP	LAML	0	1	1
CYCTP|LGG	CYCTP	LGG	0.131588	0.202311	0.0590074
CYCTP|LIHC	CYCTP	LIHC	0.0601171	0.76973	0.151874
CYCTP|LUAD	CYCTP	LUAD	0.00830054	0.987375	0.850578
CYCTP|LUSC	CYCTP	LUSC	0.0367473	0.614426	0.0647499
CYCTP|MESO	CYCTP	MESO	0.0205634	0.980249	0.767219
CYCTP|OV	CYCTP	OV	0.0103039	0.931822	0.519256
CYCTP|PAAD	CYCTP	PAAD	0	1	1
CYCTP|PCPG	CYCTP	PCPG	-1.43475	0.999583	0.998989
CYCTP|PRAD	CYCTP	PRAD	-2.06246	0.999026	0.998694
CYCTP|READ	CYCTP	READ	0	1	1
CYCTP|SARC	CYCTP	SARC	-0.00295819	0.99695	0.963862
CYCTP|SKCM	CYCTP	SKCM	0.0238162	0.708965	0.245955
CYCTP|STAD	CYCTP	STAD	0.0306173	0.612915	0.2861
CYCTP|TGCT	CYCTP	TGCT	-1.7623	1	0.998849
CYCTP|THCA	CYCTP	THCA	-1.41702	0.998873	0.998568
CYCTP|THYM	CYCTP	THYM	-1.68911	0.999266	0.999083
CYCTP|UCEC	CYCTP	UCEC	0.0331213	0.738628	0.215783
CYCTP|UCS	CYCTP	UCS	0.0456125	0.748236	0.357373
CYCTP|UVM	CYCTP	UVM	0	1	1
CYMP|ACC	CYMP	ACC	-0.0227988	0.99166	0.642036
CYMP|BLCA	CYMP	BLCA	-0.195499	1	0.166118
CYMP|BRCA	CYMP	BRCA	0.0383815	0.707466	0.311545
CYMP|CESC	CYMP	CESC	0.041102	0.478027	0.0950036
CYMP|CHOL	CYMP	CHOL	-0.153128	0.325033	0.105259
CYMP|COAD	CYMP	COAD	0.0176067	0.997918	0.53849
CYMP|DLBC	CYMP	DLBC	0.131125	0.999192	0.17379
CYMP|ESCA	CYMP	ESCA	-0.0212391	0.907031	0.502248
CYMP|GBM	CYMP	GBM	0.033901	0.811894	0.140816
CYMP|HNSC	CYMP	HNSC	0.0249438	0.465284	0.138477
CYMP|KICH	CYMP	KICH	-2.1458	1	0.999673
CYMP|KIRC	CYMP	KIRC	0.0145247	0.766584	0.634257
CYMP|KIRP	CYMP	KIRP	0.0842575	0.694125	0.365766
CYMP|LAML	CYMP	LAML	0.0191026	0.806209	0.546977
CYMP|LGG	CYMP	LGG	-0.00368487	0.996492	0.877456
CYMP|LIHC	CYMP	LIHC	0.0391836	0.877734	0.436426
CYMP|LUAD	CYMP	LUAD	-0.0187844	0.710062	0.258365
CYMP|LUSC	CYMP	LUSC	0.00102712	0.976525	0.947288
CYMP|MESO	CYMP	MESO	-0.00492307	0.980249	0.885911
CYMP|OV	CYMP	OV	-0.0214855	0.792862	0.264287
CYMP|PAAD	CYMP	PAAD	-0.0275088	0.748026	0.271131
CYMP|PCPG	CYMP	PCPG	0.0265483	0.999583	0.75712
CYMP|PRAD	CYMP	PRAD	0.101715	0.999026	0.239214
CYMP|READ	CYMP	READ	0.163183	0.808325	0.113995
CYMP|SARC	CYMP	SARC	0.0408289	0.873315	0.150258
CYMP|SKCM	CYMP	SKCM	0.0447021	0.581917	0.159334
CYMP|STAD	CYMP	STAD	0.0741452	0.0533551	0.000754617
CYMP|TGCT	CYMP	TGCT	-0.0883539	1	0.488167
CYMP|THCA	CYMP	THCA	-1.93486	0.998873	0.996749
CYMP|THYM	CYMP	THYM	-0.0150348	0.999266	0.875776
CYMP|UCEC	CYMP	UCEC	0.0733485	0.436038	0.0549818
CYMP|UCS	CYMP	UCS	0.0805345	0.372116	0.0687349
CYMP|UVM	CYMP	UVM	-1.33226	1	0.988175
CYP2AC1P|ACC	CYP2AC1P	ACC	-0.0636982	0.854742	0.376452
CYP2AC1P|BLCA	CYP2AC1P	BLCA	-2.5627	1	0.997973
CYP2AC1P|BRCA	CYP2AC1P	BRCA	0.0331405	0.595499	0.230401
CYP2AC1P|CESC	CYP2AC1P	CESC	-0.0348607	0.795688	0.513555
CYP2AC1P|CHOL	CYP2AC1P	CHOL	-0.0132484	0.955394	0.787191
CYP2AC1P|COAD	CYP2AC1P	COAD	0.0519572	0.997918	0.201777
CYP2AC1P|DLBC	CYP2AC1P	DLBC	-2.00111	0.999192	0.99871
CYP2AC1P|ESCA	CYP2AC1P	ESCA	-0.0253905	0.907031	0.571382
CYP2AC1P|GBM	CYP2AC1P	GBM	0.00305728	0.996597	0.940389
CYP2AC1P|HNSC	CYP2AC1P	HNSC	-0.0397393	0.470355	0.145586
CYP2AC1P|KICH	CYP2AC1P	KICH	0.0710867	0.88234	0.455587
CYP2AC1P|KIRC	CYP2AC1P	KIRC	-0.0293277	0.340206	0.163955
CYP2AC1P|KIRP	CYP2AC1P	KIRP	0.0135442	0.922686	0.806207
CYP2AC1P|LAML	CYP2AC1P	LAML	0.0559348	0.547382	0.0890321
CYP2AC1P|LGG	CYP2AC1P	LGG	-0.000980799	0.996492	0.981113
CYP2AC1P|LIHC	CYP2AC1P	LIHC	-0.0151919	0.953894	0.599586
CYP2AC1P|LUAD	CYP2AC1P	LUAD	-0.0203656	0.853585	0.380755
CYP2AC1P|LUSC	CYP2AC1P	LUSC	0.0383445	0.614426	0.120498
CYP2AC1P|MESO	CYP2AC1P	MESO	0.00836382	0.980249	0.851453
CYP2AC1P|OV	CYP2AC1P	OV	0.0167626	0.94639	0.607001
CYP2AC1P|PAAD	CYP2AC1P	PAAD	0.00328129	0.979969	0.907378
CYP2AC1P|PCPG	CYP2AC1P	PCPG	-2.01268	0.999583	0.998566
CYP2AC1P|PRAD	CYP2AC1P	PRAD	0.105249	0.999026	0.389078
CYP2AC1P|READ	CYP2AC1P	READ	-1.94899	0.999998	0.998588
CYP2AC1P|SARC	CYP2AC1P	SARC	-0.0521889	0.873315	0.126792
CYP2AC1P|SKCM	CYP2AC1P	SKCM	-0.0231476	0.708965	0.252884
CYP2AC1P|STAD	CYP2AC1P	STAD	0.0211012	0.612915	0.299161
CYP2AC1P|TGCT	CYP2AC1P	TGCT	-2.11388	1	0.999207
CYP2AC1P|THCA	CYP2AC1P	THCA	-0.0875918	0.998873	0.503515
CYP2AC1P|THYM	CYP2AC1P	THYM	-0.077904	0.999266	0.579513
CYP2AC1P|UCEC	CYP2AC1P	UCEC	0.0254709	0.80444	0.404452
CYP2AC1P|UCS	CYP2AC1P	UCS	0.0770605	0.748236	0.372073
CYP2AC1P|UVM	CYP2AC1P	UVM	0.493566	3.39532e-06	4.99311e-08
CYP2F2P|ACC	CYP2F2P	ACC	0.357348	0.253584	0.025594
CYP2F2P|BLCA	CYP2F2P	BLCA	-0.201412	1	0.687604
CYP2F2P|BRCA	CYP2F2P	BRCA	-0.0364914	0.863972	0.573646
CYP2F2P|CESC	CYP2F2P	CESC	-0.0154841	0.969898	0.764162
CYP2F2P|CHOL	CYP2F2P	CHOL	-0.0982832	0.753372	0.528229
CYP2F2P|COAD	CYP2F2P	COAD	-0.00742074	0.997918	0.844789
CYP2F2P|DLBC	CYP2F2P	DLBC	-0.0442807	0.999192	0.684567
CYP2F2P|ESCA	CYP2F2P	ESCA	-0.0664004	0.949991	0.695054
CYP2F2P|GBM	CYP2F2P	GBM	-0.0899821	0.835725	0.428549
CYP2F2P|HNSC	CYP2F2P	HNSC	0.0158765	0.826258	0.668876
CYP2F2P|KICH	CYP2F2P	KICH	-0.0885511	1	0.782899
CYP2F2P|KIRC	CYP2F2P	KIRC	0.0353828	0.713973	0.497231
CYP2F2P|KIRP	CYP2F2P	KIRP	-0.0694513	0.658621	0.288517
CYP2F2P|LAML	CYP2F2P	LAML	-0.0448384	0.886039	0.718886
CYP2F2P|LGG	CYP2F2P	LGG	0.285964	0.115842	0.028037
CYP2F2P|LIHC	CYP2F2P	LIHC	-0.0403823	0.854608	0.38688
CYP2F2P|LUAD	CYP2F2P	LUAD	0.0338353	0.853585	0.404819
CYP2F2P|LUSC	CYP2F2P	LUSC	-0.0101216	0.958768	0.799923
CYP2F2P|MESO	CYP2F2P	MESO	0.0227393	0.980249	0.892838
CYP2F2P|OV	CYP2F2P	OV	0.0592473	0.72933	0.191895
CYP2F2P|PAAD	CYP2F2P	PAAD	0.0193329	0.926655	0.790258
CYP2F2P|PCPG	CYP2F2P	PCPG	-0.255775	0.216044	0.0132352
CYP2F2P|PRAD	CYP2F2P	PRAD	0.223235	0.999026	0.566502
CYP2F2P|READ	CYP2F2P	READ	0.0612008	0.999998	0.747902
CYP2F2P|SARC	CYP2F2P	SARC	-0.0596326	0.873315	0.117529
CYP2F2P|SKCM	CYP2F2P	SKCM	0.0265801	0.882766	0.581296
CYP2F2P|STAD	CYP2F2P	STAD	0.0345045	0.879145	0.701223
CYP2F2P|TGCT	CYP2F2P	TGCT	-0.136339	1	0.711733
CYP2F2P|THCA	CYP2F2P	THCA	0.485023	0.998873	0.387644
CYP2F2P|THYM	CYP2F2P	THYM	-0.0920725	0.999266	0.559569
CYP2F2P|UCEC	CYP2F2P	UCEC	0.0235063	0.869196	0.661468
CYP2F2P|UCS	CYP2F2P	UCS	-0.0313061	0.941319	0.749448
CYP2F2P|UVM	CYP2F2P	UVM	0.428986	0.782845	0.408691
CYP2T1P|ACC	CYP2T1P	ACC	-0.362787	0.253584	0.0276342
CYP2T1P|BLCA	CYP2T1P	BLCA	3.84763	1.5839e-07	4.46169e-09
CYP2T1P|BRCA	CYP2T1P	BRCA	-0.0487021	0.572531	0.133974
CYP2T1P|CESC	CYP2T1P	CESC	-0.146185	0.478027	0.104297
CYP2T1P|CHOL	CYP2T1P	CHOL	0.422759	0.306471	0.077697
CYP2T1P|COAD	CYP2T1P	COAD	-0.0694979	0.997918	0.299373
CYP2T1P|DLBC	CYP2T1P	DLBC	-0.988677	0.999192	0.0963673
CYP2T1P|ESCA	CYP2T1P	ESCA	0.0156164	0.983985	0.932178
CYP2T1P|GBM	CYP2T1P	GBM	0.157771	0.813895	0.218492
CYP2T1P|HNSC	CYP2T1P	HNSC	-0.173275	0.107828	0.00834385
CYP2T1P|KICH	CYP2T1P	KICH	-0.827626	0.431941	0.0479934
CYP2T1P|KIRC	CYP2T1P	KIRC	0.0236788	0.888407	0.781475
CYP2T1P|KIRP	CYP2T1P	KIRP	0.262618	0.19657	0.0235413
CYP2T1P|LAML	CYP2T1P	LAML	-0.218614	0.757999	0.218627
CYP2T1P|LGG	CYP2T1P	LGG	0.0326086	0.977909	0.824749
CYP2T1P|LIHC	CYP2T1P	LIHC	0.0130529	0.997419	0.746068
CYP2T1P|LUAD	CYP2T1P	LUAD	-0.0799473	0.665289	0.170282
CYP2T1P|LUSC	CYP2T1P	LUSC	-0.0222642	0.905648	0.629073
CYP2T1P|MESO	CYP2T1P	MESO	-0.202983	0.34086	0.0347373
CYP2T1P|OV	CYP2T1P	OV	0.0723087	0.768512	0.221725
CYP2T1P|PAAD	CYP2T1P	PAAD	-0.140987	0.788606	0.345624
CYP2T1P|PCPG	CYP2T1P	PCPG	-0.357648	0.999583	0.296974
CYP2T1P|PRAD	CYP2T1P	PRAD	-0.284073	0.999026	0.437793
CYP2T1P|READ	CYP2T1P	READ	-0.106824	0.999998	0.672892
CYP2T1P|SARC	CYP2T1P	SARC	-0.028078	0.94289	0.703392
CYP2T1P|SKCM	CYP2T1P	SKCM	0.15371	0.185711	0.0187485
CYP2T1P|STAD	CYP2T1P	STAD	0.201703	0.363791	0.0627973
CYP2T1P|TGCT	CYP2T1P	TGCT	0.0678834	1	0.91026
CYP2T1P|THCA	CYP2T1P	THCA	-0.143745	0.998873	0.563827
CYP2T1P|THYM	CYP2T1P	THYM	0.782119	0.612447	0.0907082
CYP2T1P|UCEC	CYP2T1P	UCEC	0.0302629	0.891617	0.749879
CYP2T1P|UCS	CYP2T1P	UCS	0.0463933	0.941319	0.779436
CYP2T1P|UVM	CYP2T1P	UVM	-1.00031	0.101777	0.0127222
DBIL5P|ACC	DBIL5P	ACC	0.305654	0.508355	0.120571
DBIL5P|BLCA	DBIL5P	BLCA	-0.394312	1	0.37682
DBIL5P|BRCA	DBIL5P	BRCA	-0.0368583	0.903925	0.691136
DBIL5P|CESC	DBIL5P	CESC	-0.210316	0.542454	0.129563
DBIL5P|CHOL	DBIL5P	CHOL	-0.0819748	0.645446	0.413631
DBIL5P|COAD	DBIL5P	COAD	0.0251205	0.997918	0.606896
DBIL5P|DLBC	DBIL5P	DLBC	1.35016	0.999192	0.0873626
DBIL5P|ESCA	DBIL5P	ESCA	-0.0284841	0.983985	0.899937
DBIL5P|GBM	DBIL5P	GBM	0.179398	0.811894	0.137945
DBIL5P|HNSC	DBIL5P	HNSC	-0.128236	0.338559	0.0523961
DBIL5P|KICH	DBIL5P	KICH	0.541088	0.643597	0.113576
DBIL5P|KIRC	DBIL5P	KIRC	0.0482432	0.743677	0.574995
DBIL5P|KIRP	DBIL5P	KIRP	-0.22008	0.658621	0.273346
DBIL5P|LAML	DBIL5P	LAML	-0.0261495	0.97864	0.860732
DBIL5P|LGG	DBIL5P	LGG	-0.760324	3.26503e-05	1.36043e-06
DBIL5P|LIHC	DBIL5P	LIHC	-0.00587362	0.997419	0.894027
DBIL5P|LUAD	DBIL5P	LUAD	0.0728998	0.853585	0.446407
DBIL5P|LUSC	DBIL5P	LUSC	-0.00982062	0.958768	0.859681
DBIL5P|MESO	DBIL5P	MESO	0.0660205	0.948026	0.676299
DBIL5P|OV	DBIL5P	OV	-0.0566254	0.855258	0.330904
DBIL5P|PAAD	DBIL5P	PAAD	-0.156604	0.71594	0.243066
DBIL5P|PCPG	DBIL5P	PCPG	1.1602	0.27098	0.0268522
DBIL5P|PRAD	DBIL5P	PRAD	0.637562	0.999026	0.248856
DBIL5P|READ	DBIL5P	READ	0.128077	0.999998	0.514389
DBIL5P|SARC	DBIL5P	SARC	0.0529445	0.94289	0.660853
DBIL5P|SKCM	DBIL5P	SKCM	-0.0857465	0.750417	0.304647
DBIL5P|STAD	DBIL5P	STAD	-0.102096	0.541513	0.209706
DBIL5P|TGCT	DBIL5P	TGCT	-0.778776	1	0.483224
DBIL5P|THCA	DBIL5P	THCA	0.14936	0.998873	0.724007
DBIL5P|THYM	DBIL5P	THYM	-0.789688	0.821661	0.182014
DBIL5P|UCEC	DBIL5P	UCEC	-0.0550034	0.860866	0.616848
DBIL5P|UCS	DBIL5P	UCS	-0.690081	0.20254	0.0162759
DBIL5P|UVM	DBIL5P	UVM	-0.736205	0.290381	0.0640546
DOC2GP|ACC	DOC2GP	ACC	0.115506	0.419055	0.0805875
DOC2GP|BLCA	DOC2GP	BLCA	-0.531552	1	0.341963
DOC2GP|BRCA	DOC2GP	BRCA	-0.0150105	0.890591	0.635553
DOC2GP|CESC	DOC2GP	CESC	-0.3531	0.012684	0.000184044
DOC2GP|CHOL	DOC2GP	CHOL	-0.0586698	0.955394	0.783721
DOC2GP|COAD	DOC2GP	COAD	0.0292735	0.997918	0.61407
DOC2GP|DLBC	DOC2GP	DLBC	-0.452197	0.999192	0.271085
DOC2GP|ESCA	DOC2GP	ESCA	0.247363	0.907031	0.143255
DOC2GP|GBM	DOC2GP	GBM	-0.0254594	0.835725	0.431413
DOC2GP|HNSC	DOC2GP	HNSC	-0.0378618	0.439567	0.0979796
DOC2GP|KICH	DOC2GP	KICH	0.44501	0.578354	0.0691441
DOC2GP|KIRC	DOC2GP	KIRC	0.144338	0.0156842	0.00214725
DOC2GP|KIRP	DOC2GP	KIRP	-0.0502095	0.811848	0.559543
DOC2GP|LAML	DOC2GP	LAML	0.122087	0.772873	0.235939
DOC2GP|LGG	DOC2GP	LGG	-0.184629	0.0188027	0.00219239
DOC2GP|LIHC	DOC2GP	LIHC	-0.0062036	0.997419	0.873898
DOC2GP|LUAD	DOC2GP	LUAD	-0.0932659	0.353504	0.0189377
DOC2GP|LUSC	DOC2GP	LUSC	-0.0506294	0.614426	0.1313
DOC2GP|MESO	DOC2GP	MESO	-0.186119	0.615234	0.141389
DOC2GP|OV	DOC2GP	OV	-0.0222909	0.94639	0.714132
DOC2GP|PAAD	DOC2GP	PAAD	-0.0319684	0.835264	0.512893
DOC2GP|PCPG	DOC2GP	PCPG	-0.090704	0.999583	0.343004
DOC2GP|PRAD	DOC2GP	PRAD	0.334696	0.999026	0.0996046
DOC2GP|READ	DOC2GP	READ	-0.16173	0.999998	0.504178
DOC2GP|SARC	DOC2GP	SARC	-0.0315133	0.94289	0.363104
DOC2GP|SKCM	DOC2GP	SKCM	-0.0769398	0.205987	0.0232961
DOC2GP|STAD	DOC2GP	STAD	-0.0474056	0.829914	0.554131
DOC2GP|TGCT	DOC2GP	TGCT	0.575975	1	0.420756
DOC2GP|THCA	DOC2GP	THCA	-0.351103	0.998873	0.15368
DOC2GP|THYM	DOC2GP	THYM	0.485715	0.911463	0.259594
DOC2GP|UCEC	DOC2GP	UCEC	-0.0253575	0.846848	0.573017
DOC2GP|UCS	DOC2GP	UCS	0.130802	0.748236	0.376706
DOC2GP|UVM	DOC2GP	UVM	0.361775	0.525032	0.193026
EGFEM1P|ACC	EGFEM1P	ACC	0.014672	0.998104	0.781192
EGFEM1P|BLCA	EGFEM1P	BLCA	-0.00713539	1	0.930801
EGFEM1P|BRCA	EGFEM1P	BRCA	-0.0119839	0.884107	0.620282
EGFEM1P|CESC	EGFEM1P	CESC	-0.00072414	0.999576	0.981154
EGFEM1P|CHOL	EGFEM1P	CHOL	0.0489378	0.676392	0.447752
EGFEM1P|COAD	EGFEM1P	COAD	0.0165735	0.997918	0.615795
EGFEM1P|DLBC	EGFEM1P	DLBC	-0.0397161	0.999192	0.79015
EGFEM1P|ESCA	EGFEM1P	ESCA	0.0144258	0.949991	0.784213
EGFEM1P|GBM	EGFEM1P	GBM	-0.182386	0.811894	0.0483662
EGFEM1P|HNSC	EGFEM1P	HNSC	-0.0346239	0.384123	0.0702517
EGFEM1P|KICH	EGFEM1P	KICH	-0.0147869	1	0.867995
EGFEM1P|KIRC	EGFEM1P	KIRC	0.0450546	0.195328	0.0802241
EGFEM1P|KIRP	EGFEM1P	KIRP	-0.173783	0.0243047	0.000436612
EGFEM1P|LAML	EGFEM1P	LAML	0.0166005	0.806209	0.430403
EGFEM1P|LGG	EGFEM1P	LGG	-0.0163541	0.977909	0.832387
EGFEM1P|LIHC	EGFEM1P	LIHC	0.0189472	0.854608	0.373625
EGFEM1P|LUAD	EGFEM1P	LUAD	-0.0110479	0.940872	0.636644
EGFEM1P|LUSC	EGFEM1P	LUSC	0.0148379	0.870777	0.465517
EGFEM1P|MESO	EGFEM1P	MESO	-0.0541835	0.542406	0.110554
EGFEM1P|OV	EGFEM1P	OV	-0.0122881	0.931822	0.539439
EGFEM1P|PAAD	EGFEM1P	PAAD	-0.0392672	0.691663	0.202578
EGFEM1P|PCPG	EGFEM1P	PCPG	0.0499954	0.999583	0.544346
EGFEM1P|PRAD	EGFEM1P	PRAD	-0.0163321	0.999026	0.878696
EGFEM1P|READ	EGFEM1P	READ	0.297635	0.453288	0.00872773
EGFEM1P|SARC	EGFEM1P	SARC	0.00519577	0.97831	0.846831
EGFEM1P|SKCM	EGFEM1P	SKCM	-0.00205119	0.99234	0.897832
EGFEM1P|STAD	EGFEM1P	STAD	0.0426977	0.47592	0.147309
EGFEM1P|TGCT	EGFEM1P	TGCT	0.00286389	1	0.988654
EGFEM1P|THCA	EGFEM1P	THCA	-0.08091	0.998873	0.258251
EGFEM1P|THYM	EGFEM1P	THYM	0.109983	0.999266	0.471111
EGFEM1P|UCEC	EGFEM1P	UCEC	0.0366909	0.738628	0.238838
EGFEM1P|UCS	EGFEM1P	UCS	-0.0847154	0.584627	0.209073
EGFEM1P|UVM	EGFEM1P	UVM	-0.0056531	1	0.94479
FER1L4|ACC	FER1L4	ACC	0.141364	0.626881	0.163813
FER1L4|BLCA	FER1L4	BLCA	0.363569	1	0.230713
FER1L4|BRCA	FER1L4	BRCA	-0.0268591	0.890591	0.636136
FER1L4|CESC	FER1L4	CESC	0.124374	0.478027	0.103808
FER1L4|CHOL	FER1L4	CHOL	0.00363442	0.999956	0.97268
FER1L4|COAD	FER1L4	COAD	0.0679617	0.997918	0.3238
FER1L4|DLBC	FER1L4	DLBC	0.00231521	0.999192	0.993567
FER1L4|ESCA	FER1L4	ESCA	-0.0520172	0.907031	0.521239
FER1L4|GBM	FER1L4	GBM	0.0879706	0.811894	0.144959
FER1L4|HNSC	FER1L4	HNSC	-0.11114	0.189559	0.016925
FER1L4|KICH	FER1L4	KICH	0.463565	0.431941	0.0456307
FER1L4|KIRC	FER1L4	KIRC	0.145184	0.0120398	0.00100332
FER1L4|KIRP	FER1L4	KIRP	0.325746	0.0273801	0.000819763
FER1L4|LAML	FER1L4	LAML	-0.198851	0.315395	0.0132998
FER1L4|LGG	FER1L4	LGG	0.13872	0.268492	0.0831047
FER1L4|LIHC	FER1L4	LIHC	0.0332863	0.877734	0.449827
FER1L4|LUAD	FER1L4	LUAD	0.00677696	0.990611	0.884474
FER1L4|LUSC	FER1L4	LUSC	0.0525249	0.750087	0.273984
FER1L4|MESO	FER1L4	MESO	0.327292	0.111159	0.00354011
FER1L4|OV	FER1L4	OV	0.0228995	0.94639	0.628575
FER1L4|PAAD	FER1L4	PAAD	0.0846135	0.664559	0.142365
FER1L4|PCPG	FER1L4	PCPG	0.228721	0.999583	0.386539
FER1L4|PRAD	FER1L4	PRAD	0.363051	0.999026	0.269672
FER1L4|READ	FER1L4	READ	-0.105236	0.999998	0.557245
FER1L4|SARC	FER1L4	SARC	0.0679528	0.873315	0.247138
FER1L4|SKCM	FER1L4	SKCM	-0.0596267	0.483028	0.11014
FER1L4|STAD	FER1L4	STAD	0.0455929	0.69573	0.372712
FER1L4|TGCT	FER1L4	TGCT	0.382953	1	0.481977
FER1L4|THCA	FER1L4	THCA	-0.183128	0.998873	0.185104
FER1L4|THYM	FER1L4	THYM	0.145022	0.999266	0.571983
FER1L4|UCEC	FER1L4	UCEC	0.0498943	0.827117	0.534902
FER1L4|UCS	FER1L4	UCS	0.334183	0.241607	0.0263466
FER1L4|UVM	FER1L4	UVM	0.01361	1	0.940974
FLJ42102|ACC	FLJ42102	ACC	0.0559792	0.854742	0.282527
FLJ42102|BLCA	FLJ42102	BLCA	0.138908	1	0.455128
FLJ42102|BRCA	FLJ42102	BRCA	0.0279501	0.595499	0.210221
FLJ42102|CESC	FLJ42102	CESC	-0.0895202	0.289828	0.0158639
FLJ42102|CHOL	FLJ42102	CHOL	-0.0701218	0.563606	0.297679
FLJ42102|COAD	FLJ42102	COAD	0.0475261	0.997918	0.144295
FLJ42102|DLBC	FLJ42102	DLBC	0.00300373	0.999192	0.979925
FLJ42102|ESCA	FLJ42102	ESCA	0.12095	0.742976	0.0277496
FLJ42102|GBM	FLJ42102	GBM	-0.00989531	0.935411	0.697465
FLJ42102|HNSC	FLJ42102	HNSC	-0.0508838	0.189559	0.0166163
FLJ42102|KICH	FLJ42102	KICH	0.0334793	1	0.747522
FLJ42102|KIRC	FLJ42102	KIRC	0.076627	0.0061289	0.000140838
FLJ42102|KIRP	FLJ42102	KIRP	0.0248048	0.84189	0.650708
FLJ42102|LAML	FLJ42102	LAML	-0.0189306	0.806209	0.498596
FLJ42102|LGG	FLJ42102	LGG	-0.0796896	0.0442429	0.00684711
FLJ42102|LIHC	FLJ42102	LIHC	0.0161589	0.896875	0.517205
FLJ42102|LUAD	FLJ42102	LUAD	-0.0073101	0.982411	0.772281
FLJ42102|LUSC	FLJ42102	LUSC	-0.0379044	0.614426	0.0516823
FLJ42102|MESO	FLJ42102	MESO	-0.0412506	0.674373	0.214242
FLJ42102|OV	FLJ42102	OV	-0.0131066	0.925481	0.473758
FLJ42102|PAAD	FLJ42102	PAAD	0.0525974	0.639033	0.103389
FLJ42102|PCPG	FLJ42102	PCPG	0.0416073	0.999583	0.654824
FLJ42102|PRAD	FLJ42102	PRAD	-0.0769839	0.999026	0.43799
FLJ42102|READ	FLJ42102	READ	-0.225531	0.944645	0.22405
FLJ42102|SARC	FLJ42102	SARC	0.0712094	0.364009	0.0201141
FLJ42102|SKCM	FLJ42102	SKCM	-0.0567902	0.185711	0.0163207
FLJ42102|STAD	FLJ42102	STAD	0.0135778	0.829914	0.568093
FLJ42102|TGCT	FLJ42102	TGCT	-0.133535	1	0.530858
FLJ42102|THCA	FLJ42102	THCA	0.089759	0.998873	0.383145
FLJ42102|THYM	FLJ42102	THYM	0.0205686	0.999266	0.887061
FLJ42102|UCEC	FLJ42102	UCEC	-0.0278433	0.792499	0.355913
FLJ42102|UCS	FLJ42102	UCS	0.0616048	0.722252	0.326098
FLJ42102|UVM	FLJ42102	UVM	-0.00640702	1	0.961048
FMO10P|ACC	FMO10P	ACC	-2.14281	0.998104	0.997909
FMO10P|BLCA	FMO10P	BLCA	0.040623	1	0.717686
FMO10P|BRCA	FMO10P	BRCA	0.133148	0.0094286	0.000112245
FMO10P|CESC	FMO10P	CESC	-0.055505	0.794516	0.439847
FMO10P|CHOL	FMO10P	CHOL	0	1	1
FMO10P|COAD	FMO10P	COAD	0.0765625	0.997918	0.27991
FMO10P|DLBC	FMO10P	DLBC	-1.63197	0.999192	0.998749
FMO10P|ESCA	FMO10P	ESCA	-0.0122199	0.949991	0.795628
FMO10P|GBM	FMO10P	GBM	-0.0140298	0.932483	0.67174
FMO10P|HNSC	FMO10P	HNSC	0.0380045	0.489781	0.160345
FMO10P|KICH	FMO10P	KICH	0	1	1
FMO10P|KIRC	FMO10P	KIRC	0.016483	0.741965	0.547479
FMO10P|KIRP	FMO10P	KIRP	-0.0410581	0.822792	0.601082
FMO10P|LAML	FMO10P	LAML	0.0215141	0.806209	0.543679
FMO10P|LGG	FMO10P	LGG	0.0492211	0.485462	0.21573
FMO10P|LIHC	FMO10P	LIHC	0.0980368	0.120252	0.00286315
FMO10P|LUAD	FMO10P	LUAD	-0.0108914	0.987375	0.849896
FMO10P|LUSC	FMO10P	LUSC	-0.0445819	0.674501	0.208981
FMO10P|MESO	FMO10P	MESO	0.230884	0.674373	0.196926
FMO10P|OV	FMO10P	OV	-0.0537652	0.742552	0.203318
FMO10P|PAAD	FMO10P	PAAD	-0.0869265	0.835264	0.496375
FMO10P|PCPG	FMO10P	PCPG	-2.12059	0.999583	0.998698
FMO10P|PRAD	FMO10P	PRAD	-2.51218	0.999026	0.998836
FMO10P|READ	FMO10P	READ	-2.36861	0.999998	0.999948
FMO10P|SARC	FMO10P	SARC	0.0182013	0.94289	0.683076
FMO10P|SKCM	FMO10P	SKCM	0.0175942	0.906674	0.712387
FMO10P|STAD	FMO10P	STAD	0.0349068	0.425674	0.118074
FMO10P|TGCT	FMO10P	TGCT	-2.10442	1	0.999734
FMO10P|THCA	FMO10P	THCA	-1.81933	0.998873	0.998162
FMO10P|THYM	FMO10P	THYM	0	1	1
FMO10P|UCEC	FMO10P	UCEC	0.0146558	0.891617	0.744998
FMO10P|UCS	FMO10P	UCS	-0.0667041	0.81323	0.5387
FMO10P|UVM	FMO10P	UVM	0	1	1
FMO11P|ACC	FMO11P	ACC	0	1	1
FMO11P|BLCA	FMO11P	BLCA	0	1	1
FMO11P|BRCA	FMO11P	BRCA	0.105619	0.270852	0.0182978
FMO11P|CESC	FMO11P	CESC	-0.0794196	0.76044	0.383656
FMO11P|CHOL	FMO11P	CHOL	0	1	1
FMO11P|COAD	FMO11P	COAD	-0.0983704	0.997918	0.405923
FMO11P|DLBC	FMO11P	DLBC	0.00889744	0.999192	0.940468
FMO11P|ESCA	FMO11P	ESCA	-0.00298853	0.983985	0.942985
FMO11P|GBM	FMO11P	GBM	-0.0623036	0.813895	0.35062
FMO11P|HNSC	FMO11P	HNSC	-0.0341446	0.549453	0.225668
FMO11P|KICH	FMO11P	KICH	-0.0167053	1	0.999989
FMO11P|KIRC	FMO11P	KIRC	0.0598151	0.0279407	0.00498941
FMO11P|KIRP	FMO11P	KIRP	0.00544504	0.982775	0.929811
FMO11P|LAML	FMO11P	LAML	-0.0433335	0.719986	0.186095
FMO11P|LGG	FMO11P	LGG	-0.00273711	0.996492	0.974956
FMO11P|LIHC	FMO11P	LIHC	-0.0198032	0.997419	0.827455
FMO11P|LUAD	FMO11P	LUAD	-0.0346065	0.940872	0.638449
FMO11P|LUSC	FMO11P	LUSC	-0.00263392	0.980567	0.963074
FMO11P|MESO	FMO11P	MESO	0	1	1
FMO11P|OV	FMO11P	OV	-0.0949787	0.72933	0.0670299
FMO11P|PAAD	FMO11P	PAAD	-0.0360796	0.8741	0.669064
FMO11P|PCPG	FMO11P	PCPG	0.146345	0.999583	0.261045
FMO11P|PRAD	FMO11P	PRAD	-2.07852	0.999026	0.998599
FMO11P|READ	FMO11P	READ	0	1	1
FMO11P|SARC	FMO11P	SARC	-1.99667	0.99695	0.995747
FMO11P|SKCM	FMO11P	SKCM	0.103681	0.0143296	0.000255886
FMO11P|STAD	FMO11P	STAD	0.015295	0.775343	0.466129
FMO11P|TGCT	FMO11P	TGCT	-2.26444	1	0.999571
FMO11P|THCA	FMO11P	THCA	-1.97884	0.998873	0.998486
FMO11P|THYM	FMO11P	THYM	0.229321	0.612447	0.0958687
FMO11P|UCEC	FMO11P	UCEC	0.0415406	0.660646	0.176511
FMO11P|UCS	FMO11P	UCS	2.22715	0.999418	0.995793
FMO11P|UVM	FMO11P	UVM	-2.44596	1	0.999974
FMO9P|ACC	FMO9P	ACC	-0.0629818	0.900298	0.498234
FMO9P|BLCA	FMO9P	BLCA	0.106364	1	0.477253
FMO9P|BRCA	FMO9P	BRCA	0.0410116	0.326493	0.032403
FMO9P|CESC	FMO9P	CESC	-0.051671	0.39949	0.0483071
FMO9P|CHOL	FMO9P	CHOL	-0.102457	0.410114	0.172952
FMO9P|COAD	FMO9P	COAD	-0.0126886	0.997918	0.754182
FMO9P|DLBC	FMO9P	DLBC	0.0922398	0.999192	0.412571
FMO9P|ESCA	FMO9P	ESCA	-0.0125157	0.949991	0.744945
FMO9P|GBM	FMO9P	GBM	-0.0476744	0.811894	0.0662149
FMO9P|HNSC	FMO9P	HNSC	-0.0104148	0.800133	0.589251
FMO9P|KICH	FMO9P	KICH	-2.10975	1	0.996161
FMO9P|KIRC	FMO9P	KIRC	-0.0148058	0.741965	0.557175
FMO9P|KIRP	FMO9P	KIRP	-0.077896	0.658621	0.307251
FMO9P|LAML	FMO9P	LAML	-0.0507262	0.534468	0.0811678
FMO9P|LGG	FMO9P	LGG	0.0125393	0.917244	0.720692
FMO9P|LIHC	FMO9P	LIHC	0.0714798	0.120252	0.00241076
FMO9P|LUAD	FMO9P	LUAD	-0.0196859	0.710062	0.249652
FMO9P|LUSC	FMO9P	LUSC	-0.0153083	0.829207	0.332676
FMO9P|MESO	FMO9P	MESO	-0.00904092	0.980249	0.886992
FMO9P|OV	FMO9P	OV	-0.0195978	0.925481	0.426652
FMO9P|PAAD	FMO9P	PAAD	-0.0429264	0.639033	0.109832
FMO9P|PCPG	FMO9P	PCPG	0.169786	0.706651	0.118507
FMO9P|PRAD	FMO9P	PRAD	-0.00899812	0.999026	0.931396
FMO9P|READ	FMO9P	READ	0.0464305	0.999998	0.645171
FMO9P|SARC	FMO9P	SARC	0.0121092	0.94289	0.75033
FMO9P|SKCM	FMO9P	SKCM	-0.0128697	0.882766	0.630073
FMO9P|STAD	FMO9P	STAD	0.0502213	0.174242	0.0134683
FMO9P|TGCT	FMO9P	TGCT	-0.0111028	1	0.939146
FMO9P|THCA	FMO9P	THCA	-5.73982	0.998873	0.989371
FMO9P|THYM	FMO9P	THYM	0.152384	0.833473	0.200456
FMO9P|UCEC	FMO9P	UCEC	0.0616028	0.436038	0.0574421
FMO9P|UCS	FMO9P	UCS	-0.0136293	0.992919	0.860108
FMO9P|UVM	FMO9P	UVM	-1.82409	1	0.99229
FNDC3CP|ACC	FNDC3CP	ACC	0.00385414	0.998104	0.932514
FNDC3CP|BLCA	FNDC3CP	BLCA	-0.00289128	1	0.986881
FNDC3CP|BRCA	FNDC3CP	BRCA	0.0495721	0.289972	0.0241643
FNDC3CP|CESC	FNDC3CP	CESC	0.00508627	0.999576	0.858332
FNDC3CP|CHOL	FNDC3CP	CHOL	0.0943349	0.356761	0.130645
FNDC3CP|COAD	FNDC3CP	COAD	-0.0193225	0.997918	0.518735
FNDC3CP|DLBC	FNDC3CP	DLBC	0.0903425	0.999192	0.432627
FNDC3CP|ESCA	FNDC3CP	ESCA	0.0696007	0.907031	0.0559824
FNDC3CP|GBM	FNDC3CP	GBM	0.0225974	0.813895	0.297975
FNDC3CP|HNSC	FNDC3CP	HNSC	-0.0187166	0.678135	0.39912
FNDC3CP|KICH	FNDC3CP	KICH	0.134039	0.642242	0.109139
FNDC3CP|KIRC	FNDC3CP	KIRC	0.018838	0.448352	0.266876
FNDC3CP|KIRP	FNDC3CP	KIRP	0.0364541	0.731596	0.417246
FNDC3CP|LAML	FNDC3CP	LAML	0.0114357	0.806209	0.617347
FNDC3CP|LGG	FNDC3CP	LGG	0.000398149	0.996492	0.988753
FNDC3CP|LIHC	FNDC3CP	LIHC	-0.0395576	0.854608	0.38106
FNDC3CP|LUAD	FNDC3CP	LUAD	0.0276898	0.665132	0.166283
FNDC3CP|LUSC	FNDC3CP	LUSC	-0.013934	0.863931	0.403513
FNDC3CP|MESO	FNDC3CP	MESO	0.0396436	0.692815	0.251532
FNDC3CP|OV	FNDC3CP	OV	0.00500281	0.94639	0.737447
FNDC3CP|PAAD	FNDC3CP	PAAD	-0.00448394	0.969775	0.862022
FNDC3CP|PCPG	FNDC3CP	PCPG	0.123453	0.790376	0.137457
FNDC3CP|PRAD	FNDC3CP	PRAD	-0.00455876	0.999026	0.972136
FNDC3CP|READ	FNDC3CP	READ	-2.30225	0.999998	0.997936
FNDC3CP|SARC	FNDC3CP	SARC	0.0352008	0.873315	0.176221
FNDC3CP|SKCM	FNDC3CP	SKCM	0.000104974	0.996198	0.996198
FNDC3CP|STAD	FNDC3CP	STAD	0.0278844	0.495143	0.182724
FNDC3CP|TGCT	FNDC3CP	TGCT	0.0148692	1	0.91171
FNDC3CP|THCA	FNDC3CP	THCA	0.0382601	0.998873	0.689334
FNDC3CP|THYM	FNDC3CP	THYM	0.0712228	0.999266	0.473736
FNDC3CP|UCEC	FNDC3CP	UCEC	0.0193499	0.807645	0.441614
FNDC3CP|UCS	FNDC3CP	UCS	0.00483251	0.999418	0.920705
FNDC3CP|UVM	FNDC3CP	UVM	0.367092	0.0449863	0.00415617
GGNBP1|ACC	GGNBP1	ACC	0.218172	0.316124	0.0405288
GGNBP1|BLCA	GGNBP1	BLCA	-0.0215625	1	0.842156
GGNBP1|BRCA	GGNBP1	BRCA	0.0343787	0.595499	0.217181
GGNBP1|CESC	GGNBP1	CESC	-0.0667858	0.668197	0.232832
GGNBP1|CHOL	GGNBP1	CHOL	-0.0911303	0.545457	0.264638
GGNBP1|COAD	GGNBP1	COAD	-0.0280085	0.997918	0.428576
GGNBP1|DLBC	GGNBP1	DLBC	0.529342	0.999192	0.247587
GGNBP1|ESCA	GGNBP1	ESCA	0.0864724	0.907031	0.541688
GGNBP1|GBM	GGNBP1	GBM	0.00320181	0.996597	0.919222
GGNBP1|HNSC	GGNBP1	HNSC	-0.0278116	0.626966	0.298555
GGNBP1|KICH	GGNBP1	KICH	-0.0185635	1	0.959998
GGNBP1|KIRC	GGNBP1	KIRC	0.0175397	0.750675	0.585745
GGNBP1|KIRP	GGNBP1	KIRP	-0.0145632	0.944267	0.865107
GGNBP1|LAML	GGNBP1	LAML	0.185124	0.681315	0.135442
GGNBP1|LGG	GGNBP1	LGG	-0.110749	0.0188027	0.00223842
GGNBP1|LIHC	GGNBP1	LIHC	0.0366378	0.73004	0.107415
GGNBP1|LUAD	GGNBP1	LUAD	-0.0313699	0.710062	0.241212
GGNBP1|LUSC	GGNBP1	LUSC	-0.0135503	0.888802	0.519966
GGNBP1|MESO	GGNBP1	MESO	0.0333047	0.876694	0.469059
GGNBP1|OV	GGNBP1	OV	-0.0100389	0.94639	0.733947
GGNBP1|PAAD	GGNBP1	PAAD	0.0163168	0.876488	0.703355
GGNBP1|PCPG	GGNBP1	PCPG	0.197924	0.999583	0.27589
GGNBP1|PRAD	GGNBP1	PRAD	-0.0228563	0.999026	0.789467
GGNBP1|READ	GGNBP1	READ	-0.199739	0.594345	0.0609585
GGNBP1|SARC	GGNBP1	SARC	0.0190733	0.94289	0.512929
GGNBP1|SKCM	GGNBP1	SKCM	-0.0157192	0.882766	0.627908
GGNBP1|STAD	GGNBP1	STAD	0.0444929	0.829914	0.553024
GGNBP1|TGCT	GGNBP1	TGCT	0.377438	1	0.580377
GGNBP1|THCA	GGNBP1	THCA	-0.177354	0.998873	0.402081
GGNBP1|THYM	GGNBP1	THYM	-0.226844	0.549904	0.0729818
GGNBP1|UCEC	GGNBP1	UCEC	0.0257914	0.815408	0.517564
GGNBP1|UCS	GGNBP1	UCS	0.154597	0.567274	0.187887
GGNBP1|UVM	GGNBP1	UVM	-0.0593656	0.782845	0.405375
GGTA1P|ACC	GGTA1P	ACC	-0.133339	0.854742	0.400219
GGTA1P|BLCA	GGTA1P	BLCA	0.452378	1	0.202132
GGTA1P|BRCA	GGTA1P	BRCA	0.0951881	0.595499	0.228459
GGTA1P|CESC	GGTA1P	CESC	-0.0836409	0.693728	0.311127
GGTA1P|CHOL	GGTA1P	CHOL	-0.0486296	0.999956	0.846687
GGTA1P|COAD	GGTA1P	COAD	0.00942717	0.997918	0.909394
GGTA1P|DLBC	GGTA1P	DLBC	0.149186	0.999192	0.66078
GGTA1P|ESCA	GGTA1P	ESCA	0.0798473	0.907031	0.534096
GGTA1P|GBM	GGTA1P	GBM	-0.0430556	0.871353	0.56351
GGTA1P|HNSC	GGTA1P	HNSC	-0.0825256	0.53358	0.194311
GGTA1P|KICH	GGTA1P	KICH	-0.127018	1	0.72003
GGTA1P|KIRC	GGTA1P	KIRC	-0.134321	0.340206	0.164028
GGTA1P|KIRP	GGTA1P	KIRP	-0.142473	0.707006	0.387535
GGTA1P|LAML	GGTA1P	LAML	-0.0399389	0.806209	0.400196
GGTA1P|LGG	GGTA1P	LGG	-0.331826	0.000452735	2.69485e-05
GGTA1P|LIHC	GGTA1P	LIHC	-0.0201176	0.997419	0.861621
GGTA1P|LUAD	GGTA1P	LUAD	-0.122407	0.608841	0.129203
GGTA1P|LUSC	GGTA1P	LUSC	0.118268	0.614426	0.0654385
GGTA1P|MESO	GGTA1P	MESO	0.0270984	0.980249	0.851804
GGTA1P|OV	GGTA1P	OV	0.0920225	0.72933	0.132845
GGTA1P|PAAD	GGTA1P	PAAD	-0.136728	0.639033	0.110459
GGTA1P|PCPG	GGTA1P	PCPG	-0.58876	0.505455	0.0690684
GGTA1P|PRAD	GGTA1P	PRAD	-0.571068	0.999026	0.169136
GGTA1P|READ	GGTA1P	READ	0.450638	0.719055	0.0875772
GGTA1P|SARC	GGTA1P	SARC	-0.151797	0.49699	0.0329331
GGTA1P|SKCM	GGTA1P	SKCM	-0.205191	0.00311548	3.7089e-05
GGTA1P|STAD	GGTA1P	STAD	0.0849281	0.612234	0.276963
GGTA1P|TGCT	GGTA1P	TGCT	2.01445	0.903877	0.0328683
GGTA1P|THCA	GGTA1P	THCA	-0.374158	0.998873	0.300403
GGTA1P|THYM	GGTA1P	THYM	0.762562	0.869342	0.222446
GGTA1P|UCEC	GGTA1P	UCEC	-0.0466689	0.835826	0.555549
GGTA1P|UCS	GGTA1P	UCS	0.0482104	0.941319	0.764226
GGTA1P|UVM	GGTA1P	UVM	-0.227606	0.833893	0.472131
GLYCAM1|ACC	GLYCAM1	ACC	-1.78349	0.998104	0.997834
GLYCAM1|BLCA	GLYCAM1	BLCA	0	1	1
GLYCAM1|BRCA	GLYCAM1	BRCA	0.0304428	0.491781	0.100826
GLYCAM1|CESC	GLYCAM1	CESC	-1.86493	0.999576	0.999576
GLYCAM1|CHOL	GLYCAM1	CHOL	0	1	1
GLYCAM1|COAD	GLYCAM1	COAD	-4.15569	0.997918	0.995808
GLYCAM1|DLBC	GLYCAM1	DLBC	-0.0749939	0.999192	0.492716
GLYCAM1|ESCA	GLYCAM1	ESCA	-0.0534413	0.907031	0.459598
GLYCAM1|GBM	GLYCAM1	GBM	0.025583	0.895104	0.609414
GLYCAM1|HNSC	GLYCAM1	HNSC	-0.0143628	0.857575	0.706381
GLYCAM1|KICH	GLYCAM1	KICH	0.202359	0.661379	0.134005
GLYCAM1|KIRC	GLYCAM1	KIRC	0.0349356	0.368643	0.186508
GLYCAM1|KIRP	GLYCAM1	KIRP	0.0981816	0.353036	0.0761035
GLYCAM1|LAML	GLYCAM1	LAML	0.0190837	0.806209	0.61914
GLYCAM1|LGG	GLYCAM1	LGG	0.148869	0.019183	0.00247506
GLYCAM1|LIHC	GLYCAM1	LIHC	-1.64499	0.997419	0.996502
GLYCAM1|LUAD	GLYCAM1	LUAD	0.0898873	0.853585	0.409146
GLYCAM1|LUSC	GLYCAM1	LUSC	-0.0337185	0.888802	0.549108
GLYCAM1|MESO	GLYCAM1	MESO	-0.108104	0.781034	0.33138
GLYCAM1|OV	GLYCAM1	OV	-0.00899768	0.94639	0.740792
GLYCAM1|PAAD	GLYCAM1	PAAD	-0.0531266	0.8741	0.639932
GLYCAM1|PCPG	GLYCAM1	PCPG	0	1	1
GLYCAM1|PRAD	GLYCAM1	PRAD	0.14166	0.999026	0.256402
GLYCAM1|READ	GLYCAM1	READ	-1.68932	0.999998	0.999522
GLYCAM1|SARC	GLYCAM1	SARC	0.00359333	0.99695	0.944248
GLYCAM1|SKCM	GLYCAM1	SKCM	-0.0432984	0.808868	0.438137
GLYCAM1|STAD	GLYCAM1	STAD	0.0412238	0.407748	0.0800569
GLYCAM1|TGCT	GLYCAM1	TGCT	-2.22319	1	0.999853
GLYCAM1|THCA	GLYCAM1	THCA	-1.58993	0.998873	0.998873
GLYCAM1|THYM	GLYCAM1	THYM	-2.04073	0.999266	0.998913
GLYCAM1|UCEC	GLYCAM1	UCEC	0.065531	0.436038	0.047461
GLYCAM1|UCS	GLYCAM1	UCS	-1.91786	0.999418	0.998166
GLYCAM1|UVM	GLYCAM1	UVM	-2.26445	1	0.999974
GNRHR2|ACC	GNRHR2	ACC	0.0235002	0.998104	0.942991
GNRHR2|BLCA	GNRHR2	BLCA	-0.573405	1	0.392206
GNRHR2|BRCA	GNRHR2	BRCA	-0.122906	0.74005	0.39205
GNRHR2|CESC	GNRHR2	CESC	-0.348476	0.39949	0.0532654
GNRHR2|CHOL	GNRHR2	CHOL	0.170631	0.878786	0.662184
GNRHR2|COAD	GNRHR2	COAD	-0.0171603	0.997918	0.861982
GNRHR2|DLBC	GNRHR2	DLBC	-0.085212	0.999192	0.893551
GNRHR2|ESCA	GNRHR2	ESCA	-0.161648	0.907031	0.440848
GNRHR2|GBM	GNRHR2	GBM	-0.355456	0.811894	0.106912
GNRHR2|HNSC	GNRHR2	HNSC	-0.0730915	0.722379	0.468686
GNRHR2|KICH	GNRHR2	KICH	0.472529	0.847026	0.347763
GNRHR2|KIRC	GNRHR2	KIRC	0.340637	0.109306	0.0352429
GNRHR2|KIRP	GNRHR2	KIRP	0.0469257	0.963158	0.893949
GNRHR2|LAML	GNRHR2	LAML	0.108949	0.806209	0.600618
GNRHR2|LGG	GNRHR2	LGG	-1.29322	2.02449e-06	7.23033e-08
GNRHR2|LIHC	GNRHR2	LIHC	-0.105974	0.854608	0.396491
GNRHR2|LUAD	GNRHR2	LUAD	-0.22664	0.533539	0.0717321
GNRHR2|LUSC	GNRHR2	LUSC	-0.305982	0.221791	0.00531237
GNRHR2|MESO	GNRHR2	MESO	-0.0607992	0.980249	0.801231
GNRHR2|OV	GNRHR2	OV	-0.0050581	0.981576	0.961198
GNRHR2|PAAD	GNRHR2	PAAD	-0.0670309	0.876488	0.699825
GNRHR2|PCPG	GNRHR2	PCPG	1.1984	0.216044	0.0156801
GNRHR2|PRAD	GNRHR2	PRAD	0.0704166	0.999026	0.927855
GNRHR2|READ	GNRHR2	READ	0.0594814	0.999998	0.912042
GNRHR2|SARC	GNRHR2	SARC	-0.000518137	0.99695	0.99695
GNRHR2|SKCM	GNRHR2	SKCM	0.0237216	0.970879	0.814849
GNRHR2|STAD	GNRHR2	STAD	0.0313335	0.925417	0.815249
GNRHR2|TGCT	GNRHR2	TGCT	0.178856	1	0.843253
GNRHR2|THCA	GNRHR2	THCA	0.781466	0.998873	0.233767
GNRHR2|THYM	GNRHR2	THYM	0.298891	0.999266	0.717078
GNRHR2|UCEC	GNRHR2	UCEC	0.109441	0.807645	0.42899
GNRHR2|UCS	GNRHR2	UCS	-0.331842	0.748236	0.373689
GNRHR2|UVM	GNRHR2	UVM	-0.703659	0.396936	0.119665
GUCY1B2|ACC	GUCY1B2	ACC	-0.00297627	0.998104	0.93918
GUCY1B2|BLCA	GUCY1B2	BLCA	0.0190192	1	0.862591
GUCY1B2|BRCA	GUCY1B2	BRCA	0.0258391	0.74005	0.379056
GUCY1B2|CESC	GUCY1B2	CESC	0.0448167	0.795688	0.44995
GUCY1B2|CHOL	GUCY1B2	CHOL	0.0512893	0.580071	0.351991
GUCY1B2|COAD	GUCY1B2	COAD	-0.0689493	0.997918	0.139483
GUCY1B2|DLBC	GUCY1B2	DLBC	0.198205	0.999192	0.552015
GUCY1B2|ESCA	GUCY1B2	ESCA	-0.134543	0.907031	0.135334
GUCY1B2|GBM	GUCY1B2	GBM	-0.0164203	0.871353	0.543466
GUCY1B2|HNSC	GUCY1B2	HNSC	-0.00500922	0.920753	0.872414
GUCY1B2|KICH	GUCY1B2	KICH	0.108501	0.667561	0.185653
GUCY1B2|KIRC	GUCY1B2	KIRC	0.0666707	0.0169107	0.00251647
GUCY1B2|KIRP	GUCY1B2	KIRP	-0.0877672	0.345708	0.0724537
GUCY1B2|LAML	GUCY1B2	LAML	-0.0773654	0.806209	0.344557
GUCY1B2|LGG	GUCY1B2	LGG	-0.166866	0.00133366	9.08318e-05
GUCY1B2|LIHC	GUCY1B2	LIHC	0.0251343	0.801325	0.267108
GUCY1B2|LUAD	GUCY1B2	LUAD	-0.00562222	0.987375	0.875707
GUCY1B2|LUSC	GUCY1B2	LUSC	-0.0243215	0.866152	0.451052
GUCY1B2|MESO	GUCY1B2	MESO	0.034975	0.838912	0.376867
GUCY1B2|OV	GUCY1B2	OV	0.034164	0.785735	0.23385
GUCY1B2|PAAD	GUCY1B2	PAAD	0.0174882	0.876488	0.684117
GUCY1B2|PCPG	GUCY1B2	PCPG	-0.207017	0.27098	0.0269296
GUCY1B2|PRAD	GUCY1B2	PRAD	0.207967	0.999026	0.11437
GUCY1B2|READ	GUCY1B2	READ	0.285925	0.999998	0.297473
GUCY1B2|SARC	GUCY1B2	SARC	0.0290502	0.94289	0.354991
GUCY1B2|SKCM	GUCY1B2	SKCM	-0.0448577	0.185711	0.0147936
GUCY1B2|STAD	GUCY1B2	STAD	0.00611267	0.950789	0.891691
GUCY1B2|TGCT	GUCY1B2	TGCT	-0.147053	1	0.549695
GUCY1B2|THCA	GUCY1B2	THCA	-0.144688	0.998873	0.168751
GUCY1B2|THYM	GUCY1B2	THYM	0.0919642	0.999266	0.683163
GUCY1B2|UCEC	GUCY1B2	UCEC	0.0109006	0.914714	0.794213
GUCY1B2|UCS	GUCY1B2	UCS	-0.0719208	0.845277	0.57608
GUCY1B2|UVM	GUCY1B2	UVM	0.176112	0.0449863	0.00461446
GUCY2GP|ACC	GUCY2GP	ACC	0.00149066	0.998104	0.982781
GUCY2GP|BLCA	GUCY2GP	BLCA	0.0579119	1	0.648909
GUCY2GP|BRCA	GUCY2GP	BRCA	-0.00876234	0.905737	0.772242
GUCY2GP|CESC	GUCY2GP	CESC	0.0342865	0.686331	0.29949
GUCY2GP|CHOL	GUCY2GP	CHOL	0.215839	0.0378267	0.00479493
GUCY2GP|COAD	GUCY2GP	COAD	0.00585066	0.997918	0.867263
GUCY2GP|DLBC	GUCY2GP	DLBC	-0.00464239	0.999192	0.968936
GUCY2GP|ESCA	GUCY2GP	ESCA	0.0282194	0.907031	0.452242
GUCY2GP|GBM	GUCY2GP	GBM	-0.00716435	0.977919	0.827876
GUCY2GP|HNSC	GUCY2GP	HNSC	-0.0389255	0.439567	0.105805
GUCY2GP|KICH	GUCY2GP	KICH	0.16706	0.582232	0.0761088
GUCY2GP|KIRC	GUCY2GP	KIRC	0.0411762	0.117242	0.0404763
GUCY2GP|KIRP	GUCY2GP	KIRP	0.0469115	0.658975	0.335407
GUCY2GP|LAML	GUCY2GP	LAML	-0.0703548	0.16823	0.00405374
GUCY2GP|LGG	GUCY2GP	LGG	0.0434583	0.511847	0.237643
GUCY2GP|LIHC	GUCY2GP	LIHC	0.0108635	0.953894	0.650504
GUCY2GP|LUAD	GUCY2GP	LUAD	0.0198136	0.824182	0.338503
GUCY2GP|LUSC	GUCY2GP	LUSC	0.0135664	0.888802	0.569472
GUCY2GP|MESO	GUCY2GP	MESO	0.0380307	0.887516	0.499384
GUCY2GP|OV	GUCY2GP	OV	0.030732	0.72933	0.0907933
GUCY2GP|PAAD	GUCY2GP	PAAD	-0.0431331	0.664559	0.143578
GUCY2GP|PCPG	GUCY2GP	PCPG	0.0737467	0.999583	0.403195
GUCY2GP|PRAD	GUCY2GP	PRAD	-0.0308354	0.999026	0.730137
GUCY2GP|READ	GUCY2GP	READ	0.248807	0.999998	0.304426
GUCY2GP|SARC	GUCY2GP	SARC	0.0339839	0.94289	0.401437
GUCY2GP|SKCM	GUCY2GP	SKCM	0.00314903	0.982682	0.883244
GUCY2GP|STAD	GUCY2GP	STAD	-0.010269	0.879145	0.687185
GUCY2GP|TGCT	GUCY2GP	TGCT	-0.159869	1	0.250329
GUCY2GP|THCA	GUCY2GP	THCA	0.0596899	0.998873	0.57535
GUCY2GP|THYM	GUCY2GP	THYM	-2.38533	0.999266	0.99881
GUCY2GP|UCEC	GUCY2GP	UCEC	0.0194086	0.813921	0.473656
GUCY2GP|UCS	GUCY2GP	UCS	-0.0644133	0.63457	0.274846
GUCY2GP|UVM	GUCY2GP	UVM	0.125976	0.531408	0.200052
GULOP|ACC	GULOP	ACC	-0.115647	0.158717	0.00576248
GULOP|BLCA	GULOP	BLCA	-0.144944	1	0.329354
GULOP|BRCA	GULOP	BRCA	-0.0381659	0.291193	0.0259994
GULOP|CESC	GULOP	CESC	-0.0607179	0.289828	0.0182574
GULOP|CHOL	GULOP	CHOL	-0.190967	0.00285624	0.000120686
GULOP|COAD	GULOP	COAD	-0.000896519	0.997918	0.965074
GULOP|DLBC	GULOP	DLBC	-1.90802	0.999192	0.999061
GULOP|ESCA	GULOP	ESCA	0.0777327	0.742976	0.0314316
GULOP|GBM	GULOP	GBM	-0.0351071	0.811894	0.0842843
GULOP|HNSC	GULOP	HNSC	-0.0171714	0.604428	0.277357
GULOP|KICH	GULOP	KICH	0.0392153	1	0.633563
GULOP|KIRC	GULOP	KIRC	-0.0233233	0.448352	0.257896
GULOP|KIRP	GULOP	KIRP	-0.0787318	0.233198	0.032117
GULOP|LAML	GULOP	LAML	-0.0158396	0.806209	0.436571
GULOP|LGG	GULOP	LGG	0.0111897	0.86318	0.637109
GULOP|LIHC	GULOP	LIHC	-0.0178095	0.854608	0.388694
GULOP|LUAD	GULOP	LUAD	-0.0190733	0.710062	0.256226
GULOP|LUSC	GULOP	LUSC	-0.0132013	0.846372	0.369934
GULOP|MESO	GULOP	MESO	0.00905804	0.980249	0.759306
GULOP|OV	GULOP	OV	0.0105044	0.925481	0.448688
GULOP|PAAD	GULOP	PAAD	-0.0193632	0.791553	0.370529
GULOP|PCPG	GULOP	PCPG	-0.069344	0.999583	0.333434
GULOP|PRAD	GULOP	PRAD	0.174118	0.999026	0.386449
GULOP|READ	GULOP	READ	-0.0534238	0.999998	0.340757
GULOP|SARC	GULOP	SARC	0.00969044	0.94289	0.645076
GULOP|SKCM	GULOP	SKCM	0.0126675	0.827387	0.453093
GULOP|STAD	GULOP	STAD	-0.0343077	0.407748	0.0866588
GULOP|TGCT	GULOP	TGCT	-0.162466	1	0.235099
GULOP|THCA	GULOP	THCA	0.0245043	0.998873	0.706877
GULOP|THYM	GULOP	THYM	-0.0843725	0.924161	0.286683
GULOP|UCEC	GULOP	UCEC	0.00791819	0.891617	0.768356
GULOP|UCS	GULOP	UCS	0.0237174	0.872746	0.605919
GULOP|UVM	GULOP	UVM	-0.0660444	0.589508	0.251408
HILS1|ACC	HILS1	ACC	0.0170431	0.998104	0.766688
HILS1|BLCA	HILS1	BLCA	-3.86441	0.67916	0.0621766
HILS1|BRCA	HILS1	BRCA	-0.0139487	0.772109	0.461418
HILS1|CESC	HILS1	CESC	0.0454835	0.478027	0.0995666
HILS1|CHOL	HILS1	CHOL	0.046538	0.603287	0.381842
HILS1|COAD	HILS1	COAD	0.0384346	0.997918	0.0852512
HILS1|DLBC	HILS1	DLBC	-0.106449	0.999192	0.317829
HILS1|ESCA	HILS1	ESCA	-0.0287141	0.907031	0.385443
HILS1|GBM	HILS1	GBM	-0.000477221	0.996597	0.988267
HILS1|HNSC	HILS1	HNSC	0.00851677	0.810814	0.622589
HILS1|KICH	HILS1	KICH	0.0922956	0.782503	0.278429
HILS1|KIRC	HILS1	KIRC	0.0174088	0.687064	0.470312
HILS1|KIRP	HILS1	KIRP	-0.0774443	0.343628	0.0669437
HILS1|LAML	HILS1	LAML	0.000691584	0.994123	0.974823
HILS1|LGG	HILS1	LGG	0.0900597	0.012412	0.00125597
HILS1|LIHC	HILS1	LIHC	0.0244516	0.819259	0.287048
HILS1|LUAD	HILS1	LUAD	-0.0235681	0.699807	0.208276
HILS1|LUSC	HILS1	LUSC	0.0381225	0.506888	0.0182116
HILS1|MESO	HILS1	MESO	0.0845618	0.34086	0.0332159
HILS1|OV	HILS1	OV	-0.0214935	0.72933	0.166745
HILS1|PAAD	HILS1	PAAD	-0.0237083	0.791553	0.429221
HILS1|PCPG	HILS1	PCPG	0.0108709	0.999583	0.878749
HILS1|PRAD	HILS1	PRAD	0.0922659	0.999026	0.375854
HILS1|READ	HILS1	READ	-0.0734318	0.999998	0.281808
HILS1|SARC	HILS1	SARC	-0.0010466	0.99695	0.972159
HILS1|SKCM	HILS1	SKCM	0.0460902	0.750417	0.32312
HILS1|STAD	HILS1	STAD	-0.00722214	0.911169	0.760373
HILS1|TGCT	HILS1	TGCT	0.03977	1	0.81183
HILS1|THCA	HILS1	THCA	-0.0350976	0.998873	0.630416
HILS1|THYM	HILS1	THYM	-0.18899	0.549904	0.0730884
HILS1|UCEC	HILS1	UCEC	0.0181789	0.807645	0.437419
HILS1|UCS	HILS1	UCS	-0.0421182	0.748236	0.398959
HILS1|UVM	HILS1	UVM	-0.268974	0.412152	0.130313
HIST3H2BA|ACC	HIST3H2BA	ACC	0.00744908	0.998104	0.866628
HIST3H2BA|BLCA	HIST3H2BA	BLCA	-1.4754	1	0.99886
HIST3H2BA|BRCA	HIST3H2BA	BRCA	0.00774967	0.903925	0.694494
HIST3H2BA|CESC	HIST3H2BA	CESC	0.00320358	0.999576	0.897561
HIST3H2BA|CHOL	HIST3H2BA	CHOL	-0.0280027	0.818366	0.604816
HIST3H2BA|COAD	HIST3H2BA	COAD	0.000114326	0.997918	0.997217
HIST3H2BA|DLBC	HIST3H2BA	DLBC	0.0737612	0.999192	0.422131
HIST3H2BA|ESCA	HIST3H2BA	ESCA	0.0122235	0.949991	0.709744
HIST3H2BA|GBM	HIST3H2BA	GBM	-0.014656	0.835725	0.395647
HIST3H2BA|HNSC	HIST3H2BA	HNSC	-0.011006	0.767706	0.53278
HIST3H2BA|KICH	HIST3H2BA	KICH	-1.60024	1	0.997909
HIST3H2BA|KIRC	HIST3H2BA	KIRC	0.0115125	0.739881	0.519678
HIST3H2BA|KIRP	HIST3H2BA	KIRP	0.123967	0.119654	0.00704451
HIST3H2BA|LAML	HIST3H2BA	LAML	-0.00490265	0.944853	0.81394
HIST3H2BA|LGG	HIST3H2BA	LGG	0.0471036	0.0933181	0.0199967
HIST3H2BA|LIHC	HIST3H2BA	LIHC	-0.0149161	0.953894	0.664319
HIST3H2BA|LUAD	HIST3H2BA	LUAD	0.000523621	0.995861	0.977085
HIST3H2BA|LUSC	HIST3H2BA	LUSC	0.00709806	0.900338	0.618146
HIST3H2BA|MESO	HIST3H2BA	MESO	0.0661231	0.3243	0.0287764
HIST3H2BA|OV	HIST3H2BA	OV	0.00341796	0.94639	0.800391
HIST3H2BA|PAAD	HIST3H2BA	PAAD	0.00998417	0.885874	0.721823
HIST3H2BA|PCPG	HIST3H2BA	PCPG	-0.0583984	0.999583	0.435417
HIST3H2BA|PRAD	HIST3H2BA	PRAD	0.023087	0.999026	0.833962
HIST3H2BA|READ	HIST3H2BA	READ	-1.73518	0.999998	0.998908
HIST3H2BA|SARC	HIST3H2BA	SARC	0.00680041	0.94289	0.753239
HIST3H2BA|SKCM	HIST3H2BA	SKCM	-0.0063183	0.906674	0.690864
HIST3H2BA|STAD	HIST3H2BA	STAD	0.00744573	0.879145	0.69194
HIST3H2BA|TGCT	HIST3H2BA	TGCT	0.984969	1	0.156081
HIST3H2BA|THCA	HIST3H2BA	THCA	0.0464249	0.998873	0.570311
HIST3H2BA|THYM	HIST3H2BA	THYM	-0.214944	0.348349	0.0176379
HIST3H2BA|UCEC	HIST3H2BA	UCEC	-0.0295032	0.738628	0.234549
HIST3H2BA|UCS	HIST3H2BA	UCS	0.0759821	0.345125	0.056232
HIST3H2BA|UVM	HIST3H2BA	UVM	0.117835	0.290583	0.0678838
HYALP1|ACC	HYALP1	ACC	0.203478	0.172786	0.0133054
HYALP1|BLCA	HYALP1	BLCA	-0.0069869	1	0.999999
HYALP1|BRCA	HYALP1	BRCA	-0.0159625	0.905737	0.726906
HYALP1|CESC	HYALP1	CESC	-0.011382	0.999576	0.817945
HYALP1|CHOL	HYALP1	CHOL	0.198441	0.157836	0.0322342
HYALP1|COAD	HYALP1	COAD	0.110743	0.583327	0.00673103
HYALP1|DLBC	HYALP1	DLBC	-1.81713	0.999192	0.998783
HYALP1|ESCA	HYALP1	ESCA	-0.0283004	0.907031	0.449301
HYALP1|GBM	HYALP1	GBM	-0.0838115	0.811894	0.127613
HYALP1|HNSC	HYALP1	HNSC	-0.00660049	0.920753	0.820085
HYALP1|KICH	HYALP1	KICH	0.00289955	1	0.971319
HYALP1|KIRC	HYALP1	KIRC	-0.00442708	0.942845	0.885109
HYALP1|KIRP	HYALP1	KIRP	-2.04008	0.997636	0.996989
HYALP1|LAML	HYALP1	LAML	-0.0396162	0.806209	0.484461
HYALP1|LGG	HYALP1	LGG	-2.00377	0.996492	0.994621
HYALP1|LIHC	HYALP1	LIHC	-0.0579745	0.819259	0.283
HYALP1|LUAD	HYALP1	LUAD	-0.00451933	0.987375	0.870842
HYALP1|LUSC	HYALP1	LUSC	-0.0215743	0.846372	0.369971
HYALP1|MESO	HYALP1	MESO	0.0338833	0.948026	0.673019
HYALP1|OV	HYALP1	OV	-0.0213973	0.925481	0.44905
HYALP1|PAAD	HYALP1	PAAD	-0.0880217	0.676342	0.166998
HYALP1|PCPG	HYALP1	PCPG	-1.81585	0.999583	0.998662
HYALP1|PRAD	HYALP1	PRAD	-2.10632	0.999026	0.998475
HYALP1|READ	HYALP1	READ	-0.181822	0.862863	0.148728
HYALP1|SARC	HYALP1	SARC	-0.0363821	0.94289	0.659557
HYALP1|SKCM	HYALP1	SKCM	-0.00730022	0.970879	0.85157
HYALP1|STAD	HYALP1	STAD	0.0109333	0.863183	0.611421
HYALP1|TGCT	HYALP1	TGCT	0.175687	1	0.662358
HYALP1|THCA	HYALP1	THCA	0.0910701	0.998873	0.338637
HYALP1|THYM	HYALP1	THYM	-1.97447	0.999266	0.999087
HYALP1|UCEC	HYALP1	UCEC	0.0305454	0.807645	0.419783
HYALP1|UCS	HYALP1	UCS	-2.09896	0.999418	0.999418
HYALP1|UVM	HYALP1	UVM	0.245212	0.102638	0.0135844
KIF28P|ACC	KIF28P	ACC	0.0168887	0.998104	0.824538
KIF28P|BLCA	KIF28P	BLCA	0.311195	1	0.456276
KIF28P|BRCA	KIF28P	BRCA	0.0311129	0.772109	0.476715
KIF28P|CESC	KIF28P	CESC	-0.0383733	0.678675	0.268853
KIF28P|CHOL	KIF28P	CHOL	0.240004	0.367265	0.139664
KIF28P|COAD	KIF28P	COAD	0.0281555	0.997918	0.461751
KIF28P|DLBC	KIF28P	DLBC	0.194899	0.999192	0.299628
KIF28P|ESCA	KIF28P	ESCA	-0.00818193	0.974597	0.870176
KIF28P|GBM	KIF28P	GBM	0.0397265	0.919534	0.649731
KIF28P|HNSC	KIF28P	HNSC	-0.0107979	0.800133	0.590574
KIF28P|KICH	KIF28P	KICH	0.788635	0.241797	0.00948223
KIF28P|KIRC	KIF28P	KIRC	0.172088	0.013061	0.00163263
KIF28P|KIRP	KIF28P	KIRP	0.382931	0.0655671	0.00314094
KIF28P|LAML	KIF28P	LAML	-0.165208	0.413226	0.0289002
KIF28P|LGG	KIF28P	LGG	0.16313	0.518712	0.253181
KIF28P|LIHC	KIF28P	LIHC	-0.0185625	0.953894	0.62444
KIF28P|LUAD	KIF28P	LUAD	-0.0353457	0.665394	0.175594
KIF28P|LUSC	KIF28P	LUSC	0.00983977	0.920654	0.694032
KIF28P|MESO	KIF28P	MESO	0.0413742	0.893083	0.536201
KIF28P|OV	KIF28P	OV	-0.0208577	0.931822	0.551409
KIF28P|PAAD	KIF28P	PAAD	-0.0635524	0.639033	0.11834
KIF28P|PCPG	KIF28P	PCPG	0.086363	0.999583	0.798096
KIF28P|PRAD	KIF28P	PRAD	0.371237	0.999026	0.191449
KIF28P|READ	KIF28P	READ	-0.057184	0.999998	0.794488
KIF28P|SARC	KIF28P	SARC	-0.0675316	0.873315	0.127775
KIF28P|SKCM	KIF28P	SKCM	-0.0299847	0.630148	0.176291
KIF28P|STAD	KIF28P	STAD	0.132385	0.241333	0.0310921
KIF28P|TGCT	KIF28P	TGCT	0.110198	1	0.837225
KIF28P|THCA	KIF28P	THCA	-0.0929526	0.998873	0.412153
KIF28P|THYM	KIF28P	THYM	0.24745	0.924161	0.284415
KIF28P|UCEC	KIF28P	UCEC	-0.0705273	0.450185	0.0620015
KIF28P|UCS	KIF28P	UCS	-0.161791	0.345125	0.0571544
KIF28P|UVM	KIF28P	UVM	0.105771	0.525032	0.191155
LINC00634|ACC	LINC00634	ACC	0.183121	0.158717	0.0033524
LINC00634|BLCA	LINC00634	BLCA	-0.0279275	1	0.884707
LINC00634|BRCA	LINC00634	BRCA	0.0327432	0.707466	0.353733
LINC00634|CESC	LINC00634	CESC	-0.2339	0.289828	0.019605
LINC00634|CHOL	LINC00634	CHOL	-0.00142965	0.999956	0.979298
LINC00634|COAD	LINC00634	COAD	0.0878807	0.996499	0.0622073
LINC00634|DLBC	LINC00634	DLBC	-0.270661	0.999192	0.331588
LINC00634|ESCA	LINC00634	ESCA	-0.00970867	0.976854	0.88382
LINC00634|GBM	LINC00634	GBM	-0.0645505	0.835725	0.435378
LINC00634|HNSC	LINC00634	HNSC	-0.031997	0.508133	0.177927
LINC00634|KICH	LINC00634	KICH	0.398813	0.424293	0.0305047
LINC00634|KIRC	LINC00634	KIRC	0.0526918	0.0846745	0.0216726
LINC00634|KIRP	LINC00634	KIRP	0.0353174	0.811848	0.572566
LINC00634|LAML	LINC00634	LAML	-0.0313307	0.806209	0.419072
LINC00634|LGG	LINC00634	LGG	-0.543548	3.64572e-10	2.17007e-12
LINC00634|LIHC	LINC00634	LIHC	0.0178463	0.886097	0.491213
LINC00634|LUAD	LINC00634	LUAD	0.0351848	0.67644	0.193269
LINC00634|LUSC	LINC00634	LUSC	-0.049917	0.614426	0.176601
LINC00634|MESO	LINC00634	MESO	0.108269	0.435953	0.061089
LINC00634|OV	LINC00634	OV	-0.0581299	0.72933	0.179148
LINC00634|PAAD	LINC00634	PAAD	-0.00406345	0.979463	0.894874
LINC00634|PCPG	LINC00634	PCPG	-0.0708321	0.999583	0.727953
LINC00634|PRAD	LINC00634	PRAD	-0.0974422	0.999026	0.554334
LINC00634|READ	LINC00634	READ	-0.058685	0.999998	0.515914
LINC00634|SARC	LINC00634	SARC	0.080098	0.873315	0.254438
LINC00634|SKCM	LINC00634	SKCM	0.0425712	0.80089	0.403776
LINC00634|STAD	LINC00634	STAD	-0.0619682	0.407748	0.0954602
LINC00634|TGCT	LINC00634	TGCT	0.733641	1	0.387821
LINC00634|THCA	LINC00634	THCA	0.0708051	0.998873	0.40441
LINC00634|THYM	LINC00634	THYM	0.382613	0.633163	0.107694
LINC00634|UCEC	LINC00634	UCEC	-0.0319577	0.891617	0.748971
LINC00634|UCS	LINC00634	UCS	-0.175923	0.748236	0.459619
LINC00634|UVM	LINC00634	UVM	-0.815248	0.0117556	0.000432191
LINC01225|ACC	LINC01225	ACC	0.130499	0.177886	0.0159641
LINC01225|BLCA	LINC01225	BLCA	-0.346265	1	0.337634
LINC01225|BRCA	LINC01225	BRCA	0.00995639	0.903925	0.655856
LINC01225|CESC	LINC01225	CESC	-0.0201232	0.795688	0.473798
LINC01225|CHOL	LINC01225	CHOL	-0.0777699	0.409847	0.167402
LINC01225|COAD	LINC01225	COAD	-0.0237129	0.997918	0.351287
LINC01225|DLBC	LINC01225	DLBC	-0.0829121	0.999192	0.545869
LINC01225|ESCA	LINC01225	ESCA	-0.019381	0.907031	0.588194
LINC01225|GBM	LINC01225	GBM	-0.0231061	0.835725	0.414929
LINC01225|HNSC	LINC01225	HNSC	-0.0298459	0.444687	0.117843
LINC01225|KICH	LINC01225	KICH	-0.146842	0.782503	0.288081
LINC01225|KIRC	LINC01225	KIRC	0.0608822	0.0129057	0.00138275
LINC01225|KIRP	LINC01225	KIRP	0.0589171	0.554101	0.186179
LINC01225|LAML	LINC01225	LAML	0.023796	0.806209	0.405872
LINC01225|LGG	LINC01225	LGG	0.055433	0.365401	0.13485
LINC01225|LIHC	LINC01225	LIHC	0.0417539	0.76973	0.140132
LINC01225|LUAD	LINC01225	LUAD	-0.0288453	0.665132	0.16257
LINC01225|LUSC	LINC01225	LUSC	0.0156961	0.863931	0.394636
LINC01225|MESO	LINC01225	MESO	0.0215505	0.934371	0.646153
[truncated: 3,611 more rows]

## Sheet: RFS
ID	GID	CancerType	coef	qval	pval
ABCA17P|ACC	ABCA17P	ACC	-0.329125	0.924725	0.321255
ABCA17P|BLCA	ABCA17P	BLCA	29.8758	1	0.999694
ABCA17P|BRCA	ABCA17P	BRCA	0.0571187	0.998874	0.526251
ABCA17P|CESC	ABCA17P	CESC	-0.0271645	0.999663	0.742319
ABCA17P|COAD	ABCA17P	COAD	0.0678599	0.996905	0.141422
ABCA17P|DLBC	ABCA17P	DLBC	0.00123534	0.999089	0.994584
ABCA17P|ESCA	ABCA17P	ESCA	0.1288	0.839963	0.443685
ABCA17P|HNSC	ABCA17P	HNSC	-0.0543243	0.830335	0.161324
ABCA17P|KICH	ABCA17P	KICH	0.445274	1	0.445091
ABCA17P|KIRP	ABCA17P	KIRP	0.253749	0.920584	0.408509
ABCA17P|LGG	ABCA17P	LGG	-0.790819	8.30916e-11	4.94593e-13
ABCA17P|LIHC	ABCA17P	LIHC	-0.0232199	0.996786	0.623536
ABCA17P|LUAD	ABCA17P	LUAD	-0.120388	0.368184	0.0241073
ABCA17P|LUSC	ABCA17P	LUSC	0.0449744	0.869134	0.536838
ABCA17P|MESO	ABCA17P	MESO	-0.178427	0.937576	0.46573
ABCA17P|PAAD	ABCA17P	PAAD	-0.00329502	0.999998	0.985232
ABCA17P|PCPG	ABCA17P	PCPG	0.420001	1	0.553143
ABCA17P|PRAD	ABCA17P	PRAD	0.113509	0.978638	0.475763
ABCA17P|READ	ABCA17P	READ	-0.0405003	1	0.601807
ABCA17P|SARC	ABCA17P	SARC	-0.0597521	0.996801	0.387259
ABCA17P|SKCM	ABCA17P	SKCM	0.151545	0.469651	0.0587064
ABCA17P|STAD	ABCA17P	STAD	0.0741925	0.648112	0.377818
ABCA17P|TGCT	ABCA17P	TGCT	0.21946	0.999744	0.378323
ABCA17P|THCA	ABCA17P	THCA	-0.180435	0.999942	0.469279
ABCA17P|UCEC	ABCA17P	UCEC	0.0971208	0.591625	0.0696485
ABCA17P|UCS	ABCA17P	UCS	1.25134	0.999852	0.0802828
AC010423.1|ACC	AC010423.1	ACC	-0.112693	0.922271	0.148975
AC010423.1|BLCA	AC010423.1	BLCA	2.843	1	0.999572
AC010423.1|BRCA	AC010423.1	BRCA	-0.0301548	0.802025	0.206484
AC010423.1|CESC	AC010423.1	CESC	0.154366	0.164489	0.0019938
AC010423.1|COAD	AC010423.1	COAD	0.00855868	0.998406	0.811891
AC010423.1|DLBC	AC010423.1	DLBC	-22.4451	0.999089	0.992724
AC010423.1|ESCA	AC010423.1	ESCA	-0.0736874	0.752008	0.282069
AC010423.1|HNSC	AC010423.1	HNSC	0.0651938	0.766821	0.0666881
AC010423.1|KICH	AC010423.1	KICH	-0.247303	0.147116	0.0212931
AC010423.1|KIRP	AC010423.1	KIRP	0.115374	0.657849	0.18502
AC010423.1|LGG	AC010423.1	LGG	-0.0168732	0.779619	0.468699
AC010423.1|LIHC	AC010423.1	LIHC	0.0183861	0.996786	0.50895
AC010423.1|LUAD	AC010423.1	LUAD	0.0114187	0.90655	0.65827
AC010423.1|LUSC	AC010423.1	LUSC	0.0449856	0.558685	0.120119
AC010423.1|MESO	AC010423.1	MESO	0.31623	0.715777	0.0441232
AC010423.1|PAAD	AC010423.1	PAAD	-0.048372	0.724894	0.190645
AC010423.1|PCPG	AC010423.1	PCPG	0.282479	0.517574	0.0585593
AC010423.1|PRAD	AC010423.1	PRAD	0.0957312	0.314466	0.0321344
AC010423.1|READ	AC010423.1	READ	-0.0178527	1	0.80834
AC010423.1|SARC	AC010423.1	SARC	-0.0218049	0.996801	0.429185
AC010423.1|SKCM	AC010423.1	SKCM	0.0583699	0.479503	0.0656462
AC010423.1|STAD	AC010423.1	STAD	0.08887	0.252779	0.0195602
AC010423.1|TGCT	AC010423.1	TGCT	-0.0127647	0.999744	0.846907
AC010423.1|THCA	AC010423.1	THCA	-0.0250559	0.999942	0.638606
AC010423.1|UCEC	AC010423.1	UCEC	0.0261262	0.889629	0.53737
AC010423.1|UCS	AC010423.1	UCS	-0.0778577	0.999852	0.625969
AC016561.1|ACC	AC016561.1	ACC	-0.00477185	0.998632	0.96864
AC016561.1|BLCA	AC016561.1	BLCA	0	1	1
AC016561.1|BRCA	AC016561.1	BRCA	-0.123594	0.753172	0.113127
AC016561.1|CESC	AC016561.1	CESC	0.0135959	0.999663	0.881829
AC016561.1|COAD	AC016561.1	COAD	-4.19428	0.998406	0.996655
AC016561.1|DLBC	AC016561.1	DLBC	-1.88551	0.999089	0.998608
AC016561.1|ESCA	AC016561.1	ESCA	-0.0558002	0.843415	0.457348
AC016561.1|HNSC	AC016561.1	HNSC	-0.0672225	0.90066	0.397361
AC016561.1|KICH	AC016561.1	KICH	0.0557879	1	0.999997
AC016561.1|KIRP	AC016561.1	KIRP	0.17475	0.657849	0.169178
AC016561.1|LGG	AC016561.1	LGG	0.0465593	0.386247	0.144843
AC016561.1|LIHC	AC016561.1	LIHC	0.00956497	0.999328	0.86477
AC016561.1|LUAD	AC016561.1	LUAD	0.10269	0.0903459	0.00215109
AC016561.1|LUSC	AC016561.1	LUSC	0.0989462	0.535394	0.0625956
AC016561.1|MESO	AC016561.1	MESO	-2.23622	0.999994	0.999417
AC016561.1|PAAD	AC016561.1	PAAD	0.0520809	0.765716	0.3196
AC016561.1|PCPG	AC016561.1	PCPG	0.177303	0.653495	0.174978
AC016561.1|PRAD	AC016561.1	PRAD	0.0516152	0.999973	0.535118
AC016561.1|READ	AC016561.1	READ	-2.24315	1	0.999521
AC016561.1|SARC	AC016561.1	SARC	0.00388092	0.996801	0.92896
AC016561.1|SKCM	AC016561.1	SKCM	-2.17188	0.999976	0.997193
AC016561.1|STAD	AC016561.1	STAD	0.028485	0.651429	0.405801
AC016561.1|TGCT	AC016561.1	TGCT	0.177984	0.505697	0.0408526
AC016561.1|THCA	AC016561.1	THCA	-1.86769	0.999942	0.99645
AC016561.1|UCEC	AC016561.1	UCEC	0.00116336	0.994715	0.980337
AC016561.1|UCS	AC016561.1	UCS	2.37328	1.06283e-58	1.46597e-60
AC026954.6|ACC	AC026954.6	ACC	0.0711688	0.924725	0.315088
AC026954.6|BLCA	AC026954.6	BLCA	-54.0664	1	0.999805
AC026954.6|BRCA	AC026954.6	BRCA	-0.0302491	0.838715	0.225821
AC026954.6|CESC	AC026954.6	CESC	-0.0517202	0.93978	0.228853
AC026954.6|COAD	AC026954.6	COAD	-0.0105499	0.998406	0.751766
AC026954.6|DLBC	AC026954.6	DLBC	0.112503	0.999089	0.328209
AC026954.6|ESCA	AC026954.6	ESCA	0.192548	0.609096	0.0623687
AC026954.6|HNSC	AC026954.6	HNSC	0.00628599	0.972053	0.809074
AC026954.6|KICH	AC026954.6	KICH	9.23184	0.0544306	0.00649163
AC026954.6|KIRP	AC026954.6	KIRP	-0.0382268	0.999999	0.603037
AC026954.6|LGG	AC026954.6	LGG	-0.0342152	0.77052	0.458643
AC026954.6|LIHC	AC026954.6	LIHC	0.0362748	0.844458	0.127563
AC026954.6|LUAD	AC026954.6	LUAD	0.016925	0.798894	0.441399
AC026954.6|LUSC	AC026954.6	LUSC	-0.00852434	0.970758	0.750218
AC026954.6|MESO	AC026954.6	MESO	0.16863	0.858766	0.164695
AC026954.6|PAAD	AC026954.6	PAAD	0.0216966	0.887462	0.540194
AC026954.6|PCPG	AC026954.6	PCPG	0.0612366	1	0.612209
AC026954.6|PRAD	AC026954.6	PRAD	0.036496	0.964431	0.353388
AC026954.6|READ	AC026954.6	READ	0.0488376	1	0.398226
AC026954.6|SARC	AC026954.6	SARC	0.00914554	0.996801	0.729737
AC026954.6|SKCM	AC026954.6	SKCM	0.0413714	0.612433	0.14414
AC026954.6|STAD	AC026954.6	STAD	0.00210062	0.974113	0.950673
AC026954.6|TGCT	AC026954.6	TGCT	0.00994104	0.999744	0.842081
AC026954.6|THCA	AC026954.6	THCA	0.0214656	0.999942	0.598707
AC026954.6|UCEC	AC026954.6	UCEC	0.0192821	0.889629	0.501967
AC026954.6|UCS	AC026954.6	UCS	0.196307	0.999852	0.179429
AC063979.1|ACC	AC063979.1	ACC	-1.61597	0.998632	0.99839
AC063979.1|BLCA	AC063979.1	BLCA	0	1	1
AC063979.1|BRCA	AC063979.1	BRCA	-0.000911078	0.998874	0.989269
AC063979.1|CESC	AC063979.1	CESC	0	1	1
AC063979.1|COAD	AC063979.1	COAD	0.0373612	0.998406	0.702889
AC063979.1|DLBC	AC063979.1	DLBC	-1.59725	0.999089	0.998753
AC063979.1|ESCA	AC063979.1	ESCA	-0.0651774	0.8787	0.524801
AC063979.1|HNSC	AC063979.1	HNSC	-0.0268769	0.972053	0.789264
AC063979.1|KICH	AC063979.1	KICH	-0.296747	1	0.999975
AC063979.1|KIRP	AC063979.1	KIRP	-1.64557	0.999999	0.999015
AC063979.1|LGG	AC063979.1	LGG	-0.0809736	0.755873	0.436427
AC063979.1|LIHC	AC063979.1	LIHC	0.0692414	0.996786	0.54591
AC063979.1|LUAD	AC063979.1	LUAD	-0.0701424	0.841661	0.516018
AC063979.1|LUSC	AC063979.1	LUSC	-0.0652813	0.861795	0.51769
AC063979.1|MESO	AC063979.1	MESO	-1.89272	0.999994	0.999701
AC063979.1|PAAD	AC063979.1	PAAD	0	1	1
AC063979.1|PCPG	AC063979.1	PCPG	-1.84237	1	0.99971
AC063979.1|PRAD	AC063979.1	PRAD	-1.71771	0.999973	0.996929
AC063979.1|READ	AC063979.1	READ	0	1	1
AC063979.1|SARC	AC063979.1	SARC	0.0152461	0.996801	0.873341
AC063979.1|SKCM	AC063979.1	SKCM	-1.67156	0.999976	0.998561
AC063979.1|STAD	AC063979.1	STAD	0.0353664	0.616741	0.323055
AC063979.1|TGCT	AC063979.1	TGCT	-1.98533	0.999744	0.999253
AC063979.1|THCA	AC063979.1	THCA	0.033026	0.999942	0.745814
AC063979.1|UCEC	AC063979.1	UCEC	0.0689349	0.724758	0.156235
AC063979.1|UCS	AC063979.1	UCS	0	1	1
AC092338.5|ACC	AC092338.5	ACC	0.0455722	0.998632	0.586952
AC092338.5|BLCA	AC092338.5	BLCA	0	1	1
AC092338.5|BRCA	AC092338.5	BRCA	-0.0803845	0.892669	0.262142
AC092338.5|CESC	AC092338.5	CESC	0.0543657	0.999663	0.58875
AC092338.5|COAD	AC092338.5	COAD	-0.00799126	0.998406	0.840349
AC092338.5|DLBC	AC092338.5	DLBC	0.142229	0.999089	0.510898
AC092338.5|ESCA	AC092338.5	ESCA	0.152344	0.972359	0.678989
AC092338.5|HNSC	AC092338.5	HNSC	-0.0882251	0.398083	0.00238373
AC092338.5|KICH	AC092338.5	KICH	-0.509574	1	0.53338
AC092338.5|KIRP	AC092338.5	KIRP	0.0169902	0.999999	0.876864
AC092338.5|LGG	AC092338.5	LGG	-0.0648831	0.278227	0.0813052
AC092338.5|LIHC	AC092338.5	LIHC	-0.027399	0.884249	0.284496
AC092338.5|LUAD	AC092338.5	LUAD	-0.0469647	0.597159	0.1718
AC092338.5|LUSC	AC092338.5	LUSC	0.0746129	0.826236	0.395266
AC092338.5|MESO	AC092338.5	MESO	-0.353759	0.937576	0.478888
AC092338.5|PAAD	AC092338.5	PAAD	-0.14729	0.512246	0.0395555
AC092338.5|PCPG	AC092338.5	PCPG	-0.668626	0.517574	0.0383243
AC092338.5|PRAD	AC092338.5	PRAD	0.225104	0.746348	0.198292
AC092338.5|READ	AC092338.5	READ	0.0473593	1	0.576702
AC092338.5|SARC	AC092338.5	SARC	0.0077105	0.996801	0.874332
AC092338.5|SKCM	AC092338.5	SKCM	-0.0168706	0.992472	0.683177
AC092338.5|STAD	AC092338.5	STAD	-0.072031	0.737518	0.561918
AC092338.5|TGCT	AC092338.5	TGCT	-0.262621	0.150707	0.00092458
AC092338.5|THCA	AC092338.5	THCA	0.0429776	0.999942	0.759487
AC092338.5|UCEC	AC092338.5	UCEC	0.0203182	0.889629	0.612268
AC092338.5|UCS	AC092338.5	UCS	0.165317	0.999852	0.463977
AC111186.1|ACC	AC111186.1	ACC	-0.0855001	0.924725	0.305305
AC111186.1|BLCA	AC111186.1	BLCA	-1.9791	1	0.999811
AC111186.1|BRCA	AC111186.1	BRCA	-0.0526768	0.728077	0.0476717
AC111186.1|CESC	AC111186.1	CESC	0.00774791	0.999663	0.877161
AC111186.1|COAD	AC111186.1	COAD	-0.0040493	0.998406	0.91583
AC111186.1|DLBC	AC111186.1	DLBC	0.128333	0.999089	0.218044
AC111186.1|ESCA	AC111186.1	ESCA	0.0396366	0.972359	0.634304
AC111186.1|HNSC	AC111186.1	HNSC	-0.0081086	0.972053	0.784898
AC111186.1|KICH	AC111186.1	KICH	-0.137285	1	0.309639
AC111186.1|KIRP	AC111186.1	KIRP	0.360401	0.657849	0.180502
AC111186.1|LGG	AC111186.1	LGG	-0.00866401	0.897503	0.744606
AC111186.1|LIHC	AC111186.1	LIHC	0.0577514	0.955864	0.403068
AC111186.1|LUAD	AC111186.1	LUAD	-0.0224196	0.798894	0.429584
AC111186.1|LUSC	AC111186.1	LUSC	0.0463024	0.558685	0.135641
AC111186.1|MESO	AC111186.1	MESO	-0.227041	0.715777	0.0245182
AC111186.1|PAAD	AC111186.1	PAAD	0.00420753	0.999998	0.944782
AC111186.1|PCPG	AC111186.1	PCPG	0.0127365	1	0.920802
AC111186.1|PRAD	AC111186.1	PRAD	-0.0305771	0.978638	0.47499
AC111186.1|READ	AC111186.1	READ	-0.159782	0.454923	0.0361528
AC111186.1|SARC	AC111186.1	SARC	-0.025761	0.996801	0.39046
AC111186.1|SKCM	AC111186.1	SKCM	0.0544718	0.556828	0.114137
AC111186.1|STAD	AC111186.1	STAD	0.0758445	0.648112	0.380774
AC111186.1|TGCT	AC111186.1	TGCT	-0.042404	0.999744	0.719723
AC111186.1|THCA	AC111186.1	THCA	-0.0585074	0.999942	0.220652
AC111186.1|UCEC	AC111186.1	UCEC	-0.00863033	0.970602	0.786955
AC111186.1|UCS	AC111186.1	UCS	-0.0676813	0.999852	0.810807
AC112198.1|ACC	AC112198.1	ACC	-0.0813238	0.961848	0.445675
AC112198.1|BLCA	AC112198.1	BLCA	-1.38331	1	0.999803
AC112198.1|BRCA	AC112198.1	BRCA	0.0380624	0.892669	0.287272
AC112198.1|CESC	AC112198.1	CESC	0.0647032	0.991241	0.340122
AC112198.1|COAD	AC112198.1	COAD	0.0512374	0.996905	0.143268
AC112198.1|DLBC	AC112198.1	DLBC	-0.24323	0.999089	0.276212
AC112198.1|ESCA	AC112198.1	ESCA	-0.0869764	0.747098	0.205351
AC112198.1|HNSC	AC112198.1	HNSC	0.00143826	0.995774	0.973293
AC112198.1|KICH	AC112198.1	KICH	-1.15306	0.641118	0.124541
AC112198.1|KIRP	AC112198.1	KIRP	0.190539	0.657849	0.157208
AC112198.1|LGG	AC112198.1	LGG	-0.000833069	0.995877	0.981219
AC112198.1|LIHC	AC112198.1	LIHC	0.0127972	0.996786	0.630365
AC112198.1|LUAD	AC112198.1	LUAD	0.00176698	0.992395	0.951045
AC112198.1|LUSC	AC112198.1	LUSC	-0.0355489	0.786988	0.328519
AC112198.1|MESO	AC112198.1	MESO	0.11956	0.937576	0.467061
AC112198.1|PAAD	AC112198.1	PAAD	-0.0974944	0.571106	0.0673976
AC112198.1|PCPG	AC112198.1	PCPG	0.108962	1	0.663844
AC112198.1|PRAD	AC112198.1	PRAD	-0.0475074	0.935306	0.32847
AC112198.1|READ	AC112198.1	READ	0.0387779	1	0.586269
AC112198.1|SARC	AC112198.1	SARC	0.0827759	0.851943	0.0549178
AC112198.1|SKCM	AC112198.1	SKCM	-0.0887645	0.410777	0.0277245
AC112198.1|STAD	AC112198.1	STAD	0.0547619	0.648112	0.387688
AC112198.1|TGCT	AC112198.1	TGCT	-0.101737	0.949102	0.173839
AC112198.1|THCA	AC112198.1	THCA	-0.135532	0.570641	0.00683402
AC112198.1|UCEC	AC112198.1	UCEC	-0.022858	0.889629	0.488789
AC112198.1|UCS	AC112198.1	UCS	0.000199805	0.999852	0.99903
ACTBP13|ACC	ACTBP13	ACC	-2.75683	0.998632	0.998496
ACTBP13|BLCA	ACTBP13	BLCA	-20.325	1	0.999292
ACTBP13|BRCA	ACTBP13	BRCA	0.0475694	0.753172	0.113517
ACTBP13|CESC	ACTBP13	CESC	0.0797901	0.93978	0.197512
ACTBP13|COAD	ACTBP13	COAD	-0.0558516	0.996905	0.104621
ACTBP13|DLBC	ACTBP13	DLBC	-0.178785	0.999089	0.257497
ACTBP13|ESCA	ACTBP13	ESCA	-0.108549	0.752008	0.282109
ACTBP13|HNSC	ACTBP13	HNSC	-0.0427444	0.830335	0.183312
ACTBP13|KICH	ACTBP13	KICH	-2.84715	1	0.999576
ACTBP13|KIRP	ACTBP13	KIRP	0.171666	0.611659	0.0802802
ACTBP13|LGG	ACTBP13	LGG	-0.01929	0.796651	0.488521
ACTBP13|LIHC	ACTBP13	LIHC	0.0580177	0.825634	0.0638083
ACTBP13|LUAD	ACTBP13	LUAD	-0.00903153	0.93035	0.708838
ACTBP13|LUSC	ACTBP13	LUSC	0.0194047	0.861795	0.517803
ACTBP13|MESO	ACTBP13	MESO	0.266158	0.937576	0.362048
ACTBP13|PAAD	ACTBP13	PAAD	0.0747638	0.724894	0.209352
ACTBP13|PCPG	ACTBP13	PCPG	-2.97041	1	0.999163
ACTBP13|PRAD	ACTBP13	PRAD	0.0145101	0.999973	0.771198
ACTBP13|READ	ACTBP13	READ	0.160082	0.908594	0.174498
ACTBP13|SARC	ACTBP13	SARC	-0.0382389	0.996801	0.318494
ACTBP13|SKCM	ACTBP13	SKCM	0.0199711	0.960454	0.587089
ACTBP13|STAD	ACTBP13	STAD	-0.143443	0.0982657	0.000584915
ACTBP13|TGCT	ACTBP13	TGCT	0.0616518	0.999744	0.308629
ACTBP13|THCA	ACTBP13	THCA	0.0943079	0.999942	0.10515
ACTBP13|UCEC	ACTBP13	UCEC	0.00491823	0.981317	0.882804
ACTBP13|UCS	ACTBP13	UCS	-0.142344	0.999852	0.552983
ADAM1A|ACC	ADAM1A	ACC	0	1	1
ADAM1A|BLCA	ADAM1A	BLCA	0	1	1
ADAM1A|BRCA	ADAM1A	BRCA	0	1	1
ADAM1A|CESC	ADAM1A	CESC	0	1	1
ADAM1A|COAD	ADAM1A	COAD	0	1	1
ADAM1A|DLBC	ADAM1A	DLBC	0	1	1
ADAM1A|ESCA	ADAM1A	ESCA	0	1	1
ADAM1A|HNSC	ADAM1A	HNSC	0	1	1
ADAM1A|KICH	ADAM1A	KICH	0	1	1
ADAM1A|KIRP	ADAM1A	KIRP	0	1	1
ADAM1A|LGG	ADAM1A	LGG	0	1	1
ADAM1A|LIHC	ADAM1A	LIHC	0	1	1
ADAM1A|LUAD	ADAM1A	LUAD	0	1	1
ADAM1A|LUSC	ADAM1A	LUSC	0	1	1
ADAM1A|MESO	ADAM1A	MESO	0	1	1
ADAM1A|PAAD	ADAM1A	PAAD	0	1	1
ADAM1A|PCPG	ADAM1A	PCPG	0	1	1
ADAM1A|PRAD	ADAM1A	PRAD	0	1	1
ADAM1A|READ	ADAM1A	READ	0	1	1
ADAM1A|SARC	ADAM1A	SARC	0	1	1
ADAM1A|SKCM	ADAM1A	SKCM	0	1	1
ADAM1A|STAD	ADAM1A	STAD	0	1	1
ADAM1A|TGCT	ADAM1A	TGCT	0	1	1
ADAM1A|THCA	ADAM1A	THCA	0	1	1
ADAM1A|UCEC	ADAM1A	UCEC	0	1	1
ADAM1A|UCS	ADAM1A	UCS	0	1	1
ADAM1B|ACC	ADAM1B	ACC	0.094886	0.998632	0.557887
ADAM1B|BLCA	ADAM1B	BLCA	-13.3299	1	0.999731
ADAM1B|BRCA	ADAM1B	BRCA	-0.113557	0.753172	0.137069
ADAM1B|CESC	ADAM1B	CESC	0.0648679	0.999663	0.559504
ADAM1B|COAD	ADAM1B	COAD	0.100195	0.996905	0.0887475
ADAM1B|DLBC	ADAM1B	DLBC	-0.0917413	0.999089	0.469197
ADAM1B|ESCA	ADAM1B	ESCA	0.309124	0.609096	0.104426
ADAM1B|HNSC	ADAM1B	HNSC	-0.0519118	0.830335	0.161625
ADAM1B|KICH	ADAM1B	KICH	-0.334712	1	0.861003
ADAM1B|KIRP	ADAM1B	KIRP	0.433693	0.621871	0.139921
ADAM1B|LGG	ADAM1B	LGG	-0.119344	0.210162	0.0475366
ADAM1B|LIHC	ADAM1B	LIHC	0.00456249	0.999328	0.930837
ADAM1B|LUAD	ADAM1B	LUAD	0.000498772	0.998282	0.994617
ADAM1B|LUSC	ADAM1B	LUSC	0.0508693	0.869985	0.569446
ADAM1B|MESO	ADAM1B	MESO	0.781756	0.884503	0.197705
ADAM1B|PAAD	ADAM1B	PAAD	-0.0209203	0.999998	0.900272
ADAM1B|PCPG	ADAM1B	PCPG	-0.00549424	1	0.98881
ADAM1B|PRAD	ADAM1B	PRAD	-0.0515	0.978638	0.486198
ADAM1B|READ	ADAM1B	READ	0.173161	0.884194	0.140534
ADAM1B|SARC	ADAM1B	SARC	0.0393362	0.996801	0.452005
ADAM1B|SKCM	ADAM1B	SKCM	0.0875972	0.658111	0.199784
ADAM1B|STAD	ADAM1B	STAD	0.052617	0.843541	0.672824
ADAM1B|TGCT	ADAM1B	TGCT	-0.206754	0.324878	0.0159449
ADAM1B|THCA	ADAM1B	THCA	0.291004	0.999942	0.205416
ADAM1B|UCEC	ADAM1B	UCEC	0.0206186	0.904958	0.677364
ADAM1B|UCS	ADAM1B	UCS	0.0808367	0.999852	0.873228
ADAM24P|ACC	ADAM24P	ACC	0	1	1
ADAM24P|BLCA	ADAM24P	BLCA	0	1	1
ADAM24P|BRCA	ADAM24P	BRCA	0.0552671	0.753172	0.16806
ADAM24P|CESC	ADAM24P	CESC	0.26344	0.164489	0.00184104
ADAM24P|COAD	ADAM24P	COAD	-4.65307	0.998406	0.996423
ADAM24P|DLBC	ADAM24P	DLBC	-1.47727	0.999089	0.998753
ADAM24P|ESCA	ADAM24P	ESCA	-2.59122	0.999994	0.998887
ADAM24P|HNSC	ADAM24P	HNSC	-0.0238447	0.972053	0.737507
ADAM24P|KICH	ADAM24P	KICH	0.256564	1	0.999991
ADAM24P|KIRP	ADAM24P	KIRP	-2.06141	0.999999	0.999337
ADAM24P|LGG	ADAM24P	LGG	0.0419888	0.859876	0.61811
ADAM24P|LIHC	ADAM24P	LIHC	-0.00643025	0.999328	0.862437
ADAM24P|LUAD	ADAM24P	LUAD	0.0615903	0.578347	0.0860636
ADAM24P|LUSC	ADAM24P	LUSC	-0.0832617	0.786988	0.279025
ADAM24P|MESO	ADAM24P	MESO	-2.50661	0.999994	0.999429
ADAM24P|PAAD	ADAM24P	PAAD	0.0858104	0.765716	0.327783
ADAM24P|PCPG	ADAM24P	PCPG	0.417506	0.517574	0.00748929
ADAM24P|PRAD	ADAM24P	PRAD	0.051948	0.964431	0.360802
ADAM24P|READ	ADAM24P	READ	0	1	1
ADAM24P|SARC	ADAM24P	SARC	0.00635918	0.996801	0.909905
ADAM24P|SKCM	ADAM24P	SKCM	-0.0173257	0.999976	0.853138
ADAM24P|STAD	ADAM24P	STAD	0.0453315	0.568317	0.257096
ADAM24P|TGCT	ADAM24P	TGCT	0.038115	0.999744	0.628926
ADAM24P|THCA	ADAM24P	THCA	0.0866361	0.999942	0.521938
ADAM24P|UCEC	ADAM24P	UCEC	0.027257	0.889629	0.562969
ADAM24P|UCS	ADAM24P	UCS	-2.42914	0.999852	0.999362
ADAM3A|ACC	ADAM3A	ACC	0.116753	0.961848	0.430248
ADAM3A|BLCA	ADAM3A	BLCA	-0.903414	0	0
ADAM3A|BRCA	ADAM3A	BRCA	0.00016087	0.998874	0.997162
ADAM3A|CESC	ADAM3A	CESC	-2.5791	0.999663	0.998535
ADAM3A|COAD	ADAM3A	COAD	0.10322	0.996905	0.120869
ADAM3A|DLBC	ADAM3A	DLBC	-0.0299153	0.999089	0.819112
ADAM3A|ESCA	ADAM3A	ESCA	-0.0171127	0.999994	0.808592
ADAM3A|HNSC	ADAM3A	HNSC	-0.0429774	0.90066	0.393162
ADAM3A|KICH	ADAM3A	KICH	0	1	1
ADAM3A|KIRP	ADAM3A	KIRP	0.101648	0.825502	0.334247
ADAM3A|LGG	ADAM3A	LGG	0.0459358	0.528267	0.270423
ADAM3A|LIHC	ADAM3A	LIHC	0.126139	0.508821	0.0185026
ADAM3A|LUAD	ADAM3A	LUAD	0.0187288	0.847428	0.559908
ADAM3A|LUSC	ADAM3A	LUSC	-0.0260562	0.900558	0.609359
ADAM3A|MESO	ADAM3A	MESO	0	1	1
ADAM3A|PAAD	ADAM3A	PAAD	0.0930655	0.88186	0.494007
ADAM3A|PCPG	ADAM3A	PCPG	-0.0211823	1	0.999999
ADAM3A|PRAD	ADAM3A	PRAD	-0.0192243	0.999973	0.719253
ADAM3A|READ	ADAM3A	READ	-2.73429	1	0.997321
ADAM3A|SARC	ADAM3A	SARC	-0.0787765	0.89667	0.145844
ADAM3A|SKCM	ADAM3A	SKCM	0.0229452	0.920097	0.489109
ADAM3A|STAD	ADAM3A	STAD	0.0426351	0.555507	0.225468
ADAM3A|TGCT	ADAM3A	TGCT	-0.161189	0.487389	0.026911
ADAM3A|THCA	ADAM3A	THCA	-0.102769	0.999942	0.511223
ADAM3A|UCEC	ADAM3A	UCEC	0.0372234	0.877729	0.336362
ADAM3A|UCS	ADAM3A	UCS	-0.165739	0.999852	0.427539
ADAM5|ACC	ADAM5	ACC	0.0906528	0.922271	0.233747
ADAM5|BLCA	ADAM5	BLCA	-0.801806	1	1
ADAM5|BRCA	ADAM5	BRCA	-0.00260284	0.998874	0.942964
ADAM5|CESC	ADAM5	CESC	0.021207	0.999663	0.758271
ADAM5|COAD	ADAM5	COAD	-0.0784323	0.998406	0.253347
ADAM5|DLBC	ADAM5	DLBC	-0.0265784	0.999089	0.80439
ADAM5|ESCA	ADAM5	ESCA	-0.136189	0.609096	0.0908319
ADAM5|HNSC	ADAM5	HNSC	-0.0551687	0.830335	0.215859
ADAM5|KICH	ADAM5	KICH	-3.34245	1	0.999504
ADAM5|KIRP	ADAM5	KIRP	0.237287	0.621326	0.127284
ADAM5|LGG	ADAM5	LGG	-0.0133207	0.889946	0.668072
ADAM5|LIHC	ADAM5	LIHC	0.0208285	0.996786	0.62269
ADAM5|LUAD	ADAM5	LUAD	0.0366846	0.740438	0.326145
ADAM5|LUSC	ADAM5	LUSC	-0.045696	0.786988	0.253484
ADAM5|MESO	ADAM5	MESO	0.180947	0.800225	0.0809462
ADAM5|PAAD	ADAM5	PAAD	-0.103604	0.650152	0.10639
ADAM5|PCPG	ADAM5	PCPG	-2.63158	1	0.999352
ADAM5|PRAD	ADAM5	PRAD	0.0144466	0.999973	0.803875
ADAM5|READ	ADAM5	READ	0.0607956	1	0.608648
ADAM5|SARC	ADAM5	SARC	-0.00349642	0.996801	0.918772
ADAM5|SKCM	ADAM5	SKCM	0.0390827	0.920097	0.492909
ADAM5|STAD	ADAM5	STAD	0.0640031	0.357541	0.0617184
ADAM5|TGCT	ADAM5	TGCT	-0.0221473	0.999744	0.697436
ADAM5|THCA	ADAM5	THCA	0.0898122	0.999942	0.213905
ADAM5|UCEC	ADAM5	UCEC	0.0484746	0.722377	0.151396
ADAM5|UCS	ADAM5	UCS	0.0113924	0.999852	0.949929
AFG3L1P|ACC	AFG3L1P	ACC	-1.66621	0.231571	0.004694
AFG3L1P|BLCA	AFG3L1P	BLCA	-107.421	1	0.999462
AFG3L1P|BRCA	AFG3L1P	BRCA	0.0889121	0.998874	0.597617
AFG3L1P|CESC	AFG3L1P	CESC	0.514421	0.939253	0.181248
AFG3L1P|COAD	AFG3L1P	COAD	0.139075	0.998406	0.471617
AFG3L1P|DLBC	AFG3L1P	DLBC	0.294765	0.999089	0.747276
AFG3L1P|ESCA	AFG3L1P	ESCA	0.795329	0.609096	0.0442626
AFG3L1P|HNSC	AFG3L1P	HNSC	-0.216426	0.830335	0.243643
AFG3L1P|KICH	AFG3L1P	KICH	-0.135857	1	0.861526
AFG3L1P|KIRP	AFG3L1P	KIRP	-0.162066	0.999999	0.758182
AFG3L1P|LGG	AFG3L1P	LGG	-0.177926	0.506339	0.241114
AFG3L1P|LIHC	AFG3L1P	LIHC	0.0779102	0.999328	0.690625
AFG3L1P|LUAD	AFG3L1P	LUAD	-0.135751	0.597159	0.197769
AFG3L1P|LUSC	AFG3L1P	LUSC	-0.275851	0.558685	0.109257
AFG3L1P|MESO	AFG3L1P	MESO	0.751578	0.937576	0.436881
AFG3L1P|PAAD	AFG3L1P	PAAD	0.133235	0.960084	0.649995
AFG3L1P|PCPG	AFG3L1P	PCPG	-2.51718	0.517574	0.06045
AFG3L1P|PRAD	AFG3L1P	PRAD	0.166496	0.999973	0.516383
AFG3L1P|READ	AFG3L1P	READ	0.5828	0.889902	0.147335
AFG3L1P|SARC	AFG3L1P	SARC	-0.0805243	0.996801	0.651948
AFG3L1P|SKCM	AFG3L1P	SKCM	0.545658	0.382949	0.0040641
AFG3L1P|STAD	AFG3L1P	STAD	-0.420796	0.357541	0.0596596
AFG3L1P|TGCT	AFG3L1P	TGCT	-0.507358	0.986265	0.22871
AFG3L1P|THCA	AFG3L1P	THCA	-0.00206537	0.999942	0.995326
AFG3L1P|UCEC	AFG3L1P	UCEC	-0.10178	0.889629	0.572312
AFG3L1P|UCS	AFG3L1P	UCS	2.6567	0.999852	0.0790881
AOX2P|ACC	AOX2P	ACC	0.0291555	0.998632	0.652375
AOX2P|BLCA	AOX2P	BLCA	-0.395176	1	1
AOX2P|BRCA	AOX2P	BRCA	-0.0301675	0.892669	0.300629
AOX2P|CESC	AOX2P	CESC	0.0390038	0.999663	0.456571
AOX2P|COAD	AOX2P	COAD	-0.00794304	0.998406	0.809426
AOX2P|DLBC	AOX2P	DLBC	0.152452	0.999089	0.160725
AOX2P|ESCA	AOX2P	ESCA	-0.0776244	0.760851	0.296254
AOX2P|HNSC	AOX2P	HNSC	0.0280648	0.885107	0.360403
AOX2P|KICH	AOX2P	KICH	0.440278	1	0.999944
AOX2P|KIRP	AOX2P	KIRP	0.062718	0.999999	0.494037
AOX2P|LGG	AOX2P	LGG	0.0543724	0.203742	0.0446336
AOX2P|LIHC	AOX2P	LIHC	0.0422258	0.884249	0.203685
AOX2P|LUAD	AOX2P	LUAD	0.038664	0.597159	0.12201
AOX2P|LUSC	AOX2P	LUSC	-0.0312757	0.786988	0.342632
AOX2P|MESO	AOX2P	MESO	-0.00587842	0.999994	0.959089
AOX2P|PAAD	AOX2P	PAAD	0.0650775	0.650152	0.117122
AOX2P|PCPG	AOX2P	PCPG	0.0462937	1	0.728847
AOX2P|PRAD	AOX2P	PRAD	0.0296833	0.999973	0.597801
AOX2P|READ	AOX2P	READ	-0.000310591	1	0.996292
AOX2P|SARC	AOX2P	SARC	-0.00322533	0.996801	0.921778
AOX2P|SKCM	AOX2P	SKCM	0.0120687	0.996633	0.766106
AOX2P|STAD	AOX2P	STAD	0.0316266	0.648112	0.358944
AOX2P|TGCT	AOX2P	TGCT	-0.0078205	0.999744	0.887108
AOX2P|THCA	AOX2P	THCA	0.0160135	0.999942	0.830496
AOX2P|UCEC	AOX2P	UCEC	0.0113609	0.963877	0.767638
AOX2P|UCS	AOX2P	UCS	56.2981	0.999852	0.826361
AOX3P|ACC	AOX3P	ACC	0.0694946	0.961848	0.387945
AOX3P|BLCA	AOX3P	BLCA	0.728002	1	0.999881
AOX3P|BRCA	AOX3P	BRCA	0.0020484	0.998874	0.943376
AOX3P|CESC	AOX3P	CESC	0.0735962	0.939253	0.159071
AOX3P|COAD	AOX3P	COAD	0.0347722	0.998406	0.394489
AOX3P|DLBC	AOX3P	DLBC	0.0141075	0.999089	0.929518
AOX3P|ESCA	AOX3P	ESCA	-0.101261	0.713934	0.182733
AOX3P|HNSC	AOX3P	HNSC	-0.0220458	0.904483	0.503694
AOX3P|KICH	AOX3P	KICH	0.0857775	1	0.723302
AOX3P|KIRP	AOX3P	KIRP	0.167145	0.621326	0.123243
AOX3P|LGG	AOX3P	LGG	-0.020695	0.747968	0.42741
AOX3P|LIHC	AOX3P	LIHC	0.00196691	0.999328	0.943732
AOX3P|LUAD	AOX3P	LUAD	0.0460462	0.564488	0.0722388
AOX3P|LUSC	AOX3P	LUSC	-0.0124764	0.969429	0.706494
AOX3P|MESO	AOX3P	MESO	-0.0814476	0.937576	0.399692
AOX3P|PAAD	AOX3P	PAAD	-0.0693324	0.593248	0.0921192
AOX3P|PCPG	AOX3P	PCPG	0.0393127	1	0.719052
AOX3P|PRAD	AOX3P	PRAD	0.028568	0.999973	0.592025
AOX3P|READ	AOX3P	READ	-0.0765939	1	0.48682
AOX3P|SARC	AOX3P	SARC	0.00399534	0.996801	0.896619
AOX3P|SKCM	AOX3P	SKCM	-0.00597916	0.999976	0.877294
AOX3P|STAD	AOX3P	STAD	0.0507114	0.525106	0.182003
AOX3P|TGCT	AOX3P	TGCT	-0.0806643	0.677431	0.0997444
AOX3P|THCA	AOX3P	THCA	-0.0330597	0.999942	0.682394
AOX3P|UCEC	AOX3P	UCEC	-0.0295327	0.889629	0.461819
AOX3P|UCS	AOX3P	UCS	1.67766	2.04372e-37	4.22839e-39
AP003385.2|ACC	AP003385.2	ACC	0.172554	0.922271	0.145632
AP003385.2|BLCA	AP003385.2	BLCA	-0.427493	0	0
AP003385.2|BRCA	AP003385.2	BRCA	-0.0462807	0.753172	0.152168
AP003385.2|CESC	AP003385.2	CESC	0.0029836	0.999663	0.941641
AP003385.2|COAD	AP003385.2	COAD	-0.0130554	0.998406	0.739231
AP003385.2|DLBC	AP003385.2	DLBC	-0.0951189	0.999089	0.228819
AP003385.2|ESCA	AP003385.2	ESCA	0.0993277	0.713934	0.162595
AP003385.2|HNSC	AP003385.2	HNSC	-0.0104922	0.972053	0.680493
AP003385.2|KICH	AP003385.2	KICH	-2.44944	1	0.999859
AP003385.2|KIRP	AP003385.2	KIRP	-0.138861	0.621326	0.122814
AP003385.2|LGG	AP003385.2	LGG	0.0249652	0.727086	0.397222
AP003385.2|LIHC	AP003385.2	LIHC	-0.000774582	0.999328	0.970712
AP003385.2|LUAD	AP003385.2	LUAD	-0.0125903	0.847428	0.539859
AP003385.2|LUSC	AP003385.2	LUSC	-0.00527021	0.98445	0.831424
AP003385.2|MESO	AP003385.2	MESO	-2.4048	0.999994	0.999247
AP003385.2|PAAD	AP003385.2	PAAD	0.0415071	0.765716	0.300631
AP003385.2|PCPG	AP003385.2	PCPG	0.335598	0.517574	0.0209917
AP003385.2|PRAD	AP003385.2	PRAD	0.0327557	0.978638	0.420974
AP003385.2|READ	AP003385.2	READ	-0.0114235	1	0.886447
AP003385.2|SARC	AP003385.2	SARC	-0.0268872	0.996801	0.559137
AP003385.2|SKCM	AP003385.2	SKCM	-0.0732653	0.556828	0.104174
AP003385.2|STAD	AP003385.2	STAD	0.0365829	0.564254	0.238465
AP003385.2|TGCT	AP003385.2	TGCT	0.159478	0.324878	0.0140541
AP003385.2|THCA	AP003385.2	THCA	-0.00957221	0.999942	0.91006
AP003385.2|UCEC	AP003385.2	UCEC	0.0237946	0.889629	0.380101
AP003385.2|UCS	AP003385.2	UCS	-0.0385847	0.999852	0.805669
ART2BP|ACC	ART2BP	ACC	0	1	1
ART2BP|BLCA	ART2BP	BLCA	2.04572	1	0.99961
ART2BP|BRCA	ART2BP	BRCA	0.0261175	0.998874	0.805529
ART2BP|CESC	ART2BP	CESC	-1.71142	0.999663	0.999124
ART2BP|COAD	ART2BP	COAD	-3.93747	0.998406	0.996521
ART2BP|DLBC	ART2BP	DLBC	-0.00268651	0.999089	0.981926
ART2BP|ESCA	ART2BP	ESCA	0.0246734	0.999994	0.799706
ART2BP|HNSC	ART2BP	HNSC	-0.0775308	0.90066	0.401459
ART2BP|KICH	ART2BP	KICH	0	1	1
ART2BP|KIRP	ART2BP	KIRP	0	1	1
ART2BP|LGG	ART2BP	LGG	-0.145277	0.400987	0.167078
ART2BP|LIHC	ART2BP	LIHC	-1.60034	0.999328	0.997124
ART2BP|LUAD	ART2BP	LUAD	0.180606	0.564488	0.0599358
ART2BP|LUSC	ART2BP	LUSC	-1.68401	0.997727	0.996116
ART2BP|MESO	ART2BP	MESO	0.135696	0.884503	0.23594
ART2BP|PAAD	ART2BP	PAAD	0.440161	0.155675	0.00193385
ART2BP|PCPG	ART2BP	PCPG	-1.84449	1	0.999787
ART2BP|PRAD	ART2BP	PRAD	-2.43132	0.999973	0.99765
ART2BP|READ	ART2BP	READ	0	1	1
ART2BP|SARC	ART2BP	SARC	-0.090182	0.996801	0.359813
ART2BP|SKCM	ART2BP	SKCM	0.0210361	0.992472	0.72993
ART2BP|STAD	ART2BP	STAD	0.050324	0.420907	0.102918
ART2BP|TGCT	ART2BP	TGCT	-1.81167	0.999744	0.999436
ART2BP|THCA	ART2BP	THCA	0.29682	0.703706	0.0126414
ART2BP|UCEC	ART2BP	UCEC	0.120831	0.213164	0.00252786
ART2BP|UCS	ART2BP	UCS	0	1	1
BAATP1|ACC	BAATP1	ACC	-0.0152586	0.998632	0.865075
BAATP1|BLCA	BAATP1	BLCA	-0.2828	1	1
BAATP1|BRCA	BAATP1	BRCA	0.0498492	0.950714	0.424426
BAATP1|CESC	BAATP1	CESC	-0.00676513	0.999663	0.932404
BAATP1|COAD	BAATP1	COAD	0.0018931	0.998406	0.948029
BAATP1|DLBC	BAATP1	DLBC	-1.95025	0.999089	0.998746
BAATP1|ESCA	BAATP1	ESCA	-0.0555193	0.824173	0.375777
BAATP1|HNSC	BAATP1	HNSC	-0.0981311	0.830335	0.220143
BAATP1|KICH	BAATP1	KICH	-19.2358	1	0.86691
BAATP1|KIRP	BAATP1	KIRP	0.163154	0.707896	0.230066
BAATP1|LGG	BAATP1	LGG	0.0451324	0.226457	0.0539183
BAATP1|LIHC	BAATP1	LIHC	-0.00823083	0.999328	0.77944
BAATP1|LUAD	BAATP1	LUAD	-0.0266754	0.666878	0.269927
BAATP1|LUSC	BAATP1	LUSC	-0.0228135	0.786988	0.278351
BAATP1|MESO	BAATP1	MESO	0	1	1
BAATP1|PAAD	BAATP1	PAAD	0.0617448	0.589098	0.0841569
BAATP1|PCPG	BAATP1	PCPG	0.379691	0.517574	0.0285175
BAATP1|PRAD	BAATP1	PRAD	0.011855	0.999973	0.829503
BAATP1|READ	BAATP1	READ	0.0873853	0.834849	0.111524
BAATP1|SARC	BAATP1	SARC	-0.0135397	0.996801	0.835081
BAATP1|SKCM	BAATP1	SKCM	-0.00991825	0.996633	0.787813
BAATP1|STAD	BAATP1	STAD	-0.0254041	0.651429	0.408211
BAATP1|TGCT	BAATP1	TGCT	-0.110407	0.677431	0.0981924
BAATP1|THCA	BAATP1	THCA	0.145136	0.999942	0.113185
BAATP1|UCEC	BAATP1	UCEC	0.0648509	0.591625	0.0683445
BAATP1|UCS	BAATP1	UCS	-2.3738	0.999852	0.999523
BPIFA4P|ACC	BPIFA4P	ACC	0	1	1
BPIFA4P|BLCA	BPIFA4P	BLCA	2.58565	1	0.999547
BPIFA4P|BRCA	BPIFA4P	BRCA	0.0027418	0.998874	0.898228
BPIFA4P|CESC	BPIFA4P	CESC	0.099751	0.862277	0.0888407
BPIFA4P|COAD	BPIFA4P	COAD	-0.122053	0.998406	0.338389
BPIFA4P|DLBC	BPIFA4P	DLBC	0.00324596	0.999089	0.975142
BPIFA4P|ESCA	BPIFA4P	ESCA	-0.0575533	0.843415	0.491351
BPIFA4P|HNSC	BPIFA4P	HNSC	0.065972	0.766821	0.087151
BPIFA4P|KICH	BPIFA4P	KICH	-2.20204	1	0.999106
BPIFA4P|KIRP	BPIFA4P	KIRP	-2.20444	0.999999	0.998634
BPIFA4P|LGG	BPIFA4P	LGG	0.0380536	0.66407	0.351799
BPIFA4P|LIHC	BPIFA4P	LIHC	-0.0495953	0.840785	0.113022
BPIFA4P|LUAD	BPIFA4P	LUAD	0.00676519	0.944697	0.736639
BPIFA4P|LUSC	BPIFA4P	LUSC	0.051055	0.558685	0.107511
BPIFA4P|MESO	BPIFA4P	MESO	0	1	1
BPIFA4P|PAAD	BPIFA4P	PAAD	-0.0559785	0.88186	0.468573
BPIFA4P|PCPG	BPIFA4P	PCPG	-0.0245769	1	0.999999
BPIFA4P|PRAD	BPIFA4P	PRAD	0.0674881	0.314466	0.0386837
BPIFA4P|READ	BPIFA4P	READ	-2.1341	1	0.999686
BPIFA4P|SARC	BPIFA4P	SARC	0.00557776	0.996801	0.924397
BPIFA4P|SKCM	BPIFA4P	SKCM	0.00361777	0.999976	0.946644
BPIFA4P|STAD	BPIFA4P	STAD	0.0402944	0.527162	0.200824
BPIFA4P|TGCT	BPIFA4P	TGCT	-0.0290627	0.999744	0.670744
BPIFA4P|THCA	BPIFA4P	THCA	-0.0441373	0.999942	0.737008
BPIFA4P|UCEC	BPIFA4P	UCEC	0.0702822	0.591625	0.0727071
BPIFA4P|UCS	BPIFA4P	UCS	-3.08461	0.999852	0.999269
BPIFB5P|ACC	BPIFB5P	ACC	-1.99125	0.998632	0.997785
BPIFB5P|BLCA	BPIFB5P	BLCA	2.21788	1	0.999627
BPIFB5P|BRCA	BPIFB5P	BRCA	-0.0794538	0.753172	0.173548
BPIFB5P|CESC	BPIFB5P	CESC	-0.0241325	0.999663	0.736642
BPIFB5P|COAD	BPIFB5P	COAD	-0.023071	0.998406	0.734999
BPIFB5P|DLBC	BPIFB5P	DLBC	0.108374	0.999089	0.233248
BPIFB5P|ESCA	BPIFB5P	ESCA	-0.0621584	0.760851	0.308391
BPIFB5P|HNSC	BPIFB5P	HNSC	0.0313053	0.835294	0.321824
BPIFB5P|KICH	BPIFB5P	KICH	0.242888	0.890619	0.211568
BPIFB5P|KIRP	BPIFB5P	KIRP	0.169464	0.659163	0.19523
BPIFB5P|LGG	BPIFB5P	LGG	0.0753172	0.203742	0.0432318
BPIFB5P|LIHC	BPIFB5P	LIHC	-0.0240188	0.999328	0.707015
BPIFB5P|LUAD	BPIFB5P	LUAD	-0.00573422	0.980356	0.857812
BPIFB5P|LUSC	BPIFB5P	LUSC	0.000354642	0.997727	0.99439
BPIFB5P|MESO	BPIFB5P	MESO	0.113208	0.937576	0.419255
BPIFB5P|PAAD	BPIFB5P	PAAD	0.0153389	0.999998	0.81707
BPIFB5P|PCPG	BPIFB5P	PCPG	-2.35324	1	0.999609
BPIFB5P|PRAD	BPIFB5P	PRAD	-2.60202	0.999973	0.997142
BPIFB5P|READ	BPIFB5P	READ	-2.12782	1	0.998714
BPIFB5P|SARC	BPIFB5P	SARC	-0.0570986	0.996801	0.376082
BPIFB5P|SKCM	BPIFB5P	SKCM	-0.0113855	0.999976	0.854364
BPIFB5P|STAD	BPIFB5P	STAD	0.0573394	0.357541	0.0513908
BPIFB5P|TGCT	BPIFB5P	TGCT	-2.17841	0.999744	0.999289
BPIFB5P|THCA	BPIFB5P	THCA	-0.00843544	0.999942	0.809359
BPIFB5P|UCEC	BPIFB5P	UCEC	-0.0191961	0.889629	0.579441
BPIFB5P|UCS	BPIFB5P	UCS	-0.139075	0.999852	0.34234
CA15P1|ACC	CA15P1	ACC	-0.0599051	0.924725	0.296524
CA15P1|BLCA	CA15P1	BLCA	9.97925	1	0.999673
CA15P1|BRCA	CA15P1	BRCA	-0.00401071	0.998874	0.869672
CA15P1|CESC	CA15P1	CESC	-0.0535802	0.93978	0.225238
CA15P1|COAD	CA15P1	COAD	0.0115023	0.998406	0.640463
CA15P1|DLBC	CA15P1	DLBC	0.0240432	0.999089	0.752694
CA15P1|ESCA	CA15P1	ESCA	0.208874	0.752008	0.274815
CA15P1|HNSC	CA15P1	HNSC	0.0144875	0.972053	0.600129
CA15P1|KICH	CA15P1	KICH	-0.41565	1	0.356867
CA15P1|KIRP	CA15P1	KIRP	0.0251892	0.999999	0.757281
CA15P1|LGG	CA15P1	LGG	-0.143851	1.49609e-05	3.56212e-07
CA15P1|LIHC	CA15P1	LIHC	-0.0230849	0.884249	0.255251
CA15P1|LUAD	CA15P1	LUAD	-0.0487905	0.313074	0.0168486
CA15P1|LUSC	CA15P1	LUSC	-0.00703649	0.98445	0.819614
CA15P1|MESO	CA15P1	MESO	-0.0404892	0.999994	0.710012
CA15P1|PAAD	CA15P1	PAAD	-0.0707095	0.589098	0.0831402
CA15P1|PCPG	CA15P1	PCPG	-0.00800696	1	0.938862
CA15P1|PRAD	CA15P1	PRAD	0.0846959	0.437582	0.0703256
CA15P1|READ	CA15P1	READ	0.0250599	1	0.616579
CA15P1|SARC	CA15P1	SARC	-0.00105442	0.996801	0.966292
CA15P1|SKCM	CA15P1	SKCM	0.0297444	0.705698	0.268674
CA15P1|STAD	CA15P1	STAD	-0.0167345	0.85783	0.709753
CA15P1|TGCT	CA15P1	TGCT	-0.0508653	0.999744	0.278603
CA15P1|THCA	CA15P1	THCA	-0.0219395	0.999942	0.598172
CA15P1|UCEC	CA15P1	UCEC	0.0630718	0.388998	0.0186347
CA15P1|UCS	CA15P1	UCS	0.220797	0.999852	0.269485
CALR4P|ACC	CALR4P	ACC	-0.123051	0.761357	0.0767411
CALR4P|BLCA	CALR4P	BLCA	-1.30401	1	0.999688
CALR4P|BRCA	CALR4P	BRCA	-0.0153788	0.998874	0.593232
CALR4P|CESC	CALR4P	CESC	0.0228763	0.999663	0.573395
CALR4P|COAD	CALR4P	COAD	-0.0654507	0.996905	0.0220943
CALR4P|DLBC	CALR4P	DLBC	-0.331045	0.569892	0.00686617
CALR4P|ESCA	CALR4P	ESCA	0.00774266	0.999994	0.884277
CALR4P|HNSC	CALR4P	HNSC	-0.0315032	0.830335	0.220333
CALR4P|KICH	CALR4P	KICH	-0.539797	0.000523191	1.37682e-05
CALR4P|KIRP	CALR4P	KIRP	0.111706	0.621326	0.128148
CALR4P|LGG	CALR4P	LGG	-0.00777406	0.897503	0.751525
CALR4P|LIHC	CALR4P	LIHC	0.0126693	0.996786	0.54674
CALR4P|LUAD	CALR4P	LUAD	-0.0114473	0.868404	0.589274
CALR4P|LUSC	CALR4P	LUSC	0.036562	0.558685	0.133798
CALR4P|MESO	CALR4P	MESO	0.247782	0.858766	0.155655
CALR4P|PAAD	CALR4P	PAAD	0.0503631	0.724894	0.188558
CALR4P|PCPG	CALR4P	PCPG	0.0618303	1	0.505421
CALR4P|PRAD	CALR4P	PRAD	-0.122301	0.978638	0.398888
CALR4P|READ	CALR4P	READ	0.0586666	1	0.408252
CALR4P|SARC	CALR4P	SARC	-0.00867879	0.996801	0.749457
CALR4P|SKCM	CALR4P	SKCM	0.0291674	0.868695	0.408494
CALR4P|STAD	CALR4P	STAD	-0.0434935	0.593719	0.282055
CALR4P|TGCT	CALR4P	TGCT	-0.011439	0.999744	0.814617
CALR4P|THCA	CALR4P	THCA	-7.02707e-05	0.999942	0.998671
CALR4P|UCEC	CALR4P	UCEC	-0.00187056	0.981317	0.94949
CALR4P|UCS	CALR4P	UCS	1.43745	0.999852	0.505007
CCDC162P|ACC	CCDC162P	ACC	-0.153936	0.637163	0.0388594
CCDC162P|BLCA	CCDC162P	BLCA	1.65625	1	0.999851
CCDC162P|BRCA	CCDC162P	BRCA	-0.0637256	0.892669	0.330296
CCDC162P|CESC	CCDC162P	CESC	-0.0258442	0.999663	0.712924
CCDC162P|COAD	CCDC162P	COAD	-0.00349931	0.998406	0.970822
CCDC162P|DLBC	CCDC162P	DLBC	0.0863713	0.999089	0.68973
CCDC162P|ESCA	CCDC162P	ESCA	0.351135	0.609096	0.0691352
CCDC162P|HNSC	CCDC162P	HNSC	0.0191598	0.972053	0.710473
CCDC162P|KICH	CCDC162P	KICH	-0.177409	1	0.330766
CCDC162P|KIRP	CCDC162P	KIRP	0.522472	0.410109	0.0435741
CCDC162P|LGG	CCDC162P	LGG	-0.022144	0.897503	0.717631
CCDC162P|LIHC	CCDC162P	LIHC	-0.00929359	0.999328	0.770356
CCDC162P|LUAD	CCDC162P	LUAD	0.0389709	0.774139	0.391314
CCDC162P|LUSC	CCDC162P	LUSC	-0.13582	0.0927105	0.0021424
CCDC162P|MESO	CCDC162P	MESO	-0.127281	0.999994	0.612317
CCDC162P|PAAD	CCDC162P	PAAD	-0.0634228	0.88186	0.520352
CCDC162P|PCPG	CCDC162P	PCPG	-1.09581	0.517574	0.0573079
CCDC162P|PRAD	CCDC162P	PRAD	-0.00569278	0.999973	0.933444
CCDC162P|READ	CCDC162P	READ	0.679885	0.227056	0.00601472
CCDC162P|SARC	CCDC162P	SARC	-0.0411861	0.996801	0.508593
CCDC162P|SKCM	CCDC162P	SKCM	0.0477901	0.705698	0.241165
CCDC162P|STAD	CCDC162P	STAD	-0.151782	0.357541	0.0454557
CCDC162P|TGCT	CCDC162P	TGCT	0.0186882	0.999744	0.881162
CCDC162P|THCA	CCDC162P	THCA	-0.0529693	0.999942	0.628877
CCDC162P|UCEC	CCDC162P	UCEC	0.0967954	0.529937	0.0429533
CCDC162P|UCS	CCDC162P	UCS	0.349321	0.999852	0.415276
CETN4P|ACC	CETN4P	ACC	-0.0810405	0.922271	0.221451
CETN4P|BLCA	CETN4P	BLCA	-45.4437	1	0.999836
CETN4P|BRCA	CETN4P	BRCA	0.00397543	0.998874	0.899824
CETN4P|CESC	CETN4P	CESC	0.0671991	0.991241	0.378601
CETN4P|COAD	CETN4P	COAD	-0.00927193	0.998406	0.707781
CETN4P|DLBC	CETN4P	DLBC	0.223839	0.999089	0.391349
CETN4P|ESCA	CETN4P	ESCA	0.0150576	0.999994	0.862287
CETN4P|HNSC	CETN4P	HNSC	0.0223588	0.904483	0.446145
CETN4P|KICH	CETN4P	KICH	-0.402945	1	0.392171
CETN4P|KIRP	CETN4P	KIRP	-0.246257	0.369926	0.0100456
CETN4P|LGG	CETN4P	LGG	-0.320917	0.0875452	0.015112
CETN4P|LIHC	CETN4P	LIHC	-0.0010608	0.999328	0.958236
CETN4P|LUAD	CETN4P	LUAD	-0.0255308	0.681293	0.279817
CETN4P|LUSC	CETN4P	LUSC	0.090349	0.595601	0.156925
CETN4P|MESO	CETN4P	MESO	-0.130019	0.884503	0.23449
CETN4P|PAAD	CETN4P	PAAD	-0.0198466	0.960747	0.725833
CETN4P|PCPG	CETN4P	PCPG	-0.81857	0.653495	0.180539
CETN4P|PRAD	CETN4P	PRAD	0.0319349	0.999973	0.579922
CETN4P|READ	CETN4P	READ	0.0404258	1	0.369782
CETN4P|SARC	CETN4P	SARC	0.00635663	0.996801	0.854095
CETN4P|SKCM	CETN4P	SKCM	-0.0108933	0.999976	0.82728
CETN4P|STAD	CETN4P	STAD	0.0528102	0.525106	0.177452
CETN4P|TGCT	CETN4P	TGCT	-0.0500538	0.999744	0.414791
CETN4P|THCA	CETN4P	THCA	-0.0943956	0.999942	0.284526
CETN4P|UCEC	CETN4P	UCEC	0.00965257	0.919839	0.706567
CETN4P|UCS	CETN4P	UCS	-1.1269	0.999852	0.315162
CHMP1B2P|ACC	CHMP1B2P	ACC	0.0826301	0.922271	0.222187
CHMP1B2P|BLCA	CHMP1B2P	BLCA	-5.57711	1	0.999432
CHMP1B2P|BRCA	CHMP1B2P	BRCA	-0.0150571	0.998874	0.629347
CHMP1B2P|CESC	CHMP1B2P	CESC	0.0489113	0.93978	0.232061
CHMP1B2P|COAD	CHMP1B2P	COAD	0.051571	0.996905	0.0738587
CHMP1B2P|DLBC	CHMP1B2P	DLBC	-0.179924	0.999089	0.15643
CHMP1B2P|ESCA	CHMP1B2P	ESCA	-0.0210821	0.995865	0.742492
CHMP1B2P|HNSC	CHMP1B2P	HNSC	-0.0282597	0.835294	0.314967
CHMP1B2P|KICH	CHMP1B2P	KICH	0.462717	0.641118	0.124335
CHMP1B2P|KIRP	CHMP1B2P	KIRP	0.0835265	0.767403	0.27024
CHMP1B2P|LGG	CHMP1B2P	LGG	-0.0100047	0.894684	0.702966
CHMP1B2P|LIHC	CHMP1B2P	LIHC	0.0135249	0.996786	0.560531
CHMP1B2P|LUAD	CHMP1B2P	LUAD	0.0442409	0.597159	0.114896
CHMP1B2P|LUSC	CHMP1B2P	LUSC	-0.0321975	0.786988	0.291531
CHMP1B2P|MESO	CHMP1B2P	MESO	-0.092573	0.937576	0.381439
CHMP1B2P|PAAD	CHMP1B2P	PAAD	-0.108774	0.765716	0.310551
CHMP1B2P|PCPG	CHMP1B2P	PCPG	0.270594	0.653495	0.193939
CHMP1B2P|PRAD	CHMP1B2P	PRAD	-0.133027	0.494861	0.0861356
CHMP1B2P|READ	CHMP1B2P	READ	-0.0438578	1	0.39172
CHMP1B2P|SARC	CHMP1B2P	SARC	0.012553	0.996801	0.628604
CHMP1B2P|SKCM	CHMP1B2P	SKCM	0.0321165	0.705698	0.258158
CHMP1B2P|STAD	CHMP1B2P	STAD	0.0309755	0.674808	0.461922
CHMP1B2P|TGCT	CHMP1B2P	TGCT	-0.158998	0.505697	0.0419278
CHMP1B2P|THCA	CHMP1B2P	THCA	-0.0505606	0.999942	0.175263
CHMP1B2P|UCEC	CHMP1B2P	UCEC	0.0193115	0.889629	0.539005
CHMP1B2P|UCS	CHMP1B2P	UCS	-0.0295888	0.999852	0.755439
CMAHP|ACC	CMAHP	ACC	-0.594462	0.637163	0.0350481
CMAHP|BLCA	CMAHP	BLCA	-7.21618	1	0.999513
CMAHP|BRCA	CMAHP	BRCA	-0.0273268	0.998874	0.709273
CMAHP|CESC	CMAHP	CESC	0.148931	0.939253	0.154319
CMAHP|COAD	CMAHP	COAD	0.0418237	0.998406	0.641141
CMAHP|DLBC	CMAHP	DLBC	0.731205	0.999089	0.323361
CMAHP|ESCA	CMAHP	ESCA	0.370153	0.609096	0.0855668
CMAHP|HNSC	CMAHP	HNSC	-0.0258801	0.972053	0.799144
CMAHP|KICH	CMAHP	KICH	1.06434	1	0.289923
CMAHP|KIRP	CMAHP	KIRP	0.032186	0.999999	0.914267
CMAHP|LGG	CMAHP	LGG	-0.122596	0.496173	0.230366
CMAHP|LIHC	CMAHP	LIHC	-0.0166919	0.999328	0.830872
CMAHP|LUAD	CMAHP	LUAD	-0.0536187	0.842221	0.522117
CMAHP|LUSC	CMAHP	LUSC	-0.0562203	0.869985	0.562897
CMAHP|MESO	CMAHP	MESO	0.000517056	0.999994	0.998491
CMAHP|PAAD	CMAHP	PAAD	-0.268723	0.652387	0.133678
CMAHP|PCPG	CMAHP	PCPG	-0.99251	0.517574	0.0284491
CMAHP|PRAD	CMAHP	PRAD	0.351175	0.397555	0.0567936
CMAHP|READ	CMAHP	READ	-0.0326828	1	0.875344
CMAHP|SARC	CMAHP	SARC	0.0542941	0.996801	0.6273
CMAHP|SKCM	CMAHP	SKCM	-0.180815	0.434698	0.0399226
CMAHP|STAD	CMAHP	STAD	0.0472548	0.881219	0.734349
CMAHP|TGCT	CMAHP	TGCT	-0.130062	0.999744	0.534211
CMAHP|THCA	CMAHP	THCA	-0.21307	0.999942	0.180334
CMAHP|UCEC	CMAHP	UCEC	-0.171985	0.722377	0.13217
CMAHP|UCS	CMAHP	UCS	0.508003	0.999852	0.421052
COL6A4P1|ACC	COL6A4P1	ACC	0.0488529	0.998632	0.582039
COL6A4P1|BLCA	COL6A4P1	BLCA	4.18787	1	0.999566
COL6A4P1|BRCA	COL6A4P1	BRCA	0.040569	0.753172	0.154459
COL6A4P1|CESC	COL6A4P1	CESC	-0.0537622	0.999663	0.523435
COL6A4P1|COAD	COL6A4P1	COAD	0.0379997	0.998406	0.515294
COL6A4P1|DLBC	COL6A4P1	DLBC	-0.339788	0.999089	0.0230458
COL6A4P1|ESCA	COL6A4P1	ESCA	0.132581	0.90793	0.556647
COL6A4P1|HNSC	COL6A4P1	HNSC	-0.0944947	0.766821	0.0693165
COL6A4P1|KICH	COL6A4P1	KICH	-0.0267858	1	0.882771
COL6A4P1|KIRP	COL6A4P1	KIRP	0.135182	0.621871	0.134913
COL6A4P1|LGG	COL6A4P1	LGG	0.0203917	0.796651	0.493344
COL6A4P1|LIHC	COL6A4P1	LIHC	0.0189622	0.980976	0.4404
COL6A4P1|LUAD	COL6A4P1	LUAD	0.0240717	0.774139	0.386025
COL6A4P1|LUSC	COL6A4P1	LUSC	-0.147855	0.0428906	0.00051366
COL6A4P1|MESO	COL6A4P1	MESO	-0.0180552	0.999994	0.874222
COL6A4P1|PAAD	COL6A4P1	PAAD	0.0642375	0.724894	0.223397
COL6A4P1|PCPG	COL6A4P1	PCPG	0.32563	0.653495	0.104146
COL6A4P1|PRAD	COL6A4P1	PRAD	0.166307	0.257174	0.0215177
COL6A4P1|READ	COL6A4P1	READ	0.00116525	1	0.991469
COL6A4P1|SARC	COL6A4P1	SARC	-0.0199794	0.996801	0.508138
COL6A4P1|SKCM	COL6A4P1	SKCM	0.0696462	0.434698	0.0465748
COL6A4P1|STAD	COL6A4P1	STAD	0.101958	0.567492	0.249967
COL6A4P1|TGCT	COL6A4P1	TGCT	-0.077312	0.999744	0.55326
COL6A4P1|THCA	COL6A4P1	THCA	-0.0928296	0.999942	0.091102
COL6A4P1|UCEC	COL6A4P1	UCEC	0.0476499	0.844011	0.274047
COL6A4P1|UCS	COL6A4P1	UCS	0.062155	0.999852	0.828209
COL6A4P2|ACC	COL6A4P2	ACC	0.0253564	0.998632	0.774711
COL6A4P2|BLCA	COL6A4P2	BLCA	-2.17947	1	0.999897
COL6A4P2|BRCA	COL6A4P2	BRCA	-0.00172895	0.998874	0.966536
COL6A4P2|CESC	COL6A4P2	CESC	0.0905619	0.991241	0.365838
COL6A4P2|COAD	COL6A4P2	COAD	0.0221308	0.998406	0.65192
COL6A4P2|DLBC	COL6A4P2	DLBC	-0.384683	0.999089	0.137484
COL6A4P2|ESCA	COL6A4P2	ESCA	0.16612	0.752008	0.286479
COL6A4P2|HNSC	COL6A4P2	HNSC	-0.0502884	0.766821	0.085564
COL6A4P2|KICH	COL6A4P2	KICH	-0.08641	1	0.885921
COL6A4P2|KIRP	COL6A4P2	KIRP	0.0432786	0.999999	0.767647
COL6A4P2|LGG	COL6A4P2	LGG	0.00632111	0.955481	0.864483
COL6A4P2|LIHC	COL6A4P2	LIHC	-0.0260655	0.915866	0.366346
COL6A4P2|LUAD	COL6A4P2	LUAD	-0.0495135	0.597159	0.19659
COL6A4P2|LUSC	COL6A4P2	LUSC	-0.0528702	0.835493	0.409436
COL6A4P2|MESO	COL6A4P2	MESO	0.0664993	0.999994	0.807266
COL6A4P2|PAAD	COL6A4P2	PAAD	0.0374796	0.974069	0.744164
COL6A4P2|PCPG	COL6A4P2	PCPG	-0.154072	0.657118	0.203697
COL6A4P2|PRAD	COL6A4P2	PRAD	0.0368025	0.978638	0.490921
COL6A4P2|READ	COL6A4P2	READ	0.151099	0.930657	0.191062
COL6A4P2|SARC	COL6A4P2	SARC	-0.0459573	0.896157	0.125753
COL6A4P2|SKCM	COL6A4P2	SKCM	0.0382775	0.822421	0.362257
COL6A4P2|STAD	COL6A4P2	STAD	-0.0776666	0.568421	0.260526
COL6A4P2|TGCT	COL6A4P2	TGCT	0.0576627	0.999744	0.584716
COL6A4P2|THCA	COL6A4P2	THCA	0.020746	0.999942	0.820143
COL6A4P2|UCEC	COL6A4P2	UCEC	-0.0529243	0.79854	0.181342
COL6A4P2|UCS	COL6A4P2	UCS	-0.0680103	0.999852	0.729162
CPHL1P|ACC	CPHL1P	ACC	-0.0487104	0.998632	0.514645
CPHL1P|BLCA	CPHL1P	BLCA	9.96632	1	0.999441
CPHL1P|BRCA	CPHL1P	BRCA	-0.00246704	0.998874	0.936955
CPHL1P|CESC	CPHL1P	CESC	0.126818	0.939253	0.127994
CPHL1P|COAD	CPHL1P	COAD	0.0385737	0.998406	0.21888
CPHL1P|DLBC	CPHL1P	DLBC	-0.0184611	0.999089	0.863865
CPHL1P|ESCA	CPHL1P	ESCA	0.0218453	0.999994	0.795
CPHL1P|HNSC	CPHL1P	HNSC	0.00761762	0.982969	0.845569
CPHL1P|KICH	CPHL1P	KICH	-0.0106199	1	0.941019
CPHL1P|KIRP	CPHL1P	KIRP	0.0766222	0.929935	0.424283
CPHL1P|LGG	CPHL1P	LGG	0.0227085	0.726011	0.388935
CPHL1P|LIHC	CPHL1P	LIHC	0.0389161	0.884249	0.308247
CPHL1P|LUAD	CPHL1P	LUAD	0.042215	0.597159	0.21901
CPHL1P|LUSC	CPHL1P	LUSC	-0.00333693	0.997727	0.928874
CPHL1P|MESO	CPHL1P	MESO	0.107932	0.926446	0.315409
CPHL1P|PAAD	CPHL1P	PAAD	-0.016369	0.999998	0.782906
CPHL1P|PCPG	CPHL1P	PCPG	0.0121011	1	0.927122
CPHL1P|PRAD	CPHL1P	PRAD	0.36102	0.0512979	0.00038412
CPHL1P|READ	CPHL1P	READ	0.135572	0.454923	0.0342628
CPHL1P|SARC	CPHL1P	SARC	-0.0161754	0.996801	0.592472
CPHL1P|SKCM	CPHL1P	SKCM	0.00382063	0.999976	0.908315
CPHL1P|STAD	CPHL1P	STAD	0.0437092	0.648112	0.375546
CPHL1P|TGCT	CPHL1P	TGCT	-0.0543893	0.999744	0.315441
CPHL1P|THCA	CPHL1P	THCA	0.0674587	0.999942	0.210899
CPHL1P|UCEC	CPHL1P	UCEC	0.0279078	0.889629	0.419282
CPHL1P|UCS	CPHL1P	UCS	-0.108259	0.999852	0.471161
CSN1S2AP|ACC	CSN1S2AP	ACC	-0.00998701	0.998632	0.924266
CSN1S2AP|BLCA	CSN1S2AP	BLCA	0	1	1
CSN1S2AP|BRCA	CSN1S2AP	BRCA	0.0552109	0.753172	0.172133
CSN1S2AP|CESC	CSN1S2AP	CESC	-2.06615	0.999663	0.998167
CSN1S2AP|COAD	CSN1S2AP	COAD	0.0884016	0.998406	0.302904
CSN1S2AP|DLBC	CSN1S2AP	DLBC	-1.73767	0.999089	0.998869
CSN1S2AP|ESCA	CSN1S2AP	ESCA	-0.107516	0.713934	0.180049
CSN1S2AP|HNSC	CSN1S2AP	HNSC	0.0318865	0.904483	0.479617
CSN1S2AP|KICH	CSN1S2AP	KICH	0	1	1
CSN1S2AP|KIRP	CSN1S2AP	KIRP	0	1	1
CSN1S2AP|LGG	CSN1S2AP	LGG	0.0916865	0.512804	0.255665
CSN1S2AP|LIHC	CSN1S2AP	LIHC	0.002187	0.999328	0.956416
CSN1S2AP|LUAD	CSN1S2AP	LUAD	-0.0222806	0.970767	0.818441
CSN1S2AP|LUSC	CSN1S2AP	LUSC	-0.0987336	0.786988	0.329988
CSN1S2AP|MESO	CSN1S2AP	MESO	0	1	1
CSN1S2AP|PAAD	CSN1S2AP	PAAD	-1.98287	0.999998	0.998262
CSN1S2AP|PCPG	CSN1S2AP	PCPG	-2.119	1	0.9997
CSN1S2AP|PRAD	CSN1S2AP	PRAD	-0.00215258	0.999973	0.983874
CSN1S2AP|READ	CSN1S2AP	READ	0.00138355	1	1
CSN1S2AP|SARC	CSN1S2AP	SARC	-0.0320349	0.996801	0.762834
CSN1S2AP|SKCM	CSN1S2AP	SKCM	0.0602873	0.410777	0.0268839
CSN1S2AP|STAD	CSN1S2AP	STAD	0.046838	0.431738	0.120784
CSN1S2AP|TGCT	CSN1S2AP	TGCT	-0.0764567	0.999744	0.500032
CSN1S2AP|THCA	CSN1S2AP	THCA	-1.72298	0.999942	0.997209
CSN1S2AP|UCEC	CSN1S2AP	UCEC	0.0295067	0.889629	0.623095
CSN1S2AP|UCS	CSN1S2AP	UCS	-2.18066	0.999852	0.99961
CST12P|ACC	CST12P	ACC	0	1	1
CST12P|BLCA	CST12P	BLCA	-0.455273	0	0
CST12P|BRCA	CST12P	BRCA	-0.0362543	0.998874	0.647204
CST12P|CESC	CST12P	CESC	-1.75111	0.999663	0.998422
CST12P|COAD	CST12P	COAD	-3.78756	0.998406	0.996896
CST12P|DLBC	CST12P	DLBC	-1.52975	0.999089	0.998714
CST12P|ESCA	CST12P	ESCA	-2.21661	0.999994	0.999072
CST12P|HNSC	CST12P	HNSC	0.0153407	0.972053	0.721665
CST12P|KICH	CST12P	KICH	0	1	1
CST12P|KIRP	CST12P	KIRP	-1.5728	0.999999	0.999509
CST12P|LGG	CST12P	LGG	0.113953	0.230929	0.0591069
CST12P|LIHC	CST12P	LIHC	-0.0985944	0.884249	0.264474
CST12P|LUAD	CST12P	LUAD	-0.0444518	0.90655	0.66862
CST12P|LUSC	CST12P	LUSC	0.0183258	0.98445	0.837077
CST12P|MESO	CST12P	MESO	-1.81338	0.999994	0.999383
CST12P|PAAD	CST12P	PAAD	0.00809581	0.999998	0.935657
CST12P|PCPG	CST12P	PCPG	-1.84094	1	0.999652
CST12P|PRAD	CST12P	PRAD	0.0272229	0.999973	0.775761
CST12P|READ	CST12P	READ	0.235286	0.415637	0.0223511
CST12P|SARC	CST12P	SARC	-1.24852	0.996801	0.996801
CST12P|SKCM	CST12P	SKCM	0.0116246	0.999976	0.877745
CST12P|STAD	CST12P	STAD	0.0621554	0.403103	0.0890538
CST12P|TGCT	CST12P	TGCT	0	1	1
CST12P|THCA	CST12P	THCA	-1.48984	0.999942	0.996812
CST12P|UCEC	CST12P	UCEC	0.0780542	0.722377	0.140721
CST12P|UCS	CST12P	UCS	0	1	1
CTF2P|ACC	CTF2P	ACC	0.077731	0.922271	0.185837
CTF2P|BLCA	CTF2P	BLCA	1.79881	1	0.999667
CTF2P|BRCA	CTF2P	BRCA	0.0168177	0.998874	0.513185
CTF2P|CESC	CTF2P	CESC	0.0955279	0.691464	0.0419069
CTF2P|COAD	CTF2P	COAD	-0.0227608	0.998406	0.681148
CTF2P|DLBC	CTF2P	DLBC	0.151565	0.999089	0.253883
CTF2P|ESCA	CTF2P	ESCA	0.0088638	0.999994	0.871143
CTF2P|HNSC	CTF2P	HNSC	-0.0126169	0.972053	0.676893
CTF2P|KICH	CTF2P	KICH	0.0289494	1	0.819626
CTF2P|KIRP	CTF2P	KIRP	0.0904235	0.767403	0.28298
CTF2P|LGG	CTF2P	LGG	0.0378868	0.278227	0.0828056
CTF2P|LIHC	CTF2P	LIHC	0.0737146	0.825634	0.0843827
CTF2P|LUAD	CTF2P	LUAD	-0.0433986	0.564488	0.072843
CTF2P|LUSC	CTF2P	LUSC	-0.031011	0.786988	0.263868
CTF2P|MESO	CTF2P	MESO	-0.108696	0.926446	0.311372
CTF2P|PAAD	CTF2P	PAAD	0.0607946	0.573795	0.0721696
CTF2P|PCPG	CTF2P	PCPG	-1.79019	1	0.999702
CTF2P|PRAD	CTF2P	PRAD	0.0457428	0.747588	0.209147
CTF2P|READ	CTF2P	READ	-0.027154	1	0.808747
CTF2P|SARC	CTF2P	SARC	-0.00995003	0.996801	0.713375
CTF2P|SKCM	CTF2P	SKCM	-0.00219615	0.999976	0.957231
CTF2P|STAD	CTF2P	STAD	0.0312891	0.593719	0.29494
CTF2P|TGCT	CTF2P	TGCT	-0.0216925	0.999744	0.679627
CTF2P|THCA	CTF2P	THCA	0.0352217	0.999942	0.372224
CTF2P|UCEC	CTF2P	UCEC	-0.0387201	0.79854	0.220702
CTF2P|UCS	CTF2P	UCS	-0.171545	0.999852	0.333549
CYCTP|ACC	CYCTP	ACC	0.181258	0.761357	0.0868918
CYCTP|BLCA	CYCTP	BLCA	0	1	1
CYCTP|BRCA	CYCTP	BRCA	-0.0091994	0.998874	0.83729
CYCTP|CESC	CYCTP	CESC	0.142385	0.231035	0.00560084
CYCTP|COAD	CYCTP	COAD	-3.48994	0.998406	0.996929
CYCTP|DLBC	CYCTP	DLBC	-3.46252	0.999089	0.998867
CYCTP|ESCA	CYCTP	ESCA	-2.09643	0.999994	0.999143
CYCTP|HNSC	CYCTP	HNSC	0.0469914	0.830335	0.25846
CYCTP|KICH	CYCTP	KICH	0.0521609	1	0.63992
CYCTP|KIRP	CYCTP	KIRP	0.150409	0.4112	0.04626
CYCTP|LGG	CYCTP	LGG	0.0168324	0.955481	0.863935
CYCTP|LIHC	CYCTP	LIHC	0.0258051	0.999328	0.765912
CYCTP|LUAD	CYCTP	LUAD	0.0844405	0.564488	0.0804478
CYCTP|LUSC	CYCTP	LUSC	-0.00596136	0.997727	0.885586
CYCTP|MESO	CYCTP	MESO	0.0339671	0.999994	0.790938
CYCTP|PAAD	CYCTP	PAAD	0	1	1
CYCTP|PCPG	CYCTP	PCPG	-1.88541	1	0.999669
CYCTP|PRAD	CYCTP	PRAD	-0.033113	0.978638	0.454591
CYCTP|READ	CYCTP	READ	0	1	1
CYCTP|SARC	CYCTP	SARC	0.0283568	0.996801	0.669216
CYCTP|SKCM	CYCTP	SKCM	0.0469408	0.612433	0.15473
CYCTP|STAD	CYCTP	STAD	0.0336664	0.651429	0.412308
CYCTP|TGCT	CYCTP	TGCT	-0.04559	0.986265	0.255106
CYCTP|THCA	CYCTP	THCA	0.0510715	0.999942	0.603029
CYCTP|UCEC	CYCTP	UCEC	0.0827271	0.213164	0.00255287
CYCTP|UCS	CYCTP	UCS	-1.88269	0.999852	0.999665
CYMP|ACC	CYMP	ACC	-0.125894	0.922271	0.233975
CYMP|BLCA	CYMP	BLCA	2.12056	1	0.99961
CYMP|BRCA	CYMP	BRCA	-0.0066643	0.998874	0.905253
CYMP|CESC	CYMP	CESC	0.00291581	0.999663	0.939222
CYMP|COAD	CYMP	COAD	0.0466831	0.996905	0.132676
CYMP|DLBC	CYMP	DLBC	-1.80891	0.999089	0.998605
CYMP|ESCA	CYMP	ESCA	0.000726439	0.999994	0.989533
CYMP|HNSC	CYMP	HNSC	0.026896	0.835294	0.306261
CYMP|KICH	CYMP	KICH	0.29032	1	0.999989
CYMP|KIRP	CYMP	KIRP	-2.00002	0.999999	0.999013
CYMP|LGG	CYMP	LGG	-0.0183071	0.738006	0.412932
CYMP|LIHC	CYMP	LIHC	-0.0256876	0.999328	0.647025
CYMP|LUAD	CYMP	LUAD	-0.0340274	0.564488	0.0806411
CYMP|LUSC	CYMP	LUSC	-0.036273	0.558685	0.136693
CYMP|MESO	CYMP	MESO	-0.04463	0.999994	0.625145
CYMP|PAAD	CYMP	PAAD	-0.0151532	0.960747	0.670326
CYMP|PCPG	CYMP	PCPG	-2.19817	1	0.999323
CYMP|PRAD	CYMP	PRAD	-0.00757423	0.999973	0.86966
CYMP|READ	CYMP	READ	-0.0262765	1	0.76122
CYMP|SARC	CYMP	SARC	0.00646924	0.996801	0.86
CYMP|SKCM	CYMP	SKCM	-0.0128339	0.999976	0.860995
CYMP|STAD	CYMP	STAD	0.0898912	0.250747	0.0115783
CYMP|TGCT	CYMP	TGCT	-0.0190067	0.999744	0.629638
CYMP|THCA	CYMP	THCA	0.0811407	0.999942	0.107876
CYMP|UCEC	CYMP	UCEC	0.00342505	0.981317	0.951553
CYMP|UCS	CYMP	UCS	0.179295	0.999852	0.124881
CYP2AC1P|ACC	CYP2AC1P	ACC	-0.0944643	0.961848	0.42283
CYP2AC1P|BLCA	CYP2AC1P	BLCA	3.56885	1	0.999406
CYP2AC1P|BRCA	CYP2AC1P	BRCA	0.00760695	0.998874	0.839539
CYP2AC1P|CESC	CYP2AC1P	CESC	0.0387428	0.999663	0.530997
CYP2AC1P|COAD	CYP2AC1P	COAD	-0.100462	0.996905	0.141383
CYP2AC1P|DLBC	CYP2AC1P	DLBC	0.165319	0.999089	0.136547
CYP2AC1P|ESCA	CYP2AC1P	ESCA	-0.0130874	0.999994	0.823842
CYP2AC1P|HNSC	CYP2AC1P	HNSC	0.00750352	0.982969	0.843663
CYP2AC1P|KICH	CYP2AC1P	KICH	0.0449648	1	0.861047
CYP2AC1P|KIRP	CYP2AC1P	KIRP	0.115921	0.665633	0.204805
CYP2AC1P|LGG	CYP2AC1P	LGG	0.00209722	0.995877	0.95428
CYP2AC1P|LIHC	CYP2AC1P	LIHC	0.000941908	0.999328	0.975076
CYP2AC1P|LUAD	CYP2AC1P	LUAD	-0.0170245	0.847428	0.548543
CYP2AC1P|LUSC	CYP2AC1P	LUSC	0.0121523	0.970758	0.756823
CYP2AC1P|MESO	CYP2AC1P	MESO	-0.0678933	0.999994	0.705634
CYP2AC1P|PAAD	CYP2AC1P	PAAD	-0.00215382	0.999998	0.955634
CYP2AC1P|PCPG	CYP2AC1P	PCPG	-2.20159	1	0.999571
CYP2AC1P|PRAD	CYP2AC1P	PRAD	-0.0565001	0.978638	0.495144
CYP2AC1P|READ	CYP2AC1P	READ	0.0297826	1	0.715618
CYP2AC1P|SARC	CYP2AC1P	SARC	0.00536229	0.996801	0.872101
CYP2AC1P|SKCM	CYP2AC1P	SKCM	-0.0468063	0.658111	0.198536
CYP2AC1P|STAD	CYP2AC1P	STAD	0.0306391	0.622814	0.329943
CYP2AC1P|TGCT	CYP2AC1P	TGCT	-4.29541	0.999744	0.997344
CYP2AC1P|THCA	CYP2AC1P	THCA	0.015187	0.999942	0.80739
CYP2AC1P|UCEC	CYP2AC1P	UCEC	-0.0329564	0.889629	0.433926
CYP2AC1P|UCS	CYP2AC1P	UCS	-2.45943	0.999852	0.999852
CYP2F2P|ACC	CYP2F2P	ACC	0.0589329	0.998632	0.598751
CYP2F2P|BLCA	CYP2F2P	BLCA	297.989	1	0.999758
CYP2F2P|BRCA	CYP2F2P	BRCA	0.056683	0.994528	0.485293
CYP2F2P|CESC	CYP2F2P	CESC	0.0671661	0.999663	0.500354
CYP2F2P|COAD	CYP2F2P	COAD	-0.00112936	0.998406	0.978576
CYP2F2P|DLBC	CYP2F2P	DLBC	-0.113834	0.999089	0.348729
CYP2F2P|ESCA	CYP2F2P	ESCA	1.14395	0.401866	0.00575087
CYP2F2P|HNSC	CYP2F2P	HNSC	-0.0491034	0.835294	0.324214
CYP2F2P|KICH	CYP2F2P	KICH	-0.777228	0.226258	0.0342364
CYP2F2P|KIRP	CYP2F2P	KIRP	0.0205499	0.999999	0.834869
CYP2F2P|LGG	CYP2F2P	LGG	0.235725	0.203742	0.0401559
CYP2F2P|LIHC	CYP2F2P	LIHC	-0.0261014	0.996786	0.555429
CYP2F2P|LUAD	CYP2F2P	LUAD	-0.0120486	0.970767	0.820529
CYP2F2P|LUSC	CYP2F2P	LUSC	-0.0357997	0.914053	0.634911
CYP2F2P|MESO	CYP2F2P	MESO	-1.40203	0.800225	0.105401
CYP2F2P|PAAD	CYP2F2P	PAAD	-0.216314	0.512246	0.0425255
CYP2F2P|PCPG	CYP2F2P	PCPG	-0.753099	0.920212	0.370947
CYP2F2P|PRAD	CYP2F2P	PRAD	0.0944261	0.978638	0.477844
CYP2F2P|READ	CYP2F2P	READ	0.173859	1	0.326322
CYP2F2P|SARC	CYP2F2P	SARC	0.0363317	0.996801	0.544798
CYP2F2P|SKCM	CYP2F2P	SKCM	0.0730841	0.748803	0.312175
CYP2F2P|STAD	CYP2F2P	STAD	-0.0962148	0.674808	0.457217
CYP2F2P|TGCT	CYP2F2P	TGCT	-0.0699472	0.999744	0.450078
CYP2F2P|THCA	CYP2F2P	THCA	0.0432593	0.999942	0.809715
CYP2F2P|UCEC	CYP2F2P	UCEC	0.0254853	0.889629	0.623737
CYP2F2P|UCS	CYP2F2P	UCS	-0.909271	0.999852	0.159975
CYP2T1P|ACC	CYP2T1P	ACC	-0.248547	0.922271	0.159353
CYP2T1P|BLCA	CYP2T1P	BLCA	0.418818	1	0.999971
CYP2T1P|BRCA	CYP2T1P	BRCA	-0.0860073	0.649962	0.0342909
CYP2T1P|CESC	CYP2T1P	CESC	0.245543	0.739166	0.0671969
CYP2T1P|COAD	CYP2T1P	COAD	0.0930568	0.998406	0.388945
CYP2T1P|DLBC	CYP2T1P	DLBC	-0.155007	0.999089	0.721042
CYP2T1P|ESCA	CYP2T1P	ESCA	0.222847	0.843415	0.462602
CYP2T1P|HNSC	CYP2T1P	HNSC	-0.197595	0.766821	0.0518804
CYP2T1P|KICH	CYP2T1P	KICH	-0.0241682	1	0.979213
CYP2T1P|KIRP	CYP2T1P	KIRP	0.453846	0.620754	0.0891367
CYP2T1P|LGG	CYP2T1P	LGG	0.0690541	0.859876	0.625149
CYP2T1P|LIHC	CYP2T1P	LIHC	-0.0311736	0.978724	0.425725
CYP2T1P|LUAD	CYP2T1P	LUAD	0.102844	0.597159	0.127396
CYP2T1P|LUSC	CYP2T1P	LUSC	0.0189946	0.98445	0.778511
CYP2T1P|MESO	CYP2T1P	MESO	0.376395	0.884503	0.236271
CYP2T1P|PAAD	CYP2T1P	PAAD	-0.348938	0.652387	0.14017
CYP2T1P|PCPG	CYP2T1P	PCPG	-0.342703	1	0.5007
CYP2T1P|PRAD	CYP2T1P	PRAD	-0.283434	0.442478	0.0737463
CYP2T1P|READ	CYP2T1P	READ	-0.00277067	1	0.988504
CYP2T1P|SARC	CYP2T1P	SARC	-0.221165	0.499082	0.00601304
CYP2T1P|SKCM	CYP2T1P	SKCM	0.0844759	0.876324	0.432368
CYP2T1P|STAD	CYP2T1P	STAD	0.244084	0.525106	0.182359
CYP2T1P|TGCT	CYP2T1P	TGCT	-0.195122	0.999744	0.310284
CYP2T1P|THCA	CYP2T1P	THCA	-0.548625	0.170868	0.00102316
CYP2T1P|UCEC	CYP2T1P	UCEC	0.0880592	0.889629	0.370805
CYP2T1P|UCS	CYP2T1P	UCS	0.210925	0.999852	0.588308
DBIL5P|ACC	DBIL5P	ACC	0.324157	0.922271	0.240197
DBIL5P|BLCA	DBIL5P	BLCA	5.66761	1	0.999758
DBIL5P|BRCA	DBIL5P	BRCA	0.145074	0.802025	0.208003
DBIL5P|CESC	DBIL5P	CESC	-0.0884401	0.999663	0.682662
DBIL5P|COAD	DBIL5P	COAD	0.0279951	0.998406	0.606721
DBIL5P|DLBC	DBIL5P	DLBC	0.308002	0.999089	0.559028
DBIL5P|ESCA	DBIL5P	ESCA	0.603839	0.609096	0.0562764
DBIL5P|HNSC	DBIL5P	HNSC	-0.177563	0.766821	0.0161871
DBIL5P|KICH	DBIL5P	KICH	0.815535	0.618067	0.105722
DBIL5P|KIRP	DBIL5P	KIRP	-0.166618	0.999999	0.631028
DBIL5P|LGG	DBIL5P	LGG	-0.622531	0.000634018	2.26435e-05
DBIL5P|LIHC	DBIL5P	LIHC	-0.0678436	0.844458	0.131862
DBIL5P|LUAD	DBIL5P	LUAD	0.107669	0.772711	0.354159
DBIL5P|LUSC	DBIL5P	LUSC	-0.0666687	0.786988	0.345868
DBIL5P|MESO	DBIL5P	MESO	-1.04259	0.877309	0.17426
DBIL5P|PAAD	DBIL5P	PAAD	-0.271912	0.655226	0.148082
DBIL5P|PCPG	DBIL5P	PCPG	0.812186	0.920212	0.401432
DBIL5P|PRAD	DBIL5P	PRAD	0.138484	0.999973	0.565163
DBIL5P|READ	DBIL5P	READ	0.600189	0.415637	0.024773
DBIL5P|SARC	DBIL5P	SARC	0.0424482	0.996801	0.747142
DBIL5P|SKCM	DBIL5P	SKCM	0.0411062	0.996633	0.787173
DBIL5P|STAD	DBIL5P	STAD	0.035767	0.940433	0.830429
DBIL5P|TGCT	DBIL5P	TGCT	-0.443079	0.952632	0.184047
DBIL5P|THCA	DBIL5P	THCA	-0.0532661	0.999942	0.837182
DBIL5P|UCEC	DBIL5P	UCEC	0.0813301	0.889629	0.577701
DBIL5P|UCS	DBIL5P	UCS	-0.229091	0.999852	0.855569
DOC2GP|ACC	DOC2GP	ACC	0.00272074	0.998632	0.96717
DOC2GP|BLCA	DOC2GP	BLCA	186.809	1	0.999599
DOC2GP|BRCA	DOC2GP	BRCA	0.0507721	0.892669	0.299115
DOC2GP|CESC	DOC2GP	CESC	-0.061757	0.999663	0.674725
DOC2GP|COAD	DOC2GP	COAD	-0.00904262	0.998406	0.881776
DOC2GP|DLBC	DOC2GP	DLBC	-0.661589	0.999089	0.0791418
DOC2GP|ESCA	DOC2GP	ESCA	0.50443	0.609096	0.1074
DOC2GP|HNSC	DOC2GP	HNSC	-0.0280199	0.904483	0.473091
DOC2GP|KICH	DOC2GP	KICH	2.90273	0.000559966	2.46508e-05
DOC2GP|KIRP	DOC2GP	KIRP	0.0767565	0.999999	0.704377
DOC2GP|LGG	DOC2GP	LGG	-0.251038	9.06044e-05	2.69656e-06
DOC2GP|LIHC	DOC2GP	LIHC	-0.0505065	0.884249	0.219584
DOC2GP|LUAD	DOC2GP	LUAD	-0.0200174	0.90655	0.66912
DOC2GP|LUSC	DOC2GP	LUSC	-0.18378	0.201948	0.00604634
DOC2GP|MESO	DOC2GP	MESO	-0.839519	0.800225	0.0725685
DOC2GP|PAAD	DOC2GP	PAAD	0.0335233	0.960747	0.693094
DOC2GP|PCPG	DOC2GP	PCPG	0.0250702	1	0.878672
DOC2GP|PRAD	DOC2GP	PRAD	-0.0499566	0.999973	0.583158
DOC2GP|READ	DOC2GP	READ	-0.140803	1	0.484778
DOC2GP|SARC	DOC2GP	SARC	0.0148939	0.996801	0.736189
DOC2GP|SKCM	DOC2GP	SKCM	-0.0969762	0.500822	0.0834704
DOC2GP|STAD	DOC2GP	STAD	-0.173783	0.525106	0.179101
DOC2GP|TGCT	DOC2GP	TGCT	0.130861	0.999744	0.463746
DOC2GP|THCA	DOC2GP	THCA	-0.141925	0.999942	0.356036
DOC2GP|UCEC	DOC2GP	UCEC	0.0827381	0.79854	0.228411
DOC2GP|UCS	DOC2GP	UCS	0.161664	0.999852	0.758882
EGFEM1P|ACC	EGFEM1P	ACC	0.0218649	0.998632	0.744077
EGFEM1P|BLCA	EGFEM1P	BLCA	1.22216	1	0.999812
EGFEM1P|BRCA	EGFEM1P	BRCA	0.00891957	0.998874	0.77624
EGFEM1P|CESC	EGFEM1P	CESC	-0.00023989	0.999663	0.996083
EGFEM1P|COAD	EGFEM1P	COAD	-0.00500352	0.998406	0.898391
EGFEM1P|DLBC	EGFEM1P	DLBC	-0.573482	0.569892	0.0055017
EGFEM1P|ESCA	EGFEM1P	ESCA	0.150441	0.642682	0.130067
EGFEM1P|HNSC	EGFEM1P	HNSC	-0.00669035	0.981559	0.822864
EGFEM1P|KICH	EGFEM1P	KICH	-1.01666	4.81843e-14	6.34004e-16
EGFEM1P|KIRP	EGFEM1P	KIRP	-0.0721428	0.851178	0.356431
EGFEM1P|LGG	EGFEM1P	LGG	-0.0156289	0.924542	0.816112
EGFEM1P|LIHC	EGFEM1P	LIHC	0.00194191	0.999328	0.93066
EGFEM1P|LUAD	EGFEM1P	LUAD	0.0340905	0.597159	0.213768
EGFEM1P|LUSC	EGFEM1P	LUSC	0.0331629	0.786988	0.329136
EGFEM1P|MESO	EGFEM1P	MESO	-0.015428	0.999994	0.886469
EGFEM1P|PAAD	EGFEM1P	PAAD	-0.0249318	0.942719	0.626527
EGFEM1P|PCPG	EGFEM1P	PCPG	0.0107132	1	0.919744
EGFEM1P|PRAD	EGFEM1P	PRAD	0.0206927	0.999973	0.640921
EGFEM1P|READ	EGFEM1P	READ	-0.0172458	1	0.816779
EGFEM1P|SARC	EGFEM1P	SARC	-0.0528119	0.851943	0.0664427
EGFEM1P|SKCM	EGFEM1P	SKCM	0.0302278	0.727068	0.283065
EGFEM1P|STAD	EGFEM1P	STAD	0.0559839	0.593719	0.285071
EGFEM1P|TGCT	EGFEM1P	TGCT	-0.021524	0.999744	0.708005
EGFEM1P|THCA	EGFEM1P	THCA	-0.0412891	0.999942	0.539286
EGFEM1P|UCEC	EGFEM1P	UCEC	0.0230478	0.889629	0.526783
EGFEM1P|UCS	EGFEM1P	UCS	1.36059	0.999852	0.111997
FER1L4|ACC	FER1L4	ACC	0.153859	0.922271	0.242809
FER1L4|BLCA	FER1L4	BLCA	-6.32602	1	0.99977
FER1L4|BRCA	FER1L4	BRCA	-0.06273	0.916413	0.361161
FER1L4|CESC	FER1L4	CESC	0.137926	0.93978	0.24927
FER1L4|COAD	FER1L4	COAD	-0.0283538	0.998406	0.719972
FER1L4|DLBC	FER1L4	DLBC	0.328171	0.999089	0.284426
FER1L4|ESCA	FER1L4	ESCA	-0.166936	0.747098	0.211479
FER1L4|HNSC	FER1L4	HNSC	-0.0365354	0.972053	0.610091
FER1L4|KICH	FER1L4	KICH	0.916842	0.767855	0.171757
FER1L4|KIRP	FER1L4	KIRP	0.286499	0.657849	0.180948
FER1L4|LGG	FER1L4	LGG	0.0310364	0.894684	0.693226
FER1L4|LIHC	FER1L4	LIHC	0.0272829	0.996786	0.595106
FER1L4|LUAD	FER1L4	LUAD	-0.0110644	0.972168	0.842492
FER1L4|LUSC	FER1L4	LUSC	0.00231911	0.997727	0.97629
FER1L4|MESO	FER1L4	MESO	0.468087	0.858766	0.1637
FER1L4|PAAD	FER1L4	PAAD	0.146806	0.571106	0.0650709
FER1L4|PCPG	FER1L4	PCPG	-0.174151	1	0.670653
FER1L4|PRAD	FER1L4	PRAD	0.210537	0.547311	0.10425
FER1L4|READ	FER1L4	READ	-0.101837	1	0.491067
FER1L4|SARC	FER1L4	SARC	-0.0355166	0.996801	0.575547
FER1L4|SKCM	FER1L4	SKCM	0.0230247	0.992472	0.732539
FER1L4|STAD	FER1L4	STAD	0.10923	0.541203	0.212615
FER1L4|TGCT	FER1L4	TGCT	0.0165495	0.999744	0.928878
FER1L4|THCA	FER1L4	THCA	-0.0101639	0.999942	0.919577
FER1L4|UCEC	FER1L4	UCEC	0.010324	0.981317	0.917125
FER1L4|UCS	FER1L4	UCS	0.171759	0.999852	0.72136
FLJ42102|ACC	FLJ42102	ACC	0.0148604	0.998632	0.837744
FLJ42102|BLCA	FLJ42102	BLCA	-18.2857	1	0.999724
FLJ42102|BRCA	FLJ42102	BRCA	0.0123366	0.998874	0.665004
FLJ42102|CESC	FLJ42102	CESC	-0.0314377	0.999663	0.563157
FLJ42102|COAD	FLJ42102	COAD	0.0457879	0.998406	0.254747
FLJ42102|DLBC	FLJ42102	DLBC	0.0183995	0.999089	0.854791
FLJ42102|ESCA	FLJ42102	ESCA	-0.037954	0.973651	0.701261
FLJ42102|HNSC	FLJ42102	HNSC	0.00587054	0.982969	0.856843
FLJ42102|KICH	FLJ42102	KICH	0.129726	1	0.422247
FLJ42102|KIRP	FLJ42102	KIRP	0.0191625	0.999999	0.84667
FLJ42102|LGG	FLJ42102	LGG	-0.0661172	0.0796874	0.0122149
FLJ42102|LIHC	FLJ42102	LIHC	0.0181403	0.996786	0.486759
FLJ42102|LUAD	FLJ42102	LUAD	0.00472904	0.981257	0.869501
FLJ42102|LUSC	FLJ42102	LUSC	-0.00870536	0.970758	0.761493
FLJ42102|MESO	FLJ42102	MESO	-0.114629	0.937576	0.381131
FLJ42102|PAAD	FLJ42102	PAAD	0.035155	0.88186	0.443806
FLJ42102|PCPG	FLJ42102	PCPG	0.0546404	1	0.694718
FLJ42102|PRAD	FLJ42102	PRAD	-0.0147206	0.999973	0.728234
FLJ42102|READ	FLJ42102	READ	-0.0752575	1	0.499308
FLJ42102|SARC	FLJ42102	SARC	-0.0676986	0.896157	0.132995
FLJ42102|SKCM	FLJ42102	SKCM	0.0256305	0.915758	0.479683
FLJ42102|STAD	FLJ42102	STAD	0.069874	0.403103	0.0818286
FLJ42102|TGCT	FLJ42102	TGCT	0.0143166	0.999744	0.817237
FLJ42102|THCA	FLJ42102	THCA	-0.0680442	0.999942	0.290467
FLJ42102|UCEC	FLJ42102	UCEC	-0.0522749	0.722377	0.148587
FLJ42102|UCS	FLJ42102	UCS	0.13611	0.999852	0.348712
FMO10P|ACC	FMO10P	ACC	0.115559	0.985019	0.465887
FMO10P|BLCA	FMO10P	BLCA	-0.333176	1	1
FMO10P|BRCA	FMO10P	BRCA	-0.0919365	0.922951	0.399979
FMO10P|CESC	FMO10P	CESC	0.0107888	0.999663	0.906589
FMO10P|COAD	FMO10P	COAD	0.201623	0.586856	0.00702821
FMO10P|DLBC	FMO10P	DLBC	-1.61317	0.999089	0.998678
FMO10P|ESCA	FMO10P	ESCA	0.0801699	0.747098	0.220463
FMO10P|HNSC	FMO10P	HNSC	0.020487	0.972053	0.653923
FMO10P|KICH	FMO10P	KICH	0	1	1
FMO10P|KIRP	FMO10P	KIRP	-2.10204	0.999999	0.998946
FMO10P|LGG	FMO10P	LGG	0.0335994	0.594413	0.307821
FMO10P|LIHC	FMO10P	LIHC	0.0298889	0.980976	0.451844
FMO10P|LUAD	FMO10P	LUAD	0.0159843	0.96251	0.790633
FMO10P|LUSC	FMO10P	LUSC	-0.0106439	0.98445	0.816555
FMO10P|MESO	FMO10P	MESO	-2.5498	0.999994	0.999763
FMO10P|PAAD	FMO10P	PAAD	0.0402951	0.983726	0.757652
FMO10P|PCPG	FMO10P	PCPG	-2.33455	1	0.999796
FMO10P|PRAD	FMO10P	PRAD	-2.82572	0.999973	0.997545
FMO10P|READ	FMO10P	READ	-2.33722	1	0.999663
FMO10P|SARC	FMO10P	SARC	0.0354615	0.996801	0.520038
FMO10P|SKCM	FMO10P	SKCM	0.0498756	0.876324	0.44093
FMO10P|STAD	FMO10P	STAD	0.0323416	0.635852	0.34442
FMO10P|TGCT	FMO10P	TGCT	-2.31083	0.999744	0.998982
FMO10P|THCA	FMO10P	THCA	-2.04465	0.999942	0.997453
FMO10P|UCEC	FMO10P	UCEC	-0.0128887	0.981317	0.859078
FMO10P|UCS	FMO10P	UCS	-2.65118	0.999852	0.999624
FMO11P|ACC	FMO11P	ACC	0	1	1
FMO11P|BLCA	FMO11P	BLCA	0	1	1
FMO11P|BRCA	FMO11P	BRCA	0.0922763	0.753172	0.117058
FMO11P|CESC	FMO11P	CESC	0.103312	0.93978	0.261999
FMO11P|COAD	FMO11P	COAD	-4.53443	0.998406	0.996599
FMO11P|DLBC	FMO11P	DLBC	-2.3733	0.999089	0.998876
FMO11P|ESCA	FMO11P	ESCA	-0.0385529	0.972359	0.612368
FMO11P|HNSC	FMO11P	HNSC	0.0626762	0.830335	0.115203
FMO11P|KICH	FMO11P	KICH	2.56766	1	0.999826
FMO11P|KIRP	FMO11P	KIRP	-1.92871	0.999999	0.999552
FMO11P|LGG	FMO11P	LGG	0.00171101	0.995877	0.983962
FMO11P|LIHC	FMO11P	LIHC	0.164039	0.595475	0.0252626
FMO11P|LUAD	FMO11P	LUAD	-0.00888688	0.981721	0.888589
FMO11P|LUSC	FMO11P	LUSC	0.016157	0.98445	0.835184
FMO11P|MESO	FMO11P	MESO	0	1	1
FMO11P|PAAD	FMO11P	PAAD	0.0330355	0.960747	0.695046
FMO11P|PCPG	FMO11P	PCPG	-2.24361	1	0.999599
FMO11P|PRAD	FMO11P	PRAD	-2.50969	0.999973	0.997158
FMO11P|READ	FMO11P	READ	0	1	1
FMO11P|SARC	FMO11P	SARC	0.0712228	0.986863	0.241113
FMO11P|SKCM	FMO11P	SKCM	-0.0366485	0.975143	0.612687
FMO11P|STAD	FMO11P	STAD	0.0422775	0.525106	0.192661
FMO11P|TGCT	FMO11P	TGCT	0.156246	0.659683	0.0839181
FMO11P|THCA	FMO11P	THCA	-2.09089	0.999942	0.997199
FMO11P|UCEC	FMO11P	UCEC	0.0101859	0.9713	0.799024
FMO11P|UCS	FMO11P	UCS	0	1	1
FMO9P|ACC	FMO9P	ACC	-2.43895	0.998632	0.998017
FMO9P|BLCA	FMO9P	BLCA	-17.2218	1	0.999656
FMO9P|BRCA	FMO9P	BRCA	0.00337379	0.998874	0.88777
FMO9P|CESC	FMO9P	CESC	0.0183508	0.999663	0.68217
FMO9P|COAD	FMO9P	COAD	0.00194822	0.998406	0.965374
FMO9P|DLBC	FMO9P	DLBC	0.157724	0.999089	0.17709
FMO9P|ESCA	FMO9P	ESCA	0.032929	0.972359	0.647528
FMO9P|HNSC	FMO9P	HNSC	0.00839308	0.972053	0.799035
FMO9P|KICH	FMO9P	KICH	-5.33063	1	0.998767
FMO9P|KIRP	FMO9P	KIRP	0.109093	0.767403	0.27832
FMO9P|LGG	FMO9P	LGG	0.00946566	0.897503	0.768846
FMO9P|LIHC	FMO9P	LIHC	0.0238176	0.915866	0.359143
FMO9P|LUAD	FMO9P	LUAD	-0.00192818	0.981721	0.923286
FMO9P|LUSC	FMO9P	LUSC	-0.0446384	0.49001	0.046947
FMO9P|MESO	FMO9P	MESO	-2.79938	0.999994	0.999
FMO9P|PAAD	FMO9P	PAAD	-0.0190513	0.942719	0.612841
FMO9P|PCPG	FMO9P	PCPG	0.2713	0.653495	0.103749
FMO9P|PRAD	FMO9P	PRAD	-0.0470471	0.964431	0.359657
FMO9P|READ	FMO9P	READ	0.0210937	1	0.843176
FMO9P|SARC	FMO9P	SARC	0.00263525	0.996801	0.957444
FMO9P|SKCM	FMO9P	SKCM	0.0116894	0.996633	0.776755
FMO9P|STAD	FMO9P	STAD	0.086783	0.250747	0.0140095
FMO9P|TGCT	FMO9P	TGCT	0.0588843	0.999744	0.339282
FMO9P|THCA	FMO9P	THCA	-0.0198361	0.999942	0.830614
FMO9P|UCEC	FMO9P	UCEC	0.00839131	0.981317	0.836863
FMO9P|UCS	FMO9P	UCS	0.0856519	0.999852	0.62079
FNDC3CP|ACC	FNDC3CP	ACC	0.0775736	0.922271	0.19057
FNDC3CP|BLCA	FNDC3CP	BLCA	5.74803	1	0.999041
FNDC3CP|BRCA	FNDC3CP	BRCA	0.0190259	0.998874	0.523846
FNDC3CP|CESC	FNDC3CP	CESC	0.00390679	0.999663	0.932347
FNDC3CP|COAD	FNDC3CP	COAD	-0.018144	0.998406	0.607967
FNDC3CP|DLBC	FNDC3CP	DLBC	0.187074	0.999089	0.0702665
FNDC3CP|ESCA	FNDC3CP	ESCA	-0.0219561	0.995865	0.73653
FNDC3CP|HNSC	FNDC3CP	HNSC	-0.0101921	0.972053	0.763044
FNDC3CP|KICH	FNDC3CP	KICH	0.256348	0.756101	0.162492
FNDC3CP|KIRP	FNDC3CP	KIRP	0.175531	0.410109	0.0429344
FNDC3CP|LGG	FNDC3CP	LGG	-0.00971932	0.897503	0.728105
FNDC3CP|LIHC	FNDC3CP	LIHC	-0.0240181	0.996786	0.57031
FNDC3CP|LUAD	FNDC3CP	LUAD	0.0277244	0.597159	0.22038
FNDC3CP|LUSC	FNDC3CP	LUSC	-0.0390921	0.558685	0.133161
FNDC3CP|MESO	FNDC3CP	MESO	0.047075	0.999994	0.613266
FNDC3CP|PAAD	FNDC3CP	PAAD	-0.0590582	0.652387	0.134286
FNDC3CP|PCPG	FNDC3CP	PCPG	-2.21507	1	0.99947
FNDC3CP|PRAD	FNDC3CP	PRAD	-0.0332671	0.999973	0.575753
FNDC3CP|READ	FNDC3CP	READ	-0.0704939	1	0.568424
FNDC3CP|SARC	FNDC3CP	SARC	0.0127203	0.996801	0.680694
FNDC3CP|SKCM	FNDC3CP	SKCM	0.0129856	0.992472	0.727143
FNDC3CP|STAD	FNDC3CP	STAD	0.00725998	0.940433	0.829235
FNDC3CP|TGCT	FNDC3CP	TGCT	-0.0280675	0.999744	0.628926
FNDC3CP|THCA	FNDC3CP	THCA	0.0274283	0.999942	0.661953
FNDC3CP|UCEC	FNDC3CP	UCEC	0.0403958	0.722377	0.142746
FNDC3CP|UCS	FNDC3CP	UCS	-0.0162823	0.999852	0.892197
GGNBP1|ACC	GGNBP1	ACC	-0.076116	0.922271	0.197007
GGNBP1|BLCA	GGNBP1	BLCA	1.3125	1	0.999796
GGNBP1|BRCA	GGNBP1	BRCA	0.0175313	0.998874	0.595489
GGNBP1|CESC	GGNBP1	CESC	-0.180471	0.562903	0.0170577
GGNBP1|COAD	GGNBP1	COAD	0.0796434	0.998406	0.206905
GGNBP1|DLBC	GGNBP1	DLBC	0.111808	0.999089	0.608092
GGNBP1|ESCA	GGNBP1	ESCA	-0.156255	0.843415	0.478429
GGNBP1|HNSC	GGNBP1	HNSC	0.0130552	0.972053	0.778522
GGNBP1|KICH	GGNBP1	KICH	0.43847	1	0.671929
GGNBP1|KIRP	GGNBP1	KIRP	-0.222081	0.369926	0.0195404
GGNBP1|LGG	GGNBP1	LGG	-0.104115	0.0377436	0.0031453
GGNBP1|LIHC	GGNBP1	LIHC	0.0331979	0.884249	0.165146
GGNBP1|LUAD	GGNBP1	LUAD	-0.0375281	0.666878	0.260151
GGNBP1|LUSC	GGNBP1	LUSC	-0.0751427	0.316667	0.0189621
GGNBP1|MESO	GGNBP1	MESO	-0.362255	0.937576	0.420711
GGNBP1|PAAD	GGNBP1	PAAD	-0.00344836	0.999998	0.964474
GGNBP1|PCPG	GGNBP1	PCPG	0.640033	0.653495	0.163753
GGNBP1|PRAD	GGNBP1	PRAD	0.0858842	0.314466	0.0370964
GGNBP1|READ	GGNBP1	READ	0.0636975	1	0.686741
GGNBP1|SARC	GGNBP1	SARC	-0.0383972	0.969208	0.187416
GGNBP1|SKCM	GGNBP1	SKCM	0.0973165	0.705698	0.263138
GGNBP1|STAD	GGNBP1	STAD	0.163104	0.541203	0.212522
GGNBP1|TGCT	GGNBP1	TGCT	0.373377	0.659683	0.084563
GGNBP1|THCA	GGNBP1	THCA	0.159549	0.999942	0.426397
GGNBP1|UCEC	GGNBP1	UCEC	0.0233151	0.889629	0.575809
GGNBP1|UCS	GGNBP1	UCS	0.256362	0.999852	0.577472
GGTA1P|ACC	GGTA1P	ACC	-0.485245	0.761357	0.0616405
GGTA1P|BLCA	GGTA1P	BLCA	-7.77888	1	0.999675
GGTA1P|BRCA	GGTA1P	BRCA	0.00267487	0.998874	0.977003
GGTA1P|CESC	GGTA1P	CESC	-0.122273	0.991241	0.363713
GGTA1P|COAD	GGTA1P	COAD	0.0169461	0.998406	0.857338
GGTA1P|DLBC	GGTA1P	DLBC	0.367215	0.999089	0.32077
GGTA1P|ESCA	GGTA1P	ESCA	0.196059	0.770725	0.330311
GGTA1P|HNSC	GGTA1P	HNSC	0.0997274	0.835294	0.325115
GGTA1P|KICH	GGTA1P	KICH	3.78873	0.000536549	1.76496e-05
GGTA1P|KIRP	GGTA1P	KIRP	0.130605	0.999999	0.632966
GGTA1P|LGG	GGTA1P	LGG	-0.253774	0.0182499	0.00130356
GGTA1P|LIHC	GGTA1P	LIHC	-0.243299	0.825634	0.055684
GGTA1P|LUAD	GGTA1P	LUAD	-0.0930215	0.682854	0.284522
GGTA1P|LUSC	GGTA1P	LUSC	0.166495	0.535394	0.0689807
GGTA1P|MESO	GGTA1P	MESO	-0.00148373	0.999994	0.997184
GGTA1P|PAAD	GGTA1P	PAAD	-0.308528	0.362071	0.0157422
GGTA1P|PCPG	GGTA1P	PCPG	-0.469414	0.920212	0.396094
GGTA1P|PRAD	GGTA1P	PRAD	-0.17105	0.964431	0.361662
GGTA1P|READ	GGTA1P	READ	-0.593173	0.454923	0.0334399
GGTA1P|SARC	GGTA1P	SARC	-0.0510666	0.996801	0.512027
GGTA1P|SKCM	GGTA1P	SKCM	-0.180629	0.434698	0.0451237
GGTA1P|STAD	GGTA1P	STAD	0.188536	0.431738	0.119333
GGTA1P|TGCT	GGTA1P	TGCT	-0.00291764	0.999744	0.986224
GGTA1P|THCA	GGTA1P	THCA	-0.278341	0.999942	0.252152
GGTA1P|UCEC	GGTA1P	UCEC	-0.0485179	0.889629	0.579905
GGTA1P|UCS	GGTA1P	UCS	1.21061	0.999852	0.311533
GLYCAM1|ACC	GLYCAM1	ACC	-1.91791	0.998632	0.998352
GLYCAM1|BLCA	GLYCAM1	BLCA	0	1	1
GLYCAM1|BRCA	GLYCAM1	BRCA	-0.018353	0.994528	0.48702
GLYCAM1|CESC	GLYCAM1	CESC	-1.88246	0.999663	0.999663
GLYCAM1|COAD	GLYCAM1	COAD	-4.17215	0.998406	0.99662
GLYCAM1|DLBC	GLYCAM1	DLBC	0.100606	0.999089	0.310368
GLYCAM1|ESCA	GLYCAM1	ESCA	-0.0175811	0.999994	0.817489
GLYCAM1|HNSC	GLYCAM1	HNSC	0.0546535	0.835294	0.290875
GLYCAM1|KICH	GLYCAM1	KICH	-2.50559	1	0.999891
GLYCAM1|KIRP	GLYCAM1	KIRP	-0.111673	0.862705	0.369336
GLYCAM1|LGG	GLYCAM1	LGG	0.0427122	0.796651	0.509851
GLYCAM1|LIHC	GLYCAM1	LIHC	-1.74976	0.999328	0.996881
GLYCAM1|LUAD	GLYCAM1	LUAD	0.0135576	0.981721	0.882485
GLYCAM1|LUSC	GLYCAM1	LUSC	0.0118825	0.997727	0.876431
GLYCAM1|MESO	GLYCAM1	MESO	0	1	1
GLYCAM1|PAAD	GLYCAM1	PAAD	-0.0156093	0.999998	0.889221
GLYCAM1|PCPG	GLYCAM1	PCPG	0	1	1
GLYCAM1|PRAD	GLYCAM1	PRAD	-2.6051	0.999973	0.997711
GLYCAM1|READ	GLYCAM1	READ	0	1	1
GLYCAM1|SARC	GLYCAM1	SARC	0.00221413	0.996801	0.972614
GLYCAM1|SKCM	GLYCAM1	SKCM	-0.155999	0.615249	0.172123
GLYCAM1|STAD	GLYCAM1	STAD	0.0552254	0.420907	0.107732
GLYCAM1|TGCT	GLYCAM1	TGCT	-2.25805	0.999744	0.99955
GLYCAM1|THCA	GLYCAM1	THCA	-1.80512	0.999942	0.99748
GLYCAM1|UCEC	GLYCAM1	UCEC	0.0913878	0.490721	0.0323229
GLYCAM1|UCS	GLYCAM1	UCS	0	1	1
GNRHR2|ACC	GNRHR2	ACC	1.12792	0.466441	0.0126065
GNRHR2|BLCA	GNRHR2	BLCA	34.2414	1	0.999367
GNRHR2|BRCA	GNRHR2	BRCA	0.0599958	0.998874	0.745327
GNRHR2|CESC	GNRHR2	CESC	0.0884385	0.999663	0.75266
GNRHR2|COAD	GNRHR2	COAD	-0.00695016	0.998406	0.971248
GNRHR2|DLBC	GNRHR2	DLBC	-0.170869	0.999089	0.73546
GNRHR2|ESCA	GNRHR2	ESCA	0.607885	0.609096	0.119644
GNRHR2|HNSC	GNRHR2	HNSC	-0.00675115	0.995774	0.966296
GNRHR2|KICH	GNRHR2	KICH	0.741217	1	0.529785
GNRHR2|KIRP	GNRHR2	KIRP	0.886915	0.657849	0.181837
GNRHR2|LGG	GNRHR2	LGG	-0.927703	0.00311601	0.000129834
GNRHR2|LIHC	GNRHR2	LIHC	0.360052	0.508821	0.0146192
GNRHR2|LUAD	GNRHR2	LUAD	-0.282904	0.564488	0.0543965
GNRHR2|LUSC	GNRHR2	LUSC	-0.544599	0.0927105	0.00222061
GNRHR2|MESO	GNRHR2	MESO	-0.0796774	0.999994	0.905807
GNRHR2|PAAD	GNRHR2	PAAD	0.0652936	0.999998	0.838503
GNRHR2|PCPG	GNRHR2	PCPG	0.628142	0.920212	0.404424
GNRHR2|PRAD	GNRHR2	PRAD	1.27114	0.0512979	0.000916033
GNRHR2|READ	GNRHR2	READ	-0.339401	1	0.304652
GNRHR2|SARC	GNRHR2	SARC	0.0642978	0.996801	0.684695
GNRHR2|SKCM	GNRHR2	SKCM	0.102716	0.960454	0.580523
GNRHR2|STAD	GNRHR2	STAD	0.299873	0.525106	0.193789
GNRHR2|TGCT	GNRHR2	TGCT	-0.724194	0.171803	0.00306806
GNRHR2|THCA	GNRHR2	THCA	0.238312	0.999942	0.602656
GNRHR2|UCEC	GNRHR2	UCEC	0.415196	0.325948	0.0136625
GNRHR2|UCS	GNRHR2	UCS	-0.218751	0.999852	0.816616
GUCY1B2|ACC	GUCY1B2	ACC	-0.0352121	0.998632	0.577159
GUCY1B2|BLCA	GUCY1B2	BLCA	-4.9353	1	0.99968
GUCY1B2|BRCA	GUCY1B2	BRCA	0.0514695	0.802025	0.210054
GUCY1B2|CESC	GUCY1B2	CESC	0.211158	0.739166	0.0507154
GUCY1B2|COAD	GUCY1B2	COAD	0.0067139	0.998406	0.925821
GUCY1B2|DLBC	GUCY1B2	DLBC	-0.00808378	0.999089	0.97053
GUCY1B2|ESCA	GUCY1B2	ESCA	0.33548	0.609096	0.103275
GUCY1B2|HNSC	GUCY1B2	HNSC	0.0265604	0.972053	0.589954
GUCY1B2|KICH	GUCY1B2	KICH	0.100362	1	0.466775
GUCY1B2|KIRP	GUCY1B2	KIRP	0.0348455	0.999999	0.682773
GUCY1B2|LGG	GUCY1B2	LGG	-0.12862	0.0725793	0.00734433
GUCY1B2|LIHC	GUCY1B2	LIHC	-0.0036939	0.999328	0.870185
GUCY1B2|LUAD	GUCY1B2	LUAD	0.00167681	0.998282	0.96545
GUCY1B2|LUSC	GUCY1B2	LUSC	-0.039829	0.835493	0.417051
GUCY1B2|MESO	GUCY1B2	MESO	-0.0757979	0.937576	0.481071
GUCY1B2|PAAD	GUCY1B2	PAAD	0.0568167	0.856218	0.393541
GUCY1B2|PCPG	GUCY1B2	PCPG	0.0190728	1	0.900261
GUCY1B2|PRAD	GUCY1B2	PRAD	0.0164535	0.999973	0.699881
GUCY1B2|READ	GUCY1B2	READ	0.0947466	1	0.574952
GUCY1B2|SARC	GUCY1B2	SARC	-0.0141964	0.996801	0.657887
GUCY1B2|SKCM	GUCY1B2	SKCM	0.00960033	0.996633	0.779098
GUCY1B2|STAD	GUCY1B2	STAD	0.000633243	0.992674	0.992674
GUCY1B2|TGCT	GUCY1B2	TGCT	0.126827	0.952632	0.198709
GUCY1B2|THCA	GUCY1B2	THCA	0.0113844	0.999942	0.8498
GUCY1B2|UCEC	GUCY1B2	UCEC	0.0109592	0.970602	0.79043
GUCY1B2|UCS	GUCY1B2	UCS	0.392909	0.999852	0.480429
GUCY2GP|ACC	GUCY2GP	ACC	-0.134267	0.924725	0.29869
GUCY2GP|BLCA	GUCY2GP	BLCA	-2.38609	1	0.999526
GUCY2GP|BRCA	GUCY2GP	BRCA	-0.0217351	0.998874	0.580944
GUCY2GP|CESC	GUCY2GP	CESC	0.010076	0.999663	0.847333
GUCY2GP|COAD	GUCY2GP	COAD	-0.0134019	0.998406	0.728857
GUCY2GP|DLBC	GUCY2GP	DLBC	-0.0600388	0.999089	0.571403
GUCY2GP|ESCA	GUCY2GP	ESCA	-0.196929	0.401866	0.00782553
GUCY2GP|HNSC	GUCY2GP	HNSC	-0.0447549	0.830335	0.246167
GUCY2GP|KICH	GUCY2GP	KICH	0.0195704	1	0.898588
GUCY2GP|KIRP	GUCY2GP	KIRP	0.0854645	0.825502	0.33536
GUCY2GP|LGG	GUCY2GP	LGG	0.0393925	0.512804	0.259454
GUCY2GP|LIHC	GUCY2GP	LIHC	0.00856946	0.999328	0.730477
GUCY2GP|LUAD	GUCY2GP	LUAD	0.0396343	0.597159	0.0970069
GUCY2GP|LUSC	GUCY2GP	LUSC	-0.0318934	0.843097	0.438011
GUCY2GP|MESO	GUCY2GP	MESO	-2.59086	0.999994	0.999416
GUCY2GP|PAAD	GUCY2GP	PAAD	-0.0744193	0.547015	0.0547993
GUCY2GP|PCPG	GUCY2GP	PCPG	-0.0702392	1	0.626886
GUCY2GP|PRAD	GUCY2GP	PRAD	-0.0114667	0.999973	0.785041
GUCY2GP|READ	GUCY2GP	READ	-0.0362365	1	0.771907
GUCY2GP|SARC	GUCY2GP	SARC	0.0204353	0.996801	0.653846
GUCY2GP|SKCM	GUCY2GP	SKCM	-0.00184618	0.999976	0.960105
GUCY2GP|STAD	GUCY2GP	STAD	-0.0735366	0.357541	0.0466386
GUCY2GP|TGCT	GUCY2GP	TGCT	-0.0339436	0.999744	0.452832
GUCY2GP|THCA	GUCY2GP	THCA	-0.0162706	0.999942	0.823923
GUCY2GP|UCEC	GUCY2GP	UCEC	0.0120152	0.9087	0.690281
GUCY2GP|UCS	GUCY2GP	UCS	0.323593	0.999852	0.139924
GULOP|ACC	GULOP	ACC	-0.06831	0.922271	0.238141
GULOP|BLCA	GULOP	BLCA	-8.06274	1	0.999718
GULOP|BRCA	GULOP	BRCA	-0.0214078	0.892669	0.334751
GULOP|CESC	GULOP	CESC	-0.00938602	0.999663	0.809996
GULOP|COAD	GULOP	COAD	0.0152828	0.998406	0.53847
GULOP|DLBC	GULOP	DLBC	-0.0207995	0.999089	0.882255
GULOP|ESCA	GULOP	ESCA	0.0221735	0.995865	0.724476
GULOP|HNSC	GULOP	HNSC	0.0105974	0.972053	0.667481
GULOP|KICH	GULOP	KICH	-0.516314	0.00444301	0.000321534
GULOP|KIRP	GULOP	KIRP	0.0658295	0.946679	0.446888
GULOP|LGG	GULOP	LGG	-0.00433671	0.945139	0.843874
GULOP|LIHC	GULOP	LIHC	0.0120648	0.996786	0.607604
GULOP|LUAD	GULOP	LUAD	-0.0303144	0.597159	0.118033
GULOP|LUSC	GULOP	LUSC	-0.0158518	0.850552	0.48894
GULOP|MESO	GULOP	MESO	-0.021498	0.999994	0.791868
GULOP|PAAD	GULOP	PAAD	0.0181198	0.926438	0.569673
GULOP|PCPG	GULOP	PCPG	0.154822	0.853718	0.320824
GULOP|PRAD	GULOP	PRAD	0.0503569	0.978638	0.395478
GULOP|READ	GULOP	READ	-0.0277781	1	0.534353
GULOP|SARC	GULOP	SARC	0.0157044	0.996801	0.506109
GULOP|SKCM	GULOP	SKCM	0.00704419	0.999976	0.801559
GULOP|STAD	GULOP	STAD	-0.0494247	0.469489	0.139729
GULOP|TGCT	GULOP	TGCT	-0.0712551	0.677431	0.0954598
GULOP|THCA	GULOP	THCA	-0.0193957	0.999942	0.609075
GULOP|UCEC	GULOP	UCEC	0.032712	0.844011	0.277084
GULOP|UCS	GULOP	UCS	-0.0233848	0.999852	0.829812
HILS1|ACC	HILS1	ACC	0.123578	0.785023	0.0954758
HILS1|BLCA	HILS1	BLCA	-17.3859	1	0.999136
HILS1|BRCA	HILS1	BRCA	-0.0189211	0.962754	0.438778
HILS1|CESC	HILS1	CESC	0.0844887	0.739166	0.0596767
HILS1|COAD	HILS1	COAD	0.0464001	0.996905	0.0813127
HILS1|DLBC	HILS1	DLBC	-0.225212	0.999089	0.0381771
HILS1|ESCA	HILS1	ESCA	0.0636841	0.788598	0.342665
HILS1|HNSC	HILS1	HNSC	0.00669574	0.972053	0.798427
HILS1|KICH	HILS1	KICH	-2.02058	1	0.999302
HILS1|KIRP	HILS1	KIRP	0.00606855	0.999999	0.931629
HILS1|LGG	HILS1	LGG	0.055027	0.0875452	0.0149855
HILS1|LIHC	HILS1	LIHC	-0.0196143	0.978724	0.42708
HILS1|LUAD	HILS1	LUAD	-0.0129844	0.847428	0.554131
HILS1|LUSC	HILS1	LUSC	0.0250291	0.786988	0.323207
HILS1|MESO	HILS1	MESO	0.353267	0.800225	0.107396
HILS1|PAAD	HILS1	PAAD	-0.0330954	0.88186	0.480694
HILS1|PCPG	HILS1	PCPG	-0.0809377	0.920212	0.393742
HILS1|PRAD	HILS1	PRAD	0.0153136	0.999973	0.678941
HILS1|READ	HILS1	READ	-0.0825462	0.834849	0.127162
HILS1|SARC	HILS1	SARC	-0.00582524	0.996801	0.869241
HILS1|SKCM	HILS1	SKCM	-0.0174242	0.996633	0.789001
HILS1|STAD	HILS1	STAD	-0.0226052	0.714346	0.521474
HILS1|TGCT	HILS1	TGCT	-0.0373014	0.999744	0.423656
HILS1|THCA	HILS1	THCA	-0.0613189	0.999942	0.162458
HILS1|UCEC	HILS1	UCEC	0.0337921	0.79854	0.203477
HILS1|UCS	HILS1	UCS	-0.0346133	0.999852	0.801422
HIST3H2BA|ACC	HIST3H2BA	ACC	0.0514992	0.952721	0.373165
HIST3H2BA|BLCA	HIST3H2BA	BLCA	4.92001	1	0.999527
HIST3H2BA|BRCA	HIST3H2BA	BRCA	0.0269111	0.892669	0.276744
HIST3H2BA|CESC	HIST3H2BA	CESC	0.113715	0.199794	0.00363261
HIST3H2BA|COAD	HIST3H2BA	COAD	0.0213737	0.998406	0.530711
HIST3H2BA|DLBC	HIST3H2BA	DLBC	0.0251881	0.999089	0.745005
HIST3H2BA|ESCA	HIST3H2BA	ESCA	0.112827	0.609096	0.0676682
HIST3H2BA|HNSC	HIST3H2BA	HNSC	-0.0113217	0.972053	0.677445
HIST3H2BA|KICH	HIST3H2BA	KICH	0.345752	0.0544306	0.00680383
HIST3H2BA|KIRP	HIST3H2BA	KIRP	-0.0196399	0.999999	0.817062
HIST3H2BA|LGG	HIST3H2BA	LGG	0.0313345	0.295212	0.0896178
HIST3H2BA|LIHC	HIST3H2BA	LIHC	-0.0392731	0.884249	0.261591
HIST3H2BA|LUAD	HIST3H2BA	LUAD	-0.0211539	0.747479	0.338145
HIST3H2BA|LUSC	HIST3H2BA	LUSC	-0.0183345	0.835493	0.417056
HIST3H2BA|MESO	HIST3H2BA	MESO	0.108202	0.884503	0.196965
HIST3H2BA|PAAD	HIST3H2BA	PAAD	0.0896699	0.275531	0.0102682
HIST3H2BA|PCPG	HIST3H2BA	PCPG	0.178417	0.653495	0.165684
HIST3H2BA|PRAD	HIST3H2BA	PRAD	-0.0235668	0.999973	0.651555
HIST3H2BA|READ	HIST3H2BA	READ	-0.100616	1	0.326901
HIST3H2BA|SARC	HIST3H2BA	SARC	-0.0429646	0.896157	0.125288
HIST3H2BA|SKCM	HIST3H2BA	SKCM	0.0556327	0.410777	0.0293412
HIST3H2BA|STAD	HIST3H2BA	STAD	0.0266287	0.648112	0.393496
HIST3H2BA|TGCT	HIST3H2BA	TGCT	-0.0707096	0.737965	0.113185
HIST3H2BA|THCA	HIST3H2BA	THCA	-0.00526091	0.999942	0.934999
HIST3H2BA|UCEC	HIST3H2BA	UCEC	0.038419	0.722377	0.133178
HIST3H2BA|UCS	HIST3H2BA	UCS	-0.0609707	0.999852	0.613845
HYALP1|ACC	HYALP1	ACC	0	1	1
HYALP1|BLCA	HYALP1	BLCA	-0.548238	0	0
HYALP1|BRCA	HYALP1	BRCA	-0.00192155	0.998874	0.973233
HYALP1|CESC	HYALP1	CESC	-0.0339242	0.999663	0.688273
HYALP1|COAD	HYALP1	COAD	0.0643282	0.998406	0.360836
HYALP1|DLBC	HYALP1	DLBC	-1.77487	0.999089	0.999089
HYALP1|ESCA	HYALP1	ESCA	0.0459528	0.839963	0.428857
HYALP1|HNSC	HYALP1	HNSC	0.026837	0.915419	0.520748
HYALP1|KICH	HYALP1	KICH	0.395786	0.890619	0.216796
HYALP1|KIRP	HYALP1	KIRP	0.248074	0.369926	0.0187384
HYALP1|LGG	HYALP1	LGG	-0.0268445	0.897503	0.758862
HYALP1|LIHC	HYALP1	LIHC	-0.0412044	0.955864	0.405518
HYALP1|LUAD	HYALP1	LUAD	0.0396279	0.597159	0.215695
HYALP1|LUSC	HYALP1	LUSC	-0.00420574	0.997727	0.904122
HYALP1|MESO	HYALP1	MESO	-2.04625	0.999994	0.99963
HYALP1|PAAD	HYALP1	PAAD	-0.155444	0.655226	0.15058
HYALP1|PCPG	HYALP1	PCPG	-2.35154	1	0.999906
HYALP1|PRAD	HYALP1	PRAD	0.00161933	0.999973	0.978667
HYALP1|READ	HYALP1	READ	-2.06703	1	0.999385
HYALP1|SARC	HYALP1	SARC	0.00826694	0.996801	0.916464
HYALP1|SKCM	HYALP1	SKCM	0.0401874	0.888939	0.459919
HYALP1|STAD	HYALP1	STAD	0.0420493	0.525106	0.186372
HYALP1|TGCT	HYALP1	TGCT	-0.00530738	0.999744	0.945718
HYALP1|THCA	HYALP1	THCA	-0.0585079	0.999942	0.412291
HYALP1|UCEC	HYALP1	UCEC	0.0204983	0.889629	0.655236
HYALP1|UCS	HYALP1	UCS	0.375326	0.658423	0.0272451
KIF28P|ACC	KIF28P	ACC	0.0625638	0.998632	0.52286
KIF28P|BLCA	KIF28P	BLCA	-4.85196	1	0.999697
KIF28P|BRCA	KIF28P	BRCA	-0.0174384	0.998874	0.721698
KIF28P|CESC	KIF28P	CESC	0.0841199	0.93978	0.234822
KIF28P|COAD	KIF28P	COAD	0.0499818	0.998406	0.272526
KIF28P|DLBC	KIF28P	DLBC	0.0411426	0.999089	0.738203
KIF28P|ESCA	KIF28P	ESCA	0.155151	0.747098	0.264144
KIF28P|HNSC	KIF28P	HNSC	0.0129478	0.972053	0.69992
KIF28P|KICH	KIF28P	KICH	-15.6884	0.0297978	0.00274454
KIF28P|KIRP	KIF28P	KIRP	-0.0544298	0.999999	0.596441
KIF28P|LGG	KIF28P	LGG	0.214098	0.308005	0.098997
KIF28P|LIHC	KIF28P	LIHC	0.0835654	0.844458	0.133066
KIF28P|LUAD	KIF28P	LUAD	-0.0365579	0.666878	0.268031
KIF28P|LUSC	KIF28P	LUSC	-0.0425403	0.786988	0.298335
KIF28P|MESO	KIF28P	MESO	0.260143	0.937576	0.449586
KIF28P|PAAD	KIF28P	PAAD	-0.0490452	0.88186	0.506576
KIF28P|PCPG	KIF28P	PCPG	0.916037	0.687588	0.227736
KIF28P|PRAD	KIF28P	PRAD	0.320569	0.196952	0.010551
KIF28P|READ	KIF28P	READ	0.0352209	1	0.809629
KIF28P|SARC	KIF28P	SARC	0.0398175	0.996801	0.532824
KIF28P|SKCM	KIF28P	SKCM	0.0175637	0.992472	0.689283
KIF28P|STAD	KIF28P	STAD	0.0226557	0.893106	0.760203
KIF28P|TGCT	KIF28P	TGCT	-0.250892	0.171803	0.00316202
KIF28P|THCA	KIF28P	THCA	-0.00572692	0.999942	0.937218
KIF28P|UCEC	KIF28P	UCEC	0.0829329	0.79854	0.197857
KIF28P|UCS	KIF28P	UCS	-0.646147	0.999852	0.0555187
LINC00634|ACC	LINC00634	ACC	0.0386061	0.998632	0.556453
LINC00634|BLCA	LINC00634	BLCA	14.025	1	0.999609
LINC00634|BRCA	LINC00634	BRCA	0.0526448	0.892669	0.270266
LINC00634|CESC	LINC00634	CESC	-0.0707656	0.999663	0.666996
LINC00634|COAD	LINC00634	COAD	0.11119	0.996905	0.0453251
LINC00634|DLBC	LINC00634	DLBC	-0.160887	0.999089	0.514396
LINC00634|ESCA	LINC00634	ESCA	0.561776	0.401866	0.0115795
LINC00634|HNSC	LINC00634	HNSC	-0.0636904	0.766821	0.0695997
LINC00634|KICH	LINC00634	KICH	-0.3638	1	0.297161
LINC00634|KIRP	LINC00634	KIRP	0.0462883	0.999999	0.661061
LINC00634|LGG	LINC00634	LGG	-0.427108	9.03869e-07	1.61405e-08
LINC00634|LIHC	LINC00634	LIHC	0.0368804	0.884249	0.184135
LINC00634|LUAD	LINC00634	LUAD	0.0197236	0.841661	0.512442
LINC00634|LUSC	LINC00634	LUSC	-0.252558	0.0144226	8.63631e-05
LINC00634|MESO	LINC00634	MESO	-0.0531022	0.999994	0.648402
LINC00634|PAAD	LINC00634	PAAD	-0.0276124	0.88186	0.496625
LINC00634|PCPG	LINC00634	PCPG	-0.472678	0.517574	0.0375979
LINC00634|PRAD	LINC00634	PRAD	0.0883551	0.978638	0.426346
LINC00634|READ	LINC00634	READ	-0.13364	0.773845	0.0871216
LINC00634|SARC	LINC00634	SARC	0.0172611	0.996801	0.796335
LINC00634|SKCM	LINC00634	SKCM	0.0519585	0.960454	0.575961
LINC00634|STAD	LINC00634	STAD	0.00556121	0.974113	0.933455
LINC00634|TGCT	LINC00634	TGCT	0.406236	0.659683	0.0849898
LINC00634|THCA	LINC00634	THCA	0.141118	0.999942	0.0648252
LINC00634|UCEC	LINC00634	UCEC	0.0837908	0.889629	0.502253
LINC00634|UCS	LINC00634	UCS	0.457861	0.999852	0.312717
LINC01225|ACC	LINC01225	ACC	-2.53089	0.998632	0.998158
LINC01225|BLCA	LINC01225	BLCA	8.02945	1	0.999711
LINC01225|BRCA	LINC01225	BRCA	-0.00895648	0.998874	0.745525
LINC01225|CESC	LINC01225	CESC	-0.0153981	0.999663	0.730777
LINC01225|COAD	LINC01225	COAD	0.00725241	0.998406	0.806718
LINC01225|DLBC	LINC01225	DLBC	0.0106916	0.999089	0.918987
LINC01225|ESCA	LINC01225	ESCA	-0.0566404	0.760851	0.3153
LINC01225|HNSC	LINC01225	HNSC	-0.0300169	0.835294	0.320836
LINC01225|KICH	LINC01225	KICH	-0.448619	0.507135	0.0834104
LINC01225|KIRP	LINC01225	KIRP	0.16714	0.620754	0.096599
LINC01225|LGG	LINC01225	LGG	0.0535127	0.366572	0.135282
LINC01225|LIHC	LINC01225	LIHC	0.0328518	0.884249	0.217004
LINC01225|LUAD	LINC01225	LUAD	-0.0204406	0.794371	0.419708
LINC01225|LUSC	LINC01225	LUSC	0.0420168	0.576651	0.148479
LINC01225|MESO	LINC01225	MESO	-2.58018	0.999994	0.999166
LINC01225|PAAD	LINC01225	PAAD	0.045318	0.765716	0.328164
LINC01225|PCPG	LINC01225	PCPG	0.149087	1	0.459811
LINC01225|PRAD	LINC01225	PRAD	0.0718924	0.52473	0.0968252
LINC01225|READ	LINC01225	READ	0.0255009	1	0.697924
LINC01225|SARC	LINC01225	SARC	-0.0218991	0.996801	0.580918
LINC01225|SKCM	LINC01225	SKCM	-0.0518483	0.612433	0.16769
LINC01225|STAD	LINC01225	STAD	-0.0283095	0.713864	0.514152
LINC01225|TGCT	LINC01225	TGCT	-0.0585049	0.986265	0.261329
LINC01225|THCA	LINC01225	THCA	-0.0289778	0.999942	0.557457
LINC01225|UCEC	LINC01225	UCEC	0.0153512	0.889629	0.625179
LINC01225|UCS	LINC01225	UCS	0.25547	0.999852	0.160415
LPCAT2BP|ACC	LPCAT2BP	ACC	0	1	1
LPCAT2BP|BLCA	LPCAT2BP	BLCA	-0.564832	0	0
LPCAT2BP|BRCA	LPCAT2BP	BRCA	-0.058883	0.892669	0.265208
LPCAT2BP|CESC	LPCAT2BP	CESC	0.0710335	0.999663	0.592005
LPCAT2BP|COAD	LPCAT2BP	COAD	-0.256632	0.996905	0.0453618
LPCAT2BP|DLBC	LPCAT2BP	DLBC	-0.0493889	0.999089	0.737415
LPCAT2BP|ESCA	LPCAT2BP	ESCA	-0.0732014	0.747098	0.254246
LPCAT2BP|HNSC	LPCAT2BP	HNSC	0.0407869	0.848883	0.335487
LPCAT2BP|KICH	LPCAT2BP	KICH	0.117212	1	0.999981
LPCAT2BP|KIRP	LPCAT2BP	KIRP	0.226475	0.620754	0.0979266
LPCAT2BP|LGG	LPCAT2BP	LGG	0.00747629	0.897503	0.765129
LPCAT2BP|LIHC	LPCAT2BP	LIHC	-1.63941	0.999328	0.996959
LPCAT2BP|LUAD	LPCAT2BP	LUAD	-0.0878928	0.564488	0.0615999
LPCAT2BP|LUSC	LPCAT2BP	LUSC	0.0772546	0.535394	0.0675264
LPCAT2BP|MESO	LPCAT2BP	MESO	0	1	1
LPCAT2BP|PAAD	LPCAT2BP	PAAD	-0.0864835	0.88186	0.499343
LPCAT2BP|PCPG	LPCAT2BP	PCPG	0.0769393	1	0.585525
LPCAT2BP|PRAD	LPCAT2BP	PRAD	-2.59446	0.999973	0.996905
LPCAT2BP|READ	LPCAT2BP	READ	0.0684079	1	0.472777
LPCAT2BP|SARC	LPCAT2BP	SARC	-0.00463766	0.996801	0.939725
LPCAT2BP|SKCM	LPCAT2BP	SKCM	-0.141262	0.556828	0.120448
LPCAT2BP|STAD	LPCAT2BP	STAD	0.0146732	0.836606	0.657333
LPCAT2BP|TGCT	LPCAT2BP	TGCT	-0.0145352	0.999744	0.911917
LPCAT2BP|THCA	LPCAT2BP	THCA	-0.0572903	0.999942	0.427922
LPCAT2BP|UCEC	LPCAT2BP	UCEC	-0.0543226	0.79854	0.214959
LPCAT2BP|UCS	LPCAT2BP	UCS	0	1	1
MBL1P|ACC	MBL1P	ACC	-0.234895	0.924725	0.290387
MBL1P|BLCA	MBL1P	BLCA	-10.7752	1	0.999772
MBL1P|BRCA	MBL1P	BRCA	0.0333897	0.994528	0.491344
MBL1P|CESC	MBL1P	CESC	0.092737	0.945677	0.309494
MBL1P|COAD	MBL1P	COAD	0.0266289	0.998406	0.456325
MBL1P|DLBC	MBL1P	DLBC	-0.0673894	0.999089	0.534405
MBL1P|ESCA	MBL1P	ESCA	0.0761511	0.972359	0.658161
MBL1P|HNSC	MBL1P	HNSC	0.039944	0.904483	0.468154
MBL1P|KICH	MBL1P	KICH	-0.662673	1	0.449632
MBL1P|KIRP	MBL1P	KIRP	0.120608	0.999999	0.495597
MBL1P|LGG	MBL1P	LGG	-0.0715273	0.400987	0.164881
MBL1P|LIHC	MBL1P	LIHC	0.00713775	0.999328	0.846918
MBL1P|LUAD	MBL1P	LUAD	-0.0814934	0.597159	0.220069
MBL1P|LUSC	MBL1P	LUSC	0.00159692	0.997727	0.984554
MBL1P|MESO	MBL1P	MESO	-0.207581	0.800225	0.119423
MBL1P|PAAD	MBL1P	PAAD	-0.00175716	0.999998	0.9902
MBL1P|PCPG	MBL1P	PCPG	-0.829964	0.653495	0.160787
MBL1P|PRAD	MBL1P	PRAD	0.000817852	0.999973	0.994577
MBL1P|READ	MBL1P	READ	-0.0497688	1	0.438143
MBL1P|SARC	MBL1P	SARC	-0.0754478	0.565321	0.0204333
MBL1P|SKCM	MBL1P	SKCM	0.0468064	0.612433	0.16186
MBL1P|STAD	MBL1P	STAD	0.102649	0.648112	0.364409
MBL1P|TGCT	MBL1P	TGCT	-0.00820843	0.999744	0.970018
MBL1P|THCA	MBL1P	THCA	0.423535	0.999942	0.0432545
MBL1P|UCEC	MBL1P	UCEC	0.0274338	0.889629	0.519848
MBL1P|UCS	MBL1P	UCS	0.569837	0.999852	0.337161
MGAT4EP|ACC	MGAT4EP	ACC	0.190333	0.637163	0.0286173
MGAT4EP|BLCA	MGAT4EP	BLCA	5.13559	1	0.999903
MGAT4EP|BRCA	MGAT4EP	BRCA	0.0463496	0.892669	0.333859
MGAT4EP|CESC	MGAT4EP	CESC	0.0714173	0.93978	0.259039
MGAT4EP|COAD	MGAT4EP	COAD	0.0318592	0.998406	0.291872
MGAT4EP|DLBC	MGAT4EP	DLBC	-0.00343072	0.999089	0.97475
MGAT4EP|ESCA	MGAT4EP	ESCA	0.282518	0.609096	0.0435419
MGAT4EP|HNSC	MGAT4EP	HNSC	-0.0543237	0.829148	0.104264
MGAT4EP|KICH	MGAT4EP	KICH	-4.42256	1	0.998366
MGAT4EP|KIRP	MGAT4EP	KIRP	0.147235	0.621326	0.110279
MGAT4EP|LGG	MGAT4EP	LGG	-0.0328597	0.506339	0.240906
MGAT4EP|LIHC	MGAT4EP	LIHC	-0.0129431	0.996786	0.606838
MGAT4EP|LUAD	MGAT4EP	LUAD	0.0406386	0.597159	0.211953
MGAT4EP|LUSC	MGAT4EP	LUSC	-0.0786027	0.535394	0.0743112
MGAT4EP|MESO	MGAT4EP	MESO	0.159712	0.884503	0.21075
MGAT4EP|PAAD	MGAT4EP	PAAD	0.0944359	0.512246	0.0436019
MGAT4EP|PCPG	MGAT4EP	PCPG	0.166872	0.834071	0.308128
MGAT4EP|PRAD	MGAT4EP	PRAD	0.121956	0.437582	0.0685471
MGAT4EP|READ	MGAT4EP	READ	0.0798488	1	0.277063
MGAT4EP|SARC	MGAT4EP	SARC	0.000475102	0.996801	0.987269
MGAT4EP|SKCM	MGAT4EP	SKCM	0.0290809	0.840007	0.3831
MGAT4EP|STAD	MGAT4EP	STAD	0.00638182	0.951894	0.878235
MGAT4EP|TGCT	MGAT4EP	TGCT	0.469035	0.489143	0.0300088
MGAT4EP|THCA	MGAT4EP	THCA	-0.0174895	0.999942	0.747503
MGAT4EP|UCEC	MGAT4EP	UCEC	0.0235519	0.889629	0.506975
MGAT4EP|UCS	MGAT4EP	UCS	2.93843	0.999852	0.054322
MIR670HG|ACC	MIR670HG	ACC	-0.00140757	0.998632	0.982574
MIR670HG|BLCA	MIR670HG	BLCA	-0.0916346	0	0
MIR670HG|BRCA	MIR670HG	BRCA	0.0630285	0.892669	0.276198
MIR670HG|CESC	MIR670HG	CESC	0.114102	0.991241	0.357184
MIR670HG|COAD	MIR670HG	COAD	-0.00065257	0.998406	0.993616
MIR670HG|DLBC	MIR670HG	DLBC	0.0505483	0.999089	0.611337
MIR670HG|ESCA	MIR670HG	ESCA	0.0946852	0.747098	0.22515
MIR670HG|HNSC	MIR670HG	HNSC	-0.00289643	0.995774	0.964164
MIR670HG|KICH	MIR670HG	KICH	-2.11032	1	0.999371
MIR670HG|KIRP	MIR670HG	KIRP	0.0626061	0.999999	0.518248
MIR670HG|LGG	MIR670HG	LGG	0.0240537	0.512804	0.253897
MIR670HG|LIHC	MIR670HG	LIHC	-0.0361951	0.884249	0.318135
MIR670HG|LUAD	MIR670HG	LUAD	0.00684717	0.96251	0.78297
MIR670HG|LUSC	MIR670HG	LUSC	0.0763512	0.558685	0.134935
MIR670HG|MESO	MIR670HG	MESO	-2.54565	0.999994	0.998883
MIR670HG|PAAD	MIR670HG	PAAD	-0.041209	0.724894	0.225122
MIR670HG|PCPG	MIR670HG	PCPG	-0.11656	0.653495	0.191553
MIR670HG|PRAD	MIR670HG	PRAD	0.0334341	0.999973	0.570369
MIR670HG|READ	MIR670HG	READ	-2.16118	1	0.998834
MIR670HG|SARC	MIR670HG	SARC	-0.0468576	0.986863	0.233572
MIR670HG|SKCM	MIR670HG	SKCM	-0.00359757	0.999976	0.902202
MIR670HG|STAD	MIR670HG	STAD	0.0580946	0.420893	0.100213
MIR670HG|TGCT	MIR670HG	TGCT	-0.120616	0.637655	0.0704159
MIR670HG|THCA	MIR670HG	THCA	0.00458094	0.999942	0.944678
MIR670HG|UCEC	MIR670HG	UCEC	0.0300022	0.889629	0.596769
MIR670HG|UCS	MIR670HG	UCS	-4.87237	0.999852	0.99938
MROH3P|ACC	MROH3P	ACC	0.0980133	0.952721	0.357132
MROH3P|BLCA	MROH3P	BLCA	2.46907	1	0.999731
MROH3P|BRCA	MROH3P	BRCA	-0.00420231	0.998874	0.861064
MROH3P|CESC	MROH3P	CESC	0.0786326	0.93978	0.261417
MROH3P|COAD	MROH3P	COAD	-0.0157718	0.998406	0.770615
MROH3P|DLBC	MROH3P	DLBC	-0.0409491	0.999089	0.705208
MROH3P|ESCA	MROH3P	ESCA	-0.197418	0.747098	0.217479
MROH3P|HNSC	MROH3P	HNSC	0.0165119	0.972053	0.757127
MROH3P|KICH	MROH3P	KICH	1.4954	1	0.88156
MROH3P|KIRP	MROH3P	KIRP	0.0448755	0.999999	0.58883
MROH3P|LGG	MROH3P	LGG	-0.0329451	0.447266	0.19701
MROH3P|LIHC	MROH3P	LIHC	0.0218024	0.884249	0.305427
MROH3P|LUAD	MROH3P	LUAD	0.0214767	0.817011	0.462
MROH3P|LUSC	MROH3P	LUSC	-0.0533025	0.558685	0.125641
MROH3P|MESO	MROH3P	MESO	-0.0558577	0.999994	0.610177
MROH3P|PAAD	MROH3P	PAAD	0.0764664	0.724894	0.19897
MROH3P|PCPG	MROH3P	PCPG	0.0447438	1	0.715011
MROH3P|PRAD	MROH3P	PRAD	0.0552995	0.604629	0.14036
MROH3P|READ	MROH3P	READ	0.28649	0.656701	0.0608862
MROH3P|SARC	MROH3P	SARC	0.0318326	0.986863	0.243743
MROH3P|SKCM	MROH3P	SKCM	0.0273598	0.840007	0.385003
MROH3P|STAD	MROH3P	STAD	-0.085041	0.591589	0.274667
MROH3P|TGCT	MROH3P	TGCT	-0.0928466	0.999744	0.456855
MROH3P|THCA	MROH3P	THCA	-0.0716249	0.999942	0.259453
MROH3P|UCEC	MROH3P	UCEC	0.028702	0.889629	0.456596
MROH3P|UCS	MROH3P	UCS	0.090004	0.999852	0.635662
MROH4P|ACC	MROH4P	ACC	-1.91044	0.998632	0.997907
MROH4P|BLCA	MROH4P	BLCA	0	1	1
MROH4P|BRCA	MROH4P	BRCA	-0.0510071	0.753172	0.0767533
MROH4P|CESC	MROH4P	CESC	0.0441444	0.999663	0.502707
MROH4P|COAD	MROH4P	COAD	0.078847	0.996905	0.114536
MROH4P|DLBC	MROH4P	DLBC	0.130404	0.999089	0.26339
MROH4P|ESCA	MROH4P	ESCA	0.00735999	0.999994	0.928016
MROH4P|HNSC	MROH4P	HNSC	-0.0574853	0.835294	0.306574
MROH4P|KICH	MROH4P	KICH	-2.52184	1	0.999891
MROH4P|KIRP	MROH4P	KIRP	-1.8905	0.999999	0.998517
MROH4P|LGG	MROH4P	LGG	-0.0289816	0.512804	0.258841
MROH4P|LIHC	MROH4P	LIHC	-0.00860866	0.999328	0.906516
MROH4P|LUAD	MROH4P	LUAD	0.0429473	0.833401	0.491111
MROH4P|LUSC	MROH4P	LUSC	-0.0707765	0.565726	0.142278
MROH4P|MESO	MROH4P	MESO	2.03221	3.17179e-58	2.17246e-60
MROH4P|PAAD	MROH4P	PAAD	-1.81095	0.999998	0.998754
MROH4P|PCPG	MROH4P	PCPG	-0.0100748	1	0.999999
MROH4P|PRAD	MROH4P	PRAD	-0.0125022	0.999973	0.866987
MROH4P|READ	MROH4P	READ	-0.0841874	1	0.442801
MROH4P|SARC	MROH4P	SARC	0.0162115	0.996801	0.75879
MROH4P|SKCM	MROH4P	SKCM	-1.8482	0.999976	0.998218
MROH4P|STAD	MROH4P	STAD	0.0335478	0.656138	0.434246
MROH4P|TGCT	MROH4P	TGCT	-0.0193367	0.999744	0.639321
MROH4P|THCA	MROH4P	THCA	0.0420188	0.999942	0.713669
MROH4P|UCEC	MROH4P	UCEC	0.194777	0.267821	0.00640757
MROH4P|UCS	MROH4P	UCS	0	1	1
MT1L|ACC	MT1L	ACC	-0.248844	0.875253	0.112364
MT1L|BLCA	MT1L	BLCA	27.479	1	0.99881
MT1L|BRCA	MT1L	BRCA	0.14162	0.649962	0.0249537
MT1L|CESC	MT1L	CESC	0.0746156	0.991241	0.390489
MT1L|COAD	MT1L	COAD	-0.00375817	0.998406	0.962593
MT1L|DLBC	MT1L	DLBC	0.0850517	0.999089	0.738771
MT1L|ESCA	MT1L	ESCA	-0.0599081	0.972359	0.682192
MT1L|HNSC	MT1L	HNSC	0.11284	0.766821	0.0907809
MT1L|KICH	MT1L	KICH	-0.368489	1	0.418791
MT1L|KIRP	MT1L	KIRP	0.195557	0.657849	0.1786
MT1L|LGG	MT1L	LGG	0.196889	0.0811936	0.013049
MT1L|LIHC	MT1L	LIHC	-0.00506729	0.999328	0.923709
MT1L|LUAD	MT1L	LUAD	-0.0788264	0.597159	0.215479
MT1L|LUSC	MT1L	LUSC	0.171066	0.225095	0.010783
MT1L|MESO	MT1L	MESO	-0.592372	0.800225	0.120582
MT1L|PAAD	MT1L	PAAD	0.359542	0.26378	0.00655355
MT1L|PCPG	MT1L	PCPG	0.129268	1	0.687723
MT1L|PRAD	MT1L	PRAD	-0.28888	0.0512979	0.000733474
MT1L|READ	MT1L	READ	-0.145348	0.786873	0.0942485
MT1L|SARC	MT1L	SARC	-0.0874413	0.861009	0.077802
MT1L|SKCM	MT1L	SKCM	-0.00517341	0.999976	0.929014
MT1L|STAD	MT1L	STAD	0.0271969	0.92508	0.798432
MT1L|TGCT	MT1L	TGCT	0.165662	0.999744	0.303381
MT1L|THCA	MT1L	THCA	-0.318184	0.999942	0.0482666
MT1L|UCEC	MT1L	UCEC	-0.0297506	0.889629	0.591439
MT1L|UCS	MT1L	UCS	0.0243484	0.999852	0.952514
MUPP|ACC	MUPP	ACC	0.00987889	0.998632	0.872439
MUPP|BLCA	MUPP	BLCA	-0.614256	1	1
MUPP|BRCA	MUPP	BRCA	-0.00324973	0.998874	0.899326
MUPP|CESC	MUPP	CESC	0.0119042	0.999663	0.852435
MUPP|COAD	MUPP	COAD	-0.0464641	0.998406	0.36592
MUPP|DLBC	MUPP	DLBC	-1.8257	0.999089	0.99865
MUPP|ESCA	MUPP	ESCA	-0.0286132	0.972359	0.683309
MUPP|HNSC	MUPP	HNSC	0.0432859	0.830335	0.244335
MUPP|KICH	MUPP	KICH	-3.52908	1	0.998785
MUPP|KIRP	MUPP	KIRP	0.0693484	0.946679	0.455589
MUPP|LGG	MUPP	LGG	-0.0625556	0.308005	0.0980457
MUPP|LIHC	MUPP	LIHC	-0.00458008	0.999328	0.912067
MUPP|LUAD	MUPP	LUAD	-0.016313	0.828764	0.483446
MUPP|LUSC	MUPP	LUSC	0.00404732	0.997727	0.881851
MUPP|MESO	MUPP	MESO	0.162365	0.800225	0.116691
MUPP|PAAD	MUPP	PAAD	0.0384878	0.765716	0.307304
MUPP|PCPG	MUPP	PCPG	0.0440327	1	0.694076
MUPP|PRAD	MUPP	PRAD	-0.0768855	0.923686	0.313699
MUPP|READ	MUPP	READ	-0.00638364	1	0.95514
MUPP|SARC	MUPP	SARC	-0.0304361	0.986863	0.225668
MUPP|SKCM	MUPP	SKCM	-0.204057	0.382949	0.00813672
MUPP|STAD	MUPP	STAD	0.00389966	0.974113	0.905968
MUPP|TGCT	MUPP	TGCT	-0.0383759	0.999744	0.567149
MUPP|THCA	MUPP	THCA	0.00774671	0.999942	0.863322
MUPP|UCEC	MUPP	UCEC	0.0614584	0.679906	0.097711
MUPP|UCS	MUPP	UCS	-4.18653	0.999852	0.998371
MYH16|ACC	MYH16	ACC	0.229166	0.924725	0.278498
MYH16|BLCA	MYH16	BLCA	-86.643	1	0.999751
MYH16|BRCA	MYH16	BRCA	0.148435	0.753172	0.0742288
MYH16|CESC	MYH16	CESC	-0.0804182	0.999663	0.555265
MYH16|COAD	MYH16	COAD	0.0539985	0.998406	0.396504
MYH16|DLBC	MYH16	DLBC	-0.309976	0.999089	0.0745823
MYH16|ESCA	MYH16	ESCA	-0.118504	0.843415	0.491992
MYH16|HNSC	MYH16	HNSC	0.00747691	0.995774	0.923994
MYH16|KICH	MYH16	KICH	0.0276586	1	0.965087
MYH16|KIRP	MYH16	KIRP	0.0663218	0.999999	0.693479
MYH16|LGG	MYH16	LGG	-0.194715	0.0044005	0.000235741
MYH16|LIHC	MYH16	LIHC	-0.013031	0.999328	0.739919
MYH16|LUAD	MYH16	LUAD	0.0141951	0.96251	0.774014
MYH16|LUSC	MYH16	LUSC	0.0324669	0.970758	0.733606
MYH16|MESO	MYH16	MESO	0.766511	0.800225	0.0862516
MYH16|PAAD	MYH16	PAAD	0.284757	0.155675	0.0014968
MYH16|PCPG	MYH16	PCPG	0.655015	0.653495	0.195632
MYH16|PRAD	MYH16	PRAD	0.0471762	0.999973	0.584309
MYH16|READ	MYH16	READ	0.0881528	1	0.739147
MYH16|SARC	MYH16	SARC	-0.0387211	0.996801	0.370673
MYH16|SKCM	MYH16	SKCM	0.0369364	0.975143	0.614452
MYH16|STAD	MYH16	STAD	0.244847	0.250747	0.0149254
MYH16|TGCT	MYH16	TGCT	0.136414	0.999744	0.576016
MYH16|THCA	MYH16	THCA	-0.099451	0.999942	0.236016
MYH16|UCEC	MYH16	UCEC	-0.0342399	0.889629	0.571295
MYH16|UCS	MYH16	UCS	-1.48437	0.999852	0.110518
NEPNP|ACC	NEPNP	ACC	-0.089148	0.924725	0.307828
NEPNP|BLCA	NEPNP	BLCA	-2.95646	1	0.999418
NEPNP|BRCA	NEPNP	BRCA	-0.0141357	0.998874	0.570305
NEPNP|CESC	NEPNP	CESC	0.0608751	0.93978	0.235229
NEPNP|COAD	NEPNP	COAD	0.0140601	0.998406	0.610053
NEPNP|DLBC	NEPNP	DLBC	-0.00504193	0.999089	0.952064
NEPNP|ESCA	NEPNP	ESCA	0.121755	0.747098	0.248644
NEPNP|HNSC	NEPNP	HNSC	-0.0211338	0.904483	0.43608
NEPNP|KICH	NEPNP	KICH	1.9948	1	0.997755
NEPNP|KIRP	NEPNP	KIRP	0.135321	0.620754	0.103984
NEPNP|LGG	NEPNP	LGG	0.00720551	0.90726	0.783052
NEPNP|LIHC	NEPNP	LIHC	0.00308486	0.999328	0.898346
NEPNP|LUAD	NEPNP	LUAD	-0.0292459	0.597159	0.187488
NEPNP|LUSC	NEPNP	LUSC	0.00361036	0.997727	0.891765
NEPNP|MESO	NEPNP	MESO	-0.239865	0.800225	0.0777545
NEPNP|PAAD	NEPNP	PAAD	0.0159529	0.960747	0.678511
NEPNP|PCPG	NEPNP	PCPG	0.0715427	1	0.547371
NEPNP|PRAD	NEPNP	PRAD	0.0763294	0.314466	0.0394998
NEPNP|READ	NEPNP	READ	-0.0536353	1	0.347341
NEPNP|SARC	NEPNP	SARC	-0.00824495	0.996801	0.776578
NEPNP|SKCM	NEPNP	SKCM	0.072373	0.382949	0.0113973
NEPNP|STAD	NEPNP	STAD	-0.00086069	0.992674	0.983148
NEPNP|TGCT	NEPNP	TGCT	-0.00536799	0.999744	0.908144
NEPNP|THCA	NEPNP	THCA	0.0471103	0.999942	0.280963
NEPNP|UCEC	NEPNP	UCEC	0.0371561	0.79854	0.222014
NEPNP|UCS	NEPNP	UCS	0.0486201	0.999852	0.757034
NR1H5P|ACC	NR1H5P	ACC	-2.07896	0.998632	0.998082
NR1H5P|BLCA	NR1H5P	BLCA	-0.554859	0	0
NR1H5P|BRCA	NR1H5P	BRCA	-0.154159	0.922951	0.380691
NR1H5P|CESC	NR1H5P	CESC	0.0428058	0.999663	0.654531
NR1H5P|COAD	NR1H5P	COAD	0.0490799	0.998406	0.730268
NR1H5P|DLBC	NR1H5P	DLBC	-1.68682	0.999089	0.999053
NR1H5P|ESCA	NR1H5P	ESCA	-0.0900693	0.713934	0.181184
NR1H5P|HNSC	NR1H5P	HNSC	0.0917838	0.766821	0.0861972
NR1H5P|KICH	NR1H5P	KICH	0.204981	1	0.266639
NR1H5P|KIRP	NR1H5P	KIRP	-1.98951	0.999999	0.999394
NR1H5P|LGG	NR1H5P	LGG	0.106135	0.491677	0.224902
NR1H5P|LIHC	NR1H5P	LIHC	0.0638357	0.884249	0.332263
NR1H5P|LUAD	NR1H5P	LUAD	0.0768231	0.93035	0.708349
NR1H5P|LUSC	NR1H5P	LUSC	0.0577832	0.846116	0.477986
NR1H5P|MESO	NR1H5P	MESO	0.0307384	0.999994	0.999994
NR1H5P|PAAD	NR1H5P	PAAD	0.0799312	0.88186	0.513933
NR1H5P|PCPG	NR1H5P	PCPG	0	1	1
NR1H5P|PRAD	NR1H5P	PRAD	0.101394	0.978638	0.411058
NR1H5P|READ	NR1H5P	READ	0	1	1
NR1H5P|SARC	NR1H5P	SARC	0.0548295	0.996801	0.521214
NR1H5P|SKCM	NR1H5P	SKCM	0.0971009	0.556828	0.0975582
NR1H5P|STAD	NR1H5P	STAD	0.0565968	0.357541	0.0608716
NR1H5P|TGCT	NR1H5P	TGCT	0.0570435	0.999744	0.601354
NR1H5P|THCA	NR1H5P	THCA	-1.96812	0.999942	0.997172
NR1H5P|UCEC	NR1H5P	UCEC	0.11068	0.575399	0.0551281
NR1H5P|UCS	NR1H5P	UCS	0.173195	0.999852	0.508568
NRADDP|ACC	NRADDP	ACC	-0.0296457	0.998632	0.577024
NRADDP|BLCA	NRADDP	BLCA	36.5584	1	0.999651
NRADDP|BRCA	NRADDP	BRCA	-0.0640044	0.753172	0.069859
NRADDP|CESC	NRADDP	CESC	-0.00622715	0.999663	0.964613
NRADDP|COAD	NRADDP	COAD	0.0713627	0.998406	0.252373
NRADDP|DLBC	NRADDP	DLBC	-0.117606	0.999089	0.740979
NRADDP|ESCA	NRADDP	ESCA	-0.142062	0.609096	0.118047
NRADDP|HNSC	NRADDP	HNSC	-0.0250254	0.904483	0.486462
NRADDP|KICH	NRADDP	KICH	0.703446	0.756101	0.164153
NRADDP|KIRP	NRADDP	KIRP	-0.100988	0.665633	0.20801
NRADDP|LGG	NRADDP	LGG	-0.0491088	0.400987	0.159981
NRADDP|LIHC	NRADDP	LIHC	-0.0383322	0.825634	0.0861798
NRADDP|LUAD	NRADDP	LUAD	0.0155905	0.90655	0.657972
NRADDP|LUSC	NRADDP	LUSC	-0.0510013	0.786988	0.325457
NRADDP|MESO	NRADDP	MESO	-0.204763	0.858766	0.145343
NRADDP|PAAD	NRADDP	PAAD	-0.00970342	0.999998	0.909474
NRADDP|PCPG	NRADDP	PCPG	-0.139946	0.920212	0.369739
NRADDP|PRAD	NRADDP	PRAD	-0.0146762	0.999973	0.798612
NRADDP|READ	NRADDP	READ	0.278389	1	0.240344
NRADDP|SARC	NRADDP	SARC	0.0338104	0.996801	0.378672
NRADDP|SKCM	NRADDP	SKCM	0.185867	0.382949	0.010687
NRADDP|STAD	NRADDP	STAD	-0.07613	0.357541	0.0539641
NRADDP|TGCT	NRADDP	TGCT	0.226221	0.999744	0.293841
NRADDP|THCA	NRADDP	THCA	0.00778111	0.999942	0.935999
NRADDP|UCEC	NRADDP	UCEC	0.0031276	0.981317	0.951936
NRADDP|UCS	NRADDP	UCS	0.403121	0.999852	0.325584
NUDT16P1|ACC	NUDT16P1	ACC	-0.127854	0.922271	0.146204
NUDT16P1|BLCA	NUDT16P1	BLCA	-217.96	1	0.999765
NUDT16P1|BRCA	NUDT16P1	BRCA	-0.107567	0.753172	0.0863338
NUDT16P1|CESC	NUDT16P1	CESC	0.0521734	0.999663	0.74413
NUDT16P1|COAD	NUDT16P1	COAD	-0.263319	0.998406	0.175208
NUDT16P1|DLBC	NUDT16P1	DLBC	-0.374803	0.999089	0.270093
NUDT16P1|ESCA	NUDT16P1	ESCA	0.033368	0.999994	0.826884
NUDT16P1|HNSC	NUDT16P1	HNSC	-0.0601658	0.904483	0.411732
NUDT16P1|KICH	NUDT16P1	KICH	0.802234	1	0.443724
NUDT16P1|KIRP	NUDT16P1	KIRP	0.681241	0.817074	0.306403
NUDT16P1|LGG	NUDT16P1	LGG	0.171983	0.226457	0.0527696
NUDT16P1|LIHC	NUDT16P1	LIHC	0.0985241	0.825634	0.0833997
NUDT16P1|LUAD	NUDT16P1	LUAD	-0.139991	0.599318	0.228312
NUDT16P1|LUSC	NUDT16P1	LUSC	-0.0280757	0.970758	0.726076
NUDT16P1|MESO	NUDT16P1	MESO	0.264831	0.999994	0.598197
NUDT16P1|PAAD	NUDT16P1	PAAD	0.708851	0.450315	0.0251729
NUDT16P1|PCPG	NUDT16P1	PCPG	0.148079	1	0.797616
NUDT16P1|PRAD	NUDT16P1	PRAD	0.0834032	0.999973	0.63897
NUDT16P1|READ	NUDT16P1	READ	-0.558009	0.930657	0.186865
NUDT16P1|SARC	NUDT16P1	SARC	-0.0908262	0.996801	0.303694
NUDT16P1|SKCM	NUDT16P1	SKCM	0.0389622	0.945924	0.543195
NUDT16P1|STAD	NUDT16P1	STAD	0.0524958	0.852915	0.690455
NUDT16P1|TGCT	NUDT16P1	TGCT	0.0753175	0.999744	0.749476
NUDT16P1|THCA	NUDT16P1	THCA	0.182023	0.999942	0.663372
NUDT16P1|UCEC	NUDT16P1	UCEC	0.010492	0.981317	0.905687
NUDT16P1|UCS	NUDT16P1	UCS	-0.40278	0.999852	0.35013
OACYLP|ACC	OACYLP	ACC	0.00656161	0.998632	0.929008
OACYLP|BLCA	OACYLP	BLCA	-33.8566	1	0.999486
OACYLP|BRCA	OACYLP	BRCA	0.0772262	0.892669	0.285317
OACYLP|CESC	OACYLP	CESC	0.178552	0.939253	0.129954
OACYLP|COAD	OACYLP	COAD	0.110451	0.996905	0.126069
OACYLP|DLBC	OACYLP	DLBC	-0.0130394	0.999089	0.927006
OACYLP|ESCA	OACYLP	ESCA	-0.0148181	0.999994	0.947671
OACYLP|HNSC	OACYLP	HNSC	-0.00511443	0.995774	0.920006
OACYLP|KICH	OACYLP	KICH	5.20497	0.0027181	0.00016094
OACYLP|KIRP	OACYLP	KIRP	0.0740659	0.999999	0.60344
OACYLP|LGG	OACYLP	LGG	0.119722	0.203742	0.0448718
OACYLP|LIHC	OACYLP	LIHC	0.00611405	0.999328	0.837512
OACYLP|LUAD	OACYLP	LUAD	-0.0399224	0.666878	0.262396
OACYLP|LUSC	OACYLP	LUSC	0.0407153	0.846116	0.481323
OACYLP|MESO	OACYLP	MESO	0.188418	0.937576	0.490545
OACYLP|PAAD	OACYLP	PAAD	0.162995	0.827052	0.364725
OACYLP|PCPG	OACYLP	PCPG	-0.119795	0.919608	0.352402
OACYLP|PRAD	OACYLP	PRAD	-0.0330216	0.999973	0.836343
OACYLP|READ	OACYLP	READ	-0.0110683	1	0.950079
OACYLP|SARC	OACYLP	SARC	-0.00462331	0.996801	0.911591
OACYLP|SKCM	OACYLP	SKCM	0.10855	0.658111	0.189036
OACYLP|STAD	OACYLP	STAD	0.0590852	0.720686	0.540515
OACYLP|TGCT	OACYLP	TGCT	-0.113206	0.986265	0.266231
OACYLP|THCA	OACYLP	THCA	0.170774	0.999942	0.257534
OACYLP|UCEC	OACYLP	UCEC	-0.0453482	0.889629	0.385493
OACYLP|UCS	OACYLP	UCS	0.0385007	0.999852	0.85797
OOSP1|ACC	OOSP1	ACC	-0.0644081	0.922271	0.245493
OOSP1|BLCA	OOSP1	BLCA	2.36417	1	0.99948
OOSP1|BRCA	OOSP1	BRCA	-0.0175317	0.998874	0.525346
OOSP1|CESC	OOSP1	CESC	0.0475431	0.945677	0.283405
OOSP1|COAD	OOSP1	COAD	-0.0438246	0.996905	0.101289
OOSP1|DLBC	OOSP1	DLBC	0.198037	0.999089	0.0405013
OOSP1|ESCA	OOSP1	ESCA	0.0306723	0.972359	0.630223
OOSP1|HNSC	OOSP1	HNSC	0.037985	0.830335	0.212614
OOSP1|KICH	OOSP1	KICH	-0.0980338	1	0.62144
OOSP1|KIRP	OOSP1	KIRP	-0.123228	0.582092	0.0727615
OOSP1|LGG	OOSP1	LGG	-0.0309535	0.40966	0.177348
OOSP1|LIHC	OOSP1	LIHC	-0.0437135	0.884249	0.328814
OOSP1|LUAD	OOSP1	LUAD	-0.039352	0.597159	0.13552
OOSP1|LUSC	OOSP1	LUSC	-0.0506713	0.558685	0.0895686
OOSP1|MESO	OOSP1	MESO	-0.0617865	0.937576	0.489289
OOSP1|PAAD	OOSP1	PAAD	-0.0450169	0.724894	0.213213
OOSP1|PCPG	OOSP1	PCPG	0.0512605	1	0.634389
OOSP1|PRAD	OOSP1	PRAD	0.0660819	0.494861	0.0883681
OOSP1|READ	OOSP1	READ	0.187064	0.300994	0.01196
OOSP1|SARC	OOSP1	SARC	0.0189854	0.996801	0.464104
OOSP1|SKCM	OOSP1	SKCM	0.0282062	0.808301	0.351226
OOSP1|STAD	OOSP1	STAD	-0.0231682	0.681538	0.474643
OOSP1|TGCT	OOSP1	TGCT	-0.0280994	0.999744	0.529922
OOSP1|THCA	OOSP1	THCA	-0.0315274	0.999942	0.500807
OOSP1|UCEC	OOSP1	UCEC	0.0605176	0.529937	0.0444258
OOSP1|UCS	OOSP1	UCS	0.165595	0.999852	0.350582
OR10J7P|ACC	OR10J7P	ACC	0	1	1
OR10J7P|BLCA	OR10J7P	BLCA	0	1	1
OR10J7P|BRCA	OR10J7P	BRCA	-4.36449	0.998874	0.995056
OR10J7P|CESC	OR10J7P	CESC	0.0332192	0.999663	0.77467
OR10J7P|COAD	OR10J7P	COAD	-4.28806	0.998406	0.995594
OR10J7P|DLBC	OR10J7P	DLBC	-1.32321	0.999089	0.998753
OR10J7P|ESCA	OR10J7P	ESCA	-0.172741	0.700104	0.150022
OR10J7P|HNSC	OR10J7P	HNSC	0.0786356	0.830335	0.132324
OR10J7P|KICH	OR10J7P	KICH	4.73839	1	1
OR10J7P|KIRP	OR10J7P	KIRP	-1.79726	0.999999	0.999509
OR10J7P|LGG	OR10J7P	LGG	-1.71547	0.995877	0.99579
OR10J7P|LIHC	OR10J7P	LIHC	0.0758946	0.884249	0.231955
OR10J7P|LUAD	OR10J7P	LUAD	0.0771888	0.774139	0.379465
OR10J7P|LUSC	OR10J7P	LUSC	0.0524558	0.856292	0.497367
OR10J7P|MESO	OR10J7P	MESO	-2.16405	0.999994	0.999729
OR10J7P|PAAD	OR10J7P	PAAD	0	1	1
OR10J7P|PCPG	OR10J7P	PCPG	-2.13136	1	0.999906
OR10J7P|PRAD	OR10J7P	PRAD	-1.73405	0.999973	0.996194
OR10J7P|READ	OR10J7P	READ	-2.00712	1	0.999496
OR10J7P|SARC	OR10J7P	SARC	0.101486	0.607412	0.0292729
OR10J7P|SKCM	OR10J7P	SKCM	0.0880092	0.748803	0.316459
OR10J7P|STAD	OR10J7P	STAD	0.0837629	0.250747	0.0127258
OR10J7P|TGCT	OR10J7P	TGCT	0.0790692	0.999744	0.44552
[truncated: 2,421 more rows]
